# Supplementary material for: Comparative Transcriptome Analysis of Different Actinidia arguta Fruit Parts Reveals Difference of Light Response during Fruit Coloration
Source: Biology (Basel). 2021 Jul 11;10(7):648. doi: 10.3390/biology10070648 (PMC8301191; doi:10.3390/biology10070648)
Supplement: Supplementary file 1 [file biology-10-00648-s001.zip]

Archive with 9 entries (9 files):
- Fig S1-S4.pdf
- Table S1.xlsx
- Table S2.xlsx
- Table S3.xlsx
- Table S4.xlsx
- Table S5.xlsx
- Table S6.xlsx
- Table S7.pdf
- Table S8.xlsx
