# Supplementary material for: Comparative Transcriptome Analysis of Different Actinidia arguta Fruit Parts Reveals Difference of Light Response during Fruit Coloration
Source: Biology (Basel). 2021 Jul 11;10(7):648. doi: 10.3390/biology10070648 (PMC8301191; doi:10.3390/biology10070648)
Supplement: Supplementary file 1 [file biology-10-00648-s001.zip › Table S1.xlsx]

## Sheet: Integrated_Function.anno
#GeneID	COG_class	COG_class_annotation	GO_annotation	KEGG_annotation	KOG_class	KOG_class_annotation	Pfam_annotation	Swissprot_annotation	eggNOG_class	eggNOG_class_annotation	nr_annotation
c84039.graph_c0	--	--	--	--	[Z]	Cytoskeleton	Spectrin repeat;; Growth-Arrest-Specific Protein 2 Domain;; EF-hand domain;; EF-hand domain pair	--	Z	Cytoskeleton	--
c49390.graph_c0	--	--	--	K12666|7.16237e-14|sind:105178434|K12666 oligosaccharyltransferase complex subunit alpha (ribophorin I) | (RefSeq) dolichyl-diphosphooligosaccharide--protein glycosyltransferase subunit 1A	[O]	Posttranslational modification, protein turnover, chaperones	Ribophorin I	Dolichyl-diphosphooligosaccharide--protein glycosyltransferase subunit 1A OS=Oryza sativa subsp. japonica OX=39947 GN=OST1A PE=2 SV=1	S	Function unknown	Oligosaccharyltransferase alpha subunit [Klebsormidium nitens]
c53148.graph_c0	[J]	Translation, ribosomal structure and biogenesis	Biological Process: maturation of SSU-rRNA from tricistronic rRNA transcript (SSU-rRNA, 5.8S rRNA, LSU-rRNA) (GO:0000462);; Molecular Function: RNA binding (GO:0003723);; Molecular Function: structural constituent of ribosome (GO:0003735);; Biological Process: translation (GO:0006412);; Cellular Component: cytosolic small ribosomal subunit (GO:0022627);;	K02969|6.24443e-45|csl:COCSUDRAFT_22962|K02969 small subunit ribosomal protein S20e | (RefSeq) ribosomal protein S1	[J]	Translation, ribosomal structure and biogenesis	Ribosomal protein S10p/S20e	40S ribosomal protein S20-2 OS=Arabidopsis thaliana OX=3702 GN=RPS20B PE=2 SV=1	J	Translation, ribosomal structure and biogenesis	hypothetical protein COCMIDRAFT_104762 [Bipolaris oryzae ATCC 44560]
c48849.graph_c0	--	--	Biological Process: nucleobase-containing compound metabolic process (GO:0006139);; Molecular Function: kinase activity (GO:0016301);; Molecular Function: hydrolase activity (GO:0016787);; Molecular Function: organic cyclic compound binding (GO:0097159);; Molecular Function: heterocyclic compound binding (GO:1901363);;	--	--	--	--	--	M	Cell wall/membrane/envelope biogenesis	retrovirus-related pol polyprotein from transposon tnt 1-94 [Nicotiana attenuata]
c76464.graph_c0	--	--	Cellular Component: integral component of membrane (GO:0016021);;	--	[G]	Carbohydrate transport and metabolism	Protein of unknown function, DUF604	--	S	Function unknown	hypothetical protein GOBAR_DD35496 [Gossypium barbadense]
c100949.graph_c0	[M]	Cell wall/membrane/envelope biogenesis	Cellular Component: Golgi membrane (GO:0000139);; Cellular Component: mitochondrion (GO:0005739);; Cellular Component: endosome (GO:0005768);; Cellular Component: trans-Golgi network (GO:0005802);; Biological Process: homogalacturonan biosynthetic process (GO:0010289);; Cellular Component: integral component of membrane (GO:0016021);; Molecular Function: polygalacturonate 4-alpha-galacturonosyltr…	K13648|0|vvi:100258818|K13648 alpha-1,4-galacturonosyltransferase [EC:2.4.1.43] | (RefSeq) galacturonosyltransferase 8	--	--	Glycosyl transferase family 8	Galacturonosyltransferase 8 OS=Arabidopsis thaliana OX=3702 GN=GAUT8 PE=1 SV=1	M	Cell wall/membrane/envelope biogenesis	galacturonosyltransferase 8-like [Hevea brasiliensis]
c98147.graph_c0	--	--	Molecular Function: DNA binding (GO:0003677);; Cellular Component: nucleus (GO:0005634);; Biological Process: transcription, DNA-templated (GO:0006351);; Biological Process: cell cycle (GO:0007049);; Cellular Component: transcriptional repressor complex (GO:0017053);;	--	[BDT]	--	--	Protein ALWAYS EARLY 3 OS=Arabidopsis thaliana OX=3702 GN=ALY3 PE=1 SV=1	S	Function unknown	PREDICTED: protein ALWAYS EARLY 3 isoform X1 [Juglans regia]
c73078.graph_c0	--	--	Cellular Component: endoplasmic reticulum (GO:0005783);; Cellular Component: membrane part (GO:0044425);;	--	[U]	Intracellular trafficking, secretion, and vesicular transport	Reticulon	Reticulon-like protein B9 OS=Arabidopsis thaliana OX=3702 GN=RTNLB9 PE=2 SV=1	U	Intracellular trafficking, secretion, and vesicular transport	PREDICTED: reticulon-like protein B9 [Solanum lycopersicum]
c102988.graph_c0	--	--	--	--	[R]	General function prediction only	Reverse transcriptase (RNA-dependent DNA polymerase);; zinc-binding in reverse transcriptase;; Zinc knuckle	Putative ribonuclease H protein At1g65750 OS=Arabidopsis thaliana OX=3702 GN=At1g65750 PE=3 SV=1	S	Function unknown	uncharacterized protein LOC105180271 [Sesamum indicum]
c119965.graph_c0	--	--	--	--	[R]	General function prediction only	zinc-binding in reverse transcriptase	Putative ribonuclease H protein At1g65750 OS=Arabidopsis thaliana OX=3702 GN=At1g65750 PE=3 SV=1	S	Function unknown	PREDICTED: uncharacterized protein LOC107910831 [Gossypium hirsutum]
c99459.graph_c0	[P]	Inorganic ion transport and metabolism	Molecular Function: calcium-transporting ATPase activity (GO:0005388);; Molecular Function: ATP binding (GO:0005524);; Cellular Component: integral component of plasma membrane (GO:0005887);; Cellular Component: intracellular membrane-bounded organelle (GO:0043231);; Molecular Function: metal ion binding (GO:0046872);; Biological Process: calcium ion transmembrane transport (GO:0070588);;	K01537|0|vvi:100257170|K01537 Ca2+-transporting ATPase [EC:3.6.3.8] | (RefSeq) calcium-transporting ATPase 12, plasma membrane-type	[P]	Inorganic ion transport and metabolism	E1-E2 ATPase;; Cation transporter/ATPase, N-terminus;; Cation transport ATPase (P-type)	Putative calcium-transporting ATPase 13, plasma membrane-type OS=Arabidopsis thaliana OX=3702 GN=ACA13 PE=3 SV=1	P	Inorganic ion transport and metabolism	PREDICTED: calcium-transporting ATPase 12, plasma membrane-type [Vitis vinifera]
c85909.graph_c0	--	--	--	--	--	--	--	--	S	Function unknown	PREDICTED: uncharacterized protein LOC100247891 [Vitis vinifera]
c83694.graph_c0	--	--	Molecular Function: metal ion binding (GO:0046872);;	--	[R]	General function prediction only	Ankyrin repeats (3 copies);; Ankyrin repeat;; Ankyrin repeat;; Ankyrin repeats (many copies);; Zinc finger C-x8-C-x5-C-x3-H type (and similar)	Zinc finger CCCH domain-containing protein 66 OS=Arabidopsis thaliana OX=3702 GN=At5g58620 PE=2 SV=1	S	Function unknown	PREDICTED: zinc finger CCCH domain-containing protein 29-like [Gossypium hirsutum]
c134216.graph_c0	[G]	Carbohydrate transport and metabolism	Molecular Function: glyceraldehyde-3-phosphate dehydrogenase (NAD+) (phosphorylating) activity (GO:0004365);; Biological Process: glucose metabolic process (GO:0006006);; Biological Process: glycolytic process (GO:0006096);; Molecular Function: NADP binding (GO:0050661);; Molecular Function: NAD binding (GO:0051287);; Biological Process: oxidation-reduction process (GO:0055114);;	K00134|1.50674e-27|vvi:100265689|K00134 glyceraldehyde 3-phosphate dehydrogenase [EC:1.2.1.12] | (RefSeq) glyceraldehyde-3-phosphate dehydrogenase GAPCP1, chloroplastic	[G]	Carbohydrate transport and metabolism	Glyceraldehyde 3-phosphate dehydrogenase, NAD binding domain	Glyceraldehyde-3-phosphate dehydrogenase, cytosolic (Fragment) OS=Coelastrella vacuolata OX=77546 GN=GapC PE=2 SV=1	G	Carbohydrate transport and metabolism	glyceraldehyde-3-phosphate dehydrogenase [Mucor ambiguus]
c118735.graph_c0	--	--	Molecular Function: aspartic-type endopeptidase activity (GO:0004190);; Biological Process: proteolysis (GO:0006508);;	--	--	--	Eukaryotic aspartyl protease	--	--	--	putative aspartic-type endopeptidase protein [Neofusicoccum parvum UCRNP2]
c72160.graph_c0	--	--	--	--	--	--	Helix-loop-helix DNA-binding domain	Transcription factor BEE 1 OS=Arabidopsis thaliana OX=3702 GN=BEE1 PE=2 SV=1	K	Transcription	PREDICTED: transcription factor BEE 1 isoform X2 [Populus euphratica]
c97897.graph_c0	--	--	Cellular Component: integral component of membrane (GO:0016021);;	K15285|2.25747e-85|cit:102612839|K15285 solute carrier family 35, member E3 | (RefSeq) uncharacterized membrane protein At1g06890	[GE]	--	Triose-phosphate Transporter family;; EamA-like transporter family;; Aspartyl protease	UDP-xylose transporter 3 OS=Arabidopsis thaliana OX=3702 GN=UXT3 PE=1 SV=1	S	Function unknown	hypothetical protein CUMW_225260 [Citrus unshiu]
c103619.graph_c1	[T]	Signal transduction mechanisms	Molecular Function: signal transducer, downstream of receptor, with serine/threonine kinase activity (GO:0004702);; Molecular Function: ATP binding (GO:0005524);; Cellular Component: cytoplasm (GO:0005737);; Biological Process: signal transduction by protein phosphorylation (GO:0023014);;	K20717|0|vvi:100242348|K20717 mitogen-activated protein kinase kinase kinase YODA [EC:2.7.11.25] | (RefSeq) mitogen-activated protein kinase kinase kinase YODA	[T]	Signal transduction mechanisms	Protein kinase domain;; Protein tyrosine kinase;; Kinase-like	Mitogen-activated protein kinase kinase kinase YODA OS=Arabidopsis thaliana OX=3702 GN=YDA PE=1 SV=1	T	Signal transduction mechanisms	PREDICTED: mitogen-activated protein kinase kinase kinase YODA isoform X2 [Vitis vinifera]
c99114.graph_c2	--	--	--	--	--	--	--	Protein MARD1 OS=Arabidopsis thaliana OX=3702 GN=MARD1 PE=2 SV=2	S	Function unknown	PREDICTED: uncharacterized protein LOC107407271 [Ziziphus jujuba]
c82968.graph_c0	--	--	Molecular Function: voltage-gated potassium channel activity (GO:0005249);; Cellular Component: integral component of plasma membrane (GO:0005887);; Biological Process: regulation of membrane potential (GO:0042391);; Biological Process: potassium ion transmembrane transport (GO:0071805);;	K05391|0|tcc:TCM_012032|K05391 cyclic nucleotide gated channel, other eukaryote | (RefSeq) Cyclic nucleotide-gated channel 16	[PT]	--	Ion transport protein	Probable cyclic nucleotide-gated ion channel 16 OS=Arabidopsis thaliana OX=3702 GN=CNGC16 PE=2 SV=1	U	Intracellular trafficking, secretion, and vesicular transport	PREDICTED: probable cyclic nucleotide-gated ion channel 16 [Theobroma cacao]
c33440.graph_c0	--	--	Cellular Component: integral component of membrane (GO:0016021);;	--	[GE]	--	--	Probable sugar phosphate/phosphate translocator At3g14410 OS=Arabidopsis thaliana OX=3702 GN=At3g14410 PE=2 SV=1	S	Function unknown	PREDICTED: probable sugar phosphate/phosphate translocator At3g14410 [Populus euphratica]
c129286.graph_c0	[E]	Amino acid transport and metabolism	Biological Process: cellular amino acid metabolic process (GO:0006520);; Molecular Function: carboxy-lyase activity (GO:0016831);; Molecular Function: pyridoxal phosphate binding (GO:0030170);;	K01592|5.55987e-33|bna:106357570|K01592 tyrosine decarboxylase [EC:4.1.1.25] | (RefSeq) tyrosine decarboxylase 1-like	[E]	Amino acid transport and metabolism	Pyridoxal-dependent decarboxylase conserved domain	Tyrosine decarboxylase 1 OS=Arabidopsis thaliana OX=3702 GN=ELI5 PE=2 SV=1	E	Amino acid transport and metabolism	Pyridoxal phosphate-dependent decarboxylase [Macrophomina phaseolina MS6]
c64790.graph_c1	--	--	--	--	[Z]	Cytoskeleton	Spectrin repeat	--	Z	Cytoskeleton	--
c118705.graph_c0	--	--	Cellular Component: prospore membrane (GO:0005628);; Cellular Component: nucleus (GO:0005634);; Molecular Function: phosphatidylcholine transporter activity (GO:0008525);; Molecular Function: phosphatidylinositol transporter activity (GO:0008526);; Biological Process: regulation of filamentous growth (GO:0010570);; Biological Process: phospholipid transport (GO:0015914);; Biological Process: asco…	--	[I]	Lipid transport and metabolism	CRAL/TRIO domain	Phosphatidylinositol/phosphatidylcholine transfer protein SFH1 OS=Arabidopsis thaliana OX=3702 GN=SFH1 PE=2 SV=1	S	Function unknown	hypothetical protein CC77DRAFT_982037 [Alternaria alternata]
c92549.graph_c1	--	--	Molecular Function: DNA binding (GO:0003677);; Cellular Component: nucleus (GO:0005634);;	--	--	--	--	Squamosa promoter-binding-like protein 4 OS=Arabidopsis thaliana OX=3702 GN=SPL4 PE=1 SV=1	K	Transcription	squamosa promoter binding protein-like 3c [Platanus x hispanica]
c131125.graph_c0	--	--	--	--	--	--	--	--	S	Function unknown	--
c99986.graph_c0	--	--	Cellular Component: Golgi apparatus (GO:0005794);; Cellular Component: integral component of membrane (GO:0016021);;	--	[S]	Function unknown	Lung seven transmembrane receptor	--	S	Function unknown	PREDICTED: transmembrane protein 87A [Vitis vinifera]
c99766.graph_c1	[J]	Translation, ribosomal structure and biogenesis	Cellular Component: exosome (RNase complex) (GO:0000178);; Molecular Function: exonuclease activity (GO:0004527);; Biological Process: RNA processing (GO:0006396);; Biological Process: nucleic acid phosphodiester bond hydrolysis (GO:0090305);;	K03678|0|vvi:100265860|K03678 exosome complex component RRP45 | (RefSeq) exosome complex component RRP45A	[J]	Translation, ribosomal structure and biogenesis	3' exoribonuclease family, domain 1;; 3' exoribonuclease family, domain 2	Exosome complex component RRP45B OS=Arabidopsis thaliana OX=3702 GN=RRP45B PE=2 SV=1	J	Translation, ribosomal structure and biogenesis	PREDICTED: exosome complex component RRP45A isoform X1 [Vitis vinifera]
c79713.graph_c0	[R]	General function prediction only	Molecular Function: GTP binding (GO:0005525);; Cellular Component: intracellular (GO:0005622);; Biological Process: small GTPase mediated signal transduction (GO:0007264);; Molecular Function: hydrolase activity (GO:0016787);;	K07897|2.88104e-113|pper:PRUPE_ppa021084mg|K07897 Ras-related protein Rab-7A | (RefSeq) hypothetical protein	[R]	General function prediction only	Ras family;; Ras of Complex, Roc, domain of DAPkinase;; ADP-ribosylation factor family;; 50S ribosome-binding GTPase;; Gtr1/RagA G protein conserved region	Ras-related protein Rab7 OS=Glycine max OX=3847 PE=2 SV=1	S	Function unknown	hypothetical protein CRG98_017182 [Punica granatum]
c106021.graph_c0	--	--	Cellular Component: integral component of membrane (GO:0016021);;	--	--	--	--	--	S	Function unknown	hypothetical protein MPH_04653 [Macrophomina phaseolina MS6]
c89824.graph_c0	[S]	Function unknown	Molecular Function: acid phosphatase activity (GO:0003993);; Biological Process: dephosphorylation (GO:0016311);; Molecular Function: metal ion binding (GO:0046872);;	--	[G]	Carbohydrate transport and metabolism	Calcineurin-like phosphoesterase;; Iron/zinc purple acid phosphatase-like protein C;; Purple acid Phosphatase, N-terminal domain	Probable inactive purple acid phosphatase 1 OS=Arabidopsis thaliana OX=3702 GN=PAP1 PE=2 SV=1	S	Function unknown	purple acid phosphatase 1 [Camellia oleifera]
c41339.graph_c1	--	--	--	--	[T]	Signal transduction mechanisms	--	--	T	Signal transduction mechanisms	--
c84759.graph_c0	[G]	Carbohydrate transport and metabolism	Biological Process: starch catabolic process (GO:0005983);; Cellular Component: chloroplast (GO:0009507);; Molecular Function: beta-amylase activity (GO:0016161);;	K01177|7.29564e-156|jcu:105633087|K01177 beta-amylase [EC:3.2.1.2] | (RefSeq) inactive beta-amylase 4, chloroplastic	--	--	Glycosyl hydrolase family 14;; Glycosyl hydrolase family 14	Inactive beta-amylase 4, chloroplastic OS=Arabidopsis thaliana OX=3702 GN=BAM4 PE=2 SV=1	O	Posttranslational modification, protein turnover, chaperones	beta-amylase 5 [Camellia sinensis]
c102085.graph_c0	[G]	Carbohydrate transport and metabolism	Biological Process: flavonoid biosynthetic process (GO:0009813);; Cellular Component: intracellular membrane-bounded organelle (GO:0043231);; Biological Process: flavonoid glucuronidation (GO:0052696);; Molecular Function: quercetin 3-O-glucosyltransferase activity (GO:0080043);; Molecular Function: quercetin 7-O-glucosyltransferase activity (GO:0080044);;	--	[GC]	--	UDP-glucoronosyl and UDP-glucosyl transferase	UDP-glycosyltransferase 89B1 OS=Arabidopsis thaliana OX=3702 GN=UGT89B1 PE=2 SV=2	S	Function unknown	UDP-glycosyltransferase 89B1 [Citrus clementina]
c90351.graph_c0	[Q]	Secondary metabolites biosynthesis, transport and catabolism	--	--	[QR]	--	2OG-Fe(II) oxygenase superfamily;; non-haem dioxygenase in morphine synthesis N-terminal	Gibberellin 2-beta-dioxygenase 8 OS=Arabidopsis thaliana OX=3702 GN=GA2OX8 PE=1 SV=2	S	Function unknown	unnamed protein product [Coffea canephora]
c84084.graph_c0	--	--	--	--	--	--	--	--	S	Function unknown	PREDICTED: uncharacterized protein LOC100265054 [Vitis vinifera]
c99522.graph_c0	--	--	Molecular Function: double-stranded DNA binding (GO:0003690);; Cellular Component: mitochondrion (GO:0005739);; Biological Process: regulation of transcription, DNA-templated (GO:0006355);; Biological Process: response to salt stress (GO:0009651);; Biological Process: chloroplast organization (GO:0009658);; Biological Process: response to abscisic acid (GO:0009737);;	K15032|0|sind:105176266|K15032 mTERF domain-containing protein, mitochondrial | (RefSeq) uncharacterized LOC105176266	[KR]	--	mTERF	Transcription termination factor MTERF5, chloroplastic OS=Arabidopsis thaliana OX=3702 GN=MTERF5 PE=2 SV=1	S	Function unknown	transcription termination factor MTERF5, chloroplastic isoform X1 [Manihot esculenta]
c98913.graph_c0	--	--	--	--	--	--	Probable zinc-ribbon domain	--	S	Function unknown	PREDICTED: uncharacterized protein LOC100243335 [Vitis vinifera]
c95333.graph_c0	--	--	Molecular Function: protein disulfide isomerase activity (GO:0003756);; Cellular Component: endoplasmic reticulum (GO:0005783);; Biological Process: protein folding (GO:0006457);; Cellular Component: membrane (GO:0016020);; Biological Process: response to endoplasmic reticulum stress (GO:0034976);;	--	[S]	Function unknown	--	5&apos;-adenylylsulfate reductase-like 5 OS=Arabidopsis thaliana OX=3702 GN=APRL5 PE=2 SV=1	O	Posttranslational modification, protein turnover, chaperones	PREDICTED: 5&apos;-adenylylsulfate reductase-like 5 isoform X1 [Nicotiana attenuata]
c77730.graph_c2	[K]	Transcription	Molecular Function: protein kinase activity (GO:0004672);; Molecular Function: ATP binding (GO:0005524);; Biological Process: protein phosphorylation (GO:0006468);; Cellular Component: integral component of membrane (GO:0016021);; Molecular Function: oxidoreductase activity (GO:0016491);; Biological Process: oxidation-reduction process (GO:0055114);;	--	--	--	Leucine rich repeat;; Leucine Rich repeats (2 copies);; Leucine Rich Repeat	Probable leucine-rich repeat receptor-like protein kinase At2g33170 OS=Arabidopsis thaliana OX=3702 GN=At2g33170 PE=2 SV=1	S	Function unknown	PREDICTED: probable leucine-rich repeat receptor-like protein kinase At2g33170 [Ricinus communis]
c12572.graph_c0	--	--	--	--	--	--	--	--	S	Function unknown	--
c45726.graph_c0	--	--	--	--	[R]	General function prediction only	--	--	S	Function unknown	uncharacterized protein LOC111376735 [Olea europaea var. sylvestris]
c98027.graph_c0	--	--	--	--	--	--	--	--	S	Function unknown	uncharacterized protein LOC111882005 isoform X2 [Lactuca sativa]
c95785.graph_c0	--	--	Molecular Function: alpha-1,3-mannosyltransferase activity (GO:0000033);; Cellular Component: endoplasmic reticulum (GO:0005783);; Biological Process: protein glycosylation (GO:0006486);; Cellular Component: integral component of membrane (GO:0016021);; Biological Process: mannosylation (GO:0097502);;	K03845|2.14563e-84|sind:105165232|K03845 alpha-1,3-mannosyltransferase [EC:2.4.1.258] | (RefSeq) dol-P-Man:Man(5)GlcNAc(2)-PP-Dol alpha-1,3-mannosyltransferase	[G]	Carbohydrate transport and metabolism	ALG3 protein	Dol-P-Man:Man(5)GlcNAc(2)-PP-Dol alpha-1,3-mannosyltransferase OS=Arabidopsis thaliana OX=3702 GN=ALG3 PE=1 SV=1	S	Function unknown	hypothetical protein GOBAR_DD23892 [Gossypium barbadense]
c88957.graph_c0	--	--	--	--	--	--	Calmodulin binding protein-like	Calmodulin-binding protein 60 A OS=Arabidopsis thaliana OX=3702 GN=CBP60A PE=2 SV=1	S	Function unknown	hypothetical protein B456_008G297800 [Gossypium raimondii]
c36091.graph_c0	--	--	Molecular Function: transcription factor activity, sequence-specific DNA binding (GO:0003700);; Cellular Component: nucleus (GO:0005634);; Biological Process: regulation of transcription, DNA-templated (GO:0006355);; Molecular Function: sequence-specific DNA binding (GO:0043565);;	K09419|3.56863e-39|gra:105785209|K09419 heat shock transcription factor, other eukaryote | (RefSeq) heat stress transcription factor B-4-like	[K]	Transcription	HSF-type DNA-binding	Heat stress transcription factor B-4b OS=Oryza sativa subsp. japonica OX=39947 GN=HSFB4B PE=1 SV=1	K	Transcription	heat stress transcription factor B-4-like, partial [Cucurbita moschata]
c70223.graph_c0	--	--	--	--	--	--	--	Stress-response A/B barrel domain-containing protein UP3 OS=Arabidopsis thaliana OX=3702 GN=UP3 PE=1 SV=1	S	Function unknown	hypothetical protein DCAR_000225 [Daucus carota subsp. sativus]
c76348.graph_c1	--	--	--	--	--	--	--	--	S	Function unknown	uncharacterized protein LOC21386685 [Morus notabilis]
c76226.graph_c0	[G]	Carbohydrate transport and metabolism	Molecular Function: sugar:proton symporter activity (GO:0005351);; Molecular Function: glucose transmembrane transporter activity (GO:0005355);; Cellular Component: integral component of plasma membrane (GO:0005887);; Biological Process: proton transport (GO:0015992);; Biological Process: glucose import (GO:0046323);; Biological Process: glucose transmembrane transport (GO:1904659);;	--	[R]	General function prediction only	Sugar (and other) transporter;; Major Facilitator Superfamily	Sugar transport protein 8 OS=Arabidopsis thaliana OX=3702 GN=STP8 PE=2 SV=2	G	Carbohydrate transport and metabolism	sugar transport protein 8-like [Olea europaea var. sylvestris]
c81901.graph_c1	--	--	Biological Process: lipid metabolic process (GO:0006629);; Molecular Function: hydrolase activity (GO:0016787);;	--	[I]	Lipid transport and metabolism	--	Phospholipase A1-Igamma2, chloroplastic OS=Arabidopsis thaliana OX=3702 GN=At2g30550 PE=1 SV=2	S	Function unknown	PREDICTED: phospholipase A1-Igamma1, chloroplastic-like [Juglans regia]
c105708.graph_c0	--	--	--	K11000|3.67717e-25|bvg:104895396|K11000 callose synthase [EC:2.4.1.-] | (RefSeq) callose synthase 5	[M]	Cell wall/membrane/envelope biogenesis	1,3-beta-glucan synthase subunit FKS1, domain-1	Callose synthase 5 OS=Arabidopsis thaliana OX=3702 GN=CALS5 PE=1 SV=1	S	Function unknown	callose synthase catalytic subunit-like protein [Beta vulgaris]
c94122.graph_c1	--	--	--	--	--	--	--	--	--	--	hypothetical protein TSUD_58260 [Trifolium subterraneum]
c97723.graph_c0	[P]	Inorganic ion transport and metabolism	--	K01537|0|cit:107175731|K01537 Ca2+-transporting ATPase [EC:3.6.3.8] | (RefSeq) calcium-transporting ATPase 12, plasma membrane-type-like	[P]	Inorganic ion transport and metabolism	Cation transporting ATPase, C-terminus;; E1-E2 ATPase;; haloacid dehalogenase-like hydrolase;; Ubiquitin-conjugating enzyme	Calcium-transporting ATPase 12, plasma membrane-type OS=Arabidopsis thaliana OX=3702 GN=ACA12 PE=2 SV=1	P	Inorganic ion transport and metabolism	calcium-transporting ATPase 12, plasma membrane-type [Citrus clementina]
c54637.graph_c0	--	--	--	--	[R]	General function prediction only	--	--	L	Replication, recombination and repair	uncharacterized protein LOC112037133 [Quercus suber]
c50297.graph_c1	--	--	Biological Process: phosphate-containing compound metabolic process (GO:0006796);; Molecular Function: kinase activity (GO:0016301);; Molecular Function: phosphotransferase activity, alcohol group as acceptor (GO:0016773);; Biological Process: purine ribonucleoside biosynthetic process (GO:0046129);;	K00856|6.31735e-12|bvg:104893663|K00856 adenosine kinase [EC:2.7.1.20] | (RefSeq) adenosine kinase 2-like	[G]	Carbohydrate transport and metabolism	--	Adenosine kinase OS=Physcomitrella patens subsp. patens OX=3218 GN=ADK PE=2 SV=1	G	Carbohydrate transport and metabolism	PREDICTED: adenosine kinase 2 [Beta vulgaris subsp. vulgaris]
c38829.graph_c0	--	--	Biological Process: cellular process (GO:0009987);; Cellular Component: intracellular part (GO:0044424);;	--	[O]	Posttranslational modification, protein turnover, chaperones	Prefoldin subunit	--	S	Function unknown	Prefoldin, subunit 3 [Rhodotorula sp. JG-1b]
c103810.graph_c1	--	--	--	--	--	--	--	Protein TIME FOR COFFEE OS=Arabidopsis thaliana OX=3702 GN=TIC PE=1 SV=2	S	Function unknown	hypothetical protein POPTR_0010s10000g [Populus trichocarpa]
c34566.graph_c0	--	--	--	K01392|2.07565e-06|tcc:TCM_010744|K01392 thimet oligopeptidase [EC:3.4.24.15] | (RefSeq) Zincin-like metalloproteases family protein	--	--	--	--	--	--	--
c91773.graph_c0	--	--	Molecular Function: copper ion binding (GO:0005507);; Cellular Component: cytoplasm (GO:0005737);; Biological Process: metal ion transport (GO:0030001);; Biological Process: cellular transition metal ion homeostasis (GO:0046916);;	--	[P]	Inorganic ion transport and metabolism	Heavy-metal-associated domain	Heavy metal-associated isoprenylated plant protein 6 OS=Arabidopsis thaliana OX=3702 GN=HIPP06 PE=1 SV=1	S	Function unknown	heavy metal-associated isoprenylated plant protein 6 [Arachis duranensis]
c6943.graph_c1	--	--	Biological Process: intracellular protein transport (GO:0006886);; Biological Process: ER to Golgi vesicle-mediated transport (GO:0006888);; Molecular Function: zinc ion binding (GO:0008270);; Cellular Component: COPII vesicle coat (GO:0030127);;	K14006|8.54236e-47|gsl:Gasu_26230|K14006 protein transport protein SEC23 | (RefSeq) protein transport protein Sec23A	[U]	Intracellular trafficking, secretion, and vesicular transport	Sec23/Sec24 trunk domain;; Sec23/Sec24 zinc finger	Protein transport protein Sec24-like At3g07100 OS=Arabidopsis thaliana OX=3702 GN=At3g07100 PE=2 SV=2	U	Intracellular trafficking, secretion, and vesicular transport	Transport protein SEC23 [Rhizophagus irregularis DAOM 181602]
c92019.graph_c0	--	--	Cellular Component: vacuole (GO:0005773);; Molecular Function: FMN binding (GO:0010181);; Molecular Function: oxidoreductase activity (GO:0016491);; Biological Process: oxidation-reduction process (GO:0055114);;	--	[K]	Transcription	--	--	S	Function unknown	PREDICTED: protein CREG1 [Ricinus communis]
c111493.graph_c0	--	--	Cellular Component: membrane (GO:0016020);; Molecular Function: oxidoreductase activity (GO:0016491);; Molecular Function: metal ion binding (GO:0046872);;	K20661|1.42099e-12|tcc:TCM_005781|K20661 cytochrome P450 family 714 subfamily A polypeptide 1 | (RefSeq) Cytochrome P450, putative isoform 1	--	--	--	Cytochrome P450 714C2 OS=Oryza sativa subsp. japonica OX=39947 GN=CYP714C2 PE=2 SV=1	Q	Secondary metabolites biosynthesis, transport and catabolism	cytochrome P450 714C2-like [Quercus suber]
c94859.graph_c0	--	--	Molecular Function: SNARE binding (GO:0000149);; Molecular Function: SNAP receptor activity (GO:0005484);; Cellular Component: endoplasmic reticulum membrane (GO:0005789);; Cellular Component: Golgi apparatus (GO:0005794);; Cellular Component: cytosol (GO:0005829);; Cellular Component: plasma membrane (GO:0005886);; Biological Process: protein targeting to vacuole (GO:0006623);; Biological Proces…	K08494|5.5359e-149|jcu:105636657|K08494 novel plant SNARE | (RefSeq) novel plant SNARE 11	--	--	Sec20	Novel plant SNARE 11 OS=Arabidopsis thaliana OX=3702 GN=NPSN11 PE=1 SV=2	U	Intracellular trafficking, secretion, and vesicular transport	novel plant SNARE 11-like [Olea europaea var. sylvestris]
c29239.graph_c0	--	--	--	--	--	--	--	--	Z	Cytoskeleton	--
c91938.graph_c0	--	--	--	--	--	--	--	--	S	Function unknown	uncharacterized protein LOC111405076 isoform X5 [Olea europaea var. sylvestris]
c134187.graph_c0	[E]	Amino acid transport and metabolism	--	--	--	--	--	--	E	Amino acid transport and metabolism	--
c63943.graph_c0	--	--	--	--	--	--	--	--	S	Function unknown	hypothetical protein PRUPE_4G005300 [Prunus persica]
c43998.graph_c2	[G]	Carbohydrate transport and metabolism	Molecular Function: galactokinase activity (GO:0004335);; Molecular Function: ATP binding (GO:0005524);; Cellular Component: cytoplasm (GO:0005737);; Biological Process: galactose metabolic process (GO:0006012);; Biological Process: mitotic cell cycle (GO:0007067);; Cellular Component: DASH complex (GO:0042729);; Biological Process: carbohydrate phosphorylation (GO:0046835);; Cellular Component: …	K18674|8.34598e-36|pop:POPTR_0010s15800g|K18674 N-acetylgalactosamine kinase [EC:2.7.1.157] | (RefSeq) POPTRDRAFT_723945; Galactokinase family protein	[G]	Carbohydrate transport and metabolism	Galactokinase galactose-binding signature;; GHMP kinases N terminal domain	Galactokinase OS=Arabidopsis thaliana OX=3702 GN=GAL1 PE=1 SV=2	G	Carbohydrate transport and metabolism	Galactokinase [Macrophomina phaseolina MS6]
c99997.graph_c1	--	--	--	K07562|0|vvi:100245020|K07562 nonsense-mediated mRNA decay protein 3 | (RefSeq) 60S ribosomal export protein NMD3	[J]	Translation, ribosomal structure and biogenesis	NMD3 family	--	J	Translation, ribosomal structure and biogenesis	hypothetical protein VITISV_003522 [Vitis vinifera]
c81048.graph_c0	--	--	Molecular Function: nucleic acid binding (GO:0003676);; Molecular Function: zinc ion binding (GO:0008270);;	K13152|2.56689e-70|vvi:104881371|K13152 U11/U12 small nuclear ribonucleoprotein 20 kDa protein | (RefSeq) zinc finger CCCH domain-containing protein 3	[A]	RNA processing and modification	U1 zinc finger;; Zinc finger C-x8-C-x5-C-x3-H type (and similar)	Zinc finger CCCH domain-containing protein 3 OS=Oryza sativa subsp. japonica OX=39947 GN=Os01g0252200 PE=2 SV=2	A	RNA processing and modification	PREDICTED: zinc finger CCCH domain-containing protein 3 isoform X1 [Vitis vinifera]
c26957.graph_c0	[IQR]	Lipid transport and metabolism ;; Secondary metabolites biosynthesis, transport and catabolism ;; General function prediction only	Molecular Function: 3-oxoacyl-[acyl-carrier-protein] reductase (NADPH) activity (GO:0004316);; Biological Process: oxidation-reduction process (GO:0055114);;	--	[R]	General function prediction only	Enoyl-(Acyl carrier protein) reductase;; short chain dehydrogenase;; KR domain	Short-chain dehydrogenase reductase ATA1 OS=Arabidopsis thaliana OX=3702 GN=TA1 PE=2 SV=1	S	Function unknown	short-chain dehydrogenase reductase ATA1 [Citrus clementina]
c98571.graph_c0	--	--	Cellular Component: integral component of membrane (GO:0016021);;	K20363|7.9874e-129|vvi:100267098|K20363 protein transport protein YIP1 | (RefSeq) protein YIPF5 homolog	[U]	Intracellular trafficking, secretion, and vesicular transport	Yip1 domain	--	U	Intracellular trafficking, secretion, and vesicular transport	PREDICTED: protein YIPF5 homolog [Vitis vinifera]
c84785.graph_c1	--	--	Cellular Component: plant-type cell wall (GO:0009505);;	--	--	--	Protein of unknown function (DUF642)	--	S	Function unknown	hypothetical protein DCAR_025475 [Daucus carota subsp. sativus]
c89888.graph_c0	[QV]	Secondary metabolites biosynthesis, transport and catabolism ;; Defense mechanisms	Molecular Function: monooxygenase activity (GO:0004497);; Cellular Component: membrane (GO:0016020);; Molecular Function: metal ion binding (GO:0046872);;	K20661|2.79824e-92|egr:104434149|K20661 cytochrome P450 family 714 subfamily A polypeptide 1 | (RefSeq) cytochrome P450 714C2	[QI]	--	Cytochrome P450;; Cytochrome P450;; Cytochrome P450	Cytochrome P450 714C2 OS=Oryza sativa subsp. japonica OX=39947 GN=CYP714C2 PE=2 SV=1	Q	Secondary metabolites biosynthesis, transport and catabolism	PREDICTED: cytochrome P450 714C2 [Eucalyptus grandis]
c102467.graph_c1	--	--	--	--	[R]	General function prediction only	PPR repeat;; PPR repeat family;; PPR repeat;; Pentatricopeptide repeat domain;; Pentacotripeptide-repeat region of PRORP;; Uncharacterized ACR, COG1678	Pentatricopeptide repeat-containing protein At3g29230 OS=Arabidopsis thaliana OX=3702 GN=PCMP-E27 PE=2 SV=1	S	Function unknown	pentatricopeptide repeat-containing protein At3g29230-like [Quercus suber]
c87486.graph_c0	--	--	Cellular Component: commitment complex (GO:0000243);; Biological Process: spliceosomal complex assembly (GO:0000245);; Biological Process: spliceosomal snRNP assembly (GO:0000387);; Molecular Function: RNA binding (GO:0003723);; Cellular Component: U5 snRNP (GO:0005682);; Cellular Component: U1 snRNP (GO:0005685);; Cellular Component: U2 snRNP (GO:0005686);; Cellular Component: U4 snRNP (GO:00056…	K11088|1.89639e-81|cmo:103493808|K11088 small nuclear ribonucleoprotein D3 | (RefSeq) small nuclear ribonucleoprotein SmD3a-like	[A]	RNA processing and modification	LSM domain	Small nuclear ribonucleoprotein SmD3b OS=Arabidopsis thaliana OX=3702 GN=SMD3B PE=2 SV=1	K	Transcription	Ribonucleoprotein LSM domain [Macleaya cordata]
c113192.graph_c0	--	--	Molecular Function: hydrolase activity (GO:0016787);; Biological Process: cellular metabolic process (GO:0044237);;	K01087|1.82002e-17|sly:101253379|K01087 trehalose 6-phosphate phosphatase [EC:3.1.3.12] | (RefSeq) probable trehalose-phosphate phosphatase D	[G]	Carbohydrate transport and metabolism	--	Probable trehalose-phosphate phosphatase I OS=Arabidopsis thaliana OX=3702 GN=TPPI PE=3 SV=1	G	Carbohydrate transport and metabolism	PREDICTED: probable trehalose-phosphate phosphatase 6 [Nicotiana tomentosiformis]
c5850.graph_c0	--	--	Molecular Function: zinc ion binding (GO:0008270);; Molecular Function: NEDD8 transferase activity (GO:0019788);; Biological Process: SCF-dependent proteasomal ubiquitin-dependent protein catabolic process (GO:0031146);; Cellular Component: Cul2-RING ubiquitin ligase complex (GO:0031462);; Cellular Component: Cul3-RING ubiquitin ligase complex (GO:0031463);; Cellular Component: Cul7-RING ubiquiti…	K03868|6.77093e-60|mus:103981809|K03868 RING-box protein 1 | (RefSeq) RING-box protein 1a	[O]	Posttranslational modification, protein turnover, chaperones	RING-H2 zinc finger domain;; Anaphase-promoting complex subunit 11 RING-H2 finger;; Ring finger domain	RING-box protein 1a OS=Arabidopsis thaliana OX=3702 GN=RBX1A PE=1 SV=1	O	Posttranslational modification, protein turnover, chaperones	hypothetical protein LEMA_P020820.1 [Leptosphaeria maculans JN3]
c85266.graph_c0	--	--	--	--	--	--	--	--	S	Function unknown	uncharacterized protein LOC111990321 [Quercus suber]
c87831.graph_c0	--	--	Cellular Component: cytoplasm (GO:0005737);; Cellular Component: integral component of membrane (GO:0016021);; Molecular Function: transferase activity, transferring glycosyl groups (GO:0016757);;	--	--	--	GDP-fucose protein O-fucosyltransferase	O-fucosyltransferase 34 OS=Arabidopsis thaliana OX=3702 GN=OFUT34 PE=2 SV=1	S	Function unknown	GDP-fucose protein O-fucosyltransferase [Macleaya cordata]
c84326.graph_c1	--	--	--	--	[R]	General function prediction only	--	--	L	Replication, recombination and repair	PREDICTED: uncharacterized protein LOC103495177 [Cucumis melo]
c106957.graph_c0	--	--	--	--	[M]	Cell wall/membrane/envelope biogenesis	ZU5 domain	--	S	Function unknown	--
c88768.graph_c0	--	--	--	--	[D]	Cell cycle control, cell division, chromosome partitioning	RNA recognition motif 2;; RNA recognition motif. (a.k.a. RRM, RBD, or RNP domain)	Protein terminal ear1 OS=Zea mays OX=4577 GN=TE1 PE=2 SV=1	S	Function unknown	PREDICTED: protein terminal ear1 [Juglans regia]
c69962.graph_c0	--	--	--	--	--	--	--	--	S	Function unknown	PREDICTED: uncharacterized protein LOC105131445 [Populus euphratica]
c106875.graph_c0	--	--	Molecular Function: actin binding (GO:0003779);; Cellular Component: actin cytoskeleton (GO:0015629);; Biological Process: actin filament depolymerization (GO:0030042);;	K05765|1.26885e-14|sita:101766473|K05765 cofilin | (RefSeq) actin-depolymerizing factor 3-like	[Z]	Cytoskeleton	Cofilin/tropomyosin-type actin-binding protein	Actin-depolymerizing factor 3 OS=Arabidopsis thaliana OX=3702 GN=ADF3 PE=1 SV=1	S	Function unknown	Actin-binding cofilin/tropomyosin type [Macrophomina phaseolina MS6]
c102923.graph_c1	--	--	--	--	--	--	VQ motif	VQ motif-containing protein 9 OS=Arabidopsis thaliana OX=3702 GN=VQ9 PE=1 SV=1	S	Function unknown	PREDICTED: VQ motif-containing protein 9 [Solanum tuberosum]
c128597.graph_c0	--	--	--	--	[MU]	--	Outer mitochondrial membrane transport complex protein	--	O	Posttranslational modification, protein turnover, chaperones	--
c69987.graph_c0	[P]	Inorganic ion transport and metabolism	--	K01674|8.14667e-149|pper:PRUPE_ppa009714mg|K01674 carbonic anhydrase [EC:4.2.1.1] | (RefSeq) hypothetical protein	[R]	General function prediction only	Eukaryotic-type carbonic anhydrase	Alpha carbonic anhydrase 4 OS=Arabidopsis thaliana OX=3702 GN=ACA4 PE=3 SV=1	P	Inorganic ion transport and metabolism	alpha carbonic anhydrase 4 [Prunus persica]
c82707.graph_c0	[QV]	Secondary metabolites biosynthesis, transport and catabolism ;; Defense mechanisms	Molecular Function: iron ion binding (GO:0005506);; Biological Process: cutin biosynthetic process (GO:0010143);; Cellular Component: integral component of membrane (GO:0016021);; Molecular Function: oxidoreductase activity, acting on paired donors, with incorporation or reduction of molecular oxygen, NAD(P)H as one donor, and incorporation of one atom of oxygen (GO:0016709);; Molecular Function:…	--	[Q]	Secondary metabolites biosynthesis, transport and catabolism	Cytochrome P450	Cytochrome P450 77A2 OS=Solanum melongena OX=4111 GN=CYP77A2 PE=2 SV=1	Q	Secondary metabolites biosynthesis, transport and catabolism	hypothetical protein VITISV_042049 [Vitis vinifera]
c89481.graph_c0	[C]	Energy production and conversion	Biological Process: metabolic process (GO:0008152);; Molecular Function: hydrolase activity (GO:0016787);;	--	[R]	General function prediction only	Haloacid dehalogenase-like hydrolase;; HAD-hyrolase-like;; haloacid dehalogenase-like hydrolase	--	S	Function unknown	haloacid dehalogenase-like hydrolase domain-containing protein 3 isoform X1 [Olea europaea var. sylvestris]
c53411.graph_c0	--	--	--	--	--	--	--	--	--	--	putative uncharacterized protein DDB_G0268364 isoform X2 [Cucurbita moschata]
c100780.graph_c0	--	--	--	--	[PET]	--	Receptor family ligand binding region;; Periplasmic binding protein;; Ligand-gated ion channel	Glutamate receptor 2.7 OS=Arabidopsis thaliana OX=3702 GN=GLR2.7 PE=2 SV=3	S	Function unknown	glutamate receptor 2.7 [Quercus suber]
c126122.graph_c0	--	--	--	--	[C]	Energy production and conversion	--	--	S	Function unknown	--
c89643.graph_c0	[M]	Cell wall/membrane/envelope biogenesis	Cellular Component: cytosol (GO:0005829);; Molecular Function: cinnamoyl-CoA reductase activity (GO:0016621);; Molecular Function: coenzyme binding (GO:0050662);; Biological Process: oxidation-reduction process (GO:0055114);;	--	[V]	Defense mechanisms	GDP-mannose 4,6 dehydratase;; NAD dependent epimerase/dehydratase family;; 3-beta hydroxysteroid dehydrogenase/isomerase family;; NmrA-like family;; NAD(P)H-binding	Cinnamoyl-CoA reductase 1 OS=Oryza sativa subsp. japonica OX=39947 GN=CCR1 PE=1 SV=1	M	Cell wall/membrane/envelope biogenesis	cinnamoyl-CoA reductase [Camellia oleifera]
c13365.graph_c0	--	--	Biological Process: fatty acid biosynthetic process (GO:0006633);; Cellular Component: integral component of membrane (GO:0016021);; Molecular Function: oxidoreductase activity, acting on paired donors, with oxidation of a pair of donors resulting in the reduction of molecular oxygen to two molecules of water (GO:0016717);; Molecular Function: heme binding (GO:0020037);; Molecular Function: metal…	K00507|4.52116e-12|cme:CYME_CMM045C|K00507 stearoyl-CoA desaturase (Delta-9 desaturase) [EC:1.14.19.1] | (RefSeq) stearoyl-CoA desaturase	[C]	Energy production and conversion	Cytochrome b5-like Heme/Steroid binding domain	Cytochrome B5 isoform C OS=Arabidopsis thaliana OX=3702 GN=CYTB5-C PE=1 SV=1	CI	--	stearoyl-CoA 9-desaturase [Moesziomyces antarcticus]
c115444.graph_c0	--	--	--	--	--	--	--	--	--	--	uncharacterized protein LOC107616455 [Arachis ipaensis]
c132202.graph_c0	--	--	--	--	--	--	Rel homology DNA-binding domain	--	K	Transcription	--
c97157.graph_c1	[T]	Signal transduction mechanisms	Molecular Function: protein serine/threonine kinase activity (GO:0004674);; Molecular Function: ATP binding (GO:0005524);; Cellular Component: cytosol (GO:0005829);; Biological Process: protein phosphorylation (GO:0006468);;	K08856|0|jcu:105650614|K08856 serine/threonine kinase 16 [EC:2.7.11.1] | (RefSeq) JHL10I11.9; serine/threonine-protein kinase 16	[KIT]	--	Protein kinase domain;; Protein tyrosine kinase;; CCT motif	Serine/threonine-protein kinase Aurora-2 OS=Arabidopsis thaliana OX=3702 GN=AUR2 PE=2 SV=2	T	Signal transduction mechanisms	Serine/threonine protein kinase [Trema orientalis]
c132331.graph_c0	--	--	--	--	--	--	--	--	S	Function unknown	--
c1072.graph_c0	[F]	Nucleotide transport and metabolism	Molecular Function: magnesium ion binding (GO:0000287);; Molecular Function: adenylosuccinate synthase activity (GO:0004019);; Molecular Function: GTP binding (GO:0005525);; Cellular Component: nucleus (GO:0005634);; Cellular Component: cytosol (GO:0005829);; Biological Process: fumarate metabolic process (GO:0006106);; Biological Process: 'de novo' AMP biosynthetic process (GO:0044208);; Biologi…	K01939|1.59741e-86|olu:OSTLU_19549|K01939 adenylosuccinate synthase [EC:6.3.4.4] | (RefSeq) hypothetical protein	[F]	Nucleotide transport and metabolism	Adenylosuccinate synthetase	Adenylosuccinate synthetase, chloroplastic OS=Ostreococcus lucimarinus (strain CCE9901) OX=436017 GN=PURA PE=3 SV=1	F	Nucleotide transport and metabolism	putative adenylosuccinate synthetase protein [Neofusicoccum parvum UCRNP2]
c93334.graph_c2	--	--	Molecular Function: zinc ion binding (GO:0008270);; Biological Process: regulation of stomatal opening (GO:1902456);;	K10144|1.46225e-103|pop:POPTR_0009s01110g|K10144 RING finger and CHY zinc finger domain-containing protein 1 [EC:2.3.2.27] | (RefSeq) POPTRDRAFT_558319; zinc finger family protein	[R]	General function prediction only	CHY zinc finger;; RING-type zinc-finger;; Zinc finger, C3HC4 type (RING finger)	E3 ubiquitin-protein ligase RZFP34 OS=Arabidopsis thaliana OX=3702 GN=RZPF34 PE=1 SV=1	S	Function unknown	hypothetical protein POPTR_009G005700v3 [Populus trichocarpa]
c88836.graph_c0	--	--	--	--	[R]	General function prediction only	PPR repeat;; PPR repeat family;; Pentacotripeptide-repeat region of PRORP;; Pentatricopeptide repeat domain	Pentatricopeptide repeat-containing protein At2g20710, mitochondrial OS=Arabidopsis thaliana OX=3702 GN=At2g20710 PE=2 SV=1	S	Function unknown	PREDICTED: pentatricopeptide repeat-containing protein At2g17140 [Vitis vinifera]
c35863.graph_c0	[K]	Transcription	--	--	[R]	General function prediction only	Leucine rich repeat;; Leucine Rich repeats (2 copies)	Receptor-like protein Cf-9 homolog OS=Solanum lycopersicum OX=4081 GN=HCR9-0 PE=2 SV=2	S	Function unknown	PREDICTED: receptor-like protein 12 [Ipomoea nil]
c101021.graph_c0	--	--	Cellular Component: integral component of membrane (GO:0016021);;	--	[S]	Function unknown	Tim17/Tim22/Tim23/Pmp24 family	--	S	Function unknown	Transmembrane protein 135 [Macleaya cordata]
c69121.graph_c0	[J]	Translation, ribosomal structure and biogenesis	Molecular Function: structural constituent of ribosome (GO:0003735);; Cellular Component: ribosome (GO:0005840);; Biological Process: translation (GO:0006412);; Biological Process: obsolete mycelium development (GO:0043581);;	K02877|4.28162e-89|thj:104813217|K02877 large subunit ribosomal protein L15e | (RefSeq) 60S ribosomal protein L15-1-like	[J]	Translation, ribosomal structure and biogenesis	Ribosomal L15	60S ribosomal protein L15 OS=Petunia hybrida OX=4102 GN=RPL15 PE=2 SV=1	J	Translation, ribosomal structure and biogenesis	putative 60s ribosomal protein l15 protein [Neofusicoccum parvum UCRNP2]
c92830.graph_c1	[R]	General function prediction only	Biological Process: rRNA processing (GO:0006364);; Cellular Component: small-subunit processome (GO:0032040);;	K14554|0|cit:102623825|K14554 U3 small nucleolar RNA-associated protein 21 | (RefSeq) U3 small nucleolar RNA-associated protein 21 homolog	[R]	General function prediction only	Utp21 specific WD40 associated putative domain;; WD domain, G-beta repeat	--	S	Function unknown	U3 small nucleolar RNA-associated protein 21 homolog [Quercus suber]
c56781.graph_c0	--	--	--	--	--	--	--	--	S	Function unknown	--
c20172.graph_c1	--	--	--	--	--	--	60s Acidic ribosomal protein	--	--	--	--
c132112.graph_c0	--	--	Cellular Component: integral component of membrane (GO:0016021);; Biological Process: transmembrane transport (GO:0055085);;	--	--	--	--	--	S	Function unknown	malic acid transporter [Stemphylium lycopersici]
c120431.graph_c0	--	--	--	--	[E]	Amino acid transport and metabolism	Trypsin	--	O	Posttranslational modification, protein turnover, chaperones	Trypsin [Beauveria bassiana]
c62245.graph_c0	--	--	Biological Process: Golgi vesicle transport (GO:0048193);;	K17268|7.20894e-35|cre:CHLREDRAFT_190416|K17268 coatomer subunit epsilon | (RefSeq) COPE1; epsilon-cop	[U]	Intracellular trafficking, secretion, and vesicular transport	Coatomer epsilon subunit	Coatomer subunit epsilon-1 OS=Arabidopsis thaliana OX=3702 GN=At1g30630 PE=2 SV=1	U	Intracellular trafficking, secretion, and vesicular transport	coatomer subunit epsilon [Guillardia theta CCMP2712]
c19378.graph_c0	--	--	--	--	--	--	--	--	K	Transcription	--
c132530.graph_c0	[J]	Translation, ribosomal structure and biogenesis	Molecular Function: catalytic activity (GO:0003824);;	K00604|6.75326e-10|olu:OSTLU_43843|K00604 methionyl-tRNA formyltransferase [EC:2.1.2.9] | (RefSeq) hypothetical protein	--	--	Formyl transferase	--	J	Translation, ribosomal structure and biogenesis	Methionyl-tRNA formyltransferase [Dorcoceras hygrometricum]
c71354.graph_c0	--	--	Biological Process: phenylpropanoid biosynthetic process (GO:0009699);; Molecular Function: guiding stereospecific synthesis activity (GO:0042349);; Biological Process: regulation of catalytic activity (GO:0050790);;	--	--	--	Dirigent-like protein	Dirigent protein 21 OS=Arabidopsis thaliana OX=3702 GN=DIR21 PE=3 SV=1	S	Function unknown	Disease resistance response protein [Parasponia andersonii]
c118891.graph_c0	--	--	--	--	--	--	Urb2/Npa2 family	--	--	--	Nucleolar 27S pre-rRNA processing Urb2/Npa2 [Macrophomina phaseolina MS6]
c7265.graph_c0	--	--	--	K20372|7.3268e-12|cvr:CHLNCDRAFT_140797|K20372 TBC1 domain family member 20 | (RefSeq) hypothetical protein	[T]	Signal transduction mechanisms	Rab-GTPase-TBC domain	--	S	Function unknown	hypothetical protein WICANDRAFT_29186, partial [Wickerhamomyces anomalus NRRL Y-366-8]
c93788.graph_c0	--	--	--	--	[K]	Transcription	--	FHA domain-containing protein FHA2 OS=Arabidopsis thaliana OX=3702 GN=FHA2 PE=1 SV=1	K	Transcription	FHA domain-containing protein FHA2-like [Quercus suber]
c4736.graph_c0	--	--	--	--	--	--	Variant SH3 domain;; SH3 domain;; Variant SH3 domain	--	S	Function unknown	--
c47519.graph_c0	--	--	Cellular Component: integral component of membrane (GO:0016021);;	--	[S]	Function unknown	--	--	--	--	transmembrane protein 136-like [Olea europaea var. sylvestris]
c78460.graph_c0	[R]	General function prediction only	Cellular Component: plasma membrane (GO:0005886);;	--	[R]	General function prediction only	WD domain, G-beta repeat;; PQQ-like domain	Protein JINGUBANG OS=Arabidopsis thaliana OX=3702 GN=JGB PE=1 SV=1	S	Function unknown	PREDICTED: uncharacterized protein LOC104095378 [Nicotiana tomentosiformis]
c88810.graph_c1	--	--	Cellular Component: 1,3-beta-D-glucan synthase complex (GO:0000148);; Molecular Function: 1,3-beta-D-glucan synthase activity (GO:0003843);; Biological Process: (1->3)-beta-D-glucan biosynthetic process (GO:0006075);; Cellular Component: integral component of membrane (GO:0016021);;	K11000|8.6143e-151|sind:105158060|K11000 callose synthase [EC:2.4.1.-] | (RefSeq) callose synthase 10	[M]	Cell wall/membrane/envelope biogenesis	1,3-beta-glucan synthase subunit FKS1, domain-1	Callose synthase 10 OS=Arabidopsis thaliana OX=3702 GN=CALS10 PE=2 SV=5	S	Function unknown	hypothetical protein GOBAR_DD01394 [Gossypium barbadense]
c94107.graph_c0	[O]	Posttranslational modification, protein turnover, chaperones	Molecular Function: cysteine-type endopeptidase activity (GO:0004197);; Cellular Component: extracellular space (GO:0005615);; Cellular Component: lysosome (GO:0005764);; Biological Process: proteolysis involved in cellular protein catabolic process (GO:0051603);;	K01373|4.96056e-79|vra:106762220|K01373 cathepsin F [EC:3.4.22.41] | (RefSeq) cysteine proteinase 15A-like	[O]	Posttranslational modification, protein turnover, chaperones	Papain family cysteine protease	Cysteine proteinase 1 OS=Zea mays OX=4577 GN=CCP1 PE=2 SV=1	O	Posttranslational modification, protein turnover, chaperones	cysteine proteinase 15A [Vigna radiata var. radiata]
c133437.graph_c0	--	--	--	--	[O]	Posttranslational modification, protein turnover, chaperones	--	--	E	Amino acid transport and metabolism	--
c91222.graph_c0	--	--	Biological Process: metabolic process (GO:0008152);; Molecular Function: phosphatase activity (GO:0016791);;	K13248|2.80337e-116|jcu:105637781|K13248 pyridoxal phosphate phosphatase PHOSPHO2 [EC:3.1.3.74] | (RefSeq) inorganic pyrophosphatase 3	[R]	General function prediction only	Putative Phosphatase;; haloacid dehalogenase-like hydrolase	Thiamine phosphate phosphatase-like protein OS=Arabidopsis thaliana OX=3702 GN=At4g29530 PE=1 SV=1	S	Function unknown	PREDICTED: inorganic pyrophosphatase 3-like isoform X1 [Nicotiana attenuata]
c63597.graph_c0	[D]	Cell cycle control, cell division, chromosome partitioning	Molecular Function: ubiquitin-protein transferase activity (GO:0004842);; Biological Process: protein ubiquitination (GO:0016567);;	--	[S]	Function unknown	U-box domain	U-box domain-containing protein 4 OS=Arabidopsis thaliana OX=3702 GN=PUB4 PE=1 SV=3	S	Function unknown	unnamed protein product [Coffea canephora]
c81555.graph_c0	[E]	Amino acid transport and metabolism	Molecular Function: transferase activity (GO:0016740);; Molecular Function: carboxy-lyase activity (GO:0016831);; Biological Process: carboxylic acid metabolic process (GO:0019752);; Molecular Function: pyridoxal phosphate binding (GO:0030170);;	K01590|0|sind:105179517|K01590 histidine decarboxylase [EC:4.1.1.22] | (RefSeq) serine decarboxylase-like	[E]	Amino acid transport and metabolism	Pyridoxal-dependent decarboxylase conserved domain	Serine decarboxylase 1 OS=Oryza sativa subsp. japonica OX=39947 GN=SDC1 PE=3 SV=1	E	Amino acid transport and metabolism	serine decarboxylase-like [Sesamum indicum]
c96390.graph_c0	--	--	--	K04710|1.12501e-151|nnu:104601788|K04710 ceramide synthetase [EC:2.3.1.24] | (RefSeq) LAG1 longevity assurance homolog 2-like	[U]	Intracellular trafficking, secretion, and vesicular transport	TLC domain	LAG1 longevity assurance homolog 2 OS=Arabidopsis thaliana OX=3702 GN=LAG2 PE=1 SV=1	U	Intracellular trafficking, secretion, and vesicular transport	PREDICTED: LAG1 longevity assurance homolog 2 [Juglans regia]
c119958.graph_c0	[O]	Posttranslational modification, protein turnover, chaperones	Molecular Function: metalloendopeptidase activity (GO:0004222);; Biological Process: proteolysis (GO:0006508);; Molecular Function: metal ion binding (GO:0046872);;	K01408|1.70924e-22|ccp:CHC_T00006291001|K01408 insulysin [EC:3.4.24.56] | (RefSeq) hypothetical protein	[O]	Posttranslational modification, protein turnover, chaperones	Insulinase (Peptidase family M16)	Insulin-degrading enzyme-like 1, peroxisomal OS=Arabidopsis thaliana OX=3702 GN=PXM16 PE=2 SV=1	O	Posttranslational modification, protein turnover, chaperones	hypothetical protein L969DRAFT_85999 [Mixia osmundae IAM 14324]
c129331.graph_c0	--	--	--	--	--	--	--	--	S	Function unknown	--
c77407.graph_c0	[E]	Amino acid transport and metabolism	--	K08776|3.24854e-78|cme:CYME_CMS341C|K08776 puromycin-sensitive aminopeptidase [EC:3.4.11.-] | (RefSeq) puromycin-sensitive aminopeptidase	[EO]	--	Peptidase family M1 domain	Aminopeptidase M1 OS=Arabidopsis thaliana OX=3702 GN=APM1 PE=1 SV=1	E	Amino acid transport and metabolism	hypothetical protein HMPREF1544_06400 [Mucor circinelloides f. circinelloides 1006PhL]
c103548.graph_c0	--	--	--	--	--	--	Plant calmodulin-binding domain	Calmodulin binding protein PICBP OS=Arabidopsis thaliana OX=3702 GN=PICBP PE=2 SV=1	S	Function unknown	PREDICTED: uncharacterized protein LOC104087022 isoform X2 [Nicotiana tomentosiformis]
c80258.graph_c1	--	--	--	--	--	--	--	--	--	--	PREDICTED: probable inorganic phosphate transporter 1-3 isoform X2 [Daucus carota subsp. sativus]
c93174.graph_c0	--	--	Cellular Component: integral component of membrane (GO:0016021);; Biological Process: transmembrane transport (GO:0055085);;	K15100|0|tcc:TCM_012558|K15100 solute carrier family 25 (mitochondrial citrate transporter), member 1 | (RefSeq) Mitochondrial substrate carrier family protein	[C]	Energy production and conversion	Mitochondrial carrier protein	Mitochondrial succinate-fumarate transporter 1 OS=Arabidopsis thaliana OX=3702 GN=SFC1 PE=2 SV=1	S	Function unknown	mitochondrial succinate-fumarate transporter 1 [Hevea brasiliensis]
c95687.graph_c0	--	--	--	--	--	--	Plant mobile domain	--	S	Function unknown	serine/threonine-protein phosphatase 7 long form like [Quercus suber]
c100959.graph_c0	--	--	--	--	--	--	SWIM zinc finger;; MULE transposase domain;; FAR1 DNA-binding domain	Protein FAR-RED IMPAIRED RESPONSE 1 OS=Arabidopsis thaliana OX=3702 GN=FAR1 PE=1 SV=1	S	Function unknown	protein FAR-RED IMPAIRED RESPONSE 1 [Sesamum indicum]
c93795.graph_c0	--	--	--	--	--	--	BSD domain	--	S	Function unknown	hypothetical protein CISIN_1g016640mg [Citrus sinensis]
c89723.graph_c1	--	--	--	--	--	--	--	--	--	--	hypothetical protein CFP56_45532 [Quercus suber]
c20282.graph_c0	--	--	--	--	--	--	Protein of unknown function (DUF 659)	--	S	Function unknown	uncharacterized protein LOC111389199 [Olea europaea var. sylvestris]
c7507.graph_c1	[I]	Lipid transport and metabolism	Molecular Function: hydrolase activity (GO:0016787);;	--	--	--	--	Probable esterase D14L OS=Oryza sativa subsp. japonica OX=39947 GN=D14L PE=1 SV=1	S	Function unknown	probable esterase KAI2 [Lactuca sativa]
c97509.graph_c0	--	--	Cellular Component: integral component of membrane (GO:0016021);;	--	--	--	Protein of unknown function (DUF3754)	--	S	Function unknown	PREDICTED: uncharacterized protein LOC109001851 isoform X2 [Juglans regia]
c91036.graph_c0	--	--	Molecular Function: actin binding (GO:0003779);; Cellular Component: actin cytoskeleton (GO:0015629);; Cellular Component: integral component of membrane (GO:0016021);; Biological Process: actin filament depolymerization (GO:0030042);;	K05765|8.67557e-48|mdm:103436260|K05765 cofilin | (RefSeq) actin-depolymerizing factor 5-like	[Z]	Cytoskeleton	Cofilin/tropomyosin-type actin-binding protein	Actin-depolymerizing factor 9 OS=Arabidopsis thaliana OX=3702 GN=ADF9 PE=2 SV=2	S	Function unknown	hypothetical protein B456_002G195900 [Gossypium raimondii]
c122758.graph_c0	--	--	--	--	--	--	--	--	S	Function unknown	uncharacterized protein LOC110099561 [Dendrobium catenatum]
c102097.graph_c2	--	--	Biological Process: tetrapyrrole biosynthetic process (GO:0033014);;	K02492|4.48971e-09|vvi:100259052|K02492 glutamyl-tRNA reductase [EC:1.2.1.70] | (RefSeq) glutamyl-tRNA reductase 1, chloroplastic-like	--	--	--	--	H	Coenzyme transport and metabolism	unnamed protein product, partial [Vitis vinifera]
c77911.graph_c0	--	--	Biological Process: metal ion transport (GO:0030001);; Biological Process: single-organism process (GO:0044699);; Molecular Function: metal ion binding (GO:0046872);;	--	[P]	Inorganic ion transport and metabolism	--	Protein SODIUM POTASSIUM ROOT DEFECTIVE 2 OS=Arabidopsis thaliana OX=3702 GN=NAKR2 PE=2 SV=1	S	Function unknown	PREDICTED: protein SODIUM POTASSIUM ROOT DEFECTIVE 3 [Vitis vinifera]
c76279.graph_c1	--	--	--	K12616|3.64346e-33|aip:107613612|K12616 enhancer of mRNA-decapping protein 4 | (RefSeq) enhancer of mRNA-decapping protein 4-like	[R]	General function prediction only	--	Enhancer of mRNA-decapping protein 4 OS=Arabidopsis thaliana OX=3702 GN=VCS PE=1 SV=1	S	Function unknown	hypothetical protein CISIN_1g0397902mg, partial [Citrus sinensis]
c93062.graph_c0	[C]	Energy production and conversion	Molecular Function: phosphoenolpyruvate carboxykinase activity (GO:0004611);; Biological Process: metabolic process (GO:0008152);; Molecular Function: purine nucleotide binding (GO:0017076);;	--	[C]	Energy production and conversion	Phosphoenolpyruvate carboxykinase C-terminal P-loop domain;; Phosphoenolpyruvate carboxykinase N-terminal domain	--	C	Energy production and conversion	predicted protein [Hordeum vulgare subsp. vulgare]
c94460.graph_c0	[Q]	Secondary metabolites biosynthesis, transport and catabolism	Cellular Component: plasma membrane (GO:0005886);; Molecular Function: phytanoyl-CoA dioxygenase activity (GO:0048244);; Biological Process: oxidation-reduction process (GO:0055114);;	K00477|1.18548e-81|gmx:100788875|K00477 phytanoyl-CoA hydroxylase [EC:1.14.11.18] | (RefSeq) phytanoyl-CoA dioxygenase domain-containing protein 1-like	[I]	Lipid transport and metabolism	Phytanoyl-CoA dioxygenase (PhyH)	Phytanoyl-CoA dioxygenase OS=Arabidopsis thaliana OX=3702 GN=PAHX PE=2 SV=2	Q	Secondary metabolites biosynthesis, transport and catabolism	PREDICTED: phytanoyl-CoA dioxygenase [Populus euphratica]
c113492.graph_c0	--	--	Biological Process: carbohydrate metabolic process (GO:0005975);; Cellular Component: integral component of membrane (GO:0016021);; Molecular Function: transferase activity, transferring glycosyl groups (GO:0016757);;	--	--	--	--	--	G	Carbohydrate transport and metabolism	Glycosyl transferase family 1 [Macrophomina phaseolina MS6]
c517.graph_c0	--	--	Molecular Function: pectate lyase activity (GO:0030570);; Biological Process: pectin catabolic process (GO:0045490);; Molecular Function: metal ion binding (GO:0046872);;	K01728|3.04522e-46|tcc:TCM_014530|K01728 pectate lyase [EC:4.2.2.2] | (RefSeq) Pectate lyase family protein isoform 3	--	--	--	Pectate lyase OS=Zinnia violacea OX=34245 PE=1 SV=1	G	Carbohydrate transport and metabolism	Pectate lyase family protein isoform 3 [Theobroma cacao]
c126702.graph_c0	--	--	Cellular Component: fungal-type vacuole membrane (GO:0000329);; Molecular Function: SNAP receptor activity (GO:0005484);; Cellular Component: nuclear pore (GO:0005643);; Cellular Component: late endosome (GO:0005770);; Cellular Component: endoplasmic reticulum (GO:0005783);; Biological Process: intracellular protein transport (GO:0006886);; Biological Process: Golgi to vacuole transport (GO:00068…	--	--	--	--	--	U	Intracellular trafficking, secretion, and vesicular transport	SNARE domain-containing protein [Alternaria alternata]
c64333.graph_c0	--	--	--	--	--	--	--	Protein ROOT PRIMORDIUM DEFECTIVE 1 OS=Arabidopsis thaliana OX=3702 GN=RPD1 PE=1 SV=1	S	Function unknown	hypothetical protein COLO4_14279 [Corchorus olitorius]
c5481.graph_c0	--	--	Molecular Function: nucleic acid binding (GO:0003676);; Cellular Component: nucleus (GO:0005634);; Molecular Function: zinc ion binding (GO:0008270);;	K14821|6.22744e-16|gsl:Gasu_25630|K14821 bud site selection protein 20 | (RefSeq) zinc finger (C2H2 type) family protein	[A]	RNA processing and modification	Zinc-finger double-stranded RNA-binding	--	S	Function unknown	hypothetical protein PLICRDRAFT_92942 [Plicaturopsis crispa FD-325 SS-3]
c85622.graph_c0	--	--	--	--	--	--	--	--	S	Function unknown	PREDICTED: F-box/kelch-repeat protein At3g06240-like [Nicotiana attenuata]
c75233.graph_c0	[O]	Posttranslational modification, protein turnover, chaperones	Molecular Function: peptidase activity (GO:0008233);;	K01373|5.18522e-83|ppp:PHYPADRAFT_198150|K01373 cathepsin F [EC:3.4.22.41] | (RefSeq) hypothetical protein	[O]	Posttranslational modification, protein turnover, chaperones	Papain family cysteine protease;; Cathepsin propeptide inhibitor domain (I29);; Peptidase C1-like family	Cysteine proteinase 15A OS=Pisum sativum OX=3888 PE=2 SV=1	O	Posttranslational modification, protein turnover, chaperones	cysteine proteinase 15A-like [Helianthus annuus]
c73163.graph_c0	--	--	Molecular Function: ubiquitin-protein transferase activity (GO:0004842);; Biological Process: protein ubiquitination (GO:0016567);;	--	[S]	Function unknown	--	U-box domain-containing protein 13 OS=Arabidopsis thaliana OX=3702 GN=PUB13 PE=1 SV=1	S	Function unknown	PREDICTED: U-box domain-containing protein 13-like [Juglans regia]
c36130.graph_c0	--	--	--	--	--	--	--	--	S	Function unknown	--
c104463.graph_c0	--	--	Cellular Component: integral component of plasma membrane (GO:0005887);; Biological Process: water transport (GO:0006833);; Biological Process: cellular water homeostasis (GO:0009992);; Molecular Function: water channel activity (GO:0015250);; Molecular Function: glycerol channel activity (GO:0015254);; Biological Process: glycerol transport (GO:0015793);;	K09874|2.73853e-13|vvi:100263543|K09874 aquaporin NIP | (RefSeq) aquaporin NIP1-1	[G]	Carbohydrate transport and metabolism	--	Aquaporin NIP1-2 OS=Arabidopsis thaliana OX=3702 GN=NIP1-2 PE=2 SV=2	G	Carbohydrate transport and metabolism	aquaporin NIP1-1-like isoform X1 [Olea europaea var. sylvestris]
c132746.graph_c0	--	--	--	--	--	--	Prokaryotic N-terminal methylation motif	--	--	--	--
c4568.graph_c0	--	--	Cellular Component: cytoplasm (GO:0005737);;	--	[P]	Inorganic ion transport and metabolism	ChaC-like protein	--	P	Inorganic ion transport and metabolism	ChaC-like protein [Rhizopus microsporus var. microsporus]
c102676.graph_c0	--	--	--	--	[R]	General function prediction only	Leucine Rich repeat;; Leucine Rich repeats (2 copies)	F-box protein At1g47056 OS=Arabidopsis thaliana OX=3702 GN=At1g47056 PE=2 SV=1	S	Function unknown	F-box protein At1g47056 [Jatropha curcas]
c88866.graph_c0	--	--	--	--	[BDT]	--	--	Protein ALWAYS EARLY 3 OS=Arabidopsis thaliana OX=3702 GN=ALY3 PE=1 SV=1	S	Function unknown	protein ALWAYS EARLY 3 isoform X1 [Hevea brasiliensis]
c83902.graph_c0	--	--	--	--	--	--	--	--	S	Function unknown	hypothetical protein POPTR_0010s25950g [Populus trichocarpa]
c129093.graph_c0	--	--	--	--	[K]	Transcription	Eukaryotic Mediator 12 subunit domain	--	K	Transcription	--
c112832.graph_c0	--	--	Molecular Function: magnesium ion binding (GO:0000287);; Molecular Function: phospholipid-translocating ATPase activity (GO:0004012);; Molecular Function: ATP binding (GO:0005524);; Cellular Component: endosome (GO:0005768);; Cellular Component: trans-Golgi network (GO:0005802);; Cellular Component: plasma membrane (GO:0005886);; Biological Process: retrograde vesicle-mediated transport, Golgi to…	K01530|2.61868e-17|gsl:Gasu_20180|K01530 phospholipid-translocating ATPase [EC:3.6.3.1] | (RefSeq) phospholipid-translocating P-type ATPase	[P]	Inorganic ion transport and metabolism	Phospholipid-translocating P-type ATPase C-terminal	--	U	Intracellular trafficking, secretion, and vesicular transport	phospholipid-translocating P-type ATPase [Rhizophagus irregularis]
c95685.graph_c0	--	--	Cellular Component: lysosome (GO:0005764);; Molecular Function: palmitoyl-(protein) hydrolase activity (GO:0008474);; Cellular Component: integral component of membrane (GO:0016021);; Biological Process: macromolecule depalmitoylation (GO:0098734);;	K01074|9.84783e-37|gra:105763741|K01074 palmitoyl-protein thioesterase [EC:3.1.2.22] | (RefSeq) palmitoyl-protein thioesterase 1	[IO]	--	Palmitoyl protein thioesterase	--	S	Function unknown	hypothetical protein B456_008G108300 [Gossypium raimondii]
c90331.graph_c0	--	--	--	--	--	--	Myb-like DNA-binding domain	--	--	--	uncharacterized protein LOC110412985 [Herrania umbratica]
c93442.graph_c0	--	--	Molecular Function: mannosyl-oligosaccharide glucosidase activity (GO:0004573);; Cellular Component: endoplasmic reticulum membrane (GO:0005789);; Biological Process: protein N-linked glycosylation (GO:0006487);; Biological Process: oligosaccharide metabolic process (GO:0009311);; Cellular Component: integral component of membrane (GO:0016021);;	K01228|3.96924e-142|vvi:100264375|K01228 mannosyl-oligosaccharide glucosidase [EC:3.2.1.106] | (RefSeq) mannosyl-oligosaccharide glucosidase GCS1	[G]	Carbohydrate transport and metabolism	Glycosyl hydrolase family 63 N-terminal domain	Mannosyl-oligosaccharide glucosidase GCS1 OS=Arabidopsis thaliana OX=3702 GN=GCS1 PE=1 SV=1	S	Function unknown	PREDICTED: mannosyl-oligosaccharide glucosidase GCS1 [Vitis vinifera]
c96281.graph_c1	[P]	Inorganic ion transport and metabolism	Molecular Function: ATP binding (GO:0005524);; Molecular Function: magnesium-importing ATPase activity (GO:0015444);; Biological Process: magnesium ion transport (GO:0015693);; Cellular Component: integral component of membrane (GO:0016021);; Molecular Function: metal ion binding (GO:0046872);; Biological Process: magnesium ion transmembrane transport (GO:1903830);;	--	[P]	Inorganic ion transport and metabolism	Cation transporting ATPase, C-terminus;; haloacid dehalogenase-like hydrolase;; E1-E2 ATPase;; Cation transporter/ATPase, N-terminus;; E1-E2 ATPase	Calcium-transporting ATPase 3, endoplasmic reticulum-type OS=Arabidopsis thaliana OX=3702 GN=ECA3 PE=2 SV=3	P	Inorganic ion transport and metabolism	PREDICTED: magnesium-transporting ATPase, P-type 1-like isoform X1 [Ziziphus jujuba]
c103203.graph_c0	--	;;	Molecular Function: protein serine/threonine kinase activity (GO:0004674);; Molecular Function: ATP binding (GO:0005524);; Cellular Component: plasma membrane (GO:0005886);; Biological Process: protein phosphorylation (GO:0006468);; Cellular Component: integral component of membrane (GO:0016021);; Molecular Function: carbohydrate binding (GO:0030246);; Biological Process: recognition of pollen (G…	--	--	--	Protein kinase domain;; Protein tyrosine kinase;; S-locus glycoprotein domain;; D-mannose binding lectin;; PAN-like domain	G-type lectin S-receptor-like serine/threonine-protein kinase At2g19130 OS=Arabidopsis thaliana OX=3702 GN=At2g19130 PE=2 SV=1	T	Signal transduction mechanisms	G-type lectin S-receptor-like serine/threonine-protein kinase At2g19130 [Quercus suber]
c120932.graph_c0	[L]	Replication, recombination and repair	Molecular Function: magnesium ion binding (GO:0000287);; Molecular Function: DNA binding (GO:0003677);; Cellular Component: nucleoplasm (GO:0005654);; Cellular Component: mitochondrion (GO:0005739);; Biological Process: base-excision repair (GO:0006284);; Molecular Function: 5'-flap endonuclease activity (GO:0017108);; Cellular Component: site of double-strand break (GO:0035861);; Molecular Funct…	K04799|2.43952e-20|sita:101764565|K04799 flap endonuclease-1 [EC:3.-.-.-] | (RefSeq) flap endonuclease 1	[L]	Replication, recombination and repair	--	Flap endonuclease 1-A OS=Oryza sativa subsp. indica OX=39946 GN=FEN1a PE=3 SV=1	L	Replication, recombination and repair	putative dna-repair protein rad2 protein [Neofusicoccum parvum UCRNP2]
c103881.graph_c1	--	--	Cellular Component: mitochondrial outer membrane translocase complex (GO:0005742);; Molecular Function: protein channel activity (GO:0015266);; Biological Process: protein import into mitochondrial matrix (GO:0030150);; Cellular Component: integral component of mitochondrial outer membrane (GO:0031307);; Biological Process: protein import into mitochondrial outer membrane (GO:0045040);;	K17769|7.77069e-16|sind:105163459|K17769 mitochondrial import receptor subunit TOM22 | (RefSeq) mitochondrial import receptor subunit TOM9-2-like	[U]	Intracellular trafficking, secretion, and vesicular transport	Mitochondrial import receptor subunit Tom22	Mitochondrial import receptor subunit TOM9-2 OS=Arabidopsis thaliana OX=3702 GN=TOM9-2 PE=1 SV=3	U	Intracellular trafficking, secretion, and vesicular transport	hypothetical protein BVC80_9099g120 [Macleaya cordata]
c93549.graph_c0	--	--	Molecular Function: nucleotide binding (GO:0000166);; Molecular Function: nucleic acid binding (GO:0003676);; Cellular Component: plastid (GO:0009536);; Cellular Component: viral nucleocapsid (GO:0019013);; Cellular Component: intracellular ribonucleoprotein complex (GO:0030529);;	--	[R]	General function prediction only	--	28 kDa ribonucleoprotein, chloroplastic OS=Nicotiana sylvestris OX=4096 PE=1 SV=1	S	Function unknown	hypothetical protein AQUCO_01100415v1 [Aquilegia coerulea]
c99231.graph_c0	--	--	--	--	[R]	General function prediction only	PPR repeat;; PPR repeat family;; PPR repeat;; Pentatricopeptide repeat domain;; Pentacotripeptide-repeat region of PRORP;; Tetratricopeptide repeat	Putative pentatricopeptide repeat-containing protein At1g77010, mitochondrial OS=Arabidopsis thaliana OX=3702 GN=PCMP-E5 PE=3 SV=1	S	Function unknown	putative pentatricopeptide repeat-containing protein At1g77010, mitochondrial [Quercus suber]
c127324.graph_c0	[O]	Posttranslational modification, protein turnover, chaperones	Molecular Function: catalytic activity (GO:0003824);;	--	[O]	Posttranslational modification, protein turnover, chaperones	Glutathione S-transferase, N-terminal domain;; Glutathione S-transferase, N-terminal domain;; Glutathione S-transferase, N-terminal domain	Glutathione S-transferase 1 OS=Dianthus caryophyllus OX=3570 GN=GST1 PE=2 SV=1	O	Posttranslational modification, protein turnover, chaperones	glutathione S-transferase [Coniophora puteana RWD-64-598 SS2]
c104075.graph_c0	[J]	Translation, ribosomal structure and biogenesis	Molecular Function: translation initiation factor activity (GO:0003743);; Molecular Function: translation elongation factor activity (GO:0003746);; Cellular Component: cytoplasm (GO:0005737);; Biological Process: translational initiation (GO:0006413);; Biological Process: translational frameshifting (GO:0006452);; Biological Process: peptidyl-lysine modification to peptidyl-hypusine (GO:0008612);…	K03263|4.19698e-59|ath:AT1G13950|K03263 translation initiation factor 5A | (RefSeq) ELF5A-1; eukaryotic elongation factor 5A-1	[J]	Translation, ribosomal structure and biogenesis	Eukaryotic elongation factor 5A hypusine, DNA-binding OB fold	Eukaryotic translation initiation factor 5A-1 OS=Arabidopsis thaliana OX=3702 GN=ELF5A-1 PE=1 SV=1	J	Translation, ribosomal structure and biogenesis	Piso0_002469 [Millerozyma farinosa CBS 7064]
c97398.graph_c1	--	--	Cellular Component: membrane (GO:0016020);;	--	--	--	--	Mechanosensitive ion channel protein 3, chloroplastic OS=Arabidopsis thaliana OX=3702 GN=MSL3 PE=1 SV=1	M	Cell wall/membrane/envelope biogenesis	PREDICTED: mechanosensitive ion channel protein 2, chloroplastic-like [Nelumbo nucifera]
c116206.graph_c0	--	--	Molecular Function: UDP-N-acetylglucosamine diphosphorylase activity (GO:0003977);; Cellular Component: cytosol (GO:0005829);; Biological Process: chitin biosynthetic process (GO:0006031);; Biological Process: UDP-N-acetylglucosamine biosynthetic process (GO:0006048);;	--	--	--	--	--	G	Carbohydrate transport and metabolism	UTP--glucose-1-phosphate uridylyltransferase [Macrophomina phaseolina MS6]
c39469.graph_c1	[I]	Lipid transport and metabolism	Biological Process: lipid metabolic process (GO:0006629);; Molecular Function: glycerophosphodiester phosphodiesterase activity (GO:0008889);;	K01126|9.34681e-06|bdi:100824856|K01126 glycerophosphoryl diester phosphodiesterase [EC:3.1.4.46] | (RefSeq) glycerophosphodiester phosphodiesterase GDPD6-like	--	--	Glycerophosphoryl diester phosphodiesterase family	--	I	Lipid transport and metabolism	PLC-like phosphodiesterase [Alternaria alternata]
c33233.graph_c0	--	--	--	--	[Z]	Cytoskeleton	Spectrin repeat	--	Z	Cytoskeleton	--
c132701.graph_c0	--	--	Cellular Component: early endosome (GO:0005769);; Cellular Component: late endosome (GO:0005770);; Cellular Component: cytosol (GO:0005829);; Biological Process: protein targeting to lysosome (GO:0006622);; Biological Process: endosome to lysosome transport (GO:0008333);; Cellular Component: extrinsic component of endosome membrane (GO:0031313);; Molecular Function: phosphatidylinositol binding (…	--	--	--	PXA domain	--	S	Function unknown	hypothetical protein MPH_05712 [Macrophomina phaseolina MS6]
c64716.graph_c0	--	--	--	--	--	--	--	--	S	Function unknown	protein of unknown function DUF4378 [Macleaya cordata]
c112666.graph_c0	--	--	--	--	[A]	RNA processing and modification	--	--	S	Function unknown	--
c136113.graph_c0	[J]	Translation, ribosomal structure and biogenesis	Molecular Function: nucleotide binding (GO:0000166);; Molecular Function: nucleic acid binding (GO:0003676);; Cellular Component: viral nucleocapsid (GO:0019013);; Cellular Component: intracellular ribonucleoprotein complex (GO:0030529);;	K14411|1.66127e-11|rcu:8265253|K14411 RNA-binding protein Musashi | (RefSeq) RNA-binding protein 1	[A]	RNA processing and modification	RNA recognition motif. (a.k.a. RRM, RBD, or RNP domain)	Heterogeneous nuclear ribonucleoprotein 1 OS=Arabidopsis thaliana OX=3702 GN=RNP1 PE=1 SV=1	S	Function unknown	putative heterogeneous nuclear ribonucleoprotein hrp1 protein [Neofusicoccum parvum UCRNP2]
c93802.graph_c0	--	--	--	--	--	--	Protein of unknown function (DUF1336)	--	S	Function unknown	Uncharacterized protein TCM_011625 isoform 3 [Theobroma cacao]
c72984.graph_c0	--	--	Molecular Function: structural constituent of ribosome (GO:0003735);; Cellular Component: nucleolus (GO:0005730);; Cellular Component: cytosol (GO:0005829);; Cellular Component: ribosome (GO:0005840);; Biological Process: translation (GO:0006412);;	K02934|1.61816e-39|gra:105786221|K02934 large subunit ribosomal protein L6e | (RefSeq) 60S ribosomal protein L6-1-like	[J]	Translation, ribosomal structure and biogenesis	Ribosomal protein L6e	60S ribosomal protein L6 OS=Mesembryanthemum crystallinum OX=3544 GN=RPL6 PE=2 SV=1	J	Translation, ribosomal structure and biogenesis	hypothetical protein B0A48_15207 [Rachicladosporium antarcticum]
c92900.graph_c0	--	--	--	--	--	--	--	--	--	--	hypothetical protein CFOL_v3_11836, partial [Cephalotus follicularis]
c92415.graph_c1	--	--	Biological Process: regulation of cellular process (GO:0050794);;	K14491|6.60361e-132|vvi:100259369|K14491 two-component response regulator ARR-B family | (RefSeq) RRB3; two-component response regulator ARR12	--	--	--	Two-component response regulator ORR23 OS=Oryza sativa subsp. indica OX=39946 GN=RR23 PE=3 SV=1	T	Signal transduction mechanisms	PREDICTED: two-component response regulator ARR12 [Vitis vinifera]
c13981.graph_c0	--	--	--	--	[R]	General function prediction only	--	--	--	--	hypothetical protein TorRG33x02_070050 [Trema orientalis]
c10819.graph_c0	--	--	--	--	[T]	Signal transduction mechanisms	Sodium:neurotransmitter symporter family	--	P	Inorganic ion transport and metabolism	--
c122238.graph_c0	--	--	--	--	--	--	--	--	--	--	hypothetical protein CFOL_v3_14199 [Cephalotus follicularis]
c98676.graph_c1	--	--	Molecular Function: DNA binding (GO:0003677);;	K14432|3.06019e-92|sot:102600966|K14432 ABA responsive element binding factor | (RefSeq) ABSCISIC ACID-INSENSITIVE 5-like protein 2	--	--	Basic region leucine zipper	ABSCISIC ACID-INSENSITIVE 5-like protein 2 OS=Arabidopsis thaliana OX=3702 GN=DPBF3 PE=1 SV=1	K	Transcription	bZIP transcription factor bZIP7 [Camellia sinensis]
c103764.graph_c0	[IQR]	Lipid transport and metabolism ;; Secondary metabolites biosynthesis, transport and catabolism ;; General function prediction only	Molecular Function: zinc ion binding (GO:0008270);;	--	[R]	General function prediction only	PPR repeat family;; PPR repeat;; PPR repeat;; Pentatricopeptide repeat domain;; Pentacotripeptide-repeat region of PRORP;; DYW family of nucleic acid deaminases;; short chain dehydrogenase;; Enoyl-(Acyl carrier protein) reductase;; KR domain;; DYW family of nucleic acid deaminases	Pentatricopeptide repeat-containing protein At4g13650 OS=Arabidopsis thaliana OX=3702 GN=PCMP-H42 PE=2 SV=2	S	Function unknown	PREDICTED: pentatricopeptide repeat-containing protein At4g13650 [Vitis vinifera]
c135074.graph_c0	[O]	Posttranslational modification, protein turnover, chaperones	Biological Process: histone peptidyl-prolyl isomerization (GO:0000412);; Molecular Function: peptidyl-prolyl cis-trans isomerase activity (GO:0003755);; Molecular Function: FK506 binding (GO:0005528);; Cellular Component: nucleolus (GO:0005730);; Biological Process: protein folding (GO:0006457);;	K14826|4.09179e-17|sita:101771287|K14826 FK506-binding nuclear protein [EC:5.2.1.8] | (RefSeq) peptidyl-prolyl cis-trans isomerase FKBP53	[O]	Posttranslational modification, protein turnover, chaperones	FKBP-type peptidyl-prolyl cis-trans isomerase	Peptidyl-prolyl cis-trans isomerase FKBP53 OS=Arabidopsis thaliana OX=3702 GN=FKBP53 PE=1 SV=1	O	Posttranslational modification, protein turnover, chaperones	hypothetical protein BSLG_02634 [Batrachochytrium salamandrivorans]
c47883.graph_c0	--	--	--	--	--	--	--	--	S	Function unknown	--
c92962.graph_c0	--	--	Cellular Component: integral component of membrane (GO:0016021);;	--	[R]	General function prediction only	PPR repeat family;; Pentatricopeptide repeat domain;; PPR repeat;; PPR repeat;; Pentacotripeptide-repeat region of PRORP;; Mitochondrial 28S ribosomal protein S27	Pentatricopeptide repeat-containing protein At5g48730, chloroplastic OS=Arabidopsis thaliana OX=3702 GN=At5g48730 PE=2 SV=2	S	Function unknown	PREDICTED: pentatricopeptide repeat-containing protein At5g48730, chloroplastic [Vitis vinifera]
c27457.graph_c0	--	--	--	--	[F]	Nucleotide transport and metabolism	--	--	GO	--	--
c72621.graph_c1	--	--	--	--	--	--	Helix-loop-helix DNA-binding domain	Transcription factor bHLH87 OS=Arabidopsis thaliana OX=3702 GN=BHLH87 PE=1 SV=1	S	Function unknown	Basic helix-loop-helix DNA-binding superfamily protein, putative isoform 1 [Theobroma cacao]
c93840.graph_c0	--	--	Cellular Component: chloroplast thylakoid membrane (GO:0009535);; Cellular Component: integral component of membrane (GO:0016021);;	--	--	--	--	Stress enhanced protein 2, chloroplastic OS=Arabidopsis thaliana OX=3702 GN=SEP2 PE=2 SV=1	S	Function unknown	stress enhanced protein 2, chloroplastic [Quercus suber]
c110036.graph_c0	--	--	--	--	[O]	Posttranslational modification, protein turnover, chaperones	CS domain	--	S	Function unknown	hypothetical protein MPH_03176 [Macrophomina phaseolina MS6]
c84682.graph_c0	[J]	Translation, ribosomal structure and biogenesis	Molecular Function: RNA binding (GO:0003723);; Molecular Function: tyrosine-tRNA ligase activity (GO:0004831);; Molecular Function: ATP binding (GO:0005524);; Cellular Component: mitochondrion (GO:0005739);; Cellular Component: cytosol (GO:0005829);; Biological Process: tyrosyl-tRNA aminoacylation (GO:0006437);; Cellular Component: chloroplast stroma (GO:0009570);; Biological Process: embryo deve…	K01866|0|nnu:104611515|K01866 tyrosyl-tRNA synthetase [EC:6.1.1.1] | (RefSeq) tyrosine--tRNA ligase, chloroplastic/mitochondrial	[J]	Translation, ribosomal structure and biogenesis	tRNA synthetases class I (W and Y);; S4 domain	Tyrosine--tRNA ligase, chloroplastic/mitochondrial OS=Arabidopsis thaliana OX=3702 GN=EMB2768 PE=2 SV=1	J	Translation, ribosomal structure and biogenesis	PREDICTED: tyrosine--tRNA ligase, chloroplastic/mitochondrial [Nelumbo nucifera]
c88021.graph_c1	[O]	Posttranslational modification, protein turnover, chaperones	Molecular Function: threonine-type endopeptidase activity (GO:0004298);; Cellular Component: nucleus (GO:0005634);; Cellular Component: cytoplasm (GO:0005737);; Cellular Component: proteasome core complex (GO:0005839);; Biological Process: proteolysis involved in cellular protein catabolic process (GO:0051603);;	K02737|2.63268e-89|gra:105785867|K02737 20S proteasome subunit beta 5 [EC:3.4.25.1] | (RefSeq) proteasome subunit beta type-5	[O]	Posttranslational modification, protein turnover, chaperones	Proteasome subunit	Proteasome subunit beta type-5 OS=Spinacia oleracea OX=3562 PE=2 SV=1	O	Posttranslational modification, protein turnover, chaperones	PREDICTED: proteasome subunit beta type-5 [Gossypium arboreum]
c127230.graph_c0	--	--	Cellular Component: nucleosome (GO:0000786);; Molecular Function: DNA binding (GO:0003677);; Cellular Component: nucleus (GO:0005634);; Molecular Function: protein heterodimerization activity (GO:0046982);;	K11253|3.01518e-53|apro:F751_0084|K11253 histone H3 | (RefSeq) Histone H3.1	[B]	Chromatin structure and dynamics	Core histone H2A/H2B/H3/H4	Histone H3 OS=Griffithsia japonica OX=83288 PE=2 SV=3	B	Chromatin structure and dynamics	histone H3 [Kwoniella mangroviensis CBS 8507]
c120726.graph_c0	--	--	Molecular Function: phosphoprotein phosphatase activity (GO:0004721);; Molecular Function: cation binding (GO:0043169);;	K17499|2.08726e-12|ppp:PHYPADRAFT_115305|K17499 protein phosphatase 1G [EC:3.1.3.16] | (RefSeq) hypothetical protein	[T]	Signal transduction mechanisms	Protein serine/threonine phosphatase 2C, C-terminal domain;; Protein phosphatase 2C	Probable protein phosphatase 2C 21 OS=Arabidopsis thaliana OX=3702 GN=PPC4-2 PE=1 SV=1	T	Signal transduction mechanisms	hypothetical protein PPTG_02437 [Phytophthora parasitica INRA-310]
c112839.graph_c0	--	--	--	--	[J]	Translation, ribosomal structure and biogenesis	--	--	J	Translation, ribosomal structure and biogenesis	--
c98783.graph_c0	[G]	Carbohydrate transport and metabolism	Cellular Component: chloroplast thylakoid membrane (GO:0009535);; Cellular Component: plant-type vacuole membrane (GO:0009705);; Cellular Component: integral component of membrane (GO:0016021);; Molecular Function: substrate-specific transmembrane transporter activity (GO:0022891);; Biological Process: transmembrane transport (GO:0055085);;	K08202|0|vvi:100265876|K08202 MFS transporter, OCT family, solute carrier family 22 (organic cation transporter), member 4/5 | (RefSeq) organic cation/carnitine transporter 4	[R]	General function prediction only	Sugar (and other) transporter;; Major Facilitator Superfamily	Organic cation/carnitine transporter 4 OS=Arabidopsis thaliana OX=3702 GN=OCT4 PE=2 SV=1	G	Carbohydrate transport and metabolism	organic cation/carnitine transporter 4-like [Hevea brasiliensis]
c105331.graph_c0	[J]	Translation, ribosomal structure and biogenesis	Molecular Function: nucleic acid binding (GO:0003676);;	K11294|9.90217e-24|fve:101314300|K11294 nucleolin | (RefSeq) 28 kDa ribonucleoprotein, chloroplastic-like	[K]	Transcription	RNA recognition motif. (a.k.a. RRM, RBD, or RNP domain)	31 kDa ribonucleoprotein, chloroplastic OS=Arabidopsis thaliana OX=3702 GN=CP31A PE=1 SV=1	S	Function unknown	MFS pantothenate transporter [Macrophomina phaseolina MS6]
c86180.graph_c0	--	--	--	--	--	--	--	Protein SPIRAL1-like 2 OS=Arabidopsis thaliana OX=3702 GN=SP1L2 PE=2 SV=1	S	Function unknown	PREDICTED: protein SPIRAL1-like 3 [Theobroma cacao]
c7077.graph_c0	--	--	--	--	--	--	--	--	S	Function unknown	--
c114388.graph_c0	[P]	Inorganic ion transport and metabolism	--	--	[R]	General function prediction only	Leucine rich repeat;; Leucine Rich repeats (2 copies);; Leucine rich repeats (6 copies);; Leucine Rich Repeat	--	S	Function unknown	Hypothetical leucine rich repeat protein [Ectocarpus siliculosus]
c102552.graph_c0	--	--	Molecular Function: DNA binding (GO:0003677);;	K09422|1.27215e-140|vvi:100256309|K09422 myb proto-oncogene protein, plant | (RefSeq) myb-like protein B	[K]	Transcription	Myb-like DNA-binding domain;; Myb-like DNA-binding domain	Transcription factor MYB1 OS=Arabidopsis thaliana OX=3702 GN=MYB1 PE=2 SV=1	K	Transcription	PREDICTED: myb-like protein B [Vitis vinifera]
c73197.graph_c0	--	--	Molecular Function: phosphoprotein phosphatase activity (GO:0004721);; Biological Process: protein dephosphorylation (GO:0006470);; Biological Process: brassinosteroid mediated signaling pathway (GO:0009742);;	--	[R]	General function prediction only	--	Serine/threonine-protein phosphatase BSL2 OS=Arabidopsis thaliana OX=3702 GN=BSL2 PE=1 SV=2	S	Function unknown	serine/threonine-protein phosphatase BSL3 [Herrania umbratica]
c97832.graph_c0	[P]	Inorganic ion transport and metabolism	Biological Process: transport (GO:0006810);; Biological Process: response to osmotic stress (GO:0006970);; Biological Process: response to bacterium (GO:0009617);; Biological Process: anatomical structure morphogenesis (GO:0009653);; Biological Process: hormone-mediated signaling pathway (GO:0009755);; Biological Process: tissue development (GO:0009888);; Cellular Component: membrane (GO:0016020)…	K14513|3.03243e-126|vvi:100256742|K14513 ethylene-insensitive protein 2 | (RefSeq) ethylene-insensitive protein 2	[P]	Inorganic ion transport and metabolism	Natural resistance-associated macrophage protein	Ethylene-insensitive protein 2 OS=Arabidopsis thaliana OX=3702 GN=EIN2 PE=1 SV=1	P	Inorganic ion transport and metabolism	PREDICTED: ethylene-insensitive protein 2 [Vitis vinifera]
c101739.graph_c0	[M]	Cell wall/membrane/envelope biogenesis	Molecular Function: ATP binding (GO:0005524);; Cellular Component: mitochondrion (GO:0005739);; Molecular Function: tetraacyldisaccharide 4'-kinase activity (GO:0009029);; Biological Process: lipid A biosynthetic process (GO:0009245);; Cellular Component: membrane (GO:0016020);; Biological Process: phosphorylation (GO:0016310);; Biological Process: lipid X metabolic process (GO:2001289);;	K00912|1.48351e-141|vvi:100245200|K00912 tetraacyldisaccharide 4'-kinase [EC:2.7.1.130] | (RefSeq) probable tetraacyldisaccharide 4'-kinase, mitochondrial	--	--	Tetraacyldisaccharide-1-P 4'-kinase	Probable tetraacyldisaccharide 4&apos;-kinase, mitochondrial OS=Arabidopsis thaliana OX=3702 GN=LPXK PE=2 SV=1	M	Cell wall/membrane/envelope biogenesis	PREDICTED: probable tetraacyldisaccharide 4&apos;-kinase, mitochondrial isoform X1 [Vitis vinifera]
c75332.graph_c0	--	--	--	--	--	--	--	Phosphoenolpyruvate carboxylase OS=Glycine max OX=3847 GN=PPC1 PE=2 SV=1	--	--	--
c92601.graph_c1	--	--	--	--	--	--	--	--	S	Function unknown	PREDICTED: retrovirus-related Pol polyprotein from transposon TNT 1-94 [Prunus mume]
c127038.graph_c0	--	--	Biological Process: vacuole inheritance (GO:0000011);; Cellular Component: fungal-type vacuole membrane (GO:0000329);; Cellular Component: nucleus (GO:0005634);; Cellular Component: Golgi apparatus (GO:0005794);; Biological Process: macroautophagy (GO:0016236);; Biological Process: vacuole fusion, non-autophagic (GO:0042144);; Molecular Function: protein anchor (GO:0043495);; Biological Process: …	--	[U]	Intracellular trafficking, secretion, and vesicular transport	--	--	S	Function unknown	ARM repeat-containing protein [Alternaria alternata]
c95414.graph_c1	--	--	--	--	--	--	--	Protein At-4/1 OS=Arabidopsis thaliana OX=3702 GN=At4g26020 PE=1 SV=1	S	Function unknown	unnamed protein product [Coffea canephora]
c21144.graph_c0	--	--	Molecular Function: nucleotide binding (GO:0000166);;	K10400|8.29536e-28|sind:105169579|K10400 kinesin family member 15 | (RefSeq) phragmoplast orienting kinesin 2	[Z]	Cytoskeleton	--	Kinesin-like protein KIN-12D OS=Arabidopsis thaliana OX=3702 GN=KIN12D PE=2 SV=1	Z	Cytoskeleton	uncharacterized protein LOC111388510 [Olea europaea var. sylvestris]
c47889.graph_c0	--	--	Cellular Component: membrane (GO:0016020);;	--	--	--	--	--	S	Function unknown	hypothetical protein COLO4_24325 [Corchorus olitorius]
c89106.graph_c0	--	--	Molecular Function: nucleotide binding (GO:0000166);; Molecular Function: nucleic acid binding (GO:0003676);;	K14396|1.05232e-59|vvi:100855316|K14396 polyadenylate-binding protein 2 | (RefSeq) polyadenylate-binding protein 2	[A]	RNA processing and modification	--	Polyadenylate-binding protein 2 OS=Arabidopsis thaliana OX=3702 GN=PABN2 PE=1 SV=1	S	Function unknown	hypothetical protein CUMW_038790 [Citrus unshiu]
c97298.graph_c0	--	--	Biological Process: guanosine tetraphosphate metabolic process (GO:0015969);; Molecular Function: kinase activity (GO:0016301);; Biological Process: phosphorylation (GO:0016310);; Molecular Function: hydrolase activity (GO:0016787);;	--	[T]	Signal transduction mechanisms	--	Probable GTP diphosphokinase RSH3, chloroplastic OS=Arabidopsis thaliana OX=3702 GN=RSH3 PE=2 SV=1	KT	--	GTP pyrophosphokinase [Morus notabilis]
c117452.graph_c0	[O]	Posttranslational modification, protein turnover, chaperones	--	--	--	--	--	--	O	Posttranslational modification, protein turnover, chaperones	--
c88652.graph_c1	[HR]	Coenzyme transport and metabolism ;; General function prediction only	Cellular Component: integral component of membrane (GO:0016021);; Molecular Function: hydrolase activity (GO:0016787);;	--	--	--	--	--	S	Function unknown	PREDICTED: uncharacterized protein LOC100263058 [Vitis vinifera]
c76471.graph_c0	--	--	Molecular Function: serine-type endopeptidase inhibitor activity (GO:0004867);; Biological Process: negative regulation of endopeptidase activity (GO:0010951);; Cellular Component: integral component of membrane (GO:0016021);;	--	--	--	Potato type II proteinase inhibitor family	Proteinase inhibitor type-2 P303.51 OS=Solanum tuberosum OX=4113 PE=2 SV=1	--	--	proteinase inhibitor II [Solanum tuberosum]
c82749.graph_c0	[Q]	Secondary metabolites biosynthesis, transport and catabolism	Molecular Function: lactoylglutathione lyase activity (GO:0004462);; Molecular Function: metal ion binding (GO:0046872);;	K01759|1.68632e-134|nnu:104612773|K01759 lactoylglutathione lyase [EC:4.4.1.5] | (RefSeq) putative lactoylglutathione lyase	[G]	Carbohydrate transport and metabolism	Glyoxalase/Bleomycin resistance protein/Dioxygenase superfamily	Lactoylglutathione lyase GLX1 OS=Arabidopsis thaliana OX=3702 GN=GLX1 PE=1 SV=1	E	Amino acid transport and metabolism	PREDICTED: putative lactoylglutathione lyase [Nelumbo nucifera]
c99931.graph_c0	--	--	Biological Process: protein polyubiquitination (GO:0000209);; Biological Process: protein ubiquitination involved in ubiquitin-dependent protein catabolic process (GO:0042787);; Biological Process: proteasome-mediated ubiquitin-dependent protein catabolic process (GO:0043161);; Molecular Function: ubiquitin protein ligase activity (GO:0061630);;	K16283|1.44306e-11|pop:POPTR_0009s03960g|K16283 E3 ubiquitin-protein ligase SDIR1 [EC:2.3.2.27] | (RefSeq) POPTRDRAFT_833261; zinc finger family protein	[O]	Posttranslational modification, protein turnover, chaperones	--	E3 ubiquitin-protein ligase SDIR1 OS=Arabidopsis thaliana OX=3702 GN=SDIR1 PE=1 SV=1	O	Posttranslational modification, protein turnover, chaperones	hypothetical protein POPTR_009G034700v3 [Populus trichocarpa]
c91568.graph_c0	[R]	General function prediction only	Cellular Component: cytoplasm (GO:0005737);; Cellular Component: mRNA cleavage and polyadenylation specificity factor complex (GO:0005847);; Biological Process: mRNA polyadenylation (GO:0006378);; Biological Process: mRNA cleavage (GO:0006379);; Cellular Component: plasmodesma (GO:0009506);; Biological Process: posttranscriptional gene silencing by RNA (GO:0035194);;	K14402|0|vvi:100267865|K14402 cleavage and polyadenylation specificity factor subunit 2 | (RefSeq) cleavage and polyadenylation specificity factor subunit 2	[A]	RNA processing and modification	Metallo-beta-lactamase superfamily domain;; Beta-Casp domain;; Metallo-beta-lactamase superfamily;; Cleavage and polyadenylation factor 2 C-terminal;; Zn-dependent metallo-hydrolase RNA specificity domain	Cleavage and polyadenylation specificity factor subunit 2 OS=Arabidopsis thaliana OX=3702 GN=CPSF100 PE=1 SV=2	J	Translation, ribosomal structure and biogenesis	PREDICTED: cleavage and polyadenylation specificity factor subunit 2 isoform X1 [Vitis vinifera]
c71255.graph_c0	--	--	Molecular Function: ATP binding (GO:0005524);; Cellular Component: integral component of membrane (GO:0016021);; Molecular Function: ATPase activity, coupled to transmembrane movement of substances (GO:0042626);; Biological Process: transmembrane transport (GO:0055085);;	--	[Q]	Secondary metabolites biosynthesis, transport and catabolism	--	ABC transporter C family member 10 OS=Arabidopsis thaliana OX=3702 GN=ABCC10 PE=2 SV=2	V	Defense mechanisms	ABC transporter C family member 10-like [Quercus suber]
c94769.graph_c0	--	--	Molecular Function: hydrolase activity, hydrolyzing O-glycosyl compounds (GO:0004553);; Biological Process: carbohydrate metabolic process (GO:0005975);;	K19893|0|cit:102629166|K19893 glucan endo-1,3-beta-glucosidase 5/6 [EC:3.2.1.39] | (RefSeq) glucan endo-1,3-beta-glucosidase 6	--	--	Glycosyl hydrolases family 17;; X8 domain	Glucan endo-1,3-beta-glucosidase 6 OS=Arabidopsis thaliana OX=3702 GN=At5g58090 PE=1 SV=2	G	Carbohydrate transport and metabolism	PREDICTED: glucan endo-1,3-beta-glucosidase 6 [Juglans regia]
c74653.graph_c3	[K]	Transcription	Biological Process: vasculature development (GO:0001944);; Molecular Function: protein serine/threonine kinase activity (GO:0004674);; Molecular Function: ATP binding (GO:0005524);; Biological Process: protein phosphorylation (GO:0006468);; Cellular Component: integral component of membrane (GO:0016021);;	--	--	--	Leucine rich repeat;; Leucine Rich repeats (2 copies);; Leucine Rich Repeat;; Leucine Rich repeat	MDIS1-interacting receptor like kinase 1 OS=Arabidopsis thaliana OX=3702 GN=MIK1 PE=1 SV=1	S	Function unknown	Leucine-rich repeat receptor-like protein kinase PXL1 [Capsicum chinense]
c79485.graph_c0	[QV]	Secondary metabolites biosynthesis, transport and catabolism ;; Defense mechanisms	Molecular Function: iron ion binding (GO:0005506);; Cellular Component: integral component of membrane (GO:0016021);; Molecular Function: oxidoreductase activity, acting on paired donors, with incorporation or reduction of molecular oxygen, NAD(P)H as one donor, and incorporation of one atom of oxygen (GO:0016709);; Molecular Function: heme binding (GO:0020037);; Biological Process: secondary met…	K00487|7.77919e-60|vvi:100251539|K00487 trans-cinnamate 4-monooxygenase [EC:1.14.13.11] | (RefSeq) cytochrome P450 CYP73A100	[Q]	Secondary metabolites biosynthesis, transport and catabolism	Cytochrome P450	Cytochrome P450 CYP73A100 OS=Panax ginseng OX=4054 PE=2 SV=1	Q	Secondary metabolites biosynthesis, transport and catabolism	PREDICTED: cytochrome P450 CYP73A100-like [Nicotiana attenuata]
c104649.graph_c0	--	--	Cellular Component: integral component of membrane (GO:0016021);;	--	--	--	Late embryogenesis abundant protein	--	S	Function unknown	PREDICTED: uncharacterized protein LOC109004978 isoform X2 [Juglans regia]
c101120.graph_c0	[NW]	Cell motility ;; Extracellular structures	Molecular Function: protein serine/threonine kinase activity (GO:0004674);; Molecular Function: ATP binding (GO:0005524);; Biological Process: protein phosphorylation (GO:0006468);;	K08819|0|vvi:100263383|K08819 cyclin-dependent kinase 12/13 [EC:2.7.11.22 2.7.11.23] | (RefSeq) cyclin-dependent kinase C-2	[D]	Cell cycle control, cell division, chromosome partitioning	Protein kinase domain;; Protein tyrosine kinase;; Protein kinase domain	Cyclin-dependent kinase C-2 OS=Oryza sativa subsp. japonica OX=39947 GN=CDKC-2 PE=2 SV=1	T	Signal transduction mechanisms	PREDICTED: cyclin-dependent kinase C-2 [Vitis vinifera]
c100082.graph_c0	[L]	Replication, recombination and repair	Molecular Function: single-stranded DNA endodeoxyribonuclease activity (GO:0000014);; Biological Process: double-strand break repair via homologous recombination (GO:0000724);; Molecular Function: DNA binding (GO:0003677);; Biological Process: nucleotide-excision repair (GO:0006289);; Biological Process: response to oxidative stress (GO:0006979);; Cellular Component: integral component of membran…	K10848|8.42319e-170|vvi:100247853|K10848 DNA excision repair protein ERCC-4 [EC:3.1.-.-] | (RefSeq) DNA repair endonuclease UVH1	[L]	Replication, recombination and repair	ERCC4 domain	DNA repair endonuclease UVH1 OS=Arabidopsis thaliana OX=3702 GN=UVH1 PE=1 SV=2	L	Replication, recombination and repair	PREDICTED: DNA repair endonuclease UVH1 isoform X2 [Vitis vinifera]
c89143.graph_c0	--	--	--	--	--	--	--	--	S	Function unknown	PREDICTED: uncharacterized protein LOC100265641 isoform X6 [Vitis vinifera]
c11163.graph_c0	[U]	Intracellular trafficking, secretion, and vesicular transport	--	K03105|1.97389e-09|pda:103702488|K03105 signal recognition particle subunit SRP19 | (RefSeq) signal recognition particle 19 kDa protein-like	[U]	Intracellular trafficking, secretion, and vesicular transport	SRP19 protein	Signal recognition particle 19 kDa protein OS=Arabidopsis thaliana OX=3702 GN=SRP19 PE=1 SV=1	U	Intracellular trafficking, secretion, and vesicular transport	hypothetical protein EUGRSUZ_G02037 [Eucalyptus grandis]
c118352.graph_c0	--	--	Molecular Function: dioxygenase activity (GO:0051213);; Biological Process: oxidation-reduction process (GO:0055114);;	--	--	--	Taurine catabolism dioxygenase TauD, TfdA family	--	Q	Secondary metabolites biosynthesis, transport and catabolism	putative alpha-ketoglutarate-dependent taurine dioxygenase protein [Neofusicoccum parvum UCRNP2]
c120659.graph_c0	[E]	Amino acid transport and metabolism	Biological Process: cellular amino acid metabolic process (GO:0006520);; Molecular Function: pyridoxal phosphate binding (GO:0030170);;	--	--	--	--	--	E	Amino acid transport and metabolism	Pyridoxal phosphate-dependent enzyme beta subunit [Macrophomina phaseolina MS6]
c100622.graph_c1	--	--	Molecular Function: catalytic activity (GO:0003824);; Biological Process: metabolic process (GO:0008152);;	--	--	--	Enoyl-CoA hydratase/isomerase	Enoyl-CoA delta isomerase 2, peroxisomal OS=Arabidopsis thaliana OX=3702 GN=ECI2 PE=1 SV=1	S	Function unknown	enoyl-CoA delta isomerase 2, peroxisomal-like [Quercus suber]
c88624.graph_c0	--	--	Biological Process: translation (GO:0006412);; Molecular Function: ligase activity (GO:0016874);; Biological Process: nucleic acid metabolic process (GO:0090304);; Molecular Function: organic cyclic compound binding (GO:0097159);; Molecular Function: heterocyclic compound binding (GO:1901363);;	--	--	--	--	--	S	Function unknown	Retrovirus-related Pol polyprotein LINE-1 [Zea mays]
c78579.graph_c0	--	--	--	K12462|1.05469e-21|pxb:103944709|K12462 Rho GDP-dissociation inhibitor | (RefSeq) rho GDP-dissociation inhibitor 1	[T]	Signal transduction mechanisms	--	Rho GDP-dissociation inhibitor 1 OS=Arabidopsis thaliana OX=3702 GN=GDI1 PE=1 SV=1	O	Posttranslational modification, protein turnover, chaperones	rho GDP-dissociation inhibitor 1 [Prunus avium]
c23239.graph_c1	--	--	Cellular Component: fungal-type vacuole membrane (GO:0000329);; Biological Process: mitochondrion organization (GO:0007005);; Cellular Component: integral component of membrane (GO:0016021);; Biological Process: cellular manganese ion homeostasis (GO:0030026);;	--	[S]	Function unknown	--	--	P	Inorganic ion transport and metabolism	Cystathionine beta-synthase core [Macrophomina phaseolina MS6]
c68309.graph_c1	--	--	Biological Process: intracellular protein transport (GO:0006886);; Biological Process: ER to Golgi vesicle-mediated transport (GO:0006888);; Molecular Function: zinc ion binding (GO:0008270);; Cellular Component: COPII vesicle coat (GO:0030127);;	K14007|3.44492e-18|bna:106389017|K14007 protein transport protein SEC24 | (RefSeq) protein transport protein Sec24-like At3g07100	[U]	Intracellular trafficking, secretion, and vesicular transport	--	Protein transport protein Sec24-like At3g07100 OS=Arabidopsis thaliana OX=3702 GN=At3g07100 PE=2 SV=2	U	Intracellular trafficking, secretion, and vesicular transport	hypothetical protein GOBAR_AA31307 [Gossypium barbadense]
c4623.graph_c0	--	--	Molecular Function: signal transducer activity (GO:0004871);; Biological Process: defense response (GO:0006952);; Biological Process: signal transduction (GO:0007165);; Cellular Component: plasmodesma (GO:0009506);; Cellular Component: integral component of membrane (GO:0016021);; Cellular Component: anchored component of plasma membrane (GO:0046658);;	--	--	--	Late embryogenesis abundant protein	NDR1/HIN1-like protein 26 OS=Arabidopsis thaliana OX=3702 GN=NHL26 PE=2 SV=1	S	Function unknown	unnamed protein product [Coffea canephora]
c120279.graph_c0	--	--	Molecular Function: serine-type endopeptidase activity (GO:0004252);; Cellular Component: integral component of membrane (GO:0016021);; Biological Process: protein processing (GO:0016485);;	--	--	--	--	--	S	Function unknown	rhomboid-domain-containing protein [Alternaria alternata]
c82070.graph_c1	--	--	Molecular Function: RNA binding (GO:0003723);;	K03260|6.02895e-109|vvi:100260481|K03260 translation initiation factor 4G | (RefSeq) eukaryotic translation initiation factor	[J]	Translation, ribosomal structure and biogenesis	MIF4G domain	Eukaryotic translation initiation factor isoform 4G-1 OS=Oryza sativa subsp. japonica OX=39947 GN=Os04g0499300 PE=2 SV=2	J	Translation, ribosomal structure and biogenesis	unnamed protein product, partial [Vitis vinifera]
c80626.graph_c0	--	--	Cellular Component: integral component of membrane (GO:0016021);;	--	--	--	--	--	S	Function unknown	PREDICTED: uncharacterized protein LOC108984658 [Juglans regia]
c97646.graph_c0	[O]	Posttranslational modification, protein turnover, chaperones	Cellular Component: extracellular space (GO:0005615);; Biological Process: proteolysis (GO:0006508);; Molecular Function: peptidase activity (GO:0008233);; Molecular Function: transferase activity (GO:0016740);;	K13963|4.10021e-136|rcu:8260880|K13963 serpin B | (RefSeq) serpin-ZX	[V]	Defense mechanisms	Serpin (serine protease inhibitor)	Serpin-ZX OS=Arabidopsis thaliana OX=3702 GN=At1g47710 PE=1 SV=1	O	Posttranslational modification, protein turnover, chaperones	serpin-ZX [Manihot esculenta]
c100499.graph_c0	[T]	Signal transduction mechanisms	Biological Process: MAPK cascade (GO:0000165);; Molecular Function: signal transducer, downstream of receptor, with serine/threonine kinase activity (GO:0004702);; Molecular Function: MAP kinase kinase activity (GO:0004708);; Molecular Function: protein binding (GO:0005515);; Molecular Function: ATP binding (GO:0005524);; Cellular Component: cytoplasm (GO:0005737);;	K13413|6.62666e-168|sot:102577890|K13413 mitogen-activated protein kinase kinase 4/5 [EC:2.7.12.2] | (RefSeq) STMEK2; mitogen-activated protein kinase kinase	[T]	Signal transduction mechanisms	Protein kinase domain;; Protein tyrosine kinase	Mitogen-activated protein kinase kinase 5 OS=Arabidopsis thaliana OX=3702 GN=MKK5 PE=1 SV=2	T	Signal transduction mechanisms	mitogen-activated protein kinase kinase 5-like [Lactuca sativa]
c70872.graph_c0	--	--	Cellular Component: integral component of membrane (GO:0016021);;	--	[L]	Replication, recombination and repair	DDE superfamily endonuclease;; Plant transposon protein	Protein ALP1-like OS=Arabidopsis thaliana OX=3702 GN=At3g55350 PE=2 SV=1	S	Function unknown	PREDICTED: uncharacterized protein LOC107177004 [Citrus sinensis]
c87721.graph_c1	[O]	Posttranslational modification, protein turnover, chaperones	Cellular Component: chloroplast (GO:0009507);;	--	--	--	--	--	S	Function unknown	uncharacterized protein LOC105647604 [Jatropha curcas]
c110717.graph_c0	--	--	--	K13431|6.98109e-16|sbi:SORBI_01g050330|K13431 signal recognition particle receptor subunit alpha | (RefSeq) SORBIDRAFT_01g050330, Sb01g050330; hypothetical protein	[U]	Intracellular trafficking, secretion, and vesicular transport	Signal recognition particle, alpha subunit, N-terminal	--	U	Intracellular trafficking, secretion, and vesicular transport	signal recognition particle, alpha subunit, N-terminal-domain-containing protein [Syncephalastrum racemosum]
c134164.graph_c0	[NT]	Cell motility ;; Signal transduction mechanisms	--	--	--	--	CheB methylesterase	--	T	Signal transduction mechanisms	Methyl-accepting chemotaxis protein II [Beauveria bassiana D1-5]
c87903.graph_c0	--	--	--	--	--	--	F-box domain;; F-box associated;; F-box associated domain;; F-box-like	F-box/kelch-repeat protein At3g06240 OS=Arabidopsis thaliana OX=3702 GN=At3g06240 PE=2 SV=1	S	Function unknown	F-box/kelch-repeat protein At3g06240-like [Helianthus annuus]
c93171.graph_c2	--	--	--	K15891|1.07279e-06|csv:101223178|K15891 NAD+-dependent farnesol dehydrogenase [EC:1.1.1.354] | (RefSeq) dihydroflavonol-4-reductase	--	--	--	--	--	--	uncharacterized protein LOC111876193 [Lactuca sativa]
c117668.graph_c0	[G]	Carbohydrate transport and metabolism	Biological Process: metabolic process (GO:0008152);; Molecular Function: UDP-glycosyltransferase activity (GO:0008194);; Molecular Function: transferase activity, transferring hexosyl groups (GO:0016758);;	K00699|5.95363e-12|cre:CHLREDRAFT_142823|K00699 glucuronosyltransferase [EC:2.4.1.17] | (RefSeq) hypothetical protein	[GC]	--	UDP-glucoronosyl and UDP-glucosyl transferase	Anthocyanidin 3-O-glucosyltransferase OS=Solanum melongena OX=4111 GN=GT PE=2 SV=1	S	Function unknown	hypothetical protein CHLRE_07g322884v5 [Chlamydomonas reinhardtii]
c24671.graph_c0	[R]	General function prediction only	Molecular Function: GTP binding (GO:0005525);; Cellular Component: intracellular (GO:0005622);; Biological Process: small GTPase mediated signal transduction (GO:0007264);; Cellular Component: membrane (GO:0016020);;	K07901|1.77255e-31|cam:101515594|K07901 Ras-related protein Rab-8A | (RefSeq) ras-related protein RABE1c-like	[R]	General function prediction only	Ras family;; Ras of Complex, Roc, domain of DAPkinase;; ADP-ribosylation factor family	GTP-binding protein YPTM1 OS=Zea mays OX=4577 GN=YPTM1 PE=2 SV=2	S	Function unknown	ras-related protein ral-a-like isoform 1 [Lichtheimia corymbifera JMRC:FSU:9682]
c3079.graph_c0	[F]	Nucleotide transport and metabolism	Molecular Function: kinase activity (GO:0016301);; Biological Process: nicotinamide nucleotide metabolic process (GO:0046496);;	K00858|2.15109e-29|cre:CHLREDRAFT_123446|K00858 NAD+ kinase [EC:2.7.1.23] | (RefSeq) hypothetical protein	[G]	Carbohydrate transport and metabolism	ATP-NAD kinase	NAD kinase 2, chloroplastic OS=Arabidopsis thaliana OX=3702 GN=NADK2 PE=1 SV=1	G	Carbohydrate transport and metabolism	hypothetical protein AMAG_16675 [Allomyces macrogynus ATCC 38327]
c100586.graph_c0	[K]	Transcription	--	--	--	--	Leucine rich repeat;; NB-ARC domain;; Leucine Rich repeats (2 copies);; Leucine rich repeats (6 copies)	Putative disease resistance protein At4g19050 OS=Arabidopsis thaliana OX=3702 GN=At4g19050 PE=3 SV=2	S	Function unknown	unnamed protein product [Coffea canephora]
c100898.graph_c0	[M]	Cell wall/membrane/envelope biogenesis	Molecular Function: calmodulin-dependent protein kinase activity (GO:0004683);; Molecular Function: calcium ion binding (GO:0005509);; Molecular Function: calmodulin binding (GO:0005516);; Molecular Function: ATP binding (GO:0005524);; Cellular Component: nucleus (GO:0005634);; Cellular Component: vacuole (GO:0005773);; Cellular Component: cytosol (GO:0005829);; Cellular Component: plasma membran…	K13412|0|fve:101297727|K13412 calcium-dependent protein kinase [EC:2.7.11.1] | (RefSeq) calcium-dependent protein kinase 3	[T]	Signal transduction mechanisms	Protein kinase domain;; EF hand;; Protein tyrosine kinase;; EF-hand domain pair;; EF-hand domain;; EF hand;; EF-hand domain pair;; EF-hand domain;; Cytoskeletal-regulatory complex EF hand;; Secreted protein acidic and rich in cysteine Ca binding region	Calcium-dependent protein kinase 1 OS=Oryza sativa subsp. japonica OX=39947 GN=CPK1 PE=2 SV=1	T	Signal transduction mechanisms	PREDICTED: calcium-dependent protein kinase 3 [Fragaria vesca subsp. vesca]
c103505.graph_c0	--	--	--	--	[TU]	--	--	EH domain-containing protein 2 OS=Arabidopsis thaliana OX=3702 GN=EHD2 PE=1 SV=1	S	Function unknown	unnamed protein product, partial [Vitis vinifera]
c101985.graph_c0	--	--	Cellular Component: integral component of membrane (GO:0016021);;	--	[U]	Intracellular trafficking, secretion, and vesicular transport	Endomembrane protein 70	Transmembrane 9 superfamily member 11 OS=Arabidopsis thaliana OX=3702 GN=TMN11 PE=2 SV=1	S	Function unknown	putative endomembrane protein 70 protein family [Helianthus annuus]
c43619.graph_c0	--	--	--	--	[O]	Posttranslational modification, protein turnover, chaperones	WWE domain	--	O	Posttranslational modification, protein turnover, chaperones	--
c97440.graph_c0	[T]	Signal transduction mechanisms	Molecular Function: zinc ion binding (GO:0008270);; Molecular Function: ligase activity (GO:0016874);;	--	--	--	Ankyrin repeats (3 copies);; Ankyrin repeats (many copies);; Ankyrin repeats (many copies);; Ankyrin repeat;; Ankyrin repeat	Putative E3 ubiquitin-protein ligase XBAT31 OS=Arabidopsis thaliana OX=3702 GN=XBAT31 PE=2 SV=1	S	Function unknown	putative E3 ubiquitin-protein ligase XBAT31 [Carica papaya]
c91054.graph_c0	--	--	Cellular Component: integral component of membrane (GO:0016021);;	--	--	--	Family of unknown function (DUF716)	--	S	Function unknown	Transmembrane protein 45B [Trema orientalis]
c86582.graph_c0	[HI]	Coenzyme transport and metabolism ;; Lipid transport and metabolism	--	--	--	--	Biotin-requiring enzyme	--	S	Function unknown	hypothetical protein POPTR_010G183200v3 [Populus trichocarpa]
c123694.graph_c0	--	--	--	--	[V]	Defense mechanisms	--	--	O	Posttranslational modification, protein turnover, chaperones	and tpr domain protein [Diplodia corticola]
c48105.graph_c0	--	--	--	--	--	--	Domain of unknown function (DUF4228)	Uncharacterized protein At1g66480 OS=Arabidopsis thaliana OX=3702 GN=At1g66480 PE=2 SV=1	S	Function unknown	PREDICTED: uncharacterized protein At1g66480 [Vitis vinifera]
c106387.graph_c0	--	--	Molecular Function: nucleic acid binding (GO:0003676);; Molecular Function: aspartic-type endopeptidase activity (GO:0004190);; Cellular Component: nucleus (GO:0005634);; Biological Process: proteolysis (GO:0006508);; Biological Process: DNA integration (GO:0015074);;	--	--	--	--	--	L	Replication, recombination and repair	hypothetical protein VITISV_030159 [Vitis vinifera]
c81528.graph_c0	[F]	Nucleotide transport and metabolism	--	K10808|1.23825e-13|mpp:MICPUCDRAFT_45157|K10808 ribonucleoside-diphosphate reductase subunit M2 [EC:1.17.4.1] | (RefSeq) hypothetical protein	[F]	Nucleotide transport and metabolism	--	Ribonucleoside-diphosphate reductase small chain A OS=Arabidopsis thaliana OX=3702 GN=RNR2A PE=1 SV=2	F	Nucleotide transport and metabolism	predicted protein [Micromonas pusilla CCMP1545]
c116049.graph_c0	--	--	--	--	[R]	General function prediction only	--	Retrovirus-related Pol polyprotein from transposon TNT 1-94 OS=Nicotiana tabacum OX=4097 PE=2 SV=1	M	Cell wall/membrane/envelope biogenesis	hypothetical protein VITISV_021168 [Vitis vinifera]
c52842.graph_c0	--	--	--	K08064|4.2014e-39|pper:PRUPE_ppa020977mg|K08064 nuclear transcription factor Y, alpha | (RefSeq) hypothetical protein	[K]	Transcription	CCAAT-binding transcription factor (CBF-B/NF-YA) subunit B	Nuclear transcription factor Y subunit A-3 OS=Arabidopsis thaliana OX=3702 GN=NFYA3 PE=2 SV=2	K	Transcription	nuclear transcription factor Y subunit A-3 isoform X2 [Prunus persica]
c100823.graph_c0	[R]	General function prediction only	--	--	[S]	Function unknown	WD domain, G-beta repeat;; Anaphase-promoting complex subunit 4 WD40 domain	COMPASS-like H3K4 histone methylase component WDR5A OS=Arabidopsis thaliana OX=3702 GN=WDR5A PE=1 SV=1	S	Function unknown	protein tipD [Sesamum indicum]
c104024.graph_c0	--	--	Molecular Function: RNA polymerase II transcription factor activity, sequence-specific DNA binding (GO:0000981);; Molecular Function: DNA binding (GO:0003677);; Cellular Component: nucleoplasm (GO:0005654);; Cellular Component: cytoplasm (GO:0005737);;	--	--	--	Domain of unknown function (DUF4371);; hAT family C-terminal dimerisation region	--	S	Function unknown	PREDICTED: zinc finger MYM-type protein 1-like [Daucus carota subsp. sativus]
c43919.graph_c1	--	--	--	--	[Z]	Cytoskeleton	Cytoplasmic dynein 1 intermediate chain 2	--	S	Function unknown	hypothetical protein [Absidia glauca]
c41964.graph_c0	--	--	--	--	[F]	Nucleotide transport and metabolism	--	--	F	Nucleotide transport and metabolism	--
c95148.graph_c1	--	--	Biological Process: lipid metabolic process (GO:0006629);; Cellular Component: integral component of membrane (GO:0016021);; Molecular Function: hydrolase activity (GO:0016787);;	--	--	--	Lipase (class 3)	Protein EDS1B OS=Arabidopsis thaliana OX=3702 GN=EDS1B PE=1 SV=1	S	Function unknown	PREDICTED: uncharacterized protein LOC100261774 [Vitis vinifera]
c131579.graph_c0	--	--	Cellular Component: plasma membrane (GO:0005886);; Cellular Component: integral component of membrane (GO:0016021);; Biological Process: negative regulation of cAMP biosynthetic process (GO:0030818);; Biological Process: regulation of induction of conjugation upon nitrogen starvation (GO:0060905);;	--	[S]	Function unknown	PQ loop repeat	--	S	Function unknown	putative vacuolar membrane pq loop repeat protein [Neofusicoccum parvum UCRNP2]
c110367.graph_c0	--	--	--	--	[K]	Transcription	--	--	K	Transcription	--
c45572.graph_c0	[S]	Function unknown	Biological Process: metabolic process (GO:0008152);; Cellular Component: membrane (GO:0016020);; Molecular Function: carbon-sulfur lyase activity (GO:0016846);;	--	--	--	Glutathione-dependent formaldehyde-activating enzyme	--	S	Function unknown	hypothetical protein CC77DRAFT_1033667 [Alternaria alternata]
c80100.graph_c0	[K]	Transcription	Molecular Function: kinase activity (GO:0016301);;	--	--	--	Protein kinase domain;; Leucine rich repeat;; Protein tyrosine kinase;; Leucine Rich repeats (2 copies);; Leucine Rich Repeat;; Leucine rich repeat N-terminal domain	Probable LRR receptor-like serine/threonine-protein kinase At3g47570 OS=Arabidopsis thaliana OX=3702 GN=At3g47570 PE=2 SV=1	S	Function unknown	LRR.XII-like protein, partial [Platanus x hispanica]
c33233.graph_c1	--	--	--	--	[Z]	Cytoskeleton	Spectrin repeat	--	Z	Cytoskeleton	--
c84547.graph_c0	--	--	Molecular Function: hydrolase activity, acting on ester bonds (GO:0016788);;	K21026|2.03709e-30|sind:105175161|K21026 acetylajmaline esterase [EC:3.1.1.80] | (RefSeq) GDSL esterase/lipase At5g03980-like	--	--	--	Acetylajmalan esterase OS=Rauvolfia serpentina OX=4060 GN=AAE PE=1 SV=1	S	Function unknown	acetylajmalan esterase [Sesamum indicum]
c120135.graph_c0	--	--	--	--	--	--	--	--	--	--	hypothetical protein I203_04361 [Kwoniella mangroviensis CBS 8507]
c71719.graph_c0	--	--	--	K15271|3.7916e-23|pxb:103926950|K15271 ATP-dependent DNA helicase HFM1/MER3 [EC:3.6.4.12] | (RefSeq) DExH-box ATP-dependent RNA helicase DExH17	--	--	--	--	L	Replication, recombination and repair	PREDICTED: DExH-box ATP-dependent RNA helicase DExH17 [Juglans regia]
c53814.graph_c0	--	--	Cellular Component: membrane (GO:0016020);;	--	[R]	General function prediction only	--	--	S	Function unknown	LRR domain containing protein [Trema orientalis]
c100741.graph_c0	--	--	--	K19525|0|vvi:100260794|K19525 vacuolar protein sorting-associated protein 13A/C | (RefSeq) uncharacterized LOC100260794	[U]	Intracellular trafficking, secretion, and vesicular transport	Vacuolar sorting-associated protein 13, N-terminal;; Repeating coiled region of VPS13;; N-terminal region of Chorein or VPS13;; Vacuolar protein sorting-associated protein 62;; SHR-binding domain of vacuolar-sorting associated protein 13;; Vacuolar protein sorting-associated protein 62	--	U	Intracellular trafficking, secretion, and vesicular transport	PREDICTED: uncharacterized protein LOC100260794 [Vitis vinifera]
c99674.graph_c0	[MDT]	Cell wall/membrane/envelope biogenesis ;; Cell cycle control, cell division, chromosome partitioning ;; Signal transduction mechanisms	Molecular Function: ATP binding (GO:0005524);; Cellular Component: nucleus (GO:0005634);; Molecular Function: microtubule-severing ATPase activity (GO:0008568);; Biological Process: cytoplasmic microtubule organization (GO:0031122);;	K13254|0|tcc:TCM_032104|K13254 spastin [EC:3.6.4.3] | (RefSeq) AAA-type ATPase family protein	[O]	Posttranslational modification, protein turnover, chaperones	ATPase family associated with various cellular activities (AAA);; Holliday junction DNA helicase ruvB N-terminus;; AAA domain (dynein-related subfamily);; AAA domain;; AAA domain (Cdc48 subfamily);; Vps4 C terminal oligomerisation domain	ATPase family AAA domain-containing protein FIGL1 OS=Arabidopsis thaliana OX=3702 GN=FIGL1 PE=2 SV=2	O	Posttranslational modification, protein turnover, chaperones	AAA-type ATPase family protein [Theobroma cacao]
c66764.graph_c0	--	--	--	K13800|1.50072e-06|cit:102611020|K13800 UMP-CMP kinase [EC:2.7.4.- 2.7.4.14] | (RefSeq) UMP-CMP kinase 3	--	--	--	--	--	--	UMP-CMP kinase 3-like isoform X2 [Helianthus annuus]
c67102.graph_c0	--	--	--	--	--	--	--	--	S	Function unknown	conserved hypothetical protein [Ricinus communis]
c56090.graph_c0	--	--	--	--	[K]	Transcription	--	--	K	Transcription	--
c32804.graph_c0	--	--	Biological Process: metabolic process (GO:0008152);; Molecular Function: transferase activity (GO:0016740);; Molecular Function: ion binding (GO:0043167);;	--	[R]	General function prediction only	--	Retrovirus-related Pol polyprotein from transposon TNT 1-94 OS=Nicotiana tabacum OX=4097 PE=2 SV=1	L	Replication, recombination and repair	hypothetical protein VITISV_029672 [Vitis vinifera]
c15418.graph_c0	[C]	Energy production and conversion	Cellular Component: mitochondrial respiratory chain complex III (GO:0005750);; Biological Process: mitochondrial electron transport, ubiquinol to cytochrome c (GO:0006122);; Molecular Function: ubiquinol-cytochrome-c reductase activity (GO:0008121);; Biological Process: aerobic respiration (GO:0009060);; Molecular Function: metal ion binding (GO:0046872);; Molecular Function: 2 iron, 2 sulfur clu…	K00411|4.046e-47|sly:101257727|K00411 ubiquinol-cytochrome c reductase iron-sulfur subunit [EC:1.10.2.2] | (RefSeq) cytochrome b-c1 complex subunit Rieske, mitochondrial	[C]	Energy production and conversion	Rieske [2Fe-2S] domain	Cytochrome b-c1 complex subunit Rieske-5, mitochondrial OS=Nicotiana tabacum OX=4097 PE=2 SV=1	C	Energy production and conversion	Uncharacterized protein AUREO_035250 [Aureobasidium pullulans]
c112120.graph_c0	[J]	Translation, ribosomal structure and biogenesis	Biological Process: RNA methylation (GO:0001510);; Molecular Function: methyltransferase activity (GO:0008168);;	--	[D]	Cell cycle control, cell division, chromosome partitioning	FtsJ-like methyltransferase	--	J	Translation, ribosomal structure and biogenesis	putative ribosomal rna methyltransferase mrm2 protein [Neofusicoccum parvum UCRNP2]
c67375.graph_c0	--	--	Cellular Component: nucleus (GO:0005634);;	K05868|4.63525e-78|egr:104448925|K05868 cyclin B | (RefSeq) G2/mitotic-specific cyclin-2	[D]	Cell cycle control, cell division, chromosome partitioning	Cyclin, N-terminal domain	Cyclin-B2-4 OS=Arabidopsis thaliana OX=3702 GN=CYCB2-4 PE=2 SV=2	D	Cell cycle control, cell division, chromosome partitioning	cyclin [Camellia sinensis]
c61958.graph_c0	--	--	--	K12251|5.5033e-14|atr:18441244|K12251 N-carbamoylputrescine amidase [EC:3.5.1.53] | (RefSeq) N-carbamoylputrescine amidase	--	--	--	N-carbamoylputrescine amidase OS=Arabidopsis thaliana OX=3702 GN=CPA PE=1 SV=1	S	Function unknown	N-carbamoylputrescine amidase [Amborella trichopoda]
c92389.graph_c0	--	--	Biological Process: cellular protein metabolic process (GO:0044267);;	--	[O]	Posttranslational modification, protein turnover, chaperones	Ring finger domain;; RING-like zinc finger;; Zinc finger, C3HC4 type (RING finger);; Zinc finger, C3HC4 type (RING finger);; Anaphase-promoting complex subunit 11 RING-H2 finger	RING-H2 finger protein ATL60 OS=Arabidopsis thaliana OX=3702 GN=ATL60 PE=2 SV=1	O	Posttranslational modification, protein turnover, chaperones	RING-H2 finger protein ATL3 [Sesamum indicum]
c42533.graph_c0	--	--	--	--	--	--	--	--	S	Function unknown	--
c96029.graph_c0	--	--	Cellular Component: Golgi membrane (GO:0000139);; Biological Process: pectin biosynthetic process (GO:0045489);; Molecular Function: polygalacturonate 4-alpha-galacturonosyltransferase activity (GO:0047262);; Biological Process: cell wall organization (GO:0071555);;	K13648|8.84443e-26|cit:102629185|K13648 alpha-1,4-galacturonosyltransferase [EC:2.4.1.43] | (RefSeq) probable galacturonosyltransferase 6	--	--	Glycosyl transferase family 8	Probable galacturonosyltransferase 6 OS=Arabidopsis thaliana OX=3702 GN=GAUT6 PE=2 SV=1	M	Cell wall/membrane/envelope biogenesis	PREDICTED: probable galacturonosyltransferase 6 [Erythranthe guttata]
c70989.graph_c0	--	--	Molecular Function: nucleotide binding (GO:0000166);; Molecular Function: carbonate dehydratase activity (GO:0004089);; Molecular Function: calcium-transporting ATPase activity (GO:0005388);; Molecular Function: calmodulin binding (GO:0005516);; Cellular Component: endoplasmic reticulum membrane (GO:0005789);; Cellular Component: integral component of plasma membrane (GO:0005887);; Biological Pro…	K01537|9.65689e-15|thj:104819879|K01537 Ca2+-transporting ATPase [EC:3.6.3.8] | (RefSeq) calcium-transporting ATPase 2, plasma membrane-type	[P]	Inorganic ion transport and metabolism	--	Calcium-transporting ATPase 2, plasma membrane-type OS=Arabidopsis thaliana OX=3702 GN=ACA2 PE=1 SV=1	P	Inorganic ion transport and metabolism	PREDICTED: calcium-transporting ATPase 1, chloroplastic-like [Pyrus x bretschneideri]
c97556.graph_c2	--	--	--	K12173|1.57584e-06|cam:101499060|K12173 BRCA1-A complex subunit BRE | (RefSeq) BRCA1-A complex subunit BRE-like	--	--	Brain and reproductive organ-expressed protein (BRE)	--	--	--	hypothetical protein F511_18165 [Dorcoceras hygrometricum]
c85089.graph_c0	--	--	Cellular Component: membrane (GO:0016020);; Molecular Function: oxidoreductase activity, acting on NAD(P)H, quinone or similar compound as acceptor (GO:0016655);; Biological Process: oxidation-reduction process (GO:0055114);;	--	--	--	NADH-quinone oxidoreductase cyanobacterial subunit N	NAD(P)H-quinone oxidoreductase subunit N, chloroplastic OS=Arabidopsis thaliana OX=3702 GN=ndhN PE=2 SV=1	C	Energy production and conversion	unnamed protein product [Coffea canephora]
c12275.graph_c0	--	--	Cellular Component: plant-type vacuole membrane (GO:0009705);; Molecular Function: malate transmembrane transporter activity (GO:0015140);; Cellular Component: integral component of membrane (GO:0016021);; Biological Process: malate transmembrane transport (GO:0071423);;	--	[R]	General function prediction only	Aluminium activated malate transporter;; Fusaric acid resistance protein-like	Aluminum-activated malate transporter 8 OS=Arabidopsis thaliana OX=3702 GN=ALMT8 PE=3 SV=1	S	Function unknown	Aluminum-activated malate transporter [Trema orientalis]
c46622.graph_c7	--	--	--	--	--	--	--	--	S	Function unknown	--
c101287.graph_c0	--	--	Molecular Function: nucleotide binding (GO:0000166);; Molecular Function: RNA binding (GO:0003723);; Biological Process: RNA processing (GO:0006396);;	K12842|0|vvi:100262865|K12842 U2-associated protein SR140 | (RefSeq) protein RRC1	[R]	General function prediction only	Surp module;; RNA recognition motif. (a.k.a. RRM, RBD, or RNP domain);; cwf21 domain	Protein RRC1 OS=Arabidopsis thaliana OX=3702 GN=RRC1 PE=1 SV=1	S	Function unknown	PREDICTED: protein RRC1 isoform X1 [Vitis vinifera]
c86735.graph_c0	--	--	Cellular Component: nucleus (GO:0005634);; Molecular Function: zinc ion binding (GO:0008270);; Biological Process: response to light stimulus (GO:0009416);; Biological Process: regulation of flower development (GO:0009909);;	--	[K]	Transcription	CCT motif	Zinc finger protein CONSTANS-LIKE 2 OS=Arabidopsis thaliana OX=3702 GN=COL2 PE=1 SV=1	K	Transcription	PREDICTED: zinc finger protein CONSTANS-LIKE 2 [Vitis vinifera]
c103522.graph_c0	--	--	--	--	[S]	Function unknown	Vacuolar-sorting protein 54, of GARP complex;; Protein of unknown function C-terminus (DUF2451)	--	S	Function unknown	PREDICTED: syndetin [Vitis vinifera]
c93426.graph_c0	[K]	Transcription	Molecular Function: ligase activity (GO:0016874);;	K10268|2.61892e-175|sind:105170492|K10268 F-box and leucine-rich repeat protein 2/20 | (RefSeq) F-box/LRR-repeat protein 12	[R]	General function prediction only	Leucine Rich repeat	F-box/LRR-repeat protein 12 OS=Arabidopsis thaliana OX=3702 GN=FBL12 PE=2 SV=1	S	Function unknown	F-box/LRR-repeat protein 12 [Olea europaea var. sylvestris]
c7589.graph_c0	[J]	Translation, ribosomal structure and biogenesis	Cellular Component: mitochondrion (GO:0005739);;	--	[BK]	--	Macro domain	--	S	Function unknown	hypothetical protein SDRG_01734 [Saprolegnia diclina VS20]
c104769.graph_c0	--	--	--	--	--	--	--	--	S	Function unknown	unnamed protein product, partial [Vitis vinifera]
c100083.graph_c0	[HJ]	Coenzyme transport and metabolism ;; Translation, ribosomal structure and biogenesis	--	K14487|0|rcu:8287873|K14487 auxin responsive GH3 gene family | (RefSeq) indole-3-acetic acid-amido synthetase GH3.6	--	--	GH3 auxin-responsive promoter	Indole-3-acetic acid-amido synthetase GH3.6 OS=Arabidopsis thaliana OX=3702 GN=GH3.6 PE=1 SV=1	S	Function unknown	auxin early response protein GH3.5 [Camellia sinensis]
c93807.graph_c0	[C]	Energy production and conversion	Biological Process: carbohydrate metabolic process (GO:0005975);; Biological Process: tricarboxylic acid cycle (GO:0006099);; Biological Process: malate metabolic process (GO:0006108);; Molecular Function: L-malate dehydrogenase activity (GO:0030060);;	K00026|0|vvi:100232924|K00026 malate dehydrogenase [EC:1.1.1.37] | (RefSeq) MDHG; malate dehydrogenase, glyoxysomal	[C]	Energy production and conversion	lactate/malate dehydrogenase, alpha/beta C-terminal domain;; lactate/malate dehydrogenase, NAD binding domain	Malate dehydrogenase, glyoxysomal OS=Citrullus lanatus OX=3654 PE=1 SV=1	C	Energy production and conversion	PREDICTED: malate dehydrogenase, glyoxysomal [Vitis vinifera]
c81214.graph_c0	--	--	Molecular Function: amidophosphoribosyltransferase activity (GO:0004044);; Biological Process: purine nucleobase biosynthetic process (GO:0009113);; Biological Process: nucleoside metabolic process (GO:0009116);;	K00764|1.06715e-21|sind:105169743|K00764 amidophosphoribosyltransferase [EC:2.4.2.14] | (RefSeq) amidophosphoribosyltransferase, chloroplastic	[F]	Nucleotide transport and metabolism	--	Amidophosphoribosyltransferase 2, chloroplastic OS=Arabidopsis thaliana OX=3702 GN=ASE2 PE=1 SV=1	F	Nucleotide transport and metabolism	amidophosphoribosyltransferase, chloroplastic-like [Olea europaea var. sylvestris]
c99260.graph_c0	[F]	Nucleotide transport and metabolism	--	--	--	--	Domain of unknown function (DUF4371);; Adenylate kinase	Probable UMP-CMP kinase 2 OS=Arabidopsis thaliana OX=3702 GN=UMK2 PE=2 SV=2	S	Function unknown	zinc finger MYM-type protein 1-like, partial [Prunus avium]
c78569.graph_c0	--	--	Cellular Component: plasma membrane (GO:0005886);;	K18726|8.56941e-51|vvi:100263375|K18726 FAS-associated factor 2 | (RefSeq) plant UBX domain-containing protein 10	[T]	Signal transduction mechanisms	UBX domain	Plant UBX domain-containing protein 10 OS=Arabidopsis thaliana OX=3702 GN=PUX10 PE=2 SV=1	S	Function unknown	plant UBX domain-containing protein 10-like [Olea europaea var. sylvestris]
c117182.graph_c0	--	--	--	--	[R]	General function prediction only	--	--	L	Replication, recombination and repair	uncharacterized protein LOC112097004 [Citrus clementina]
c91245.graph_c0	--	--	Cellular Component: endoplasmic reticulum (GO:0005783);; Cellular Component: Golgi apparatus (GO:0005794);; Biological Process: negative regulation of ethylene-activated signaling pathway (GO:0010105);; Cellular Component: integral component of membrane (GO:0016021);;	K20726|1.49627e-124|tcc:TCM_037281|K20726 transmembrane protein 222 | (RefSeq) Uncharacterized protein isoform 1	[S]	Function unknown	Protein of unknown function (DUF778)	Protein REVERSION-TO-ETHYLENE SENSITIVITY1 OS=Arabidopsis thaliana OX=3702 GN=RTE1 PE=1 SV=1	S	Function unknown	protein REVERSION-TO-ETHYLENE SENSITIVITY1 isoform X1 [Herrania umbratica]
c7646.graph_c0	[J]	Translation, ribosomal structure and biogenesis	Molecular Function: DNA binding (GO:0003677);; Molecular Function: RNA binding (GO:0003723);; Molecular Function: structural constituent of ribosome (GO:0003735);; Cellular Component: nucleus (GO:0005634);; Biological Process: transcription, DNA-templated (GO:0006351);; Biological Process: translation (GO:0006412);; Molecular Function: zinc ion binding (GO:0008270);; Cellular Component: integral …	K02915|8.3425e-36|cme:CYME_CMP012C|K02915 large subunit ribosomal protein L34e | (RefSeq) 60S ribosomal protein L34	[J]	Translation, ribosomal structure and biogenesis	Ribosomal protein L34e	60S ribosomal protein L34 OS=Pisum sativum OX=3888 GN=RPL34 PE=2 SV=1	J	Translation, ribosomal structure and biogenesis	ribosomal protein L34e [Alternaria alternata]
c36712.graph_c0	--	--	Molecular Function: zinc ion binding (GO:0008270);; Molecular Function: ligase activity (GO:0016874);;	K01931|1.6351e-32|pda:103713536|K01931 protein neuralized [EC:2.3.2.27] | (RefSeq) uncharacterized LOC103713536	--	--	Zinc finger, C3HC4 type (RING finger)	Probable E3 ubiquitin-protein ligase XBOS34 OS=Oryza sativa subsp. japonica OX=39947 GN=XBOS34 PE=2 SV=1	S	Function unknown	PREDICTED: uncharacterized protein LOC103713536 [Phoenix dactylifera]
c104668.graph_c0	[V]	Defense mechanisms	Cellular Component: nucleus (GO:0005634);; Cellular Component: cytosol (GO:0005829);; Molecular Function: thioredoxin peroxidase activity (GO:0008379);; Cellular Component: integral component of membrane (GO:0016021);; Biological Process: negative regulation of sequence-specific DNA binding transcription factor activity (GO:0043433);; Biological Process: cell redox homeostasis (GO:0045454);; Mole…	K03386|4.60699e-75|apro:F751_2674|K03386 peroxiredoxin (alkyl hydroperoxide reductase subunit C) [EC:1.11.1.15] | (RefSeq) Peroxiredoxin-2	[O]	Posttranslational modification, protein turnover, chaperones	AhpC/TSA family;; Redoxin;; C-terminal domain of 1-Cys peroxiredoxin	2-Cys peroxiredoxin BAS1, chloroplastic (Fragment) OS=Hordeum vulgare OX=4513 GN=BAS1 PE=2 SV=1	O	Posttranslational modification, protein turnover, chaperones	peroxiredoxin tsa1 [Diplodia corticola]
c94730.graph_c0	--	--	Molecular Function: zinc ion binding (GO:0008270);; Biological Process: response to abscisic acid (GO:0009737);; Cellular Component: integral component of membrane (GO:0016021);;	--	[O]	Posttranslational modification, protein turnover, chaperones	--	--	S	Function unknown	PREDICTED: zinc finger protein-like 1 [Vitis vinifera]
c93387.graph_c1	--	--	Cellular Component: integral component of membrane (GO:0016021);; Biological Process: transmembrane transport (GO:0055085);;	--	--	--	--	Probable metal-nicotianamine transporter YSL4 OS=Arabidopsis thaliana OX=3702 GN=YSL4 PE=2 SV=1	S	Function unknown	probable metal-nicotianamine transporter YSL6 [Olea europaea var. sylvestris]
c74667.graph_c0	[R]	General function prediction only	Cellular Component: membrane (GO:0016020);;	--	[S]	Function unknown	Uncharacterized protein family UPF0016;; Putative manganese efflux pump	GDT1-like protein 5 OS=Arabidopsis thaliana OX=3702 GN=At1g68650 PE=1 SV=1	S	Function unknown	Uncharacterized protein family UPF0016 [Macleaya cordata]
c92436.graph_c0	[E]	Amino acid transport and metabolism	Cellular Component: plasma membrane (GO:0005886);; Molecular Function: methyltransferase activity (GO:0008168);; Biological Process: methylation (GO:0032259);;	K00547|1.86931e-66|spen:107029752|K00547 homocysteine S-methyltransferase [EC:2.1.1.10] | (RefSeq) homocysteine S-methyltransferase 2	[E]	Amino acid transport and metabolism	Homocysteine S-methyltransferase	Homocysteine S-methyltransferase 3 OS=Arabidopsis thaliana OX=3702 GN=HMT3 PE=1 SV=2	E	Amino acid transport and metabolism	PREDICTED: homocysteine S-methyltransferase 2-like [Nicotiana sylvestris]
c66277.graph_c0	--	--	--	K13993|1.77585e-09|pmum:103341966|K13993 HSP20 family protein | (RefSeq) 26.5 kDa heat shock protein, mitochondrial	--	--	--	--	O	Posttranslational modification, protein turnover, chaperones	Molecular chaperone (small heat-shock protein Hsp26/Hsp42) [Handroanthus impetiginosus]
c4694.graph_c0	[G]	Carbohydrate transport and metabolism	Biological Process: carbohydrate transport (GO:0008643);; Cellular Component: integral component of membrane (GO:0016021);; Molecular Function: substrate-specific transmembrane transporter activity (GO:0022891);; Biological Process: transmembrane transport (GO:0055085);;	--	[R]	General function prediction only	Sugar (and other) transporter	Sugar transport protein 12 OS=Arabidopsis thaliana OX=3702 GN=STP12 PE=2 SV=1	G	Carbohydrate transport and metabolism	hypothetical protein PENANT_c022G11163 [Penicillium antarcticum]
c75974.graph_c0	--	--	--	--	--	--	Transcriptional repressor, ovate	Transcription repressor OFP12 OS=Arabidopsis thaliana OX=3702 GN=OFP12 PE=1 SV=1	S	Function unknown	PREDICTED: transcription repressor OFP12-like, partial [Nicotiana tomentosiformis]
c132632.graph_c0	[P]	Inorganic ion transport and metabolism	Molecular Function: nucleotidyltransferase activity (GO:0016779);;	K13811|3.90206e-25|ccp:CHC_T00008316001|K13811 3'-phosphoadenosine 5'-phosphosulfate synthase [EC:2.7.7.4 2.7.1.25] | (RefSeq) Sulfate adenylyltransferase, SAT	[F]	Nucleotide transport and metabolism	PUA-like domain	ATP sulfurylase 1, chloroplastic OS=Arabidopsis thaliana OX=3702 GN=APS1 PE=1 SV=1	P	Inorganic ion transport and metabolism	Sulfate adenylyltransferase, SAT [Chondrus crispus]
c121265.graph_c0	--	--	Biological Process: intracellular protein transport (GO:0006886);; Biological Process: ER to Golgi vesicle-mediated transport (GO:0006888);; Biological Process: endoplasmic reticulum organization (GO:0007029);; Biological Process: Golgi organization (GO:0007030);; Molecular Function: zinc ion binding (GO:0008270);; Biological Process: regulation of cell size (GO:0008361);; Biological Process: cel…	K14007|1.7098e-25|cit:102619797|K14007 protein transport protein SEC24 | (RefSeq) protein transport protein Sec24-like At3g07100	[U]	Intracellular trafficking, secretion, and vesicular transport	Sec23/Sec24 trunk domain	Protein transport protein Sec24-like At3g07100 OS=Arabidopsis thaliana OX=3702 GN=At3g07100 PE=2 SV=2	U	Intracellular trafficking, secretion, and vesicular transport	hypothetical protein CUMW_106020 [Citrus unshiu]
c76323.graph_c0	--	--	--	K09286|1.43468e-60|tcc:TCM_018659|K09286 EREBP-like factor | (RefSeq) WIN1-like protein, putative	--	--	--	Ethylene-responsive transcription factor RAP2-11 OS=Arabidopsis thaliana OX=3702 GN=RAP2-11 PE=2 SV=1	S	Function unknown	AP2-like ethylene-responsive transcription factor BBM [Durio zibethinus]
c120087.graph_c0	--	--	--	--	--	--	--	--	--	--	hypothetical protein B0A48_11457 [Rachicladosporium antarcticum]
c49087.graph_c0	--	--	--	--	[T]	Signal transduction mechanisms	Protein tyrosine kinase	--	T	Signal transduction mechanisms	--
c99705.graph_c0	[F]	Nucleotide transport and metabolism	Molecular Function: transporter activity (GO:0005215);; Cellular Component: integral component of membrane (GO:0016021);; Biological Process: transmembrane transport (GO:0055085);;	--	[F]	Nucleotide transport and metabolism	Permease family;; Permease family	Nucleobase-ascorbate transporter 11 OS=Arabidopsis thaliana OX=3702 GN=NAT11 PE=2 SV=1	F	Nucleotide transport and metabolism	hypothetical protein CISIN_1g013981mg [Citrus sinensis]
c52228.graph_c1	--	--	--	--	--	--	--	--	--	--	hypothetical protein AQUCO_03800060v1 [Aquilegia coerulea]
c102419.graph_c0	[I]	Lipid transport and metabolism	Biological Process: metabolic process (GO:0008152);; Molecular Function: transferase activity, transferring acyl groups other than amino-acyl groups (GO:0016747);;	--	--	--	Serine aminopeptidase, S33;; Alpha/beta hydrolase family	Acyltransferase-like protein At1g54570, chloroplastic OS=Arabidopsis thaliana OX=3702 GN=At1g54570 PE=1 SV=1	I	Lipid transport and metabolism	hypothetical protein CISIN_1g004396mg [Citrus sinensis]
c38018.graph_c0	[K]	Transcription	Molecular Function: protein kinase activity (GO:0004672);; Molecular Function: binding (GO:0005488);; Biological Process: cellular metabolic process (GO:0044237);;	--	[Z]	Cytoskeleton	Protein kinase domain;; Protein tyrosine kinase	Calcium and calcium/calmodulin-dependent serine/threonine-protein kinase OS=Oryza sativa subsp. japonica OX=39947 GN=CCAMK PE=2 SV=1	S	Function unknown	hypothetical protein [Parasitella parasitica]
c131837.graph_c0	[E]	Amino acid transport and metabolism	Molecular Function: catalytic activity (GO:0003824);;	--	[E]	Amino acid transport and metabolism	Aminotransferase class I and II	--	E	Amino acid transport and metabolism	predicted protein [Physcomitrella patens]
c92583.graph_c1	--	--	Molecular Function: protein serine/threonine kinase activity (GO:0004674);; Molecular Function: ATP binding (GO:0005524);; Cellular Component: plasma membrane (GO:0005886);; Biological Process: protein autophosphorylation (GO:0046777);;	--	[T]	Signal transduction mechanisms	--	Mitogen-activated protein kinase kinase kinase 5 OS=Arabidopsis thaliana OX=3702 GN=MAPKKK5 PE=1 SV=1	T	Signal transduction mechanisms	PREDICTED: mitogen-activated protein kinase kinase kinase YODA isoform X4 [Nelumbo nucifera]
c83145.graph_c2	[R]	General function prediction only	Cellular Component: endoplasmic reticulum (GO:0005783);; Cellular Component: heterotrimeric G-protein complex (GO:0005834);; Biological Process: response to ethylene (GO:0009723);; Biological Process: negative regulation of abscisic acid-activated signaling pathway (GO:0009788);; Biological Process: defense response to fungus, incompatible interaction (GO:0009817);; Biological Process: jasmonic a…	K04536|1.61081e-106|gmx:100794776|K04536 guanine nucleotide-binding protein G(I)/G(S)/G(T) subunit beta-1 | (RefSeq) guanine nucleotide-binding protein subunit beta-1	[R]	General function prediction only	WD domain, G-beta repeat	Guanine nucleotide-binding protein subunit beta-2 OS=Nicotiana tabacum OX=4097 PE=2 SV=1	S	Function unknown	PREDICTED: guanine nucleotide-binding protein subunit beta-1 [Glycine max]
c53548.graph_c0	--	--	--	--	--	--	--	--	S	Function unknown	--
c117060.graph_c0	--	--	Molecular Function: DNA binding (GO:0003677);; Molecular Function: aminopeptidase activity (GO:0004177);; Cellular Component: nucleus (GO:0005634);; Cellular Component: cytosol (GO:0005829);; Biological Process: proteolysis (GO:0006508);;	--	[R]	General function prediction only	--	ERBB-3 BINDING PROTEIN 1 OS=Arabidopsis thaliana OX=3702 GN=EBP1 PE=1 SV=1	J	Translation, ribosomal structure and biogenesis	putative curved dna-binding protein [Phaeomoniella chlamydospora]
c29118.graph_c0	--	--	Molecular Function: peroxidase activity (GO:0004601);; Biological Process: response to oxidative stress (GO:0006979);; Molecular Function: heme binding (GO:0020037);; Molecular Function: metal ion binding (GO:0046872);; Biological Process: oxidation-reduction process (GO:0055114);; Biological Process: cellular oxidant detoxification (GO:0098869);;	--	--	--	--	--	--	--	peroxidase [Macrophomina phaseolina MS6]
c88513.graph_c0	--	--	Molecular Function: binding (GO:0005488);;	--	[R]	General function prediction only	Reverse transcriptase (RNA-dependent DNA polymerase);; GAG-pre-integrase domain	Retrovirus-related Pol polyprotein from transposon RE1 OS=Arabidopsis thaliana OX=3702 GN=RE1 PE=2 SV=1	S	Function unknown	Cysteine-rich RLK (receptor-like protein kinase) 8 [Dorcoceras hygrometricum]
c96775.graph_c0	--	--	--	--	--	--	--	--	S	Function unknown	hypothetical protein CFP56_05634 [Quercus suber]
c96025.graph_c1	--	--	--	--	[R]	General function prediction only	GPCR-chaperone;; Ankyrin repeats (3 copies);; GPCR-chaperone	--	S	Function unknown	ankyrin repeat domain-containing protein 13C [Quercus suber]
c98250.graph_c0	[R]	General function prediction only	Molecular Function: metalloendopeptidase activity (GO:0004222);; Biological Process: proteolysis (GO:0006508);; Molecular Function: metal ion binding (GO:0046872);;	K17732|0|vvi:100259477|K17732 mitochondrial-processing peptidase subunit beta [EC:3.4.24.64] | (RefSeq) probable mitochondrial-processing peptidase subunit beta, mitochondrial	[O]	Posttranslational modification, protein turnover, chaperones	Insulinase (Peptidase family M16);; Peptidase M16 inactive domain	Probable mitochondrial-processing peptidase subunit beta, mitochondrial OS=Arabidopsis thaliana OX=3702 GN=At3g02090 PE=1 SV=2	O	Posttranslational modification, protein turnover, chaperones	hypothetical protein VITISV_006460 [Vitis vinifera]
c89605.graph_c0	--	--	Molecular Function: catalytic activity (GO:0003824);; Cellular Component: membrane (GO:0016020);;	K16743|0|vvi:100246947|K16743 abnormal spindle-like microcephaly-associated protein | (RefSeq) abnormal spindle-like microcephaly-associated protein homolog	[Z]	Cytoskeleton	IQ calmodulin-binding motif;; Calponin homology (CH) domain	--	Z	Cytoskeleton	abnormal spindle-like microcephaly-associated protein homolog [Quercus suber]
c102845.graph_c0	--	--	--	--	--	--	--	Golgin candidate 4 OS=Arabidopsis thaliana OX=3702 GN=GC4 PE=2 SV=1	S	Function unknown	hypothetical protein GOBAR_AA06573 [Gossypium barbadense]
c100375.graph_c0	--	--	Biological Process: cellular process (GO:0009987);; Molecular Function: kinase activity (GO:0016301);;	--	--	--	S-locus glycoprotein domain;; PAN-like domain	G-type lectin S-receptor-like serine/threonine-protein kinase At4g27290 OS=Arabidopsis thaliana OX=3702 GN=At4g27290 PE=3 SV=4	--	--	hypothetical protein EUGRSUZ_F01028 [Eucalyptus grandis]
c1665.graph_c0	--	--	Biological Process: maturation of LSU-rRNA from tricistronic rRNA transcript (SSU-rRNA, 5.8S rRNA, LSU-rRNA) (GO:0000463);; Biological Process: maturation of 5.8S rRNA from tricistronic rRNA transcript (SSU-rRNA, 5.8S rRNA, LSU-rRNA) (GO:0000466);; Cellular Component: nucleus (GO:0005634);; Cellular Component: ribosome (GO:0005840);; Cellular Component: preribosome, large subunit precursor (GO:00…	K14842|7.30212e-33|pxb:103942940|K14842 ribosome biogenesis protein NSA2 | (RefSeq) ribosome biogenesis protein NSA2	[R]	General function prediction only	--	--	J	Translation, ribosomal structure and biogenesis	Ribosome biogenesis protein nsa2 [Diplodia seriata]
c88948.graph_c0	--	--	--	--	[R]	General function prediction only	PPR repeat family;; PPR repeat;; PPR repeat;; Pentatricopeptide repeat domain;; Pentacotripeptide-repeat region of PRORP;; Mitochondrial ATPase expression;; Mitochondrial 28S ribosomal protein S27;; Tetratricopeptide repeat;; beta-keto acid cleavage enzyme	Pentatricopeptide repeat-containing protein At3g61520, mitochondrial OS=Arabidopsis thaliana OX=3702 GN=At3g61520 PE=2 SV=1	S	Function unknown	pentatricopeptide repeat-containing protein [Camellia sinensis]
c83916.graph_c1	--	--	Biological Process: protein homooligomerization (GO:0051260);;	--	[R]	General function prediction only	BTB/POZ domain	BTB/POZ domain-containing protein At5g41330 OS=Arabidopsis thaliana OX=3702 GN=At5g41330 PE=2 SV=1	S	Function unknown	BTB/POZ-like [Macleaya cordata]
c86556.graph_c0	--	--	Molecular Function: protein kinase activity (GO:0004672);; Molecular Function: ATP binding (GO:0005524);; Biological Process: protein phosphorylation (GO:0006468);;	K15340|5.33046e-71|vvi:100254013|K15340 DNA cross-link repair 1A protein | (RefSeq) 5' exonuclease Apollo	[L]	Replication, recombination and repair	DNA repair metallo-beta-lactamase	--	J	Translation, ribosomal structure and biogenesis	Metallo-beta-lactamase [Parasponia andersonii]
c57280.graph_c0	--	--	--	--	--	--	Cartilage oligomeric matrix protein	--	O	Posttranslational modification, protein turnover, chaperones	--
c130761.graph_c0	--	--	--	--	--	--	Viral (Superfamily 1) RNA helicase	--	--	--	--
c22648.graph_c0	[V]	Defense mechanisms	Molecular Function: ATP binding (GO:0005524);; Biological Process: lipid transport (GO:0006869);; Cellular Component: integral component of membrane (GO:0016021);; Molecular Function: ATPase activity, coupled to transmembrane movement of substances (GO:0042626);; Cellular Component: intracellular membrane-bounded organelle (GO:0043231);; Biological Process: transmembrane transport (GO:0055085);;	K05643|1.48313e-14|pop:POPTR_0006s04790g|K05643 ATP-binding cassette, subfamily A (ABC1), member 3 | (RefSeq) POPTRDRAFT_831828; ABC transporter family protein	[IR]	--	--	ABC transporter A family member 1 OS=Arabidopsis thaliana OX=3702 GN=ABCA1 PE=2 SV=2	V	Defense mechanisms	PREDICTED: ABC transporter A family member 1-like [Nicotiana sylvestris]
c105770.graph_c0	--	--	Molecular Function: RNA polymerase II transcription factor activity, sequence-specific DNA binding (GO:0000981);; Cellular Component: nucleus (GO:0005634);; Biological Process: regulation of transcription from RNA polymerase II promoter (GO:0006357);; Molecular Function: zinc ion binding (GO:0008270);;	--	--	--	Fungal Zn(2)-Cys(6) binuclear cluster domain	--	S	Function unknown	putative c6 transcription factor protein [Neofusicoccum parvum UCRNP2]
c101688.graph_c0	--	--	Cellular Component: endosome (GO:0005768);; Cellular Component: vacuolar membrane (GO:0005774);; Cellular Component: trans-Golgi network (GO:0005802);; Molecular Function: S-adenosylmethionine-dependent methyltransferase activity (GO:0008757);; Cellular Component: integral component of membrane (GO:0016021);; Biological Process: methylation (GO:0032259);;	--	--	--	Putative S-adenosyl-L-methionine-dependent methyltransferase;; Methyltransferase domain;; Methyltransferase domain;; Putative S-adenosyl-L-methionine-dependent methyltransferase;; Putative S-adenosyl-L-methionine-dependent methyltransferase	Probable methyltransferase PMT25 OS=Arabidopsis thaliana OX=3702 GN=At2g34300 PE=2 SV=2	S	Function unknown	hypothetical protein PHAVU_009G155600g [Phaseolus vulgaris]
c76312.graph_c0	--	--	Molecular Function: DNA binding (GO:0003677);; Cellular Component: nucleus (GO:0005634);; Biological Process: regulation of transcription, DNA-templated (GO:0006355);;	--	--	--	--	Myb family transcription factor PHL7 OS=Arabidopsis thaliana OX=3702 GN=PHL7 PE=2 SV=1	S	Function unknown	myb family transcription factor PHL7 isoform X2 [Arachis duranensis]
c113300.graph_c0	--	--	--	--	[S]	Function unknown	--	--	S	Function unknown	--
c103257.graph_c0	--	--	--	K09480|0|sind:105173989|K09480 digalactosyldiacylglycerol synthase [EC:2.4.1.241] | (RefSeq) digalactosyldiacylglycerol synthase 1, chloroplastic	--	--	--	Digalactosyldiacylglycerol synthase 1, chloroplastic OS=Glycine max OX=3847 GN=DGD1 PE=2 SV=1	S	Function unknown	digalactosyldiacylglycerol synthase 1, chloroplastic [Quercus suber]
c108057.graph_c0	--	--	Cellular Component: integral component of membrane (GO:0016021);;	--	--	--	--	--	S	Function unknown	hypothetical protein MPH_08356 [Macrophomina phaseolina MS6]
c82233.graph_c0	[M]	Cell wall/membrane/envelope biogenesis	Molecular Function: protein serine/threonine kinase activity (GO:0004674);; Molecular Function: ATP binding (GO:0005524);; Biological Process: protein phosphorylation (GO:0006468);;	--	[T]	Signal transduction mechanisms	Protein tyrosine kinase;; Protein kinase domain	Receptor-like cytosolic serine/threonine-protein kinase RBK2 OS=Arabidopsis thaliana OX=3702 GN=RBK2 PE=1 SV=1	T	Signal transduction mechanisms	PREDICTED: receptor-like cytosolic serine/threonine-protein kinase RBK2 isoform X1 [Capsicum annuum]
c60463.graph_c1	[R]	General function prediction only	Molecular Function: metalloendopeptidase activity (GO:0004222);; Cellular Component: mitochondrion (GO:0005739);; Biological Process: proteolysis (GO:0006508);; Molecular Function: metal ion binding (GO:0046872);;	K17732|8.00004e-38|egr:104456044|K17732 mitochondrial-processing peptidase subunit beta [EC:3.4.24.64] | (RefSeq) probable mitochondrial-processing peptidase subunit beta, mitochondrial	[O]	Posttranslational modification, protein turnover, chaperones	Insulinase (Peptidase family M16)	Probable mitochondrial-processing peptidase subunit beta, mitochondrial OS=Arabidopsis thaliana OX=3702 GN=At3g02090 PE=1 SV=2	O	Posttranslational modification, protein turnover, chaperones	hypothetical protein CC77DRAFT_1025053 [Alternaria alternata]
c71239.graph_c0	--	--	--	K17601|1.52659e-37|pmum:103323255|K17601 WD repeat-containing protein 81 | (RefSeq) protein GFS12	[TU]	--	--	Protein GFS12 OS=Arabidopsis thaliana OX=3702 GN=GFS12 PE=1 SV=1	S	Function unknown	protein GFS12 [Quercus suber]
c351.graph_c0	--	--	--	--	[O]	Posttranslational modification, protein turnover, chaperones	--	--	O	Posttranslational modification, protein turnover, chaperones	--
c87572.graph_c1	--	--	Molecular Function: DNA binding (GO:0003677);;	K09420|3.41939e-49|rcu:8271207|K09420 myb proto-oncogene protein | (RefSeq) myb-related protein 3R-1	--	--	--	Transcription factor MYB3R-4 OS=Arabidopsis thaliana OX=3702 GN=MYB3R4 PE=1 SV=1	K	Transcription	PREDICTED: myb-related protein 3R-1 isoform X1 [Ricinus communis]
c124890.graph_c0	--	--	--	--	[J]	Translation, ribosomal structure and biogenesis	Ribosomal protein L17	--	J	Translation, ribosomal structure and biogenesis	--
c91369.graph_c2	--	--	--	K12607|5.38094e-44|gmx:100802507|K12607 CCR4-NOT transcription complex subunit 10 | (RefSeq) CCR4-NOT transcription complex subunit 10-like	[R]	General function prediction only	--	--	K	Transcription	CCR4-NOT transcription complex subunit 10-like isoform X4 [Durio zibethinus]
c102309.graph_c1	--	--	--	--	[R]	General function prediction only	PPR repeat family;; PPR repeat;; PPR repeat;; Pentatricopeptide repeat domain	Pentatricopeptide repeat-containing protein At3g02330, mitochondrial OS=Arabidopsis thaliana OX=3702 GN=PCMP-E90 PE=2 SV=2	S	Function unknown	PREDICTED: pentatricopeptide repeat-containing protein At3g14730-like [Vitis vinifera]
c93797.graph_c1	--	--	Cellular Component: nucleus (GO:0005634);; Biological Process: ribosome biogenesis (GO:0042254);;	K14569|0|vvi:100253844|K14569 ribosome biogenesis protein BMS1 | (RefSeq) ribosome biogenesis protein BMS1 homolog	[J]	Translation, ribosomal structure and biogenesis	40S ribosome biogenesis protein Tsr1 and BMS1 C-terminal;; AARP2CN (NUC121) domain	--	J	Translation, ribosomal structure and biogenesis	ribosome biogenesis protein BMS1 homolog isoform X1 [Durio zibethinus]
c127174.graph_c0	[J]	Translation, ribosomal structure and biogenesis	--	--	--	--	SpoU rRNA Methylase family	--	J	Translation, ribosomal structure and biogenesis	SpoU rRNA methylase family protein [Dorcoceras hygrometricum]
c88298.graph_c0	--	--	--	K13105|5.83542e-72|jcu:105631086|K13105 proline-rich protein PRCC | (RefSeq) uncharacterized LOC105631086	[D]	Cell cycle control, cell division, chromosome partitioning	Mitotic checkpoint regulator, MAD2B-interacting	--	S	Function unknown	uncharacterized protein LOC110640076 [Hevea brasiliensis]
c64005.graph_c0	--	--	Cellular Component: cell (GO:0005623);; Molecular Function: electron carrier activity (GO:0009055);; Molecular Function: protein disulfide oxidoreductase activity (GO:0015035);; Biological Process: cell redox homeostasis (GO:0045454);; Biological Process: oxidation-reduction process (GO:0055114);;	K17479|1.3812e-72|pop:POPTR_0010s24990g|K17479 glutaredoxin domain-containing cysteine-rich protein 1 | (RefSeq) POPTRDRAFT_228635; hypothetical protein	[O]	Posttranslational modification, protein turnover, chaperones	--	Uncharacterized protein At5g39865 OS=Arabidopsis thaliana OX=3702 GN=At5g39865 PE=2 SV=1	O	Posttranslational modification, protein turnover, chaperones	unnamed protein product [Coffea canephora]
c118395.graph_c0	[F]	Nucleotide transport and metabolism	Molecular Function: phosphorylase activity (GO:0004645);; Biological Process: pyrimidine nucleobase metabolic process (GO:0006206);; Biological Process: pyrimidine nucleoside metabolic process (GO:0006213);; Molecular Function: thymidine phosphorylase activity (GO:0009032);; Molecular Function: pyrimidine-nucleoside phosphorylase activity (GO:0016154);;	--	--	--	Pyrimidine nucleoside phosphorylase C-terminal domain	--	F	Nucleotide transport and metabolism	Pyrimidine-nucleoside phosphorylase [Macrophomina phaseolina MS6]
c120908.graph_c0	--	--	Molecular Function: RNA polymerase II transcription factor activity, sequence-specific DNA binding (GO:0000981);; Cellular Component: nucleus (GO:0005634);; Biological Process: regulation of transcription from RNA polymerase II promoter (GO:0006357);; Molecular Function: zinc ion binding (GO:0008270);;	--	--	--	--	--	--	--	hypothetical protein MPH_02092 [Macrophomina phaseolina MS6]
c58796.graph_c1	[C]	Energy production and conversion	Molecular Function: ATP binding (GO:0005524);; Biological Process: ATP synthesis coupled proton transport (GO:0015986);; Biological Process: ATP hydrolysis coupled proton transport (GO:0015991);; Cellular Component: proton-transporting ATP synthase complex, catalytic core F(1) (GO:0045261);; Molecular Function: proton-transporting ATP synthase activity, rotational mechanism (GO:0046933);; Molecul…	K02132|7.2159e-65|cme:CYME_CMT434C|K02132 F-type H+-transporting ATPase subunit alpha | (RefSeq) mitochondrial F-type ATPase F1 subunit alpha, precursor	[C]	Energy production and conversion	ATP synthase alpha/beta chain, C terminal domain;; ATP synthase alpha/beta family, nucleotide-binding domain	ATP synthase subunit alpha, mitochondrial OS=Marchantia polymorpha OX=3197 GN=ATPA PE=3 SV=2	C	Energy production and conversion	putative atp synthase subunit alpha protein [Neofusicoccum parvum UCRNP2]
c89509.graph_c0	[R]	General function prediction only	Cellular Component: integral component of membrane (GO:0016021);; Molecular Function: oxidoreductase activity (GO:0016491);;	K14003|1.13297e-167|spen:107024030|K14003 prolactin regulatory element-binding protein | (RefSeq) SEC12-like protein 2	[U]	Intracellular trafficking, secretion, and vesicular transport	Anaphase-promoting complex subunit 4 WD40 domain;; WD domain, G-beta repeat	SEC12-like protein 2 OS=Arabidopsis thaliana OX=3702 GN=STL2P PE=1 SV=4	S	Function unknown	PREDICTED: SEC12-like protein 2 [Solanum pennellii]
c89832.graph_c0	--	--	Molecular Function: ubiquitin-protein transferase activity (GO:0004842);; Cellular Component: nucleus (GO:0005634);; Molecular Function: zinc ion binding (GO:0008270);; Biological Process: protein ubiquitination (GO:0016567);; Biological Process: regulation of defense response (GO:0031347);;	K19042|1.19771e-154|cic:CICLE_v10001290mg|K19042 E3 ubiquitin-protein ligase BOI and related proteins [EC:2.3.2.27] | (RefSeq) hypothetical protein	[O]	Posttranslational modification, protein turnover, chaperones	Zinc finger, C3HC4 type (RING finger)	E3 ubiquitin-protein ligase BOI OS=Arabidopsis thaliana OX=3702 GN=BOI PE=1 SV=1	S	Function unknown	probable BOI-related E3 ubiquitin-protein ligase 2 [Citrus clementina]
c85229.graph_c0	--	--	--	--	--	--	--	--	L	Replication, recombination and repair	uncharacterized protein LOC111987485 [Quercus suber]
c99735.graph_c0	[H]	Coenzyme transport and metabolism	Biological Process: protein sumoylation (GO:0016925);; Molecular Function: SUMO activating enzyme activity (GO:0019948);;	K10685|1.46509e-117|jcu:105630120|K10685 ubiquitin-like 1-activating enzyme E1 B [EC:6.2.1.45] | (RefSeq) SUMO-activating enzyme subunit 2	[O]	Posttranslational modification, protein turnover, chaperones	Ubiquitin/SUMO-activating enzyme ubiquitin-like domain;; ThiF family	SUMO-activating enzyme subunit 2 OS=Arabidopsis thaliana OX=3702 GN=SAE2 PE=1 SV=1	H	Coenzyme transport and metabolism	SUMO-activating enzyme subunit 2 [Quercus suber]
c83134.graph_c0	--	--	Molecular Function: DNA binding (GO:0003677);; Cellular Component: nucleus (GO:0005634);; Biological Process: regulation of transcription, DNA-templated (GO:0006355);; Cellular Component: integral component of membrane (GO:0016021);;	--	--	--	No apical meristem (NAM) protein	NAC domain-containing protein 40 OS=Arabidopsis thaliana OX=3702 GN=NTL8 PE=1 SV=1	S	Function unknown	NAC domain-containing protein 40-like [Hevea brasiliensis]
c57787.graph_c0	--	--	Cellular Component: plasma membrane (GO:0005886);; Cellular Component: integral component of membrane (GO:0016021);; Molecular Function: cellulose synthase (UDP-forming) activity (GO:0016760);; Biological Process: cellulose biosynthetic process (GO:0030244);; Molecular Function: metal ion binding (GO:0046872);; Biological Process: cell wall organization (GO:0071555);;	K10999|9.76396e-38|tcc:TCM_024713|K10999 cellulose synthase A [EC:2.4.1.12] | (RefSeq) Cellulose synthase family protein	--	--	Cellulose synthase	Probable cellulose synthase A catalytic subunit 2 [UDP-forming] OS=Oryza sativa subsp. japonica OX=39947 GN=CESA2 PE=2 SV=1	M	Cell wall/membrane/envelope biogenesis	hypothetical protein POPTR_0001s27320g [Populus trichocarpa]
c97104.graph_c0	--	--	Molecular Function: DNA binding (GO:0003677);; Cellular Component: nucleus (GO:0005634);; Biological Process: regulation of transcription, DNA-templated (GO:0006355);;	--	--	--	--	SUPPRESSOR OF GAMMA RESPONSE 1 OS=Arabidopsis thaliana OX=3702 GN=SOG1 PE=1 SV=1	S	Function unknown	SUPPRESSOR OF GAMMA RESPONSE 1-like [Olea europaea var. sylvestris]
c64925.graph_c0	--	--	--	--	[R]	General function prediction only	--	Protein ZINC INDUCED FACILITATOR-LIKE 1 OS=Arabidopsis thaliana OX=3702 GN=ZIFL1 PE=2 SV=1	--	--	Permease of the major facilitator superfamily [Handroanthus impetiginosus]
c96693.graph_c0	[G]	Carbohydrate transport and metabolism	Biological Process: carbohydrate metabolic process (GO:0005975);; Cellular Component: chloroplast (GO:0009507);; Molecular Function: kinase activity (GO:0016301);; Biological Process: phosphorylation (GO:0016310);; Molecular Function: phosphotransferase activity, alcohol group as acceptor (GO:0016773);;	--	--	--	FGGY family of carbohydrate kinases, N-terminal domain;; FGGY family of carbohydrate kinases, C-terminal domain	D-ribulose kinase OS=Arabidopsis thaliana OX=3702 GN=XK1 PE=1 SV=1	G	Carbohydrate transport and metabolism	uncharacterized protein LOC110612950 isoform X1 [Manihot esculenta]
c84389.graph_c0	[M]	Cell wall/membrane/envelope biogenesis	--	K20929|0|spen:107016135|K20929 glyoxal/methylglyoxal oxidase [EC:1.2.3.15] | (RefSeq) galactose oxidase-like	--	--	Glyoxal oxidase N-terminus;; Domain of unknown function (DUF1929);; Galactose oxidase, central domain	Aldehyde oxidase GLOX OS=Vitis pseudoreticulata OX=231512 GN=GLOX PE=2 SV=1	S	Function unknown	PREDICTED: galactose oxidase-like [Nicotiana sylvestris]
c93401.graph_c1	--	--	--	--	--	--	--	--	--	--	F-box and associated interaction domains-containing protein, putative isoform 1 [Theobroma cacao]
c3906.graph_c0	--	--	--	--	[T]	Signal transduction mechanisms	--	--	T	Signal transduction mechanisms	--
c51022.graph_c0	--	--	Molecular Function: ubiquitin-protein transferase activity (GO:0004842);; Biological Process: protein ubiquitination (GO:0016567);;	--	--	--	--	E3 ubiquitin-protein ligase PUB22 OS=Arabidopsis thaliana OX=3702 GN=PUB22 PE=1 SV=1	S	Function unknown	E3 ubiquitin-protein ligase PUB23-like [Prunus avium]
c18159.graph_c0	--	--	--	--	[Q]	Secondary metabolites biosynthesis, transport and catabolism	--	--	S	Function unknown	--
c89317.graph_c0	--	--	--	--	--	--	--	--	S	Function unknown	hypothetical protein Ccrd_005451 [Cynara cardunculus var. scolymus]
c95969.graph_c0	--	--	Cellular Component: integral component of membrane (GO:0016021);;	--	--	--	--	Protein CHUP1, chloroplastic OS=Arabidopsis thaliana OX=3702 GN=CHUP1 PE=1 SV=1	S	Function unknown	protein CHUP1, chloroplastic [Prunus avium]
c83549.graph_c1	--	--	--	--	[R]	General function prediction only	--	Uncharacterized protein At3g49140 OS=Arabidopsis thaliana OX=3702 GN=At3g49140 PE=1 SV=2	S	Function unknown	uncharacterized protein At3g49140, partial [Quercus suber]
c117249.graph_c0	--	--	Biological Process: proteolysis (GO:0006508);; Molecular Function: peptidase activity (GO:0008233);;	K13717|1.05104e-06|gsl:Gasu_38490|K13717 OTU domain-containing protein 3 [EC:3.4.19.12] | (RefSeq) OTU-like cysteine protease family protein	--	--	--	--	O	Posttranslational modification, protein turnover, chaperones	Ovarian tumor otubain [Macrophomina phaseolina MS6]
c6709.graph_c0	[J]	Translation, ribosomal structure and biogenesis	Molecular Function: magnesium ion binding (GO:0000287);; Molecular Function: RNA binding (GO:0003723);; Molecular Function: phenylalanine-tRNA ligase activity (GO:0004826);; Molecular Function: ATP binding (GO:0005524);; Cellular Component: nucleus (GO:0005634);; Cellular Component: cytosol (GO:0005829);; Biological Process: phenylalanyl-tRNA aminoacylation (GO:0006432);; Cellular Component: phen…	K01890|1.53145e-58|smo:SELMODRAFT_175180|K01890 phenylalanyl-tRNA synthetase beta chain [EC:6.1.1.20] | (RefSeq) hypothetical protein	[J]	Translation, ribosomal structure and biogenesis	B3/4 domain	Phenylalanine--tRNA ligase beta subunit, cytoplasmic OS=Arabidopsis thaliana OX=3702 GN=At1g72550 PE=2 SV=1	J	Translation, ribosomal structure and biogenesis	Phenylalanyl-tRNA synthetase class IIc beta subunit archae/euk cytosolic [Macrophomina phaseolina MS6]
c64866.graph_c0	[T]	Signal transduction mechanisms	Molecular Function: kinase activity (GO:0016301);;	K08287|3.86209e-68|pda:103719829|K08287 dual-specificity kinase [EC:2.7.12.1] | (RefSeq) serine/threonine-protein kinase AFC2-like	[T]	Signal transduction mechanisms	Protein kinase domain;; Protein tyrosine kinase	Serine/threonine-protein kinase AFC2 OS=Arabidopsis thaliana OX=3702 GN=AFC2 PE=1 SV=1	T	Signal transduction mechanisms	serine/threonine-protein kinase AFC1-like isoform X2 [Asparagus officinalis]
c98328.graph_c1	[O]	Posttranslational modification, protein turnover, chaperones	Molecular Function: ATP binding (GO:0005524);;	K10577|2.00847e-98|pxb:103957073|K10577 ubiquitin-conjugating enzyme E2 I | (RefSeq) SUMO-conjugating enzyme SCE1	[O]	Posttranslational modification, protein turnover, chaperones	Ubiquitin-conjugating enzyme	SUMO-conjugating enzyme SCE1 OS=Arabidopsis thaliana OX=3702 GN=SCE1 PE=1 SV=1	O	Posttranslational modification, protein turnover, chaperones	Ubiquitin-protein ligase [Handroanthus impetiginosus]
c91514.graph_c0	--	--	Cellular Component: membrane (GO:0016020);; Biological Process: single-organism process (GO:0044699);; Biological Process: innate immune response (GO:0045087);; Biological Process: cellular response to stimulus (GO:0051716);;	K13456|4.49398e-78|vvi:100258114|K13456 RPM1-interacting protein 4 | (RefSeq) RPM1-interacting protein 4	--	--	Cleavage site for pathogenic type III effector avirulence factor Avr	RPM1-interacting protein 4 OS=Arabidopsis thaliana OX=3702 GN=RIN4 PE=1 SV=1	S	Function unknown	PREDICTED: RPM1-interacting protein 4 [Vitis vinifera]
c101121.graph_c1	--	--	Cellular Component: integral component of membrane (GO:0016021);; Biological Process: transmembrane transport (GO:0055085);;	--	[T]	Signal transduction mechanisms	OPT oligopeptide transporter protein;; Putative peptidoglycan binding domain;; Putative peptidoglycan binding domain	Oligopeptide transporter 7 OS=Arabidopsis thaliana OX=3702 GN=OPT7 PE=2 SV=1	S	Function unknown	oligopeptide transporter 7-like [Prunus avium]
c120705.graph_c0	[P]	Inorganic ion transport and metabolism	Molecular Function: catalase activity (GO:0004096);; Cellular Component: extracellular region (GO:0005576);; Cellular Component: cytosol (GO:0005829);; Molecular Function: heme binding (GO:0020037);; Biological Process: hydrogen peroxide catabolic process (GO:0042744);; Molecular Function: metal ion binding (GO:0046872);; Biological Process: oxidation-reduction process (GO:0055114);; Biological P…	--	--	--	--	--	P	Inorganic ion transport and metabolism	catalase/peroxidase HPI [Alternaria alternata]
c74597.graph_c1	--	--	Molecular Function: magnesium ion binding (GO:0000287);; Molecular Function: terpene synthase activity (GO:0010333);; Biological Process: terpenoid biosynthetic process (GO:0016114);;	K18108|0|vvi:100232956|K18108 (-)-alpha-terpineol synthase [EC:4.2.3.111] | (RefSeq) (-)-a-terpineol synthase	--	--	Terpene synthase family, metal binding domain;; Terpene synthase, N-terminal domain;; Terpene synthase family, metal binding domain	(-)-alpha-terpineol synthase OS=Vitis vinifera OX=29760 PE=1 SV=1	O	Posttranslational modification, protein turnover, chaperones	terpene synthase [Actinidia arguta]
c100760.graph_c0	--	--	--	--	--	--	--	--	S	Function unknown	PREDICTED: uncharacterized protein LOC109012455 isoform X1 [Juglans regia]
c83489.graph_c1	--	--	--	--	[T]	Signal transduction mechanisms	--	Probable disease resistance protein RXW24L OS=Arabidopsis thaliana OX=3702 GN=RXW24L PE=2 SV=1	S	Function unknown	putative disease resistance RPP13-like protein 3 [Jatropha curcas]
c68780.graph_c0	--	--	Molecular Function: signal transducer activity (GO:0004871);; Cellular Component: intracellular (GO:0005622);; Cellular Component: plasmodesma (GO:0009506);; Cellular Component: integral component of membrane (GO:0016021);; Biological Process: calcium-mediated signaling (GO:0019722);;	--	--	--	Rapid ALkalinization Factor (RALF)	Protein RALF-like 33 OS=Arabidopsis thaliana OX=3702 GN=RALFL33 PE=2 SV=1	S	Function unknown	PREDICTED: protein RALF-like 33 [Cicer arietinum]
c114130.graph_c0	--	--	Molecular Function: transcription factor activity, sequence-specific DNA binding (GO:0003700);; Cellular Component: nucleus (GO:0005634);; Biological Process: regulation of transcription, DNA-templated (GO:0006355);; Molecular Function: sequence-specific DNA binding (GO:0043565);;	--	--	--	GRAS domain family	DELLA protein RGL1 OS=Arabidopsis thaliana OX=3702 GN=RGL1 PE=1 SV=1	S	Function unknown	PREDICTED: DELLA protein GAI [Vitis vinifera]
c91567.graph_c0	--	--	Molecular Function: metal ion binding (GO:0046872);;	--	[R]	General function prediction only	A20-like zinc finger;; AN1-like Zinc finger;; Core histone H2A/H2B/H3/H4	Zinc finger A20 and AN1 domain-containing stress-associated protein 4 OS=Arabidopsis thaliana OX=3702 GN=SAP4 PE=1 SV=1	S	Function unknown	zinc finger protein [Macleaya cordata]
c26989.graph_c0	--	--	Cellular Component: integral component of membrane (GO:0016021);;	--	--	--	--	--	S	Function unknown	PREDICTED: receptor like protein 30-like [Malus domestica]
c103755.graph_c0	[N]	Cell motility	Cellular Component: plasma membrane (GO:0005886);; Molecular Function: zinc ion binding (GO:0008270);; Cellular Component: integral component of membrane (GO:0016021);; Molecular Function: cellulose synthase (UDP-forming) activity (GO:0016760);; Biological Process: cellulose biosynthetic process (GO:0030244);; Biological Process: cell wall organization (GO:0071555);;	K10999|0|pper:PRUPE_ppa000593mg|K10999 cellulose synthase A [EC:2.4.1.12] | (RefSeq) hypothetical protein	--	--	Cellulose synthase;; Zinc-binding RING-finger;; Glycosyl transferase family group 2	Cellulose synthase A catalytic subunit 3 [UDP-forming] OS=Arabidopsis thaliana OX=3702 GN=CESA3 PE=1 SV=2	M	Cell wall/membrane/envelope biogenesis	LOW QUALITY PROTEIN: cellulose synthase A catalytic subunit 3 [UDP-forming]-like [Carica papaya]
c91402.graph_c0	[T]	Signal transduction mechanisms	Molecular Function: acid phosphatase activity (GO:0003993);; Biological Process: dephosphorylation (GO:0016311);;	K14379|1.7849e-171|vvi:100261163|K14379 tartrate-resistant acid phosphatase type 5 [EC:3.1.3.2] | (RefSeq) purple acid phosphatase 3	[O]	Posttranslational modification, protein turnover, chaperones	Calcineurin-like phosphoesterase;; Calcineurin-like phosphoesterase	Purple acid phosphatase 3 OS=Arabidopsis thaliana OX=3702 GN=PAP3 PE=2 SV=1	S	Function unknown	purple acid phosphatase 3-like [Quercus suber]
c100057.graph_c1	--	--	--	--	[AT]	--	--	--	S	Function unknown	PREDICTED: uncharacterized protein LOC100246722 [Vitis vinifera]
c86787.graph_c0	--	--	--	--	--	--	B3 DNA binding domain	B3 domain-containing protein Os01g0234100 OS=Oryza sativa subsp. japonica OX=39947 GN=Os01g0234100 PE=2 SV=1	S	Function unknown	B3 domain-containing protein Os01g0234100-like [Carica papaya]
c75181.graph_c0	--	--	--	K15710|2.47875e-14|vvi:100248506|K15710 E3 ubiquitin-protein ligase SHPRH [EC:3.6.4.- 2.3.2.27] | (RefSeq) E3 ubiquitin-protein ligase SHPRH	[L]	Replication, recombination and repair	--	--	L	Replication, recombination and repair	PREDICTED: uncharacterized protein LOC108991864 isoform X3 [Juglans regia]
c95939.graph_c0	--	--	--	--	[BK]	--	Divergent CRAL/TRIO domain	--	S	Function unknown	PREDICTED: ganglioside-induced differentiation-associated protein 2 [Vitis vinifera]
c131889.graph_c0	--	--	--	--	--	--	--	--	--	--	acetolactate synthase, small subunit [Kwoniella pini CBS 10737]
c93715.graph_c0	--	--	--	--	[R]	General function prediction only	--	--	L	Replication, recombination and repair	uncharacterized protein LOC112006639 [Quercus suber]
c84821.graph_c1	--	--	--	--	--	--	--	--	--	--	PREDICTED: uncharacterized protein LOC109000919 isoform X1 [Juglans regia]
c90421.graph_c0	--	--	Cellular Component: integral component of membrane (GO:0016021);; Molecular Function: transferase activity (GO:0016740);;	--	--	--	--	Probable xyloglucan glycosyltransferase 12 OS=Arabidopsis thaliana OX=3702 GN=CSLC12 PE=1 SV=1	M	Cell wall/membrane/envelope biogenesis	probable xyloglucan glycosyltransferase 12 [Jatropha curcas]
c100342.graph_c0	--	--	--	--	[R]	General function prediction only	PPR repeat family;; PPR repeat;; PPR repeat;; Pentatricopeptide repeat domain;; Pentacotripeptide-repeat region of PRORP	Pentatricopeptide repeat-containing protein At1g74900, mitochondrial OS=Arabidopsis thaliana OX=3702 GN=OTP43 PE=2 SV=1	S	Function unknown	PREDICTED: pentatricopeptide repeat-containing protein At1g74900, mitochondrial [Ziziphus jujuba]
c97592.graph_c0	--	--	--	--	--	--	--	--	S	Function unknown	PREDICTED: uncharacterized protein LOC104604051 isoform X3 [Nelumbo nucifera]
c136100.graph_c0	--	--	Molecular Function: DNA binding (GO:0003677);; Cellular Component: nucleus (GO:0005634);; Biological Process: regulation of transcription, DNA-templated (GO:0006355);; Molecular Function: protein dimerization activity (GO:0046983);;	K09260|9.08671e-17|csl:COCSUDRAFT_16128|K09260 MADS-box transcription enhancer factor 2A | (RefSeq) myocyte enhancer factor 2D	[K]	Transcription	SRF-type transcription factor (DNA-binding and dimerisation domain);; Holliday junction regulator protein family C-terminal repeat	MADS-box protein AGL42 OS=Arabidopsis thaliana OX=3702 GN=AGL42 PE=1 SV=1	K	Transcription	myocyte-specific enhancer factor 2C-like protein [Anaeromyces robustus]
c101513.graph_c0	[M]	Cell wall/membrane/envelope biogenesis	Molecular Function: protein kinase activity (GO:0004672);; Molecular Function: ATP binding (GO:0005524);; Biological Process: protein phosphorylation (GO:0006468);; Cellular Component: integral component of membrane (GO:0016021);;	K04733|1.14643e-91|tcc:TCM_042192|K04733 interleukin-1 receptor-associated kinase 4 [EC:2.7.11.1] | (RefSeq) Leucine-rich repeat protein kinase family protein, putative isoform 1	[T]	Signal transduction mechanisms	Protein tyrosine kinase;; Protein kinase domain;; Leucine rich repeat N-terminal domain;; Protein tyrosine kinase;; Protein kinase domain	Inactive receptor-like serine/threonine-protein kinase At2g40270 OS=Arabidopsis thaliana OX=3702 GN=At2g40270 PE=2 SV=2	T	Signal transduction mechanisms	ser-thr protein kinase, partial [Gossypium hirsutum]
c120419.graph_c0	--	--	--	--	[N]	Cell motility	--	--	S	Function unknown	--
c730.graph_c0	[EF]	Amino acid transport and metabolism ;; Nucleotide transport and metabolism	Biological Process: urea cycle (GO:0000050);; Molecular Function: carbamoyl-phosphate synthase (glutamine-hydrolyzing) activity (GO:0004088);; Molecular Function: ATP binding (GO:0005524);; Cellular Component: carbamoyl-phosphate synthase complex (GO:0005951);; Biological Process: 'de novo' pyrimidine nucleobase biosynthetic process (GO:0006207);; Biological Process: arginine biosynthetic process…	K11541|9.48868e-46|cme:CYME_CMQ255C|K11541 carbamoyl-phosphate synthase / aspartate carbamoyltransferase [EC:6.3.5.5 2.1.3.2] | (RefSeq) CAD complex	[R]	General function prediction only	Carbamoyl-phosphate synthase small chain, CPSase domain;; Glutamine amidotransferase class-I	Carbamoyl-phosphate synthase small chain, chloroplastic OS=Oryza sativa subsp. japonica OX=39947 GN=CARA PE=2 SV=2	F	Nucleotide transport and metabolism	Carbamoyl-phosphate synthase arginine-specific small chain [Diplodia seriata]
c112531.graph_c0	--	--	--	--	--	--	--	--	S	Function unknown	--
c83178.graph_c0	--	--	--	--	--	--	Protein of unknown function, DUF617	Protein MIZU-KUSSEI 1 OS=Arabidopsis thaliana OX=3702 GN=MIZ1 PE=1 SV=1	S	Function unknown	PREDICTED: protein MIZU-KUSSEI 1 [Ricinus communis]
c66746.graph_c1	--	--	Molecular Function: binding (GO:0005488);;	--	--	--	--	--	--	--	uncharacterized protein LOC111386167 [Olea europaea var. sylvestris]
c97249.graph_c0	[I]	Lipid transport and metabolism	Cellular Component: mitochondrion (GO:0005739);; Molecular Function: CDP-diacylglycerol-glycerol-3-phosphate 3-phosphatidyltransferase activity (GO:0008444);; Cellular Component: chloroplast envelope (GO:0009941);; Cellular Component: integral component of membrane (GO:0016021);; Biological Process: glycerophospholipid biosynthetic process (GO:0046474);;	K00995|8.66638e-90|nnu:104599329|K00995 CDP-diacylglycerol--glycerol-3-phosphate 3-phosphatidyltransferase [EC:2.7.8.5] | (RefSeq) CDP-diacylglycerol--glycerol-3-phosphate 3-phosphatidyltransferase 2-like	[I]	Lipid transport and metabolism	CDP-alcohol phosphatidyltransferase	CDP-diacylglycerol--glycerol-3-phosphate 3-phosphatidyltransferase 1, chloroplastic OS=Arabidopsis thaliana OX=3702 GN=PGPS1 PE=1 SV=1	I	Lipid transport and metabolism	CDP-diacylglycerol--glycerol-3-phosphate 3-phosphatidyltransferase [Parasponia andersonii]
c67540.graph_c0	--	--	--	K15272|2.14009e-06|pop:POPTR_0001s10320g|K15272 solute carrier family 35 (UDP-sugar transporter), member A1/2/3 | (RefSeq) POPTRDRAFT_815048; nucleotide-sugar transporter family protein	--	--	--	--	--	--	--
c85807.graph_c1	[O]	Posttranslational modification, protein turnover, chaperones	Biological Process: protein peptidyl-prolyl isomerization (GO:0000413);; Molecular Function: peptidyl-prolyl cis-trans isomerase activity (GO:0003755);; Biological Process: protein folding (GO:0006457);; Cellular Component: chloroplast (GO:0009507);; Cellular Component: thylakoid lumen (GO:0031977);;	K03768|1.06944e-143|sind:105166399|K03768 peptidyl-prolyl cis-trans isomerase B (cyclophilin B) [EC:5.2.1.8] | (RefSeq) peptidyl-prolyl cis-trans isomerase CYP28, chloroplastic	[O]	Posttranslational modification, protein turnover, chaperones	Cyclophilin type peptidyl-prolyl cis-trans isomerase/CLD	Peptidyl-prolyl cis-trans isomerase CYP28, chloroplastic OS=Arabidopsis thaliana OX=3702 GN=CYP28 PE=1 SV=1	O	Posttranslational modification, protein turnover, chaperones	peptidyl-prolyl cis-trans isomerase CYP28, chloroplastic [Sesamum indicum]
c31830.graph_c0	[C]	Energy production and conversion	Molecular Function: malate dehydrogenase (decarboxylating) (NAD+) activity (GO:0004471);; Biological Process: malate metabolic process (GO:0006108);; Molecular Function: metal ion binding (GO:0046872);; Molecular Function: NAD binding (GO:0051287);; Biological Process: oxidation-reduction process (GO:0055114);;	K00029|3.53902e-153|crb:CARUB_v10022207mg|K00029 malate dehydrogenase (oxaloacetate-decarboxylating)(NADP+) [EC:1.1.1.40] | (RefSeq) hypothetical protein	[C]	Energy production and conversion	Malic enzyme, NAD binding domain;; Malic enzyme, N-terminal domain	NADP-dependent malic enzyme 3 OS=Arabidopsis thaliana OX=3702 GN=NADP-ME3 PE=1 SV=1	C	Energy production and conversion	putative nadp-dependent malic enzyme protein [Neofusicoccum parvum UCRNP2]
c112690.graph_c0	--	--	--	K13989|1.05582e-12|bna:106389944|K13989 Derlin-2/3 | (RefSeq) derlin-2.1-like	[S]	Function unknown	Der1-like family	Derlin-2.1 OS=Arabidopsis thaliana OX=3702 GN=DER2.1 PE=2 SV=3	S	Function unknown	PREDICTED: derlin-2.1-like [Raphanus sativus]
c105307.graph_c0	--	--	Cellular Component: integral component of membrane (GO:0016021);; Biological Process: vesicle-mediated transport (GO:0016192);; Cellular Component: cell division site (GO:0032153);; Cellular Component: cortical endoplasmic reticulum (GO:0032541);; Biological Process: cellular protein localization (GO:0034613);; Biological Process: endoplasmic reticulum inheritance (GO:0048309);; Biological Proces…	K17279|3.82079e-20|csl:COCSUDRAFT_24120|K17279 receptor expression-enhancing protein 5/6 | (RefSeq) hypothetical protein	[U]	Intracellular trafficking, secretion, and vesicular transport	TB2/DP1, HVA22 family	Protein HVA22 OS=Hordeum vulgare OX=4513 GN=HVA22 PE=2 SV=1	U	Intracellular trafficking, secretion, and vesicular transport	TB2/DP1/HVA22-related protein [Macrophomina phaseolina MS6]
c115555.graph_c0	--	--	--	K04733|1.80479e-23|vvi:100262995|K04733 interleukin-1 receptor-associated kinase 4 [EC:2.7.11.1] | (RefSeq) putative cysteine-rich receptor-like protein kinase 43	--	--	Salt stress response/antifungal	Putative cysteine-rich receptor-like protein kinase 43 OS=Arabidopsis thaliana OX=3702 GN=CRK43 PE=3 SV=1	T	Signal transduction mechanisms	hypothetical protein VITISV_038881 [Vitis vinifera]
c91217.graph_c1	--	--	Molecular Function: zinc ion transmembrane transporter activity (GO:0005385);; Biological Process: response to zinc ion (GO:0010043);; Cellular Component: integral component of membrane (GO:0016021);; Biological Process: regulation of sequestering of zinc ion (GO:0061088);; Biological Process: zinc II ion transmembrane transport (GO:0071577);;	--	[P]	Inorganic ion transport and metabolism	Cation efflux family	Metal tolerance protein 10 OS=Arabidopsis thaliana OX=3702 GN=MTP10 PE=2 SV=1	P	Inorganic ion transport and metabolism	cation efflux family protein [Sesuvium portulacastrum]
c96338.graph_c0	--	--	--	--	--	--	--	--	O	Posttranslational modification, protein turnover, chaperones	PREDICTED: E3 ubiquitin-protein ligase RNF12 [Daucus carota subsp. sativus]
c80028.graph_c0	--	--	--	--	[Z]	Cytoskeleton	Microtubule-associated protein CRIPT	--	S	Function unknown	PREDICTED: cysteine-rich PDZ-binding protein [Prunus mume]
c67141.graph_c2	--	--	Biological Process: cellular process (GO:0009987);; Biological Process: single-organism process (GO:0044699);;	--	[S]	Function unknown	--	Tubulin-folding cofactor E OS=Arabidopsis thaliana OX=3702 GN=TFCE PE=2 SV=1	S	Function unknown	RNI-like protein [Fistulina hepatica ATCC 64428]
c8342.graph_c0	--	--	Cellular Component: endoplasmic reticulum (GO:0005783);; Cellular Component: chloroplast outer membrane (GO:0009707);; Biological Process: acylglycerol transport (GO:0034196);; Molecular Function: protein homodimerization activity (GO:0042803);; Molecular Function: phosphatidic acid binding (GO:0070300);; Biological Process: ER to chloroplast lipid transport (GO:1990052);;	--	--	--	--	Protein TRIGALACTOSYLDIACYLGLYCEROL 4, chloroplastic OS=Arabidopsis thaliana OX=3702 GN=TGD4 PE=1 SV=1	S	Function unknown	PREDICTED: protein TRIGALACTOSYLDIACYLGLYCEROL 4, chloroplastic-like [Ziziphus jujuba]
c103578.graph_c0	[J]	Translation, ribosomal structure and biogenesis	Molecular Function: organic cyclic compound binding (GO:0097159);; Molecular Function: heterocyclic compound binding (GO:1901363);;	K12741|1.02433e-130|vvi:100258161|K12741 heterogeneous nuclear ribonucleoprotein A1/A3 | (RefSeq) hypothetical protein	[R]	General function prediction only	RNA recognition motif. (a.k.a. RRM, RBD, or RNP domain);; RNA recognition motif	UBP1-associated protein 2A OS=Arabidopsis thaliana OX=3702 GN=UBA2A PE=1 SV=1	S	Function unknown	UBP1-associated protein 2A-like [Lactuca sativa]
c72945.graph_c0	--	--	Cellular Component: nuclear chromosome (GO:0000228);; Biological Process: DNA repair (GO:0006281);; Biological Process: nucleosome disassembly (GO:0006337);; Biological Process: regulation of transcription from RNA polymerase II promoter (GO:0006357);; Biological Process: ATP-dependent chromatin remodeling (GO:0043044);;	K11648|6.18611e-127|vvi:100249448|K11648 SWI/SNF-related matrix-associated actin-dependent regulator of chromatin subfamily B member 1 | (RefSeq) chromatin structure-remodeling complex protein BSH	[BK]	--	SNF5 / SMARCB1 / INI1	Chromatin structure-remodeling complex protein BSH OS=Arabidopsis thaliana OX=3702 GN=BSH PE=1 SV=2	K	Transcription	SNF5/SMARCB1/INI1-like protein [Cynara cardunculus var. scolymus]
c84091.graph_c2	--	--	Molecular Function: protein serine/threonine phosphatase activity (GO:0004722);; Biological Process: protein dephosphorylation (GO:0006470);;	--	[T]	Signal transduction mechanisms	Protein phosphatase 2C	Probable protein phosphatase 2C 40 OS=Arabidopsis thaliana OX=3702 GN=At3g16560 PE=2 SV=1	T	Signal transduction mechanisms	PREDICTED: probable protein phosphatase 2C 40 isoform X1 [Vitis vinifera]
c18612.graph_c0	--	--	Cellular Component: fungal-type vacuole (GO:0000324);; Cellular Component: integral component of membrane (GO:0016021);;	--	--	--	--	--	S	Function unknown	hypothetical protein CC77DRAFT_868963 [Alternaria alternata]
c95720.graph_c0	--	--	Molecular Function: UDP-N-acetylglucosamine-dolichyl-phosphate N-acetylglucosaminephosphotransferase activity (GO:0003975);; Cellular Component: endoplasmic reticulum membrane (GO:0005789);; Biological Process: UDP-N-acetylglucosamine metabolic process (GO:0006047);; Biological Process: protein N-linked glycosylation (GO:0006487);; Molecular Function: phospho-N-acetylmuramoyl-pentapeptide-transfe…	K01001|7.6324e-16|fve:101302377|K01001 UDP-N-acetylglucosamine--dolichyl-phosphate N-acetylglucosaminephosphotransferase [EC:2.7.8.15] | (RefSeq) UDP-N-acetylglucosamine--dolichyl-phosphate N-acetylglucosaminephosphotransferase	[G]	Carbohydrate transport and metabolism	--	--	M	Cell wall/membrane/envelope biogenesis	PREDICTED: UDP-N-acetylglucosamine--dolichyl-phosphate N-acetylglucosaminephosphotransferase [Fragaria vesca subsp. vesca]
c96888.graph_c0	--	--	Cellular Component: intracellular (GO:0005622);; Biological Process: vacuolar transport (GO:0007034);;	K12193|3.67413e-54|jcu:105628024|K12193 charged multivesicular body protein 3 | (RefSeq) vacuolar protein sorting-associated protein 24 homolog 1	[U]	Intracellular trafficking, secretion, and vesicular transport	Snf7;; Snf7	Vacuolar protein sorting-associated protein 24 homolog 1 OS=Arabidopsis thaliana OX=3702 GN=VPS24-1 PE=1 SV=1	N	Cell motility	vacuolar protein sorting-associated protein 24 homolog 1-like isoform X1 [Manihot esculenta]
c93736.graph_c1	--	--	Biological Process: metabolic process (GO:0008152);;	--	[R]	General function prediction only	--	--	K	Transcription	hypothetical protein TSUD_259150 [Trifolium subterraneum]
c70837.graph_c0	--	--	Cellular Component: membrane (GO:0016020);;	--	--	--	GDSL/SGNH-like Acyl-Esterase family found in Pmr5 and Cas1p	Protein trichome birefringence-like 10 OS=Arabidopsis thaliana OX=3702 GN=TBL10 PE=2 SV=1	S	Function unknown	PC-Esterase [Macleaya cordata]
c83240.graph_c2	[D]	Cell cycle control, cell division, chromosome partitioning	Biological Process: barrier septum assembly (GO:0000917);; Molecular Function: GTP binding (GO:0005525);;	K03978|3.03546e-101|sind:105158581|K03978 GTP-binding protein | (RefSeq) GTP-binding protein At2g22870	[R]	General function prediction only	50S ribosome-binding GTPase	GTP-binding protein At2g22870 OS=Arabidopsis thaliana OX=3702 GN=EMB2001 PE=2 SV=2	S	Function unknown	GTP-binding protein At2g22870 [Sesamum indicum]
c63221.graph_c0	--	--	Biological Process: spliceosomal complex assembly (GO:0000245);; Cellular Component: Prp19 complex (GO:0000974);; Cellular Component: prespliceosome (GO:0071010);; Cellular Component: precatalytic spliceosome (GO:0071011);; Cellular Component: catalytic step 1 spliceosome (GO:0071012);; Cellular Component: catalytic step 2 spliceosome (GO:0071013);; Cellular Component: post-mRNA release spliceoso…	K12869|2.92329e-37|pvu:PHAVU_002G162900g|K12869 crooked neck | (RefSeq) hypothetical protein	[D]	Cell cycle control, cell division, chromosome partitioning	--	--	A	RNA processing and modification	crooked neck 1-like protein [Trifolium pratense]
c104837.graph_c0	[G]	Carbohydrate transport and metabolism	Cellular Component: membrane (GO:0016020);; Molecular Function: lyase activity (GO:0016829);;	--	--	--	MmgE/PrpD family	--	S	Function unknown	putative cis-aconitic acid decarboxylase protein [Neofusicoccum parvum UCRNP2]
c108947.graph_c0	--	--	Cellular Component: nucleus (GO:0005634);; Biological Process: protein catabolic process (GO:0030163);; Biological Process: cellular response to stress (GO:0033554);; Molecular Function: ubiquitin binding (GO:0043130);; Biological Process: cellular protein metabolic process (GO:0044267);;	K10839|6.5963e-42|gra:105782104|K10839 UV excision repair protein RAD23 | (RefSeq) ubiquitin receptor RAD23c-like	[L]	Replication, recombination and repair	XPC-binding domain;; Ubiquitin family;; UBA/TS-N domain	Ubiquitin receptor RAD23b OS=Arabidopsis thaliana OX=3702 GN=RAD23B PE=1 SV=3	O	Posttranslational modification, protein turnover, chaperones	Rad23 Rhp23 [Schizosaccharomyces japonicus yFS275]
c127873.graph_c0	--	--	--	--	--	--	--	--	S	Function unknown	hypothetical protein BK809_0006580 [Diplodia seriata]
c47766.graph_c0	--	--	--	--	--	--	Ribosomal L39 protein	--	--	--	--
c43314.graph_c0	--	--	Molecular Function: glutathione transferase activity (GO:0004364);; Cellular Component: cytoplasm (GO:0005737);; Biological Process: glutathione metabolic process (GO:0006749);; Biological Process: toxin catabolic process (GO:0009407);;	K00799|1.80155e-15|nnu:104596470|K00799 glutathione S-transferase [EC:2.5.1.18] | (RefSeq) glutathione S-transferase U17-like	[O]	Posttranslational modification, protein turnover, chaperones	--	Glutathione S-transferase U17 OS=Arabidopsis thaliana OX=3702 GN=GSTU17 PE=2 SV=1	O	Posttranslational modification, protein turnover, chaperones	PREDICTED: glutathione S-transferase U17-like [Nelumbo nucifera]
c60123.graph_c0	--	--	--	K13457|5.91582e-16|vvi:100256051|K13457 disease resistance protein RPM1 | (RefSeq) disease resistance protein RPM1	--	--	--	--	S	Function unknown	unnamed protein product [Coffea canephora]
c55441.graph_c0	--	--	Molecular Function: nucleic acid binding (GO:0003676);; Molecular Function: metal ion binding (GO:0046872);;	--	--	--	--	--	S	Function unknown	hypothetical protein CC77DRAFT_945175 [Alternaria alternata]
c67353.graph_c0	--	--	--	--	[R]	General function prediction only	--	--	L	Replication, recombination and repair	uncharacterized protein LOC111398189 [Olea europaea var. sylvestris]
c100478.graph_c0	--	--	Cellular Component: plasma membrane (GO:0005886);;	--	--	--	--	--	S	Function unknown	ABC transporter-like protein [Corchorus capsularis]
c90998.graph_c1	--	--	Molecular Function: NAD+ ADP-ribosyltransferase activity (GO:0003950);; Molecular Function: metal ion binding (GO:0046872);;	--	--	--	--	--	S	Function unknown	uncharacterized protein LOC111275734 [Durio zibethinus]
c22838.graph_c0	--	--	Molecular Function: binding (GO:0005488);; Biological Process: macromolecule metabolic process (GO:0043170);; Biological Process: primary metabolic process (GO:0044238);;	--	--	--	--	--	S	Function unknown	hypothetical protein AQUCO_35200001v1 [Aquilegia coerulea]
c85275.graph_c0	[I]	Lipid transport and metabolism	Molecular Function: isomerase activity (GO:0016853);;	K17361|0|spen:107007328|K17361 acyl-coenzyme A thioesterase 9 [EC:3.1.2.-] | (RefSeq) acyl-coenzyme A thioesterase 9, mitochondrial-like	[I]	Lipid transport and metabolism	Thioesterase superfamily	--	S	Function unknown	PREDICTED: acyl-coenzyme A thioesterase 9, mitochondrial-like [Solanum pennellii]
c41801.graph_c1	--	--	--	--	[R]	General function prediction only	SOCS box	--	O	Posttranslational modification, protein turnover, chaperones	--
c93588.graph_c0	--	--	Cellular Component: membrane (GO:0016020);;	--	[R]	General function prediction only	--	--	T	Signal transduction mechanisms	unnamed protein product, partial [Vitis vinifera]
c100583.graph_c0	--	--	--	--	--	--	--	--	S	Function unknown	PREDICTED: uncharacterized protein LOC100257067 isoform X1 [Vitis vinifera]
c96331.graph_c1	--	--	Cellular Component: integral component of membrane (GO:0016021);;	K20359|2.50495e-37|spen:107032091|K20359 PRA1 family protein 1 | (RefSeq) PRA1 family protein B4-like	[U]	Intracellular trafficking, secretion, and vesicular transport	PRA1 family protein	PRA1 family protein B4 OS=Arabidopsis thaliana OX=3702 GN=PRA1B4 PE=1 SV=1	U	Intracellular trafficking, secretion, and vesicular transport	PREDICTED: PRA1 family protein B4-like [Solanum lycopersicum]
c102613.graph_c0	--	--	--	--	[P]	Inorganic ion transport and metabolism	--	Heavy metal-associated isoprenylated plant protein 9 OS=Arabidopsis thaliana OX=3702 GN=HIPP09 PE=2 SV=1	S	Function unknown	PREDICTED: uncharacterized protein At1g76070 [Theobroma cacao]
c92915.graph_c0	--	--	Cellular Component: mitochondrial inner membrane presequence translocase complex (GO:0005744);; Biological Process: protein import into mitochondrial matrix (GO:0030150);;	K17805|2.72786e-41|vvi:100261824|K17805 mitochondrial import inner membrane translocase subunit TIM16 | (RefSeq) mitochondrial import inner membrane translocase subunit PAM16 like 2	[S]	Function unknown	Pam16	Mitochondrial import inner membrane translocase subunit PAM16 like 2 OS=Arabidopsis thaliana OX=3702 GN=PAM16L2 PE=2 SV=1	U	Intracellular trafficking, secretion, and vesicular transport	mitochondrial import inner membrane translocase subunit PAM16 like 2-like [Lactuca sativa]
c102341.graph_c0	[NW]	Cell motility ;; Extracellular structures	--	K04733|6.55078e-146|vvi:100854787|K04733 interleukin-1 receptor-associated kinase 4 [EC:2.7.11.1] | (RefSeq) phytosulfokine receptor 2	[T]	Signal transduction mechanisms	Protein tyrosine kinase;; Protein kinase domain	Leucine-rich repeat receptor protein kinase EMS1 OS=Arabidopsis thaliana OX=3702 GN=EMS1 PE=1 SV=1	T	Signal transduction mechanisms	PREDICTED: leucine-rich repeat receptor protein kinase EXS [Nicotiana sylvestris]
c79041.graph_c1	[K]	Transcription	--	--	--	--	Leucine rich repeat;; Leucine Rich repeats (2 copies);; Leucine Rich Repeat;; Leucine rich repeat N-terminal domain	Probable leucine-rich repeat receptor-like protein kinase At1g35710 OS=Arabidopsis thaliana OX=3702 GN=At1g35710 PE=2 SV=1	S	Function unknown	Leucine-rich repeat receptor protein kinase family protein [Theobroma cacao]
c102153.graph_c0	--	--	--	--	--	--	Domain of unknown function (DUF702)	Protein SHORT INTERNODES OS=Arabidopsis thaliana OX=3702 GN=SHI PE=1 SV=1	S	Function unknown	PREDICTED: protein SHI RELATED SEQUENCE 1 [Theobroma cacao]
c92007.graph_c0	--	--	Molecular Function: nucleic acid binding (GO:0003676);; Biological Process: DNA integration (GO:0015074);;	--	[R]	General function prediction only	Reverse transcriptase (RNA-dependent DNA polymerase)	Retrovirus-related Pol polyprotein from transposon RE1 OS=Arabidopsis thaliana OX=3702 GN=RE1 PE=2 SV=1	L	Replication, recombination and repair	Retrovirus-related Pol polyprotein from transposon TNT 1-94, partial [Cajanus cajan]
c92465.graph_c1	[O]	Posttranslational modification, protein turnover, chaperones	Molecular Function: damaged DNA binding (GO:0003684);; Cellular Component: nucleus (GO:0005634);; Biological Process: nucleotide-excision repair (GO:0006289);; Biological Process: proteasome-mediated ubiquitin-dependent protein catabolic process (GO:0043161);;	K10839|1.5937e-139|gra:105782103|K10839 UV excision repair protein RAD23 | (RefSeq) ubiquitin receptor RAD23c-like	[L]	Replication, recombination and repair	XPC-binding domain;; Ubiquitin family;; UBA/TS-N domain;; Ubiquitin-2 like Rad60 SUMO-like	Probable ubiquitin receptor RAD23 OS=Oryza sativa subsp. japonica OX=39947 GN=RAD23 PE=1 SV=2	O	Posttranslational modification, protein turnover, chaperones	PREDICTED: ubiquitin receptor RAD23c-like isoform X1 [Gossypium raimondii]
c125501.graph_c0	[J]	Translation, ribosomal structure and biogenesis	Biological Process: cytoplasmic translation (GO:0002181);; Molecular Function: threonine-tRNA ligase activity (GO:0004829);; Molecular Function: ATP binding (GO:0005524);; Cellular Component: cytosol (GO:0005829);; Biological Process: threonyl-tRNA aminoacylation (GO:0006435);;	K01868|6.77135e-96|ppp:PHYPADRAFT_227167|K01868 threonyl-tRNA synthetase [EC:6.1.1.3] | (RefSeq) hypothetical protein	[J]	Translation, ribosomal structure and biogenesis	tRNA synthetase class II core domain (G, H, P, S and T)	Threonine--tRNA ligase, mitochondrial 1 OS=Arabidopsis thaliana OX=3702 GN=THRRS PE=1 SV=3	J	Translation, ribosomal structure and biogenesis	hypothetical protein MPH_12343 [Macrophomina phaseolina MS6]
c74403.graph_c0	[O]	Posttranslational modification, protein turnover, chaperones	Biological Process: protein folding (GO:0006457);; Biological Process: protein transport (GO:0015031);;	--	--	--	Bacterial trigger factor protein (TF);; Bacterial trigger factor protein (TF) C-terminus	Trigger factor-like protein TIG, Chloroplastic OS=Arabidopsis thaliana OX=3702 GN=TIG PE=1 SV=1	O	Posttranslational modification, protein turnover, chaperones	trigger factor-like protein TIG, Chloroplastic [Quercus suber]
c72402.graph_c0	[K]	Transcription	Cellular Component: membrane (GO:0016020);;	--	--	--	Protein kinase domain;; Protein tyrosine kinase;; Leucine rich repeat;; Leucine rich repeat N-terminal domain;; Leucine Rich repeats (2 copies);; Leucine Rich Repeat	Pollen receptor-like kinase 1 OS=Arabidopsis thaliana OX=3702 GN=PRK1 PE=1 SV=1	T	Signal transduction mechanisms	unnamed protein product [Coffea canephora]
c99490.graph_c0	--	--	Biological Process: single organism reproductive process (GO:0044702);; Biological Process: shoot system development (GO:0048367);; Biological Process: regulation of cellular process (GO:0050794);;	--	--	--	--	Auxin response factor 2 OS=Arabidopsis thaliana OX=3702 GN=ARF2 PE=1 SV=2	K	Transcription	PREDICTED: auxin response factor 2 [Vitis vinifera]
c93157.graph_c0	--	--	Molecular Function: nucleic acid binding (GO:0003676);; Molecular Function: RNA-directed DNA polymerase activity (GO:0003964);; Molecular Function: aspartic-type endopeptidase activity (GO:0004190);; Molecular Function: endonuclease activity (GO:0004519);; Molecular Function: protein kinase activity (GO:0004672);; Molecular Function: ATP binding (GO:0005524);; Biological Process: RNA-dependent DN…	--	[R]	General function prediction only	Reverse transcriptase (RNA-dependent DNA polymerase)	Retrovirus-related Pol polyprotein from transposon TNT 1-94 OS=Nicotiana tabacum OX=4097 PE=2 SV=1	S	Function unknown	Retrovirus-related Pol polyprotein from transposon TNT 1-94 [Cajanus cajan]
c89375.graph_c0	[O]	Posttranslational modification, protein turnover, chaperones	Molecular Function: threonine-type endopeptidase activity (GO:0004298);; Cellular Component: nucleus (GO:0005634);; Cellular Component: vacuolar membrane (GO:0005774);; Cellular Component: cytosol (GO:0005829);; Cellular Component: proteasome core complex (GO:0005839);; Biological Process: regulation of plant-type hypersensitive response (GO:0010363);; Biological Process: proteolysis involved in …	K02738|1.33301e-69|mdm:103404071|K02738 20S proteasome subunit beta 1 [EC:3.4.25.1] | (RefSeq) proteasome subunit beta type-6-like	[O]	Posttranslational modification, protein turnover, chaperones	Proteasome subunit	Proteasome subunit beta type-6 OS=Arabidopsis thaliana OX=3702 GN=PBA1 PE=1 SV=2	O	Posttranslational modification, protein turnover, chaperones	PREDICTED: proteasome subunit beta type-6-like [Malus domestica]
c90789.graph_c0	--	--	Molecular Function: binding (GO:0005488);;	--	--	--	hAT family C-terminal dimerisation region	--	--	--	PREDICTED: uncharacterized protein LOC108951746 [Musa acuminata subsp. malaccensis]
c102541.graph_c0	--	--	--	--	--	--	Plant protein of unknown function (DUF936)	--	S	Function unknown	PREDICTED: uncharacterized protein LOC107421786 [Ziziphus jujuba]
c118626.graph_c0	[S]	Function unknown	Biological Process: metabolic process (GO:0008152);; Molecular Function: carbon-sulfur lyase activity (GO:0016846);;	--	--	--	Glutathione-dependent formaldehyde-activating enzyme	--	S	Function unknown	hypothetical protein MELLADRAFT_48189 [Melampsora larici-populina 98AG31]
c90260.graph_c0	[K]	Transcription	Molecular Function: nucleotide binding (GO:0000166);; Molecular Function: protein kinase activity (GO:0004672);; Cellular Component: membrane (GO:0016020);; Biological Process: phosphorylation (GO:0016310);;	--	--	--	Leucine Rich repeats (2 copies);; Protein kinase domain;; Leucine rich repeat;; Protein tyrosine kinase;; Leucine Rich Repeat;; Leucine rich repeat N-terminal domain	Receptor-like protein kinase OS=Ipomoea nil OX=35883 GN=INRPK1 PE=2 SV=2	S	Function unknown	Serine/threonine protein kinase [Handroanthus impetiginosus]
c53705.graph_c0	[E]	Amino acid transport and metabolism	Biological Process: ion transport (GO:0006811);; Molecular Function: potassium:chloride symporter activity (GO:0015379);; Molecular Function: potassium ion symporter activity (GO:0022820);; Biological Process: transmembrane transport (GO:0055085);;	K13627|9.7329e-69|ppp:PHYPADRAFT_217277|K13627 solute carrier family 12 (potassium/chloride transporter), member 7 | (RefSeq) hypothetical protein	[P]	Inorganic ion transport and metabolism	Amino acid permease;; Amino acid permease	Cation-chloride cotransporter 1 OS=Oryza sativa subsp. japonica OX=39947 GN=CCC1 PE=2 SV=1	E	Amino acid transport and metabolism	hypothetical protein PHYPA_000484 [Physcomitrella patens]
c130447.graph_c0	--	--	--	--	[R]	General function prediction only	--	--	S	Function unknown	retrovirus-related Pol polyprotein from transposon TNT 1-94 [Trifolium pratense]
c40074.graph_c0	[C]	Energy production and conversion	Biological Process: glycerol-3-phosphate metabolic process (GO:0006072);; Cellular Component: glycerol-3-phosphate dehydrogenase complex (GO:0009331);; Cellular Component: integral component of membrane (GO:0016021);; Molecular Function: sn-glycerol-3-phosphate:ubiquinone-8 oxidoreductase activity (GO:0052591);; Biological Process: oxidation-reduction process (GO:0055114);;	K00111|3.17521e-30|olu:OSTLU_30486|K00111 glycerol-3-phosphate dehydrogenase [EC:1.1.5.3] | (RefSeq) hypothetical protein	[C]	Energy production and conversion	--	Glycerol-3-phosphate dehydrogenase SDP6, mitochondrial OS=Arabidopsis thaliana OX=3702 GN=SDP6 PE=1 SV=1	C	Energy production and conversion	DAO-domain-containing protein [Alternaria alternata]
c84278.graph_c0	--	--	Cellular Component: integral component of membrane (GO:0016021);;	--	--	--	Salt stress response/antifungal	Cysteine-rich repeat secretory protein 15 OS=Arabidopsis thaliana OX=3702 GN=CRRSP15 PE=1 SV=1	S	Function unknown	PREDICTED: cysteine-rich repeat secretory protein 15-like [Lupinus angustifolius]
c131068.graph_c0	[R]	General function prediction only	Cellular Component: integral component of membrane (GO:0016021);; Molecular Function: nitronate monooxygenase activity (GO:0018580);; Molecular Function: dioxygenase activity (GO:0051213);; Biological Process: oxidation-reduction process (GO:0055114);;	--	--	--	Nitronate monooxygenase	--	S	Function unknown	2-nitropropane dioxygenase [Aureobasidium namibiae CBS 147.97]
c67808.graph_c0	--	--	--	K08244|1.58861e-07|egr:104414162|K08244 alpha-glucan, water dikinase [EC:2.7.9.4] | (RefSeq) alpha-glucan water dikinase, chloroplastic	--	--	--	Alpha-glucan water dikinase, chloroplastic OS=Citrus reticulata OX=85571 GN=R1 PE=2 SV=1	--	--	hypothetical protein EUGRSUZ_H02531 [Eucalyptus grandis]
c84731.graph_c0	--	--	Molecular Function: core promoter sequence-specific DNA binding (GO:0001046);; Molecular Function: transcriptional activator activity, RNA polymerase II transcription regulatory region sequence-specific binding (GO:0001228);; Cellular Component: nucleus (GO:0005634);; Biological Process: transcription from RNA polymerase II promoter (GO:0006366);;	--	--	--	--	Transcription factor bHLH113 OS=Arabidopsis thaliana OX=3702 GN=BHLH113 PE=2 SV=1	K	Transcription	PREDICTED: transcription factor bHLH113 isoform X3 [Vitis vinifera]
c95041.graph_c3	--	--	Cellular Component: membrane (GO:0016020);;	--	--	--	--	--	S	Function unknown	PREDICTED: uncharacterized protein LOC104098480 [Nicotiana tomentosiformis]
c126670.graph_c0	[R]	General function prediction only	Cellular Component: fungal-type vacuole (GO:0000324);; Cellular Component: mitochondrion (GO:0005739);; Cellular Component: endoplasmic reticulum (GO:0005783);; Biological Process: apoptotic process (GO:0006915);; Cellular Component: integral component of membrane (GO:0016021);; Biological Process: calcium-mediated signaling (GO:0019722);; Biological Process: endoplasmic reticulum unfolded protei…	K06890|1.5027e-14|aip:107647874|K06890 uncharacterized protein | (RefSeq) BI1-like protein	[T]	Signal transduction mechanisms	Inhibitor of apoptosis-promoting Bax1	Protein LIFEGUARD 4 OS=Arabidopsis thaliana OX=3702 GN=LFG4 PE=2 SV=1	S	Function unknown	transmembrane BAX inhibitor motif-containing protein 4 [Alternaria alternata]
c132911.graph_c0	--	--	--	--	[R]	General function prediction only	--	Retrovirus-related Pol polyprotein from transposon RE1 OS=Arabidopsis thaliana OX=3702 GN=RE1 PE=2 SV=1	S	Function unknown	Retrovirus-related Pol polyprotein from transposon TNT 1-94 [Dendrobium catenatum]
c63569.graph_c0	--	--	Molecular Function: microtubule motor activity (GO:0003777);; Molecular Function: ATP binding (GO:0005524);; Cellular Component: cytoplasm (GO:0005737);; Cellular Component: microtubule (GO:0005874);; Biological Process: microtubule-based movement (GO:0007018);; Molecular Function: microtubule binding (GO:0008017);;	--	[Z]	Cytoskeleton	--	Kinesin-like protein KIN-13A OS=Arabidopsis thaliana OX=3702 GN=KIN13A PE=1 SV=1	S	Function unknown	hypothetical protein CQW23_13262 [Capsicum baccatum]
c124310.graph_c0	[R]	General function prediction only	--	--	[C]	Energy production and conversion	Aldo/keto reductase family	--	C	Energy production and conversion	putative aryl-alcohol dehydrogenase AAD14 [Quercus suber]
c90158.graph_c0	[M]	Cell wall/membrane/envelope biogenesis	Biological Process: metabolic process (GO:0008152);; Molecular Function: phosphatidylcholine phospholipase C activity (GO:0034480);;	K01114|0|mdm:103409648|K01114 phospholipase C [EC:3.1.4.3] | (RefSeq) non-specific phospholipase C6-like	--	--	Phosphoesterase family	Non-specific phospholipase C6 OS=Arabidopsis thaliana OX=3702 GN=NPC6 PE=2 SV=1	M	Cell wall/membrane/envelope biogenesis	non-specific phospholipase C6-like [Durio zibethinus]
c76843.graph_c0	--	--	Molecular Function: endopeptidase activity (GO:0004175);; Cellular Component: nucleus (GO:0005634);; Cellular Component: proteasome regulatory particle, base subcomplex (GO:0008540);; Cellular Component: integral component of membrane (GO:0016021);; Molecular Function: enzyme regulator activity (GO:0030234);; Cellular Component: proteasome storage granule (GO:0034515);; Biological Process: regula…	K03032|4.16619e-08|ppp:PHYPADRAFT_166351|K03032 26S proteasome regulatory subunit N2 | (RefSeq) hypothetical protein	[O]	Posttranslational modification, protein turnover, chaperones	--	26S proteasome non-ATPase regulatory subunit 1 homolog A OS=Arabidopsis thaliana OX=3702 GN=RPN2A PE=1 SV=1	O	Posttranslational modification, protein turnover, chaperones	26S proteasome non-ATPase regulatory subunit 1 homolog A-like [Olea europaea var. sylvestris]
c122950.graph_c0	--	--	--	--	--	--	--	--	S	Function unknown	--
c20041.graph_c0	--	--	--	--	[R]	General function prediction only	--	--	S	Function unknown	hypothetical protein PLEOSDRAFT_1112882 [Pleurotus ostreatus PC15]
c95904.graph_c5	[IQ]	Lipid transport and metabolism ;; Secondary metabolites biosynthesis, transport and catabolism	Biological Process: metabolic process (GO:0008152);; Molecular Function: ligase activity (GO:0016874);;	K01904|2.07023e-120|vvi:100245991|K01904 4-coumarate--CoA ligase [EC:6.2.1.12] | (RefSeq) 4CL; 4-coumarate:CoA ligase	[I]	Lipid transport and metabolism	AMP-binding enzyme;; AMP-binding enzyme C-terminal domain	4-coumarate--CoA ligase 2 OS=Glycine max OX=3847 PE=2 SV=2	IQ	--	coumaroyl-CoA ligase [Vitis vinifera]
c130074.graph_c0	--	--	Biological Process: mitochondrion inheritance (GO:0000001);; Biological Process: chronological cell aging (GO:0001300);; Molecular Function: GTPase activity (GO:0003924);; Molecular Function: GTP binding (GO:0005525);; Cellular Component: mitochondrial outer membrane (GO:0005741);; Cellular Component: peroxisome (GO:0005777);; Biological Process: peroxisome fission (GO:0016559);; Cellular Compone…	K17065|2.63031e-16|smo:SELMODRAFT_437242|K17065 dynamin 1-like protein [EC:3.6.5.5] | (RefSeq) hypothetical protein	[UR]	--	Dynamin GTPase effector domain	Dynamin-related protein 3A OS=Arabidopsis thaliana OX=3702 GN=DRP3A PE=1 SV=2	S	Function unknown	hypothetical protein MPH_00425 [Macrophomina phaseolina MS6]
c89484.graph_c1	--	--	--	K08064|6.14305e-79|vvi:100248239|K08064 nuclear transcription factor Y, alpha | (RefSeq) nuclear transcription factor Y subunit A-1	[K]	Transcription	CCAAT-binding transcription factor (CBF-B/NF-YA) subunit B	Nuclear transcription factor Y subunit A-1 OS=Arabidopsis thaliana OX=3702 GN=NFYA1 PE=2 SV=1	K	Transcription	unnamed protein product, partial [Vitis vinifera]
c46334.graph_c0	--	--	--	--	[R]	General function prediction only	Phosphatidylethanolamine-binding protein	Protein MOTHER of FT and TFL1 homolog 2 OS=Oryza sativa subsp. japonica OX=39947 GN=MFT2 PE=2 SV=1	S	Function unknown	OV-16 antigen, variant 2 [Basidiobolus meristosporus CBS 931.73]
c247.graph_c0	--	--	--	--	--	--	Domain of unknown function (DUF4666)	Uncharacterized protein At1g15400 OS=Arabidopsis thaliana OX=3702 GN=At1g15400 PE=1 SV=2	S	Function unknown	hypothetical protein F511_06035 [Dorcoceras hygrometricum]
c23086.graph_c0	[R]	General function prediction only	Molecular Function: GTP binding (GO:0005525);; Biological Process: exocytosis (GO:0006887);; Biological Process: small GTPase mediated signal transduction (GO:0007264);; Cellular Component: recycling endosome (GO:0055037);;	K07904|1.01256e-55|ppp:PHYPADRAFT_221217|K07904 Ras-related protein Rab-11A | (RefSeq) RabA21; Rab11/RabA-family small GTPase	[U]	Intracellular trafficking, secretion, and vesicular transport	Ras family;; Ras of Complex, Roc, domain of DAPkinase;; ADP-ribosylation factor family;; 50S ribosome-binding GTPase	Ras-related protein YPTC6 OS=Chlamydomonas reinhardtii OX=3055 GN=YPTC6 PE=3 SV=1	S	Function unknown	Ras GTPase [Marssonina coronariae]
c5857.graph_c1	--	--	Cellular Component: trans-Golgi network (GO:0005802);; Cellular Component: plasma membrane (GO:0005886);; Cellular Component: integral component of membrane (GO:0016021);;	--	[U]	Intracellular trafficking, secretion, and vesicular transport	EXS family	Phosphate transporter PHO1 homolog 3 OS=Arabidopsis thaliana OX=3702 GN=PHO1;H3 PE=2 SV=2	T	Signal transduction mechanisms	unnamed protein product, partial [Vitis vinifera]
c81319.graph_c0	--	--	Molecular Function: nucleic acid binding (GO:0003676);;	K11593|1.011e-13|spen:107023083|K11593 eukaryotic translation initiation factor 2C | (RefSeq) protein argonaute 1-like	[J]	Translation, ribosomal structure and biogenesis	--	Protein argonaute 1 OS=Arabidopsis thaliana OX=3702 GN=AGO1 PE=1 SV=1	J	Translation, ribosomal structure and biogenesis	PREDICTED: protein argonaute 1B-like isoform X3 [Nicotiana sylvestris]
c134457.graph_c0	[J]	Translation, ribosomal structure and biogenesis	Biological Process: cytoplasmic translation (GO:0002181);; Molecular Function: mRNA binding (GO:0003729);; Molecular Function: structural constituent of ribosome (GO:0003735);; Cellular Component: cytosolic large ribosomal subunit (GO:0022625);;	K02872|7.83676e-32|cvr:CHLNCDRAFT_17540|K02872 large subunit ribosomal protein L13Ae | (RefSeq) hypothetical protein	[J]	Translation, ribosomal structure and biogenesis	--	60S ribosomal protein L13a OS=Cyanophora paradoxa OX=2762 PE=2 SV=1	J	Translation, ribosomal structure and biogenesis	60S ribosomal protein L16-A [Zygosaccharomyces bailii ISA1307]
c71635.graph_c0	--	--	Cellular Component: cell (GO:0005623);; Cellular Component: integral component of membrane (GO:0016021);; Biological Process: cell redox homeostasis (GO:0045454);;	--	[U]	Intracellular trafficking, secretion, and vesicular transport	--	Protein disulfide isomerase-like 5-4 OS=Oryza sativa subsp. japonica OX=39947 GN=PDIL5-4 PE=2 SV=1	U	Intracellular trafficking, secretion, and vesicular transport	Thioredoxin-like fold [Macleaya cordata]
c7832.graph_c0	--	--	Molecular Function: cytochrome-c oxidase activity (GO:0004129);; Cellular Component: mitochondrion (GO:0005739);; Biological Process: hydrogen ion transmembrane transport (GO:1902600);;	K02267|9.15719e-29|bdi:100824775|K02267 cytochrome c oxidase subunit 6b | (RefSeq) cytochrome c oxidase subunit 6b-1-like	[C]	Energy production and conversion	Cytochrome oxidase c subunit VIb	Cytochrome c oxidase subunit 6b-1 OS=Arabidopsis thaliana OX=3702 GN=COX6B-1 PE=1 SV=1	O	Posttranslational modification, protein turnover, chaperones	Cytochrome c oxidase subunit VIb [Macrophomina phaseolina MS6]
c92689.graph_c0	--	--	--	--	--	--	--	Rhodanese-like domain-containing protein 11, chloroplastic OS=Arabidopsis thaliana OX=3702 GN=STR11 PE=2 SV=1	S	Function unknown	rhodanese-like domain-containing protein 11, chloroplastic [Lactuca sativa]
c92801.graph_c0	--	--	Biological Process: RNA metabolic process (GO:0016070);;	K06173|4.86997e-60|vvi:100241658|K06173 tRNA pseudouridine38-40 synthase [EC:5.4.99.12] | (RefSeq) putative tRNA pseudouridine synthase	[J]	Translation, ribosomal structure and biogenesis	--	Putative tRNA pseudouridine synthase OS=Arabidopsis thaliana OX=3702 GN=At2g30320 PE=3 SV=1	J	Translation, ribosomal structure and biogenesis	LOW QUALITY PROTEIN: putative tRNA pseudouridine synthase, partial [Olea europaea var. sylvestris]
c90764.graph_c0	[IQR]	Lipid transport and metabolism ;; Secondary metabolites biosynthesis, transport and catabolism ;; General function prediction only	Molecular Function: tropine dehydrogenase activity (GO:0050356);; Biological Process: oxidation-reduction process (GO:0055114);;	K08081|2.62292e-78|nnu:104597108|K08081 tropinone reductase I [EC:1.1.1.206] | (RefSeq) tropinone reductase homolog At5g06060-like	[R]	General function prediction only	Enoyl-(Acyl carrier protein) reductase;; short chain dehydrogenase	Tropinone reductase homolog At5g06060 OS=Arabidopsis thaliana OX=3702 GN=At5g06060 PE=2 SV=1	S	Function unknown	PREDICTED: tropinone reductase homolog At5g06060-like isoform X1 [Nelumbo nucifera]
c101208.graph_c0	[E]	Amino acid transport and metabolism	--	K01414|0|nnu:104588450|K01414 oligopeptidase A [EC:3.4.24.70] | (RefSeq) probable cytosolic oligopeptidase A	[O]	Posttranslational modification, protein turnover, chaperones	Peptidase family M3	Organellar oligopeptidase A, chloroplastic/mitochondrial OS=Arabidopsis thaliana OX=3702 GN=OOP PE=1 SV=1	E	Amino acid transport and metabolism	Peptidase_M3 domain-containing protein [Cephalotus follicularis]
c122593.graph_c0	--	--	--	K09560|9.51699e-30|sly:101268416|K09560 suppressor of tumorigenicity protein 13 | (RefSeq) FAM10 family protein At4g22670	[OT]	--	--	FAM10 family protein At4g22670 OS=Arabidopsis thaliana OX=3702 GN=At4g22670 PE=1 SV=1	S	Function unknown	PREDICTED: FAM10 family protein At4g22670 isoform X2 [Solanum lycopersicum]
c54481.graph_c0	--	--	--	--	[OKIT]	--	--	--	S	Function unknown	--
c90641.graph_c0	--	--	Biological Process: double-strand break repair (GO:0006302);; Biological Process: embryo sac development (GO:0009553);; Biological Process: pollen development (GO:0009555);; Biological Process: response to ionizing radiation (GO:0010212);;	--	[DR]	--	--	Meiotic nuclear division protein 1 homolog OS=Arabidopsis thaliana OX=3702 GN=MND1 PE=1 SV=1	D	Cell cycle control, cell division, chromosome partitioning	hypothetical protein L484_005483 [Morus notabilis]
c54625.graph_c0	--	--	Cellular Component: integral component of membrane (GO:0016021);;	--	--	--	--	--	S	Function unknown	uncharacterized protein LOC110651832 [Hevea brasiliensis]
c103904.graph_c0	[L]	Replication, recombination and repair	Biological Process: cellular process (GO:0009987);;	--	[D]	Cell cycle control, cell division, chromosome partitioning	PIF1-like helicase;; Helitron helicase-like domain at N-terminus;; AAA domain;; Helicase	--	S	Function unknown	DNA helicase Pif1-like [Trema orientalis]
c96303.graph_c0	--	--	--	K18213|0|vvi:100243870|K18213 proteinaceous RNase P [EC:3.1.26.5] | (RefSeq) proteinaceous RNase P 1, chloroplastic/mitochondrial	[R]	General function prediction only	Protein-only RNase P;; Pentacotripeptide-repeat region of PRORP;; PPR repeat;; PPR repeat family	Proteinaceous RNase P 1, chloroplastic/mitochondrial OS=Arabidopsis thaliana OX=3702 GN=PRORP1 PE=1 SV=1	V	Defense mechanisms	PREDICTED: proteinaceous RNase P 1, chloroplastic/mitochondrial [Vitis vinifera]
c82839.graph_c0	[R]	General function prediction only	Molecular Function: zinc ion binding (GO:0008270);; Molecular Function: oxidoreductase activity (GO:0016491);; Biological Process: oxidation-reduction process (GO:0055114);;	K00121|5.02132e-94|vvi:100245520|K00121 S-(hydroxymethyl)glutathione dehydrogenase / alcohol dehydrogenase [EC:1.1.1.284 1.1.1.1] | (RefSeq) alcohol dehydrogenase-like 1	[Q]	Secondary metabolites biosynthesis, transport and catabolism	Alcohol dehydrogenase GroES-like domain	Alcohol dehydrogenase-like 2 OS=Arabidopsis thaliana OX=3702 GN=At1g22440 PE=2 SV=1	C	Energy production and conversion	alcohol dehydrogenase-like 1 isoform X2 [Morus notabilis]
c72961.graph_c0	--	--	Cellular Component: cytosol (GO:0005829);; Molecular Function: S-adenosylmethionine-dependent methyltransferase activity (GO:0008757);; Biological Process: lignin biosynthetic process (GO:0009809);; Biological Process: methylation (GO:0032259);; Molecular Function: protein dimerization activity (GO:0046983);; Molecular Function: caffeate O-methyltransferase activity (GO:0047763);;	K13066|3.88475e-97|pop:POPTR_0012s00670g|K13066 caffeic acid 3-O-methyltransferase [EC:2.1.1.68] | (RefSeq) POPTRDRAFT_834247; Chain A family protein	[R]	General function prediction only	Dimerisation domain;; O-methyltransferase	Caffeic acid 3-O-methyltransferase 1 OS=Populus tremuloides OX=3693 GN=OMT1 PE=1 SV=1	S	Function unknown	caffeic acid O-methyltransferase [Camellia sinensis]
c80212.graph_c1	--	--	Molecular Function: phosphatidylinositol phosphate kinase activity (GO:0016307);; Biological Process: phosphatidylinositol phosphorylation (GO:0046854);;	K00889|6.32933e-109|tcc:TCM_035031|K00889 1-phosphatidylinositol-4-phosphate 5-kinase [EC:2.7.1.68] | (RefSeq) Phosphatidylinositol-4-phosphate 5-kinase 1	[T]	Signal transduction mechanisms	Phosphatidylinositol-4-phosphate 5-Kinase	Phosphatidylinositol 4-phosphate 5-kinase 1 OS=Arabidopsis thaliana OX=3702 GN=PIP5K1 PE=1 SV=1	T	Signal transduction mechanisms	phosphatidylinositol 4-phosphate 5-kinase 1 [Carica papaya]
c103277.graph_c1	--	--	Molecular Function: thiol-dependent ubiquitin-specific protease activity (GO:0004843);; Biological Process: ubiquitin-dependent protein catabolic process (GO:0006511);; Molecular Function: zinc ion binding (GO:0008270);; Biological Process: protein deubiquitination (GO:0016579);;	K11835|7.09862e-12|vvi:100259769|K11835 ubiquitin carboxyl-terminal hydrolase 4/11/15 [EC:3.4.19.12] | (RefSeq) ubiquitin carboxyl-terminal hydrolase 9	[O]	Posttranslational modification, protein turnover, chaperones	--	Ubiquitin carboxyl-terminal hydrolase 10 OS=Arabidopsis thaliana OX=3702 GN=UBP10 PE=2 SV=2	O	Posttranslational modification, protein turnover, chaperones	unnamed protein product [Coffea canephora]
c133071.graph_c0	--	--	--	--	--	--	--	--	E	Amino acid transport and metabolism	--
c136355.graph_c0	--	--	--	--	--	--	Complex I intermediate-associated protein 30 (CIA30)	--	S	Function unknown	SPOSA6832_04781 [Sporidiobolus salmonicolor]
c113524.graph_c0	[O]	Posttranslational modification, protein turnover, chaperones	Molecular Function: serine-type peptidase activity (GO:0008236);;	--	[E]	Amino acid transport and metabolism	Trypsin	--	O	Posttranslational modification, protein turnover, chaperones	hypothetical protein S7711_01318 [Stachybotrys chartarum IBT 7711]
c98994.graph_c0	--	--	Biological Process: nuclear-transcribed mRNA catabolic process, deadenylation-dependent decay (GO:0000288);; Cellular Component: P-body (GO:0000932);; Biological Process: negative regulation of translation (GO:0017148);; Cellular Component: CCR4-NOT core complex (GO:0030015);; Molecular Function: protein complex scaffold activity (GO:0032947);;	K12604|5.16228e-08|pop:POPTR_0002s14400g|K12604 CCR4-NOT transcription complex subunit 1 | (RefSeq) POPTRDRAFT_816550; hypothetical protein	--	--	--	--	K	Transcription	uncharacterized WD repeat-containing protein C17D11.16-like [Phalaenopsis equestris]
c18722.graph_c0	--	--	--	--	[A]	RNA processing and modification	--	--	L	Replication, recombination and repair	--
c13630.graph_c0	[E]	Amino acid transport and metabolism	Molecular Function: nucleotide binding (GO:0000166);; Cellular Component: cytoplasm (GO:0005737);; Biological Process: glutamine metabolic process (GO:0006541);; Molecular Function: ligase activity (GO:0016874);; Biological Process: nitrogen utilization (GO:0019740);;	K01915|1.43653e-34|fve:101293387|K01915 glutamine synthetase [EC:6.3.1.2] | (RefSeq) glutamine synthetase nodule isozyme-like	[E]	Amino acid transport and metabolism	Glutamine synthetase, beta-Grasp domain	Glutamine synthetase root isozyme 2 OS=Zea mays OX=4577 GN=GLN2 PE=2 SV=1	E	Amino acid transport and metabolism	glutamine synthetase [Xanthophyllomyces dendrorhous]
c22774.graph_c0	--	--	--	--	[EO]	--	--	--	E	Amino acid transport and metabolism	--
c123344.graph_c0	[V]	Defense mechanisms	Cellular Component: intracellular (GO:0005622);; Molecular Function: antioxidant activity (GO:0016209);; Molecular Function: oxidoreductase activity, acting on peroxide as acceptor (GO:0016684);;	K11188|1.29424e-18|ppp:PHYPADRAFT_207612|K11188 peroxiredoxin 6, 1-Cys peroxiredoxin [EC:1.11.1.7 1.11.1.15 3.1.1.-] | (RefSeq) hypothetical protein	[O]	Posttranslational modification, protein turnover, chaperones	AhpC/TSA family	Probable 1-Cys peroxiredoxin OS=Tortula ruralis OX=38588 PE=2 SV=1	O	Posttranslational modification, protein turnover, chaperones	hypothetical protein, variant [Spizellomyces punctatus DAOM BR117]
c135188.graph_c0	--	--	--	--	[S]	Function unknown	PPPDE putative peptidase domain	DeSI-like protein At4g17486 OS=Arabidopsis thaliana OX=3702 GN=At4g17486 PE=2 SV=1	S	Function unknown	hypothetical protein CHLNCDRAFT_13602, partial [Chlorella variabilis]
c93819.graph_c0	--	--	--	--	[R]	General function prediction only	--	--	S	Function unknown	unnamed protein product [Coffea canephora]
c45449.graph_c0	[C]	Energy production and conversion	Molecular Function: DNA binding (GO:0003677);; Molecular Function: biotin carboxylase activity (GO:0004075);; Molecular Function: pyruvate carboxylase activity (GO:0004736);; Molecular Function: ATP binding (GO:0005524);; Biological Process: pyruvate metabolic process (GO:0006090);; Biological Process: gluconeogenesis (GO:0006094);; Molecular Function: biotin binding (GO:0009374);; Molecular Func…	K01958|1.27064e-18|bpg:Bathy04g00980|K01958 pyruvate carboxylase [EC:6.4.1.1] | (RefSeq) pyruvate carboxylase	[C]	Energy production and conversion	Biotin carboxylase, N-terminal domain	Biotin carboxylase 2, chloroplastic OS=Populus trichocarpa OX=3694 GN=POPTR_0018s14250g PE=2 SV=2	C	Energy production and conversion	pyruvate carboxylase [Rhodotorula toruloides]
c100734.graph_c0	--	;;	Molecular Function: nucleotide binding (GO:0000166);; Molecular Function: protein serine/threonine kinase activity (GO:0004674);; Cellular Component: plasma membrane (GO:0005886);; Biological Process: protein phosphorylation (GO:0006468);; Biological Process: defense response (GO:0006952);; Cellular Component: plasmodesma (GO:0009506);;	--	--	--	Protein tyrosine kinase;; S-locus glycoprotein domain;; Protein kinase domain;; PAN-like domain;; D-mannose binding lectin	G-type lectin S-receptor-like serine/threonine-protein kinase At4g27290 OS=Arabidopsis thaliana OX=3702 GN=At4g27290 PE=3 SV=4	T	Signal transduction mechanisms	PREDICTED: G-type lectin S-receptor-like serine/threonine-protein kinase At4g27290 [Vitis vinifera]
c83152.graph_c0	--	--	--	--	--	--	--	--	--	--	hypothetical protein CISIN_1g002476mg [Citrus sinensis]
c87825.graph_c0	--	--	Cellular Component: mitochondrial outer membrane translocase complex (GO:0005742);; Biological Process: protein import into mitochondrial matrix (GO:0030150);;	K17771|1.59395e-20|gmx:100798528|K17771 mitochondrial import receptor subunit TOM7 | (RefSeq) mitochondrial import receptor subunit TOM7-1-like	--	--	TOM7 family	Mitochondrial import receptor subunit TOM7-1 OS=Arabidopsis thaliana OX=3702 GN=TOM7-1 PE=1 SV=1	U	Intracellular trafficking, secretion, and vesicular transport	PREDICTED: mitochondrial import receptor subunit TOM7-1-like [Glycine max]
c35209.graph_c0	--	--	Molecular Function: transcription factor activity, transcription factor binding (GO:0000989);; Cellular Component: nucleus (GO:0005634);; Biological Process: regulation of transcription, DNA-templated (GO:0006355);;	K14494|4.99312e-38|vvi:100253268|K14494 DELLA protein | (RefSeq) DELLA protein GAI	--	--	GRAS domain family	DELLA protein GAI OS=Solanum lycopersicum OX=4081 GN=GAI PE=2 SV=1	K	Transcription	GA repressor DELLA [Actinidia deliciosa]
c103010.graph_c0	--	--	Cellular Component: Golgi apparatus (GO:0005794);; Cellular Component: chloroplast (GO:0009507);; Biological Process: polar nucleus fusion (GO:0010197);; Cellular Component: integral component of membrane (GO:0016021);; Molecular Function: transferase activity, transferring glycosyl groups (GO:0016757);; Biological Process: pollen tube development (GO:0048868);;	--	--	--	GDP-fucose protein O-fucosyltransferase;; EamA-like transporter family	Protein EMBRYO SAC DEVELOPMENT ARREST 30 OS=Arabidopsis thaliana OX=3702 GN=EDA30 PE=2 SV=1	S	Function unknown	PREDICTED: uncharacterized protein At1g04910 [Nelumbo nucifera]
c125467.graph_c0	--	--	Molecular Function: DNA binding (GO:0003677);; Cellular Component: nucleus (GO:0005634);; Molecular Function: methyltransferase activity (GO:0008168);; Molecular Function: zinc ion binding (GO:0008270);; Cellular Component: integral component of membrane (GO:0016021);; Molecular Function: oxidoreductase activity, acting on paired donors, with incorporation or reduction of molecular oxygen, 2-oxog…	K11446|3.76472e-09|gra:105792217|K11446 histone demethylase JARID1 [EC:1.14.11.-] | (RefSeq) lysine-specific demethylase 5B-B	[R]	General function prediction only	--	Lysine-specific demethylase JMJ703 OS=Oryza sativa subsp. japonica OX=39947 GN=JMJ703 PE=1 SV=1	S	Function unknown	histone demethylase JARID1D [Alternaria alternata]
c64813.graph_c0	--	--	--	--	--	--	--	--	S	Function unknown	submaxillary gland androgen-regulated protein 3A-like [Manihot esculenta]
c55231.graph_c0	--	--	--	--	[R]	General function prediction only	--	--	S	Function unknown	uncharacterized protein LOC111373750 [Olea europaea var. sylvestris]
c1278.graph_c0	--	--	--	--	[K]	Transcription	--	--	K	Transcription	--
c98578.graph_c0	[KT]	Transcription ;; Signal transduction mechanisms	Molecular Function: phosphorelay sensor kinase activity (GO:0000155);; Biological Process: phosphorelay signal transduction system (GO:0000160);; Cellular Component: nucleus (GO:0005634);; Biological Process: regulation of transcription, DNA-templated (GO:0006355);; Biological Process: detection of visible light (GO:0009584);; Biological Process: red, far-red light phototransduction (GO:0009585);…	K12121|0|vvi:100261882|K12121 phytochrome B | (RefSeq) PHYB; phytochrome B	--	--	Phytochrome region;; PAS fold;; Histidine kinase-, DNA gyrase B-, and HSP90-like ATPase;; His Kinase A (phospho-acceptor) domain;; PAS fold;; PAS domain;; PAS domain	Phytochrome B OS=Nicotiana tabacum OX=4097 GN=PHYB PE=2 SV=2	T	Signal transduction mechanisms	phytochrome B [Actinidia deliciosa]
c29542.graph_c0	--	--	--	--	--	--	WPP domain	MFP1 attachment factor 1 OS=Solanum lycopersicum OX=4081 GN=MAF1 PE=1 SV=1	S	Function unknown	PREDICTED: MFP1 attachment factor 1-like [Vitis vinifera]
c100027.graph_c0	--	--	Molecular Function: first spliceosomal transesterification activity (GO:0000384);; Biological Process: mRNA splicing, via spliceosome (GO:0000398);; Molecular Function: RNA binding (GO:0003723);; Cellular Component: U2 snRNP (GO:0005686);; Biological Process: mRNA export from nucleus (GO:0006406);; Cellular Component: RES complex (GO:0070274);; Cellular Component: precatalytic spliceosome (GO:007…	--	--	--	Hinge domain of cleavage stimulation factor subunit 2;; Transcription termination and cleavage factor C-terminal	--	S	Function unknown	cleavage stimulating factor 64-like isoform X1 [Hevea brasiliensis]
c1111.graph_c0	[R]	General function prediction only	--	--	[R]	General function prediction only	WD domain, G-beta repeat	Protein JINGUBANG OS=Arabidopsis thaliana OX=3702 GN=JGB PE=1 SV=1	S	Function unknown	protein JINGUBANG-like [Quercus suber]
c93207.graph_c0	--	--	--	--	[R]	General function prediction only	ENT domain	Protein EMSY-LIKE 3 OS=Arabidopsis thaliana OX=3702 GN=EML3 PE=1 SV=1	S	Function unknown	hypothetical protein CUMW_048780 [Citrus unshiu]
c90607.graph_c1	--	--	Molecular Function: metal ion binding (GO:0046872);;	--	[O]	Posttranslational modification, protein turnover, chaperones	--	--	S	Function unknown	unnamed protein product, partial [Vitis vinifera]
c72505.graph_c0	--	--	Molecular Function: nucleic acid binding (GO:0003676);; Biological Process: DNA integration (GO:0015074);;	--	[R]	General function prediction only	Reverse transcriptase (RNA-dependent DNA polymerase)	Retrovirus-related Pol polyprotein from transposon RE1 OS=Arabidopsis thaliana OX=3702 GN=RE1 PE=2 SV=1	L	Replication, recombination and repair	hypothetical protein VITISV_036059 [Vitis vinifera]
c96218.graph_c0	--	--	Cellular Component: integral component of membrane (GO:0016021);;	K09775|7.14002e-08|gmx:100815344|K09775 uncharacterized protein | (RefSeq) uncharacterized membrane protein YuiD-like	--	--	--	--	S	Function unknown	uncharacterized protein LOC110629584 [Manihot esculenta]
c100255.graph_c0	[Q]	Secondary metabolites biosynthesis, transport and catabolism	Cellular Component: cytoplasm (GO:0005737);;	K06287|2.78064e-23|vra:106763065|K06287 septum formation protein | (RefSeq) maf-like protein DDB_G0281937	[D]	Cell cycle control, cell division, chromosome partitioning	Maf-like protein	--	D	Cell cycle control, cell division, chromosome partitioning	maf-like protein DDB_G0281937 isoform X1 [Vigna radiata var. radiata]
c131544.graph_c0	[J]	Translation, ribosomal structure and biogenesis	--	--	--	--	--	--	--	--	--
c84256.graph_c0	--	--	Cellular Component: integral component of membrane (GO:0016021);;	--	--	--	--	--	S	Function unknown	PREDICTED: uncharacterized protein LOC100256944 isoform X1 [Vitis vinifera]
c77490.graph_c0	--	--	--	--	[O]	Posttranslational modification, protein turnover, chaperones	Prefoldin subunit	--	O	Posttranslational modification, protein turnover, chaperones	--
c102242.graph_c0	--	--	--	--	[K]	Transcription	Bromodomain;; Bromodomain extra-terminal - transcription regulation	Transcription factor GTE8 OS=Arabidopsis thaliana OX=3702 GN=GTE8 PE=2 SV=2	BK	--	PREDICTED: transcription factor GTE8 [Prunus mume]
c62945.graph_c0	--	--	--	--	[T]	Signal transduction mechanisms	--	Serine/threonine-protein kinase PBL27 OS=Arabidopsis thaliana OX=3702 GN=PBL27 PE=1 SV=1	--	--	hypothetical protein GOBAR_AA14284 [Gossypium barbadense]
c91131.graph_c0	[T]	Signal transduction mechanisms	Molecular Function: acid phosphatase activity (GO:0003993);; Biological Process: dephosphorylation (GO:0016311);; Molecular Function: metal ion binding (GO:0046872);;	--	[G]	Carbohydrate transport and metabolism	Calcineurin-like phosphoesterase;; Iron/zinc purple acid phosphatase-like protein C;; Purple acid Phosphatase, N-terminal domain	Probable inactive purple acid phosphatase 27 OS=Arabidopsis thaliana OX=3702 GN=PAP27 PE=2 SV=1	S	Function unknown	probable inactive purple acid phosphatase 27 isoform X3 [Olea europaea var. sylvestris]
c64756.graph_c1	--	--	--	--	[Z]	Cytoskeleton	Interferon-related protein conserved region;; Interferon-related developmental regulator (IFRD)	--	K	Transcription	IFRD-domain-containing protein [Basidiobolus meristosporus CBS 931.73]
c62337.graph_c0	--	--	--	--	[S]	Function unknown	Chromosome segregation during meiosis	--	S	Function unknown	hypothetical protein M436DRAFT_55480 [Aureobasidium namibiae CBS 147.97]
c128619.graph_c0	[J]	Translation, ribosomal structure and biogenesis	Molecular Function: proline-tRNA ligase activity (GO:0004827);; Molecular Function: ATP binding (GO:0005524);; Cellular Component: cytosol (GO:0005829);; Cellular Component: ribosome (GO:0005840);; Biological Process: prolyl-tRNA aminoacylation (GO:0006433);; Biological Process: chromosome organization (GO:0051276);;	K01881|6.10194e-31|cre:CHLREDRAFT_186253|K01881 prolyl-tRNA synthetase [EC:6.1.1.15] | (RefSeq) hypothetical protein	[J]	Translation, ribosomal structure and biogenesis	--	Proline--tRNA ligase, cytoplasmic OS=Arabidopsis thaliana OX=3702 GN=At3g62120 PE=1 SV=1	J	Translation, ribosomal structure and biogenesis	unnamed protein product [Zymoseptoria tritici ST99CH_1A5]
c84131.graph_c0	--	--	--	--	--	--	--	--	S	Function unknown	PREDICTED: uncharacterized protein LOC105977068 [Erythranthe guttata]
c95042.graph_c0	[O]	Posttranslational modification, protein turnover, chaperones	Biological Process: protein peptidyl-prolyl isomerization (GO:0000413);; Molecular Function: translation elongation factor activity (GO:0003746);; Molecular Function: peptidyl-prolyl cis-trans isomerase activity (GO:0003755);; Molecular Function: FK506 binding (GO:0005528);; Cellular Component: endoplasmic reticulum membrane (GO:0005789);; Cellular Component: eukaryotic translation elongation fac…	K03232|2.56018e-86|sind:105155319|K03232 elongation factor 1-beta | (RefSeq) elongation factor 1-beta-like	[O]	Posttranslational modification, protein turnover, chaperones	EF-1 guanine nucleotide exchange domain;; FKBP-type peptidyl-prolyl cis-trans isomerase	Peptidyl-prolyl cis-trans isomerase FKBP17-1, chloroplastic OS=Arabidopsis thaliana OX=3702 GN=FKBP17-1 PE=2 SV=1	J	Translation, ribosomal structure and biogenesis	PREDICTED: peptidyl-prolyl cis-trans isomerase FKBP17-1, chloroplastic-like isoform X1 [Nicotiana tabacum]
c98995.graph_c0	[K]	Transcription	Molecular Function: kinase activity (GO:0016301);;	--	--	--	Protein tyrosine kinase;; Protein kinase domain;; Leucine rich repeat;; Leucine Rich repeats (2 copies);; Leucine rich repeat N-terminal domain;; Leucine Rich Repeat	Probable LRR receptor-like serine/threonine-protein kinase At3g47570 OS=Arabidopsis thaliana OX=3702 GN=At3g47570 PE=2 SV=1	S	Function unknown	PREDICTED: probable LRR receptor-like serine/threonine-protein kinase At3g47570 [Vitis vinifera]
c87987.graph_c0	--	--	--	K03671|1.30251e-07|spen:107026232|K03671 thioredoxin 1 | (RefSeq) thioredoxin-1-like	--	--	--	--	O	Posttranslational modification, protein turnover, chaperones	uncharacterized protein LOC111917008 [Lactuca sativa]
c103076.graph_c0	[L]	Replication, recombination and repair	--	K12483|0|vvi:100241890|K12483 EH domain-containing protein 1 | (RefSeq) EH domain-containing protein 1	[TU]	--	N-terminal EH-domain containing protein;; Dynamin family;; 50S ribosome-binding GTPase;; Cytoskeletal-regulatory complex EF hand;; EF hand	EH domain-containing protein 1 OS=Arabidopsis thaliana OX=3702 GN=EHD1 PE=1 SV=1	S	Function unknown	EH domain-containing protein 1 [Morus notabilis]
c32842.graph_c0	--	--	--	--	--	--	--	--	S	Function unknown	hypothetical protein CC77DRAFT_1022521 [Alternaria alternata]
c74421.graph_c0	--	--	Cellular Component: nucleus (GO:0005634);; Cellular Component: plant-type cell wall (GO:0009505);; Biological Process: response to cytokinin (GO:0009735);; Molecular Function: manganese ion binding (GO:0030145);; Cellular Component: extracellular matrix (GO:0031012);; Biological Process: oxalate metabolic process (GO:0033609);; Molecular Function: nutrient reservoir activity (GO:0045735);; Molecu…	--	--	--	Cupin;; Cupin domain	Auxin-binding protein ABP19a OS=Prunus persica OX=3760 GN=ABP19A PE=3 SV=1	S	Function unknown	PREDICTED: auxin-binding protein ABP20-like [Juglans regia]
c81562.graph_c0	--	--	Biological Process: maturation of SSU-rRNA from tricistronic rRNA transcript (SSU-rRNA, 5.8S rRNA, LSU-rRNA) (GO:0000462);; Cellular Component: nucleolus (GO:0005730);; Cellular Component: 90S preribosome (GO:0030686);; Cellular Component: small-subunit processome (GO:0032040);;	K14772|1.48317e-27|vvi:100255444|K14772 U3 small nucleolar RNA-associated protein 20 | (RefSeq) small subunit processome component 20 homolog	[V]	Defense mechanisms	--	--	S	Function unknown	small subunit processome component 20 homolog [Olea europaea var. sylvestris]
c86206.graph_c1	--	--	--	--	--	--	FBD	F-box/FBD/LRR-repeat protein At5g22660 OS=Arabidopsis thaliana OX=3702 GN=At5g22660 PE=2 SV=1	S	Function unknown	F-box domain-containing protein/FBD domain-containing protein [Cephalotus follicularis]
c15291.graph_c1	[J]	Translation, ribosomal structure and biogenesis	Molecular Function: structural constituent of ribosome (GO:0003735);; Cellular Component: ribosome (GO:0005840);; Biological Process: translation (GO:0006412);;	K02930|1.45647e-98|ppp:PHYPADRAFT_109466|K02930 large subunit ribosomal protein L4e | (RefSeq) hypothetical protein	[A]	RNA processing and modification	Ribosomal protein L4/L1 family;; 60S ribosomal protein L4 C-terminal domain	60S ribosomal protein L4-1 OS=Arabidopsis thaliana OX=3702 GN=RPL4A PE=1 SV=1	J	Translation, ribosomal structure and biogenesis	Ribosomal protein L4/L1e [Macrophomina phaseolina MS6]
c1870.graph_c1	[H]	Coenzyme transport and metabolism	Molecular Function: magnesium ion binding (GO:0000287);; Molecular Function: xanthine phosphoribosyltransferase activity (GO:0000310);; Molecular Function: hypoxanthine phosphoribosyltransferase activity (GO:0004422);; Cellular Component: endoplasmic reticulum (GO:0005783);; Cellular Component: cytosol (GO:0005829);; Biological Process: adenine salvage (GO:0006168);; Biological Process: guanine s…	K07101|4.19655e-10|cvr:CHLNCDRAFT_133324|K07101 uncharacterized protein | (RefSeq) hypothetical protein	--	--	--	--	S	Function unknown	hypoxanthine guanine phosphoribosyltransferase [Alternaria alternata]
c99842.graph_c0	--	--	--	K12879|0|vvi:100254201|K12879 THO complex subunit 2 | (RefSeq) THO complex subunit 2	[K]	Transcription	Transcription factor/nuclear export subunit protein 2;; Transcription- and export-related complex subunit;; THO complex subunit 2 N-terminus;; Protein of unknown function (DUF1635);; Shugoshin C terminus	THO complex subunit 2 OS=Arabidopsis thaliana OX=3702 GN=THO2 PE=1 SV=1	S	Function unknown	PREDICTED: THO complex subunit 2 isoform X4 [Vitis vinifera]
c100139.graph_c0	--	--	--	K14859|9.6297e-95|sind:105163126|K14859 ribosome biogenesis protein SSF1/2 | (RefSeq) peter Pan-like protein	[J]	Translation, ribosomal structure and biogenesis	Brix domain;; Brix domain	Peter Pan-like protein OS=Arabidopsis thaliana OX=3702 GN=PPAN PE=1 SV=1	S	Function unknown	peter Pan-like protein isoform X2 [Hevea brasiliensis]
c79536.graph_c0	--	--	Cellular Component: cell wall (GO:0005618);; Cellular Component: plasma membrane (GO:0005886);; Biological Process: response to osmotic stress (GO:0006970);; Biological Process: response to water deprivation (GO:0009414);; Biological Process: plant-type secondary cell wall biogenesis (GO:0009834);; Cellular Component: integral component of membrane (GO:0016021);; Molecular Function: cellulose syn…	--	--	--	Cellulose synthase	Cellulose synthase A catalytic subunit 8 [UDP-forming] OS=Arabidopsis thaliana OX=3702 GN=CESA8 PE=1 SV=1	M	Cell wall/membrane/envelope biogenesis	PREDICTED: cellulose synthase A catalytic subunit 8 [UDP-forming]-like [Malus domestica]
c78880.graph_c0	--	--	--	--	--	--	--	--	S	Function unknown	isoform 3 of vin3-like protein 2 [Quercus suber]
c95507.graph_c0	--	--	--	--	[R]	General function prediction only	PPR repeat family;; PPR repeat;; PPR repeat;; Pentatricopeptide repeat domain;; Pentacotripeptide-repeat region of PRORP	Putative pentatricopeptide repeat-containing protein At5g43820 OS=Arabidopsis thaliana OX=3702 GN=At5g43820 PE=3 SV=1	S	Function unknown	putative pentatricopeptide repeat-containing protein At5g43820 [Quercus suber]
c26860.graph_c1	--	--	Molecular Function: nucleotide binding (GO:0000166);; Molecular Function: nucleic acid binding (GO:0003676);;	--	--	--	--	--	S	Function unknown	RNA-binding protein Vip1 [Alternaria alternata]
c20061.graph_c0	[C]	Energy production and conversion	Cellular Component: mitochondrial proton-transporting ATP synthase complex, catalytic core F(1) (GO:0000275);; Biological Process: ATP synthesis coupled proton transport (GO:0015986);; Molecular Function: proton-transporting ATP synthase activity, rotational mechanism (GO:0046933);; Molecular Function: proton-transporting ATPase activity, rotational mechanism (GO:0046961);;	K02134|2.1316e-25|olu:OSTLU_35127|K02134 F-type H+-transporting ATPase subunit delta | (RefSeq) F-ATPase family transporter: protons (mitochondrial)	[C]	Energy production and conversion	ATP synthase, Delta/Epsilon chain, beta-sandwich domain	ATP synthase subunit delta&apos;, mitochondrial OS=Arabidopsis thaliana OX=3702 GN=At5g47030 PE=1 SV=1	C	Energy production and conversion	ATPase F1 complex delta/epsilon subunit [Macrophomina phaseolina MS6]
c102774.graph_c0	--	--	--	K13024|0|pmum:103329961|K13024 inositol-hexakisphosphate/diphosphoinositol-pentakisphosphate 1-kinase [EC:2.7.4.24] | (RefSeq) inositol hexakisphosphate and diphosphoinositol-pentakisphosphate kinase 2	[Z]	Cytoskeleton	Histidine phosphatase superfamily (branch 2);; Histidine phosphatase superfamily (branch 2);; Histidine phosphatase superfamily (branch 2)	Inositol hexakisphosphate and diphosphoinositol-pentakisphosphate kinase VIP1 OS=Arabidopsis thaliana OX=3702 GN=VIP1 PE=1 SV=1	S	Function unknown	inositol hexakisphosphate and diphosphoinositol-pentakisphosphate kinase VIP2 isoform X2 [Hevea brasiliensis]
c76377.graph_c1	--	--	Cellular Component: membrane (GO:0016020);;	--	--	--	--	--	S	Function unknown	PREDICTED: uncharacterized protein LOC100803665 isoform X2 [Glycine max]
c12639.graph_c0	[M]	Cell wall/membrane/envelope biogenesis	Molecular Function: cinnamoyl-CoA reductase activity (GO:0016621);; Molecular Function: dihydrokaempferol 4-reductase activity (GO:0045552);; Molecular Function: coenzyme binding (GO:0050662);; Biological Process: oxidation-reduction process (GO:0055114);; Biological Process: sporopollenin biosynthetic process (GO:0080110);;	--	[V]	Defense mechanisms	NAD dependent epimerase/dehydratase family;; 3-beta hydroxysteroid dehydrogenase/isomerase family;; NAD(P)H-binding;; GDP-mannose 4,6 dehydratase;; Male sterility protein;; KR domain;; NmrA-like family;; Polysaccharide biosynthesis protein	Tetraketide alpha-pyrone reductase 2 OS=Arabidopsis thaliana OX=3702 GN=TKPR2 PE=1 SV=1	M	Cell wall/membrane/envelope biogenesis	PREDICTED: tetraketide alpha-pyrone reductase 2 [Prunus mume]
c66129.graph_c0	--	--	Cellular Component: intracellular (GO:0005622);; Biological Process: intracellular protein transport (GO:0006886);;	--	--	--	--	--	--	--	unnamed protein product [Coffea canephora]
c71624.graph_c0	--	--	--	--	--	--	--	--	S	Function unknown	--
c101619.graph_c0	[L]	Replication, recombination and repair	--	K13337|1.10193e-107|sot:102601039|K13337 peroxin-19 | (RefSeq) peroxisome biogenesis protein 19-2-like	[U]	Intracellular trafficking, secretion, and vesicular transport	Pex19 protein family;; 2OG-Fe(II) oxygenase superfamily	Peroxisome biogenesis protein 19-1 OS=Arabidopsis thaliana OX=3702 GN=PEX19-1 PE=1 SV=1	O	Posttranslational modification, protein turnover, chaperones	PREDICTED: peroxisome biogenesis protein 19-2-like [Solanum tuberosum]
c130594.graph_c0	--	--	--	--	--	--	--	--	--	--	PREDICTED: uncharacterized protein LOC108993083 [Juglans regia]
c77352.graph_c0	--	--	--	K00784|9.16056e-08|pmum:103338411|K00784 ribonuclease Z [EC:3.1.26.11] | (RefSeq) nuclear ribonuclease Z	--	--	--	Nuclear ribonuclease Z (Fragment) OS=Triticum aestivum OX=4565 GN=ELAC PE=1 SV=1	S	Function unknown	tRNase Z TRZ1 [Prunus avium]
c50690.graph_c0	--	--	Molecular Function: magnesium ion binding (GO:0000287);; Biological Process: metabolic process (GO:0008152);; Molecular Function: terpene synthase activity (GO:0010333);;	K15096|4.12147e-28|cit:102607029|K15096 (R)-limonene synthase [EC:4.2.3.20] | (RefSeq) (R)-limonene synthase 1	--	--	--	(R)-limonene synthase 1, chloroplastic OS=Citrus limon OX=2708 PE=2 SV=1	O	Posttranslational modification, protein turnover, chaperones	PREDICTED: (R)-limonene synthase 1 [Citrus sinensis]
c98404.graph_c0	[MDT]	Cell wall/membrane/envelope biogenesis ;; Cell cycle control, cell division, chromosome partitioning ;; Signal transduction mechanisms	--	K12196|5.29813e-24|sot:102603396|K12196 vacuolar protein-sorting-associated protein 4 | (RefSeq) protein SUPPRESSOR OF K(+) TRANSPORT GROWTH DEFECT 1-like	[O]	Posttranslational modification, protein turnover, chaperones	ATPase family associated with various cellular activities (AAA)	Protein SUPPRESSOR OF K(+) TRANSPORT GROWTH DEFECT 1 OS=Arabidopsis thaliana OX=3702 GN=SKD1 PE=1 SV=1	O	Posttranslational modification, protein turnover, chaperones	unknown [Zea mays]
c81573.graph_c0	--	--	Cellular Component: extracellular region (GO:0005576);; Cellular Component: cell wall (GO:0005618);; Biological Process: plant-type cell wall organization (GO:0009664);; Cellular Component: membrane (GO:0016020);;	--	--	--	Pollen allergen;; Lytic transglycolase	Expansin-A13 OS=Arabidopsis thaliana OX=3702 GN=EXPA13 PE=2 SV=2	G	Carbohydrate transport and metabolism	alpha-expansin [Actinidia arguta]
c53545.graph_c0	--	--	--	--	--	--	--	Transcription factor MYB41 OS=Arabidopsis thaliana OX=3702 GN=MYB41 PE=1 SV=1	--	--	--
c7588.graph_c0	--	--	Molecular Function: transcription factor activity, sequence-specific DNA binding (GO:0003700);; Biological Process: regulation of transcription, DNA-templated (GO:0006355);; Molecular Function: sequence-specific DNA binding (GO:0043565);;	--	--	--	--	--	K	Transcription	cross-pathway control protein 1 [Alternaria alternata]
c94573.graph_c0	[I]	Lipid transport and metabolism	Biological Process: biosynthetic process (GO:0009058);; Molecular Function: transferase activity (GO:0016740);;	K18163|2.28156e-150|jcu:105645968|K18163 NADH dehydrogenase [ubiquinone] 1 alpha subcomplex assembly factor 6 | (RefSeq) NADH dehydrogenase (ubiquinone) complex I, assembly factor 6	[I]	Lipid transport and metabolism	Squalene/phytoene synthase	--	I	Lipid transport and metabolism	NADH dehydrogenase (ubiquinone) complex I, assembly factor 6 [Jatropha curcas]
c133602.graph_c0	[UW]	Intracellular trafficking, secretion, and vesicular transport ;; Extracellular structures	Biological Process: transport (GO:0006810);; Cellular Component: membrane (GO:0016020);;	K20530|2.58276e-14|mtr:MTR_0448s0020|K20530 type IV secretion system protein TrbE | (RefSeq) conjugative coupling factor TraD, SXT/TOL subfamily protein	--	--	Type II/IV secretion system protein	--	U	Intracellular trafficking, secretion, and vesicular transport	conjugal transfer protein TraB [Ostreococcus tauri]
c130010.graph_c0	--	--	--	--	--	--	--	--	T	Signal transduction mechanisms	--
c134992.graph_c0	--	--	Molecular Function: nucleic acid binding (GO:0003676);; Biological Process: metabolic process (GO:0008152);; Biological Process: cellular process (GO:0009987);; Biological Process: single-organism process (GO:0044699);; Biological Process: response to stimulus (GO:0050896);; Biological Process: biological regulation (GO:0065007);;	K20221|5.76568e-07|bpg:Bathy04g01800|K20221 importin-4 | (RefSeq) PREDICTED: similar to Zinc finger protein 271 (Zinc finger protein 7) (HZF7) (Zinc finger protein ZNFphex133) (Epstein-Barr virus-induced zinc finger protein) (ZNF-EB) (CT-ZFP48) (Zinc finger protein	[R]	General function prediction only	--	Lysine-specific demethylase SE14 OS=Oryza sativa subsp. japonica OX=39947 GN=SE14 PE=3 SV=2	S	Function unknown	hypothetical protein K493DRAFT_312469 [Basidiobolus meristosporus CBS 931.73]
c40423.graph_c0	--	--	--	--	--	--	--	--	S	Function unknown	putative tartrate dehydrogenase/decarboxylase TtuC [Alternaria alternata]
c38915.graph_c2	--	--	Cellular Component: mitochondrion (GO:0005739);; Molecular Function: hydrolase activity (GO:0016787);; Biological Process: glycerophospholipid biosynthetic process (GO:0046474);;	--	[R]	General function prediction only	HAD-hyrolase-like	--	G	Carbohydrate transport and metabolism	HAD superfamily hydrolase-like protein [Alternaria alternata]
c3083.graph_c1	--	--	Cellular Component: fungal-type vacuole membrane (GO:0000329);; Cellular Component: endoplasmic reticulum (GO:0005783);; Cellular Component: Golgi apparatus (GO:0005794);; Cellular Component: integral component of membrane (GO:0016021);; Molecular Function: carbohydrate binding (GO:0030246);;	--	--	--	Legume-like lectin family	--	U	Intracellular trafficking, secretion, and vesicular transport	putative lectin family integral membrane protein [Neofusicoccum parvum UCRNP2]
c96045.graph_c0	--	--	Molecular Function: diacylglycerol O-acyltransferase activity (GO:0004144);; Cellular Component: endoplasmic reticulum membrane (GO:0005789);; Cellular Component: lipid droplet (GO:0005811);; Biological Process: carbohydrate metabolic process (GO:0005975);; Biological Process: response to cold (GO:0009409);; Biological Process: response to salt stress (GO:0009651);; Biological Process: response t…	K11155|0|pmum:103340712|K11155 diacylglycerol O-acyltransferase 1 [EC:2.3.1.20 2.3.1.75 2.3.1.76] | (RefSeq) diacylglycerol O-acyltransferase 1	[I]	Lipid transport and metabolism	--	Diacylglycerol O-acyltransferase 1 OS=Corylus americana OX=78632 GN=DGAT1 PE=1 SV=1	I	Lipid transport and metabolism	diacylglycerol O-acyltransferase 1 [Camellia oleifera]
c126765.graph_c0	--	--	--	--	--	--	--	--	M	Cell wall/membrane/envelope biogenesis	predicted protein [Fibroporia radiculosa]
c133991.graph_c0	--	--	--	--	[GC]	--	UDP-glucoronosyl and UDP-glucosyl transferase	--	S	Function unknown	--
c46201.graph_c0	--	--	--	--	--	--	--	--	S	Function unknown	hypothetical protein glysoja_024026, partial [Glycine soja]
c69841.graph_c0	--	--	Cellular Component: Golgi membrane (GO:0000139);; Biological Process: protein glycosylation (GO:0006486);; Molecular Function: galactosyltransferase activity (GO:0008378);; Cellular Component: integral component of membrane (GO:0016021);;	K20855|0|pper:PRUPE_ppa006530mg|K20855 beta-1,3-galactosyltransferase 1/2/3/4/5/7/8 [EC:2.4.1.-] | (RefSeq) hypothetical protein	[G]	Carbohydrate transport and metabolism	Galactosyltransferase;; Domain of unknown function (DUF4094)	Probable beta-1,3-galactosyltransferase 2 OS=Arabidopsis thaliana OX=3702 GN=B3GALT2 PE=2 SV=1	S	Function unknown	probable beta-1,3-galactosyltransferase 2 isoform X2 [Prunus avium]
c108228.graph_c0	[J]	Translation, ribosomal structure and biogenesis	Biological Process: pseudouridine synthesis (GO:0001522);; Molecular Function: RNA binding (GO:0003723);; Biological Process: RNA processing (GO:0006396);; Molecular Function: pseudouridine synthase activity (GO:0009982);;	K11131|4.33949e-97|obr:102702957|K11131 H/ACA ribonucleoprotein complex subunit 4 [EC:5.4.99.-] | (RefSeq) H/ACA ribonucleoprotein complex subunit 4-like	[J]	Translation, ribosomal structure and biogenesis	tRNA pseudouridylate synthase B C-terminal domain;; PUA domain	H/ACA ribonucleoprotein complex subunit 4 OS=Arabidopsis thaliana OX=3702 GN=CBF5 PE=1 SV=1	J	Translation, ribosomal structure and biogenesis	Pseudouridine synthase/archaeosine transglycosylase [Macrophomina phaseolina MS6]
c37808.graph_c1	--	--	Molecular Function: DNA binding (GO:0003677);; Cellular Component: nucleus (GO:0005634);; Biological Process: transcription, DNA-templated (GO:0006351);; Molecular Function: zinc ion binding (GO:0008270);;	--	--	--	--	--	S	Function unknown	putative c2h2 transcription factor protein [Neofusicoccum parvum UCRNP2]
c68904.graph_c0	--	--	--	--	--	--	--	--	S	Function unknown	PREDICTED: protein IQ-DOMAIN 1 isoform X3 [Nicotiana tomentosiformis]
c95300.graph_c3	--	--	Cellular Component: integral component of membrane (GO:0016021);;	--	[S]	Function unknown	--	--	S	Function unknown	Transmembrane protein C9orf5 [Glycine soja]
c14571.graph_c0	--	--	Molecular Function: nucleotide binding (GO:0000166);; Molecular Function: nucleic acid binding (GO:0003676);;	--	[R]	General function prediction only	--	--	S	Function unknown	RNA-binding domain-containing protein [Alternaria alternata]
c96090.graph_c0	--	--	Biological Process: sulfate assimilation (GO:0000103);; Cellular Component: cytoplasm (GO:0005737);; Biological Process: protein folding (GO:0006457);; Molecular Function: protein disulfide oxidoreductase activity (GO:0015035);; Molecular Function: oxidoreductase activity, acting on a sulfur group of donors, disulfide as acceptor (GO:0016671);; Biological Process: cellular response to oxidative s…	--	[O]	Posttranslational modification, protein turnover, chaperones	PITH domain	PITH domain-containing protein At3g04780 OS=Arabidopsis thaliana OX=3702 GN=At3g04780 PE=1 SV=2	O	Posttranslational modification, protein turnover, chaperones	PITH domain-containing protein At3g04780 [Herrania umbratica]
c77098.graph_c1	--	--	--	K14487|1.53963e-113|gra:105779958|K14487 auxin responsive GH3 gene family | (RefSeq) indole-3-acetic acid-amido synthetase GH3.6	--	--	GH3 auxin-responsive promoter	Indole-3-acetic acid-amido synthetase GH3.6 OS=Arabidopsis thaliana OX=3702 GN=GH3.6 PE=1 SV=1	S	Function unknown	GH3 auxin-responsive promoter [Corchorus olitorius]
c103255.graph_c0	--	--	--	K14290|0|vvi:100256288|K14290 exportin-1 | (RefSeq) protein EXPORTIN 1A	[YU]	--	CRM1 C terminal;; Exportin 1-like protein;; Importin-beta N-terminal domain	Protein EXPORTIN 1A OS=Arabidopsis thaliana OX=3702 GN=XPO1 PE=1 SV=1	U	Intracellular trafficking, secretion, and vesicular transport	PREDICTED: protein EXPORTIN 1A [Vitis vinifera]
c286.graph_c0	--	--	--	--	[O]	Posttranslational modification, protein turnover, chaperones	--	--	O	Posttranslational modification, protein turnover, chaperones	--
c125057.graph_c0	[N]	Cell motility	--	--	--	--	--	--	N	Cell motility	PREDICTED: flagellar motor switch protein FliG-like [Ziziphus jujuba]
c132897.graph_c0	--	--	--	--	[U]	Intracellular trafficking, secretion, and vesicular transport	--	--	U	Intracellular trafficking, secretion, and vesicular transport	--
c104391.graph_c0	--	--	--	--	--	--	--	--	--	--	putative crotonase core protein [Neofusicoccum parvum UCRNP2]
c85588.graph_c0	--	--	--	--	--	--	--	--	S	Function unknown	uncharacterized protein LOC107464814 [Arachis duranensis]
c118217.graph_c0	--	--	--	--	--	--	--	--	S	Function unknown	--
c92388.graph_c0	--	--	Cellular Component: membrane (GO:0016020);;	--	--	--	PLAC8 family	Protein PLANT CADMIUM RESISTANCE 10 OS=Arabidopsis thaliana OX=3702 GN=PCR10 PE=2 SV=1	S	Function unknown	PREDICTED: protein PLANT CADMIUM RESISTANCE 10 [Juglans regia]
c96104.graph_c0	--	--	Molecular Function: transferase activity, transferring acyl groups other than amino-acyl groups (GO:0016747);;	K19861|2.85666e-112|vvi:100266675|K19861 benzyl alcohol O-benzoyltransferase [EC:2.3.1.196 2.3.1.232] | (RefSeq) methanol O-anthraniloyltransferase	--	--	Transferase family;; Transferase family	Methanol O-anthraniloyltransferase OS=Vitis labrusca OX=103355 GN=AMAT PE=1 SV=1	--	--	alcohol acyltransferase [Actinidia deliciosa]
c92921.graph_c1	--	--	--	--	[R]	General function prediction only	PPR repeat family;; PPR repeat;; PPR repeat;; Pentatricopeptide repeat domain;; Pentacotripeptide-repeat region of PRORP	Pentatricopeptide repeat-containing protein At1g09900 OS=Arabidopsis thaliana OX=3702 GN=At1g09900 PE=2 SV=1	S	Function unknown	hypothetical protein Ccrd_022937 [Cynara cardunculus var. scolymus]
c32995.graph_c1	--	--	--	--	--	--	Insect cuticle protein	--	S	Function unknown	predicted protein [Hordeum vulgare subsp. vulgare]
c129826.graph_c0	--	--	Molecular Function: hydrolase activity (GO:0016787);;	--	[R]	General function prediction only	--	--	S	Function unknown	Epoxide hydrolase-like [Trema orientalis]
c101269.graph_c1	[L]	Replication, recombination and repair	Molecular Function: DNA binding (GO:0003677);; Molecular Function: DNA ligase (ATP) activity (GO:0003910);; Molecular Function: ATP binding (GO:0005524);; Cellular Component: nucleus (GO:0005634);; Cellular Component: mitochondrion (GO:0005739);; Biological Process: lagging strand elongation (GO:0006273);; Biological Process: DNA recombination (GO:0006310);; Biological Process: DNA ligation invol…	K10747|0|sind:105170756|K10747 DNA ligase 1 [EC:6.5.1.1 6.5.1.6 6.5.1.7] | (RefSeq) DNA ligase 1-like	[L]	Replication, recombination and repair	ATP dependent DNA ligase domain;; DNA ligase N terminus;; ATP dependent DNA ligase C terminal region;; RNA ligase	DNA ligase 1 OS=Arabidopsis thaliana OX=3702 GN=LIG1 PE=2 SV=2	L	Replication, recombination and repair	PREDICTED: DNA ligase 1-like [Nicotiana sylvestris]
c96347.graph_c0	--	--	Molecular Function: methyltransferase activity (GO:0008168);; Cellular Component: integral component of membrane (GO:0016021);; Biological Process: methylation (GO:0032259);;	--	--	--	Putative S-adenosyl-L-methionine-dependent methyltransferase	Probable methyltransferase PMT2 OS=Arabidopsis thaliana OX=3702 GN=At1g26850 PE=2 SV=2	--	--	hypothetical protein CQW23_15386 [Capsicum baccatum]
c132040.graph_c0	--	--	Biological Process: nucleoside transport (GO:0015858);; Cellular Component: membrane (GO:0016020);; Molecular Function: substrate-specific transmembrane transporter activity (GO:0022891);;	--	--	--	--	--	--	--	unnamed protein product [Zymoseptoria tritici ST99CH_1A5]
c112793.graph_c0	--	--	Molecular Function: solute:proton antiporter activity (GO:0015299);; Cellular Component: integral component of membrane (GO:0016021);; Biological Process: hydrogen ion transmembrane transport (GO:1902600);;	--	[P]	Inorganic ion transport and metabolism	--	Cation/H(+) antiporter 15 OS=Arabidopsis thaliana OX=3702 GN=CHX15 PE=2 SV=1	P	Inorganic ion transport and metabolism	unnamed protein product [Coffea canephora]
c101047.graph_c0	--	--	Molecular Function: mannosyltransferase activity (GO:0000030);; Cellular Component: endoplasmic reticulum (GO:0005783);; Biological Process: protein glycosylation (GO:0006486);; Biological Process: mannosylation (GO:0097502);;	K03842|0|pxb:103939607|K03842 beta-1,4-mannosyltransferase [EC:2.4.1.142] | (RefSeq) UDP-glycosyltransferase TURAN-like	[O]	Posttranslational modification, protein turnover, chaperones	Glycosyl transferases group 1;; Glycosyl transferases group 1;; Glycosyltransferase Family 4	UDP-glycosyltransferase TURAN OS=Arabidopsis thaliana OX=3702 GN=TUN PE=2 SV=1	M	Cell wall/membrane/envelope biogenesis	PREDICTED: UDP-glycosyltransferase TURAN [Ipomoea nil]
c82145.graph_c0	--	--	--	--	[T]	Signal transduction mechanisms	EGF-like domain;; Lytic polysaccharide mono-oxygenase, cellulose-degrading	--	S	Function unknown	hypothetical protein KFL_007250020 [Klebsormidium nitens]
c48715.graph_c0	--	--	--	--	[T]	Signal transduction mechanisms	Apoptosis inhibitory protein 5 (API5)	Apoptosis inhibitor 5-like protein API5 OS=Oryza sativa subsp. japonica OX=39947 GN=API5 PE=1 SV=1	S	Function unknown	Apoptosis inhibitory 5 [Cynara cardunculus var. scolymus]
c60444.graph_c0	--	--	--	K14611|1.72899e-14|egr:104421261|K14611 solute carrier family 23 (nucleobase transporter), member 1/2 | (RefSeq) nucleobase-ascorbate transporter 12	--	--	--	--	F	Nucleotide transport and metabolism	PREDICTED: nucleobase-ascorbate transporter 12 [Eucalyptus grandis]
c112822.graph_c0	[O]	Posttranslational modification, protein turnover, chaperones	Biological Process: histone peptidyl-prolyl isomerization (GO:0000412);; Molecular Function: peptidyl-prolyl cis-trans isomerase activity (GO:0003755);; Molecular Function: FK506 binding (GO:0005528);; Cellular Component: nucleolus (GO:0005730);; Biological Process: protein folding (GO:0006457);;	K14826|4.52418e-26|sita:101771287|K14826 FK506-binding nuclear protein [EC:5.2.1.8] | (RefSeq) peptidyl-prolyl cis-trans isomerase FKBP53	[O]	Posttranslational modification, protein turnover, chaperones	FKBP-type peptidyl-prolyl cis-trans isomerase	Peptidyl-prolyl cis-trans isomerase FKBP15-2 OS=Arabidopsis thaliana OX=3702 GN=FKBP15-2 PE=2 SV=2	O	Posttranslational modification, protein turnover, chaperones	hypothetical protein MPH_04900 [Macrophomina phaseolina MS6]
c6257.graph_c0	--	--	--	--	--	--	--	--	T	Signal transduction mechanisms	--
c128749.graph_c0	--	--	--	--	--	--	--	--	S	Function unknown	--
c106317.graph_c0	[G]	Carbohydrate transport and metabolism	--	--	--	--	--	--	S	Function unknown	Six-bladed beta-propeller TolB-like protein [Macrophomina phaseolina MS6]
c102493.graph_c0	--	--	--	--	--	--	F-box associated;; F-box domain	F-box protein CPR1 OS=Arabidopsis thaliana OX=3702 GN=CPR1 PE=1 SV=2	S	Function unknown	F-box/kelch-repeat protein At3g06240-like [Sesamum indicum]
c101672.graph_c0	[C]	Energy production and conversion	Molecular Function: inorganic diphosphatase activity (GO:0004427);; Molecular Function: hydrogen-translocating pyrophosphatase activity (GO:0009678);; Biological Process: proton transport (GO:0015992);; Cellular Component: integral component of membrane (GO:0016021);; Biological Process: transmembrane transport (GO:0055085);;	K01507|0|gmx:100794166|K01507 inorganic pyrophosphatase [EC:3.6.1.1] | (RefSeq) pyrophosphate-energized vacuolar membrane proton pump	--	--	Inorganic H+ pyrophosphatase	Pyrophosphate-energized vacuolar membrane proton pump OS=Vigna radiata var. radiata OX=3916 PE=1 SV=4	C	Energy production and conversion	pyrophosphate-energized vacuolar membrane proton pump-like [Cajanus cajan]
c103334.graph_c0	--	--	--	K06670|0|vvi:100263480|K06670 cohesin complex subunit SCC1 | (RefSeq) sister chromatid cohesion 1 protein 4	[D]	Cell cycle control, cell division, chromosome partitioning	N terminus of Rad21 / Rec8 like protein;; Conserved region of Rad21 / Rec8 like protein	Sister chromatid cohesion 1 protein 4 OS=Arabidopsis thaliana OX=3702 GN=SYN4 PE=2 SV=1	S	Function unknown	cohesin subunit [Camellia sinensis]
c88003.graph_c0	--	--	Molecular Function: zinc ion binding (GO:0008270);;	--	[O]	Posttranslational modification, protein turnover, chaperones	Zinc finger, C3HC4 type (RING finger);; Prokaryotic RING finger family 4;; Ring finger domain	Probable E3 ubiquitin-protein ligase LUL4 OS=Arabidopsis thaliana OX=3702 GN=LUL4 PE=2 SV=1	S	Function unknown	zinc finger protein [Macleaya cordata]
c102897.graph_c0	[K]	Transcription	--	--	--	--	Leucine rich repeat;; Protein kinase domain;; Protein tyrosine kinase;; Leucine Rich repeats (2 copies);; Leucine Rich Repeat;; Leucine rich repeat N-terminal domain;; Leucine Rich repeat	Probable LRR receptor-like serine/threonine-protein kinase IRK OS=Arabidopsis thaliana OX=3702 GN=IRK PE=1 SV=1	S	Function unknown	PREDICTED: probable LRR receptor-like serine/threonine-protein kinase IRK [Vitis vinifera]
c102241.graph_c2	[O]	Posttranslational modification, protein turnover, chaperones	--	--	[O]	Posttranslational modification, protein turnover, chaperones	Ubiquitin family	Ubiquitin domain-containing protein DSK2a OS=Arabidopsis thaliana OX=3702 GN=DSK2A PE=1 SV=2	O	Posttranslational modification, protein turnover, chaperones	large proline-rich protein bag6-B-like isoform X3 [Quercus suber]
c131539.graph_c0	--	--	--	--	[I]	Lipid transport and metabolism	--	--	S	Function unknown	--
c48601.graph_c0	--	--	--	--	--	--	Seed dormancy control	Protein DOG1-like 4 OS=Arabidopsis thaliana OX=3702 GN=DOGL4 PE=2 SV=1	S	Function unknown	PREDICTED: transcription factor TGA2.3-like [Juglans regia]
c75571.graph_c0	--	--	Molecular Function: calcium ion binding (GO:0005509);;	--	[ZD]	--	EF-hand domain pair;; Cytoskeletal-regulatory complex EF hand	Calcium-binding protein KRP1 OS=Arabidopsis thaliana OX=3702 GN=KRP1 PE=2 SV=1	DTZ	--	PREDICTED: calcium-binding protein PBP1-like [Daucus carota subsp. sativus]
c102327.graph_c0	--	--	--	--	[R]	General function prediction only	PPR repeat;; PPR repeat family;; PPR repeat;; Pentatricopeptide repeat domain;; Tetratricopeptide repeat;; Tetratricopeptide repeat;; Tetratricopeptide repeat;; Tetratricopeptide repeat	Pentatricopeptide repeat-containing protein At4g02750 OS=Arabidopsis thaliana OX=3702 GN=PCMP-H24 PE=3 SV=1	S	Function unknown	Tetratricopeptide-like helical domain containing protein [Trema orientalis]
c29612.graph_c0	--	--	--	--	--	--	--	--	S	Function unknown	uncharacterized protein LOC18039430 [Citrus clementina]
c91285.graph_c0	--	--	Cellular Component: chloroplast (GO:0009507);; Molecular Function: allene-oxide cyclase activity (GO:0046423);;	K10525|8.35849e-87|pxb:103947146|K10525 allene oxide cyclase [EC:5.3.99.6] | (RefSeq) allene oxide cyclase 4, chloroplastic-like	--	--	--	Allene oxide cyclase, chloroplastic OS=Oryza sativa subsp. japonica OX=39947 GN=AOC PE=1 SV=1	S	Function unknown	PREDICTED: allene oxide cyclase 4, chloroplastic-like [Pyrus x bretschneideri]
c113183.graph_c0	--	--	--	--	[T]	Signal transduction mechanisms	--	--	O	Posttranslational modification, protein turnover, chaperones	--
c60678.graph_c0	--	--	Cellular Component: nucleosome (GO:0000786);; Molecular Function: DNA binding (GO:0003677);; Cellular Component: nucleus (GO:0005634);; Biological Process: nucleosome assembly (GO:0006334);;	K11275|5.80256e-33|sind:105163080|K11275 histone H1/5 | (RefSeq) histone H1-like	--	--	linker histone H1 and H5 family	Histone H1 OS=Zea mays OX=4577 PE=2 SV=2	S	Function unknown	PREDICTED: histone H1-like [Juglans regia]
c92840.graph_c1	--	--	--	--	[R]	General function prediction only	--	--	S	Function unknown	zf-RVT domain-containing protein, partial [Cephalotus follicularis]
c96680.graph_c0	--	--	Cellular Component: cytoplasm (GO:0005737);; Biological Process: transport (GO:0006810);; Biological Process: autophagy (GO:0006914);;	K08339|1.2228e-158|sly:101261376|K08339 autophagy-related protein 5 | (RefSeq) autophagy protein 5	[O]	Posttranslational modification, protein turnover, chaperones	Autophagy protein Apg5	Autophagy protein 5 OS=Arabidopsis thaliana OX=3702 GN=ATG5 PE=2 SV=1	U	Intracellular trafficking, secretion, and vesicular transport	unnamed protein product [Coffea canephora]
c113292.graph_c0	--	--	Cellular Component: endoplasmic reticulum (GO:0005783);; Biological Process: protein retention in ER lumen (GO:0006621);; Cellular Component: integral component of membrane (GO:0016021);; Molecular Function: ER retention sequence binding (GO:0046923);;	--	[U]	Intracellular trafficking, secretion, and vesicular transport	ER lumen protein retaining receptor	--	U	Intracellular trafficking, secretion, and vesicular transport	PREDICTED: putative ER lumen protein-retaining receptor C28H8.4 [Daucus carota subsp. sativus]
c82641.graph_c0	--	--	Molecular Function: protein disulfide isomerase activity (GO:0003756);; Cellular Component: extracellular space (GO:0005615);; Biological Process: protein folding (GO:0006457);; Molecular Function: electron carrier activity (GO:0009055);; Molecular Function: flavin-linked sulfhydryl oxidase activity (GO:0016971);; Molecular Function: heme binding (GO:0020037);; Cellular Component: integral compon…	K10758|3.07111e-163|tcc:TCM_010810|K10758 thiol oxidase [EC:1.8.3.2] | (RefSeq) Quiescin-sulfhydryl oxidase 1 isoform 1	[D]	Cell cycle control, cell division, chromosome partitioning	Thioredoxin	Sulfhydryl oxidase 2 OS=Arabidopsis thaliana OX=3702 GN=QSOX2 PE=2 SV=2	O	Posttranslational modification, protein turnover, chaperones	PREDICTED: sulfhydryl oxidase 2-like isoform X1 [Juglans regia]
c57817.graph_c0	--	--	Molecular Function: GTP binding (GO:0005525);; Cellular Component: intracellular (GO:0005622);; Biological Process: small GTPase mediated signal transduction (GO:0007264);; Cellular Component: membrane (GO:0016020);;	K07208|2.45953e-26|gsl:Gasu_37740|K07208 Ras homolog enriched in brain | (RefSeq) small GTP-binding protein of Ras family	[R]	General function prediction only	Ras family;; Ras of Complex, Roc, domain of DAPkinase;; ADP-ribosylation factor family	GTP-binding protein YPTM1 OS=Zea mays OX=4577 GN=YPTM1 PE=2 SV=2	S	Function unknown	ras-domain-containing protein [Pyrenochaeta sp. DS3sAY3a]
c97136.graph_c2	--	--	--	--	--	--	CpeT/CpcT family (DUF1001)	Chromophore lyase CRL, chloroplastic OS=Arabidopsis thaliana OX=3702 GN=CRL PE=1 SV=1	S	Function unknown	hypothetical protein LSAT_5X9381 [Lactuca sativa]
c56181.graph_c0	--	--	--	--	--	--	--	--	S	Function unknown	uncharacterized protein LOC111392129 [Olea europaea var. sylvestris]
c80076.graph_c0	--	--	--	--	--	--	Wound-induced protein	--	--	--	--
c96189.graph_c0	--	--	--	--	--	--	--	--	S	Function unknown	PREDICTED: uncharacterized protein LOC107422795 isoform X1 [Ziziphus jujuba]
c76449.graph_c0	--	--	--	--	--	--	--	--	S	Function unknown	PREDICTED: uncharacterized protein LOC100245981 isoform X2 [Vitis vinifera]
c80634.graph_c0	[S]	Function unknown	Molecular Function: acid phosphatase activity (GO:0003993);; Biological Process: seed germination (GO:0009845);; Biological Process: pollen germination (GO:0009846);; Biological Process: dephosphorylation (GO:0016311);; Molecular Function: metal ion binding (GO:0046872);;	--	[G]	Carbohydrate transport and metabolism	Calcineurin-like phosphoesterase;; Purple acid Phosphatase, N-terminal domain;; Iron/zinc purple acid phosphatase-like protein C	Purple acid phosphatase 15 OS=Arabidopsis thaliana OX=3702 GN=PAP15 PE=1 SV=1	S	Function unknown	Acid phosphatase [Trema orientalis]
c130471.graph_c0	--	--	Molecular Function: structural constituent of ribosome (GO:0003735);; Cellular Component: ribosome (GO:0005840);; Biological Process: translation (GO:0006412);;	K02983|4.75919e-09|vcn:VOLCADRAFT_78308|K02983 small subunit ribosomal protein S30e | (RefSeq) rps30; component of cytosolic 80S ribosome and 40S small subunit	[JO]	--	Ribosomal protein S30	--	J	Translation, ribosomal structure and biogenesis	hypothetical protein L969DRAFT_102131 [Mixia osmundae IAM 14324]
c7317.graph_c0	[G]	Carbohydrate transport and metabolism	Biological Process: glycogen catabolic process (GO:0005980);; Molecular Function: glycogen phosphorylase activity (GO:0008184);; Biological Process: response to water deprivation (GO:0009414);; Cellular Component: amyloplast (GO:0009501);; Cellular Component: chloroplast stroma (GO:0009570);; Molecular Function: pyridoxal phosphate binding (GO:0030170);; Molecular Function: identical protein bind…	K00688|1.15706e-45|spen:107014532|K00688 glycogen phosphorylase [EC:2.4.1.1] | (RefSeq) alpha-1,4 glucan phosphorylase L-1 isozyme, chloroplastic/amyloplastic	[G]	Carbohydrate transport and metabolism	Carbohydrate phosphorylase	Alpha-1,4 glucan phosphorylase L-1 isozyme, chloroplastic/amyloplastic OS=Solanum tuberosum OX=4113 PE=1 SV=2	G	Carbohydrate transport and metabolism	unknown [Glycine max]
c80432.graph_c1	--	--	--	--	--	--	--	Telomere repeat-binding protein 5 OS=Arabidopsis thaliana OX=3702 GN=TRP5 PE=1 SV=2	K	Transcription	hypothetical protein AQUCO_00900956v1 [Aquilegia coerulea]
c13663.graph_c0	--	--	--	--	[R]	General function prediction only	--	Putative ribonuclease H protein At1g65750 OS=Arabidopsis thaliana OX=3702 GN=At1g65750 PE=3 SV=1	S	Function unknown	uncharacterized protein LOC110783530 [Spinacia oleracea]
c127600.graph_c0	[R]	General function prediction only	Biological Process: mitotic cell cycle G1 arrest in response to pheromone (GO:0000751);; Cellular Component: barrier septum (GO:0000935);; Molecular Function: UTP binding (GO:0002134);; Molecular Function: CTP binding (GO:0002135);; Molecular Function: GTPase activity (GO:0003924);; Molecular Function: GTP binding (GO:0005525);; Cellular Component: nucleus (GO:0005634);; Cellular Component: cytos…	K07890|4.66603e-15|smo:SELMODRAFT_230104|K07890 Ras-related protein Rab-21 | (RefSeq) Rab21-1; rab family GTPase	[R]	General function prediction only	Ras family;; Ras of Complex, Roc, domain of DAPkinase	Ras-related protein RABF1 OS=Arabidopsis thaliana OX=3702 GN=RABF1 PE=1 SV=1	S	Function unknown	Putative Ras-like protein 2 [Rhizopus microsporus]
c99886.graph_c0	[O]	Posttranslational modification, protein turnover, chaperones	Molecular Function: DNA binding (GO:0003677);; Cellular Component: chloroplast (GO:0009507);;	--	--	--	--	Clp protease adapter protein ClpF, chloroplastic OS=Arabidopsis thaliana OX=3702 GN=CLPF PE=1 SV=1	S	Function unknown	PREDICTED: uncharacterized protein LOC102605078 [Solanum tuberosum]
c69172.graph_c0	--	--	--	--	--	--	--	--	--	--	hypothetical protein L195_g022770 [Trifolium pratense]
c90502.graph_c1	--	--	Molecular Function: zinc ion binding (GO:0008270);;	--	[R]	General function prediction only	PPR repeat family;; PPR repeat;; DYW family of nucleic acid deaminases;; PPR repeat;; Pentatricopeptide repeat domain;; Pentacotripeptide-repeat region of PRORP	Pentatricopeptide repeat-containing protein At3g63370, chloroplastic OS=Arabidopsis thaliana OX=3702 GN=PCMP-H83 PE=2 SV=2	S	Function unknown	hypothetical protein VITISV_014689 [Vitis vinifera]
c83718.graph_c0	--	--	--	--	--	--	zinc-finger of the FCS-type, C2-C2	Protein MARD1 OS=Arabidopsis thaliana OX=3702 GN=MARD1 PE=2 SV=2	S	Function unknown	PREDICTED: protein MARD1 [Nelumbo nucifera]
c93324.graph_c0	--	--	Molecular Function: ubiquitin-protein transferase activity (GO:0004842);; Cellular Component: integral component of peroxisomal membrane (GO:0005779);; Biological Process: protein monoubiquitination (GO:0006513);; Biological Process: fatty acid beta-oxidation (GO:0006635);; Molecular Function: protein C-terminus binding (GO:0008022);; Molecular Function: zinc ion binding (GO:0008270);; Biological…	K13345|4.25047e-117|pop:POPTR_0013s04500g|K13345 peroxin-12 | (RefSeq) POPTRDRAFT_571109; peroxisome assembly protein 12	[O]	Posttranslational modification, protein turnover, chaperones	Pex2 / Pex12 amino terminal region	Peroxisome biogenesis protein 12 OS=Arabidopsis thaliana OX=3702 GN=PEX12 PE=1 SV=2	O	Posttranslational modification, protein turnover, chaperones	peroxisome assembly protein 12 [Populus trichocarpa]
c118572.graph_c0	--	--	Biological Process: transport (GO:0006810);; Cellular Component: intracellular part (GO:0044424);;	K20471|1.32269e-27|olu:OSTLU_94212|K20471 coatomer subunit delta | (RefSeq) hypothetical protein	[U]	Intracellular trafficking, secretion, and vesicular transport	--	Coatomer subunit delta-1 OS=Oryza sativa subsp. japonica OX=39947 GN=Os05g0310800 PE=2 SV=1	U	Intracellular trafficking, secretion, and vesicular transport	hypothetical protein MVEG_03630 [Mortierella verticillata NRRL 6337]
c51010.graph_c2	--	--	Molecular Function: nucleotide binding (GO:0000166);; Molecular Function: hydrolase activity, hydrolyzing O-glycosyl compounds (GO:0004553);; Molecular Function: polysaccharide binding (GO:0030247);; Cellular Component: anchored component of plasma membrane (GO:0046658);;	K10357|4.95204e-89|thj:104811004|K10357 myosin V | (RefSeq) myosin-17	[Z]	Cytoskeleton	Myosin head (motor domain)	Myosin-17 OS=Arabidopsis thaliana OX=3702 GN=XI-K PE=1 SV=2	Z	Cytoskeleton	PREDICTED: myosin-17 [Tarenaya hassleriana]
c107327.graph_c0	[J]	Translation, ribosomal structure and biogenesis	Biological Process: pseudouridine synthesis (GO:0001522);; Molecular Function: RNA binding (GO:0003723);; Biological Process: RNA processing (GO:0006396);; Molecular Function: pseudouridine synthase activity (GO:0009982);; Cellular Component: viral nucleocapsid (GO:0019013);; Cellular Component: intracellular ribonucleoprotein complex (GO:0030529);;	K11131|4.66794e-91|cvr:CHLNCDRAFT_37236|K11131 H/ACA ribonucleoprotein complex subunit 4 [EC:5.4.99.-] | (RefSeq) hypothetical protein	[J]	Translation, ribosomal structure and biogenesis	DKCLD (NUC011) domain;; TruB family pseudouridylate synthase (N terminal domain)	H/ACA ribonucleoprotein complex subunit 4 OS=Arabidopsis thaliana OX=3702 GN=CBF5 PE=1 SV=1	J	Translation, ribosomal structure and biogenesis	Pseudouridine synthase/archaeosine transglycosylase [Macrophomina phaseolina MS6]
c9557.graph_c0	--	--	--	--	--	--	--	--	--	--	hypothetical protein (mitochondrion) [Vicia faba]
c80403.graph_c0	--	--	--	--	--	--	Transcriptional regulator of RNA polII, SAGA, subunit	--	S	Function unknown	uncharacterized protein LOC112034028 [Quercus suber]
c99150.graph_c0	--	--	Molecular Function: ATP binding (GO:0005524);; Biological Process: phosphorylation (GO:0016310);; Molecular Function: inositol pentakisphosphate 2-kinase activity (GO:0035299);;	K10572|0|vvi:100243814|K10572 inositol-pentakisphosphate 2-kinase [EC:2.7.1.158] | (RefSeq) inositol-pentakisphosphate 2-kinase	[T]	Signal transduction mechanisms	Inositol-pentakisphosphate 2-kinase	Inositol-pentakisphosphate 2-kinase OS=Arabidopsis thaliana OX=3702 GN=IPK1 PE=1 SV=1	S	Function unknown	PREDICTED: inositol-pentakisphosphate 2-kinase [Vitis vinifera]
c74077.graph_c0	[IQR]	Lipid transport and metabolism ;; Secondary metabolites biosynthesis, transport and catabolism ;; General function prediction only	--	K11147|2.30824e-83|jcu:105649273|K11147 dehydrogenase/reductase SDR family member 4 [EC:1.1.-.-] | (RefSeq) tropinone reductase-like 3	[R]	General function prediction only	Enoyl-(Acyl carrier protein) reductase;; short chain dehydrogenase	Tropinone reductase-like 3 OS=Erythroxylum coca OX=289672 PE=2 SV=1	S	Function unknown	tropinone reductase-like 3 [Jatropha curcas]
c90898.graph_c0	--	--	--	--	--	--	--	--	S	Function unknown	PREDICTED: uncharacterized protein LOC100256651 isoform X2 [Vitis vinifera]
c81653.graph_c0	--	--	Molecular Function: translation initiation factor activity (GO:0003743);; Biological Process: translational initiation (GO:0006413);;	K03113|4.52125e-46|nnu:104585667|K03113 translation initiation factor 1 | (RefSeq) protein translation factor SUI1 homolog	[J]	Translation, ribosomal structure and biogenesis	Translation initiation factor SUI1	Protein translation factor SUI1 homolog OS=Salix bakko OX=72444 PE=3 SV=1	J	Translation, ribosomal structure and biogenesis	Translation initiation factor SUI1 [Corchorus olitorius]
c97506.graph_c1	[K]	Transcription	Molecular Function: DNA binding (GO:0003677);; Cellular Component: nucleus (GO:0005634);; Biological Process: DNA-templated transcription, initiation (GO:0006352);; Cellular Component: integral component of membrane (GO:0016021);;	K03120|5.66989e-31|pda:103718362|K03120 transcription initiation factor TFIID TATA-box-binding protein | (RefSeq) TATA-box-binding protein	[K]	Transcription	Transcription factor TFIID (or TATA-binding protein, TBP);; Transcription factor TFIID (or TATA-binding protein, TBP)	TATA-box-binding protein OS=Nicotiana tabacum OX=4097 PE=2 SV=1	K	Transcription	hypothetical protein LSAT_7X91520 [Lactuca sativa]
c100706.graph_c0	[M]	Cell wall/membrane/envelope biogenesis	Molecular Function: protein serine/threonine kinase activity (GO:0004674);; Molecular Function: ATP binding (GO:0005524);; Cellular Component: plasma membrane (GO:0005886);; Biological Process: protein phosphorylation (GO:0006468);; Biological Process: positive regulation of abscisic acid-activated signaling pathway (GO:0009789);; Cellular Component: integral component of membrane (GO:0016021);; …	--	--	--	Protein tyrosine kinase;; Protein kinase domain;; LysM domain;; Protein kinase domain;; Protein tyrosine kinase	LysM domain receptor-like kinase 3 OS=Arabidopsis thaliana OX=3702 GN=LYK3 PE=2 SV=1	T	Signal transduction mechanisms	Serine/threonine protein kinase [Handroanthus impetiginosus]
c136296.graph_c0	--	--	Cellular Component: mitochondrion (GO:0005739);; Molecular Function: zinc ion binding (GO:0008270);;	--	[O]	Posttranslational modification, protein turnover, chaperones	RING-H2 zinc finger domain;; Ring finger domain;; Zinc finger, C3HC4 type (RING finger);; Zinc finger, C3HC4 type (RING finger);; Anaphase-promoting complex subunit 11 RING-H2 finger	Probable E3 ubiquitin-protein ligase RHB1A OS=Arabidopsis thaliana OX=3702 GN=RHB1A PE=2 SV=1	O	Posttranslational modification, protein turnover, chaperones	PREDICTED: probable E3 ubiquitin-protein ligase RHB1A [Pyrus x bretschneideri]
c123400.graph_c0	[C]	Energy production and conversion	--	--	--	--	--	--	--	--	--
c91528.graph_c1	--	--	Biological Process: drug transmembrane transport (GO:0006855);; Molecular Function: electron carrier activity (GO:0009055);; Molecular Function: drug transmembrane transporter activity (GO:0015238);; Molecular Function: antiporter activity (GO:0015297);; Cellular Component: integral component of membrane (GO:0016021);;	--	[R]	General function prediction only	--	Protein DETOXIFICATION 19 OS=Arabidopsis thaliana OX=3702 GN=DTX19 PE=2 SV=1	V	Defense mechanisms	MATE subfamily protein [Medicago truncatula]
c76695.graph_c0	--	--	--	--	--	--	--	--	S	Function unknown	PREDICTED: rho-N domain-containing protein 1, chloroplastic isoform X1 [Juglans regia]
c93651.graph_c0	--	--	Molecular Function: cysteine-type endopeptidase inhibitor activity (GO:0004869);; Cellular Component: vacuole (GO:0005773);; Molecular Function: peptidase activity (GO:0008233);; Biological Process: negative regulation of endopeptidase activity (GO:0010951);;	--	--	--	Trypsin and protease inhibitor	Cysteine protease inhibitor 1 OS=Solanum tuberosum OX=4113 PE=1 SV=3	--	--	RecName: Full=Cysteine protease inhibitor 1; AltName: Full=P340; AltName: Full=P34021; AltName: Full=PCPI 8.3; Flags: Precursor
c100227.graph_c0	[J]	Translation, ribosomal structure and biogenesis	--	--	[R]	General function prediction only	PPR repeat family;; PPR repeat;; PPR repeat;; Pentatricopeptide repeat domain;; Pentacotripeptide-repeat region of PRORP;; Ribosomal protein L20	Putative pentatricopeptide repeat-containing protein At1g02420 OS=Arabidopsis thaliana OX=3702 GN=At1g02420 PE=3 SV=2	S	Function unknown	PREDICTED: putative pentatricopeptide repeat-containing protein At1g02420 [Vitis vinifera]
c124007.graph_c0	--	--	Biological Process: maturation of LSU-rRNA from tricistronic rRNA transcript (SSU-rRNA, 5.8S rRNA, LSU-rRNA) (GO:0000463);; Biological Process: maturation of 5.8S rRNA from tricistronic rRNA transcript (SSU-rRNA, 5.8S rRNA, LSU-rRNA) (GO:0000466);; Cellular Component: nucleolus (GO:0005730);; Cellular Component: preribosome, large subunit precursor (GO:0030687);;	K14842|1.84903e-20|pxb:103942940|K14842 ribosome biogenesis protein NSA2 | (RefSeq) ribosome biogenesis protein NSA2	[R]	General function prediction only	--	--	J	Translation, ribosomal structure and biogenesis	putative ribosome biogenesis protein nsa2 protein [Neofusicoccum parvum UCRNP2]
c78223.graph_c1	[K]	Transcription	Molecular Function: DNA binding (GO:0003677);; Molecular Function: DNA-directed 5'-3' RNA polymerase activity (GO:0003899);; Cellular Component: mitochondrion (GO:0005739);; Biological Process: transcription, DNA-templated (GO:0006351);;	K10908|0|vvi:100250202|K10908 DNA-directed RNA polymerase, mitochondrial [EC:2.7.7.6] | (RefSeq) DNA-directed RNA polymerase 3, chloroplastic	[KL]	--	DNA-dependent RNA polymerase;; DNA-directed RNA polymerase N-terminal	DNA-directed RNA polymerase 3, chloroplastic OS=Nicotiana sylvestris OX=4096 GN=RPOT3 PE=2 SV=1	K	Transcription	PREDICTED: DNA-directed RNA polymerase 3, chloroplastic [Vitis vinifera]
c127863.graph_c0	--	--	--	--	--	--	--	--	S	Function unknown	CNVH-like protein [Alternaria alternata]
c69426.graph_c0	--	--	Cellular Component: membrane (GO:0016020);;	--	--	--	Pectate lyase superfamily protein	Polygalacturonase QRT3 OS=Arabidopsis thaliana OX=3702 GN=QRT3 PE=2 SV=1	S	Function unknown	Pectin lyase-like superfamily protein isoform 1 [Theobroma cacao]
c92427.graph_c0	--	--	--	--	--	--	Domain of unknown function (DUF4371)	--	S	Function unknown	PREDICTED: zinc finger MYM-type protein 1-like [Erythranthe guttata]
c130779.graph_c0	--	--	--	--	[YU]	--	--	--	U	Intracellular trafficking, secretion, and vesicular transport	--
c101955.graph_c1	--	--	Molecular Function: transcriptional activator activity, RNA polymerase II core promoter proximal region sequence-specific binding (GO:0001077);; Cellular Component: nucleus (GO:0005634);; Molecular Function: sequence-specific DNA binding (GO:0043565);; Biological Process: positive regulation of transcription from RNA polymerase II promoter (GO:0045944);;	--	[S]	Function unknown	CG-1 domain;; IPT/TIG domain	Calmodulin-binding transcription activator 4 OS=Arabidopsis thaliana OX=3702 GN=CAMTA4 PE=1 SV=1	K	Transcription	calmodulin-binding transcription activator 4 [Quercus suber]
c135367.graph_c0	--	--	Molecular Function: beta-galactosidase activity (GO:0004565);; Cellular Component: cell wall (GO:0005618);; Cellular Component: vacuole (GO:0005773);; Biological Process: carbohydrate metabolic process (GO:0005975);; Molecular Function: carbohydrate binding (GO:0030246);;	--	[G]	Carbohydrate transport and metabolism	--	Beta-galactosidase OS=Solanum lycopersicum OX=4081 PE=1 SV=1	G	Carbohydrate transport and metabolism	PREDICTED: beta-galactosidase [Solanum tuberosum]
c106465.graph_c0	--	--	--	--	[R]	General function prediction only	--	Uncharacterized mitochondrial protein AtMg00810 OS=Arabidopsis thaliana OX=3702 GN=AtMg00810 PE=4 SV=1	L	Replication, recombination and repair	Integrase, catalytic core [Corchorus capsularis]
c69267.graph_c0	--	--	--	--	--	--	--	--	S	Function unknown	uncharacterized protein LOC110778420 [Spinacia oleracea]
c78537.graph_c0	--	--	--	--	--	--	Domain of unknown function (DUF4033)	Beta-carotene isomerase D27, chloroplastic OS=Oryza sativa subsp. japonica OX=39947 GN=D27 PE=1 SV=1	S	Function unknown	PREDICTED: beta-carotene isomerase D27, chloroplastic [Juglans regia]
c97347.graph_c0	--	--	Cellular Component: Golgi apparatus (GO:0005794);; Biological Process: metabolic process (GO:0008152);; Biological Process: pollen tube growth (GO:0009860);; Cellular Component: integral component of membrane (GO:0016021);; Molecular Function: dihydroceramidase activity (GO:0071633);; Cellular Component: pollen tube (GO:0090406);; Biological Process: regulation of stomatal opening (GO:1902456);;	--	--	--	Protein of unknown function (DUF616)	--	S	Function unknown	DUF616 domain-containing protein [Cephalotus follicularis]
c132251.graph_c0	--	--	Molecular Function: DNA binding (GO:0003677);; Molecular Function: motor activity (GO:0003774);; Molecular Function: ATP binding (GO:0005524);; Cellular Component: integral component of membrane (GO:0016021);; Cellular Component: myosin complex (GO:0016459);; Molecular Function: transferase activity, transferring hexosyl groups (GO:0016758);;	--	--	--	--	--	M	Cell wall/membrane/envelope biogenesis	hypothetical protein AC579_9739 [Pseudocercospora musae]
c86687.graph_c1	--	--	Molecular Function: DNA binding (GO:0003677);; Cellular Component: nucleus (GO:0005634);; Biological Process: regulation of transcription, DNA-templated (GO:0006355);;	--	--	--	--	Protein PHR1-LIKE 2 OS=Arabidopsis thaliana OX=3702 GN=PHL2 PE=1 SV=1	K	Transcription	protein PHR1-LIKE 3 isoform X1 [Jatropha curcas]
c91539.graph_c1	[G]	Carbohydrate transport and metabolism	Cellular Component: integral component of membrane (GO:0016021);; Molecular Function: transmembrane transporter activity (GO:0022857);; Biological Process: transmembrane transport (GO:0055085);;	--	[R]	General function prediction only	Sugar (and other) transporter;; Major Facilitator Superfamily	Organic cation/carnitine transporter 1 OS=Arabidopsis thaliana OX=3702 GN=OCT1 PE=2 SV=1	G	Carbohydrate transport and metabolism	organic cation/carnitine transporter 1 [Olea europaea var. sylvestris]
c81402.graph_c0	--	--	Biological Process: response to light stimulus (GO:0009416);; Cellular Component: photosystem I (GO:0009522);; Cellular Component: chloroplast thylakoid membrane (GO:0009535);; Biological Process: photosynthesis, light harvesting in photosystem I (GO:0009768);; Cellular Component: chloroplast envelope (GO:0009941);; Cellular Component: plastoglobule (GO:0010287);; Cellular Component: integral com…	K14172|1.80628e-61|vvi:100256544|K14172 light-harvesting complex II chlorophyll a/b binding protein 7 | (RefSeq) chlorophyll a-b binding protein 5, chloroplastic	--	--	Chlorophyll A-B binding protein	Chlorophyll a-b binding protein 7, chloroplastic OS=Arabidopsis thaliana OX=3702 GN=LHCB7 PE=2 SV=1	S	Function unknown	PREDICTED: chlorophyll a-b binding protein 5, chloroplastic isoform X3 [Vitis vinifera]
c42255.graph_c0	--	--	Molecular Function: N-acetyltransferase activity (GO:0008080);; Molecular Function: oxidoreductase activity (GO:0016491);; Molecular Function: metal ion binding (GO:0046872);; Biological Process: oxidation-reduction process (GO:0055114);;	K00505|8.48534e-08|cvr:CHLNCDRAFT_143609|K00505 tyrosinase [EC:1.14.18.1] | (RefSeq) hypothetical protein	--	--	Common central domain of tyrosinase	--	S	Function unknown	tyrosinase [Alternaria alternata]
c84159.graph_c0	[R]	General function prediction only	Cellular Component: nucleus (GO:0005634);; Cellular Component: cytosol (GO:0005829);; Biological Process: cytokinin biosynthetic process (GO:0009691);; Molecular Function: hydrolase activity, hydrolyzing N-glycosyl compounds (GO:0016799);; Molecular Function: lyase activity (GO:0016829);;	K06966|5.75865e-134|cit:102623540|K06966 uncharacterized protein | (RefSeq) cytokinin riboside 5'-monophosphate phosphoribohydrolase LOG1-like	--	--	Possible lysine decarboxylase	Probable cytokinin riboside 5&apos;-monophosphate phosphoribohydrolase LOGL2 OS=Oryza sativa subsp. japonica OX=39947 GN=LOGL2 PE=3 SV=1	S	Function unknown	PREDICTED: cytokinin riboside 5&apos;-monophosphate phosphoribohydrolase LOG1-like [Citrus sinensis]
c111923.graph_c0	--	--	--	--	--	--	--	--	--	--	hypothetical protein MPH_10716 [Macrophomina phaseolina MS6]
c129967.graph_c0	[J]	Translation, ribosomal structure and biogenesis	Molecular Function: RNA binding (GO:0003723);; Molecular Function: structural constituent of ribosome (GO:0003735);; Biological Process: translation (GO:0006412);; Cellular Component: cytosolic small ribosomal subunit (GO:0022627);;	K02981|2.99922e-49|sita:101768239|K02981 small subunit ribosomal protein S2e | (RefSeq) 40S ribosomal protein S2-3-like	[J]	Translation, ribosomal structure and biogenesis	Ribosomal protein S5, N-terminal domain;; Ribosomal protein S5, C-terminal domain	40S ribosomal protein S2-1 OS=Arabidopsis thaliana OX=3702 GN=RPS2A PE=2 SV=2	J	Translation, ribosomal structure and biogenesis	predicted protein [Hordeum vulgare subsp. vulgare]
c22525.graph_c0	[C]	Energy production and conversion	Cellular Component: nuclear pore (GO:0005643);; Biological Process: nucleocytoplasmic transport (GO:0006913);; Molecular Function: FMN binding (GO:0010181);; Molecular Function: oxidoreductase activity (GO:0016491);; Molecular Function: structural constituent of nuclear pore (GO:0017056);; Biological Process: oxidation-reduction process (GO:0055114);;	K05894|3.99178e-55|vvi:100267062|K05894 12-oxophytodienoic acid reductase [EC:1.3.1.42] | (RefSeq) putative 12-oxophytodienoate reductase 11	[CR]	--	NADH:flavin oxidoreductase / NADH oxidase family	Artemisinic aldehyde Delta(11(13)) reductase OS=Artemisia annua OX=35608 GN=DBR2 PE=1 SV=1	C	Energy production and conversion	NADH:flavin oxidoreductase/NADH oxidase [Macrophomina phaseolina MS6]
c50453.graph_c0	[J]	Translation, ribosomal structure and biogenesis	Molecular Function: RNA binding (GO:0003723);; Molecular Function: structural constituent of ribosome (GO:0003735);; Cellular Component: cytosol (GO:0005829);; Biological Process: translation (GO:0006412);; Cellular Component: small ribosomal subunit (GO:0015935);;	--	[J]	Translation, ribosomal structure and biogenesis	KH domain	40S ribosomal protein S3-1 OS=Arabidopsis thaliana OX=3702 GN=RPS3A PE=1 SV=1	J	Translation, ribosomal structure and biogenesis	probable S3 ribosomal protein [Ramularia collo-cygni]
c120409.graph_c0	--	--	--	--	[W]	Extracellular structures	--	--	S	Function unknown	--
c99474.graph_c0	--	--	Molecular Function: RNA polymerase II regulatory region sequence-specific DNA binding (GO:0000977);; Molecular Function: RNA polymerase II transcription factor binding (GO:0001085);; Molecular Function: transcriptional activator activity, RNA polymerase II transcription regulatory region sequence-specific binding (GO:0001228);; Molecular Function: chromatin binding (GO:0003682);; Cellular Compone…	--	[K]	Transcription	CCT motif;; GATA zinc finger;; tify domain;; Divergent CCT motif	GATA transcription factor 28 OS=Arabidopsis thaliana OX=3702 GN=GATA28 PE=1 SV=1	K	Transcription	PREDICTED: GATA transcription factor 24 isoform X2 [Vitis vinifera]
c65991.graph_c0	--	--	Molecular Function: ubiquitin-protein transferase activity (GO:0004842);; Biological Process: protein ubiquitination (GO:0016567);; Molecular Function: ligase activity (GO:0016874);;	K10592|2.63224e-95|zma:100384278|K10592 E3 ubiquitin-protein ligase HUWE1 [EC:2.3.2.26] | (RefSeq) GRMZM2G331368; uncharacterized LOC100384278	[OK]	--	HECT-domain (ubiquitin-transferase)	E3 ubiquitin-protein ligase UPL2 OS=Arabidopsis thaliana OX=3702 GN=UPL2 PE=1 SV=3	O	Posttranslational modification, protein turnover, chaperones	E3 ubiquitin-protein ligase HUWE1 [Capsicum chinense]
c52532.graph_c0	--	--	--	--	[Z]	Cytoskeleton	--	--	S	Function unknown	--
c56179.graph_c0	--	--	Molecular Function: zinc ion binding (GO:0008270);; Biological Process: response to chitin (GO:0010200);; Cellular Component: integral component of membrane (GO:0016021);; Biological Process: proteasome-mediated ubiquitin-dependent protein catabolic process (GO:0043161);; Molecular Function: ubiquitin protein ligase activity (GO:0061630);;	--	[O]	Posttranslational modification, protein turnover, chaperones	Ring finger domain;; RING-like zinc finger;; Zinc finger, C3HC4 type (RING finger);; Zinc finger, C3HC4 type (RING finger);; Anaphase-promoting complex subunit 11 RING-H2 finger	RING-H2 finger protein ATL73 OS=Arabidopsis thaliana OX=3702 GN=ATL73 PE=2 SV=1	O	Posttranslational modification, protein turnover, chaperones	RING-H2 finger protein ATL73 [Morus notabilis]
c94154.graph_c0	[P]	Inorganic ion transport and metabolism	Biological Process: nuclear-transcribed mRNA catabolic process, exonucleolytic (GO:0000291);; Cellular Component: P-body (GO:0000932);; Molecular Function: single-stranded DNA binding (GO:0003697);; Molecular Function: single-stranded RNA binding (GO:0003727);; Molecular Function: DNA-directed 5'-3' RNA polymerase activity (GO:0003899);; Cellular Component: DNA-directed RNA polymerase II, core co…	K03015|4.8019e-115|sind:105171049|K03015 DNA-directed RNA polymerase II subunit RPB7 | (RefSeq) DNA-directed RNA polymerase II subunit RPB7	[K]	Transcription	Cation efflux family;; SHS2 domain found in N terminus of Rpb7p/Rpc25p/MJ0397;; S1 RNA binding domain;; Cation efflux family	DNA-directed RNA polymerase II subunit RPB7 OS=Glycine max OX=3847 PE=2 SV=1	K	Transcription	DNA-directed RNA polymerase II subunit RPB7 [Sesamum indicum]
c78346.graph_c0	--	--	--	--	--	--	--	--	S	Function unknown	uncharacterized protein LOC110633913 isoform X1 [Hevea brasiliensis]
c86546.graph_c0	--	--	--	--	--	--	--	O-fucosyltransferase 28 OS=Arabidopsis thaliana OX=3702 GN=OFUT28 PE=2 SV=1	S	Function unknown	GDP-fucose protein O-fucosyltransferase [Trema orientalis]
c116229.graph_c0	--	--	--	--	--	--	--	--	O	Posttranslational modification, protein turnover, chaperones	--
c24122.graph_c0	--	--	Biological Process: metabolic process (GO:0008152);; Cellular Component: chloroplast (GO:0009507);; Cellular Component: thylakoid (GO:0009579);; Cellular Component: membrane (GO:0016020);; Molecular Function: metal ion binding (GO:0046872);; Molecular Function: NADH dehydrogenase (quinone) activity (GO:0050136);; Molecular Function: iron-sulfur cluster binding (GO:0051536);;	K05582|8.00043e-07|mtr:MetrCp070|K05582 NAD(P)H-quinone oxidoreductase subunit K [EC:1.6.5.3] | (RefSeq) ndhK; NADH dehydrogenase subunit K	--	--	--	NAD(P)H-quinone oxidoreductase subunit K, chloroplastic OS=Illicium oligandrum OX=145286 GN=ndhK PE=3 SV=2	--	--	NADH-plastoquinone oxidoreductase subunit K (chloroplast) [Ipomoea batatas]
c39862.graph_c0	--	--	Biological Process: phenylpropanoid biosynthetic process (GO:0009699);; Molecular Function: guiding stereospecific synthesis activity (GO:0042349);;	--	--	--	Dirigent-like protein	Dirigent protein 23 OS=Arabidopsis thaliana OX=3702 GN=DIR23 PE=2 SV=1	S	Function unknown	dirigent protein 21 [Nicotiana attenuata]
c86358.graph_c0	--	--	Cellular Component: chloroplast thylakoid membrane (GO:0009535);; Cellular Component: NAD(P)H dehydrogenase complex (plastoquinone) (GO:0010598);; Cellular Component: integral component of membrane (GO:0016021);;	--	--	--	--	Photosynthetic NDH subunit of subcomplex B 4, chloroplastic OS=Arabidopsis thaliana OX=3702 GN=PNSB4 PE=2 SV=1	S	Function unknown	PREDICTED: photosynthetic NDH subunit of subcomplex B 4, chloroplastic-like [Vitis vinifera]
c104639.graph_c0	--	--	--	--	[R]	General function prediction only	--	Retrovirus-related Pol polyprotein from transposon RE2 OS=Arabidopsis thaliana OX=3702 GN=RE2 PE=4 SV=1	L	Replication, recombination and repair	uncharacterized protein LOC111390967 isoform X2 [Olea europaea var. sylvestris]
c69244.graph_c0	--	--	--	K19042|6.71356e-09|thj:104819404|K19042 E3 ubiquitin-protein ligase BOI and related proteins [EC:2.3.2.27] | (RefSeq) probable BOI-related E3 ubiquitin-protein ligase 2	[O]	Posttranslational modification, protein turnover, chaperones	--	--	S	Function unknown	Baculoviral IAP repeat-containing protein 3 [Morus notabilis]
c81609.graph_c0	--	--	Cellular Component: membrane (GO:0016020);;	--	--	--	Leucine Rich repeats (2 copies);; Leucine rich repeat;; Protein kinase domain;; Leucine rich repeat N-terminal domain;; Protein tyrosine kinase;; Leucine Rich Repeat;; Protein tyrosine kinase;; Protein kinase domain	Leucine-rich repeat receptor-like protein kinase PXC1 OS=Arabidopsis thaliana OX=3702 GN=PXC1 PE=1 SV=1	S	Function unknown	unnamed protein product [Coffea canephora]
c94064.graph_c0	--	--	--	--	[R]	General function prediction only	YT521-B-like domain	--	S	Function unknown	PREDICTED: uncharacterized protein LOC100854837 isoform X2 [Vitis vinifera]
c135714.graph_c0	--	--	--	--	--	--	--	--	S	Function unknown	hypothetical protein MPH_13019 [Macrophomina phaseolina MS6]
c105705.graph_c0	--	--	Molecular Function: hydrolase activity, hydrolyzing O-glycosyl compounds (GO:0004553);; Biological Process: carbohydrate metabolic process (GO:0005975);;	K01188|1.55806e-10|sind:105173366|K01188 beta-glucosidase [EC:3.2.1.21] | (RefSeq) beta-glucosidase 12-like	[G]	Carbohydrate transport and metabolism	--	Raucaffricine-O-beta-D-glucosidase OS=Rauvolfia serpentina OX=4060 GN=RG PE=1 SV=1	G	Carbohydrate transport and metabolism	PREDICTED: beta-glucosidase 12-like, partial [Erythranthe guttata]
c82324.graph_c0	--	--	Cellular Component: Golgi apparatus (GO:0005794);; Cellular Component: integral component of membrane (GO:0016021);; Molecular Function: O-acetyltransferase activity (GO:0016413);; Biological Process: cell wall organization or biogenesis (GO:0071554);;	--	--	--	GDSL/SGNH-like Acyl-Esterase family found in Pmr5 and Cas1p;; PMR5 N terminal Domain	Protein trichome birefringence-like 19 OS=Arabidopsis thaliana OX=3702 GN=TBL19 PE=3 SV=1	S	Function unknown	protein trichome birefringence-like 19 [Quercus suber]
c86052.graph_c0	--	--	--	K10745|7.35503e-23|vvi:100252517|K10745 ribonuclease H2 subunit C | (RefSeq) uncharacterized protein C12B10.15c	--	--	Ribonuclease H2 non-catalytic subunit (Ylr154p-like)	--	S	Function unknown	ribonuclease H2 subunit C [Helianthus annuus]
c39039.graph_c0	[E]	Amino acid transport and metabolism	Molecular Function: 3-deoxy-7-phosphoheptulonate synthase activity (GO:0003849);; Cellular Component: nucleus (GO:0005634);; Cellular Component: cytoplasm (GO:0005737);; Biological Process: aromatic amino acid family biosynthetic process (GO:0009073);; Biological Process: chorismate biosynthetic process (GO:0009423);;	--	--	--	DAHP synthetase I family	--	E	Amino acid transport and metabolism	DAHP synthetase I/KDSA [Macrophomina phaseolina MS6]
c102888.graph_c0	[J]	Translation, ribosomal structure and biogenesis	Molecular Function: translation initiation factor activity (GO:0003743);; Molecular Function: translation elongation factor activity (GO:0003746);; Biological Process: translational initiation (GO:0006413);; Biological Process: translational frameshifting (GO:0006452);; Molecular Function: ribosome binding (GO:0043022);; Biological Process: positive regulation of translational elongation (GO:0045…	K03263|4.46554e-68|tcc:TCM_037062|K03263 translation initiation factor 5A | (RefSeq) Eukaryotic translation initiation factor 5A-1	[J]	Translation, ribosomal structure and biogenesis	--	Eukaryotic translation initiation factor 5A OS=Senecio vernalis OX=93496 GN=EIFSV1 PE=2 SV=1	J	Translation, ribosomal structure and biogenesis	PREDICTED: eukaryotic translation initiation factor 5A-2 [Ipomoea nil]
c99647.graph_c0	[P]	Inorganic ion transport and metabolism	Molecular Function: zinc ion transmembrane transporter activity (GO:0005385);; Cellular Component: Golgi apparatus (GO:0005794);; Biological Process: response to zinc ion (GO:0010043);; Cellular Component: integral component of membrane (GO:0016021);; Biological Process: regulation of sequestering of zinc ion (GO:0061088);; Biological Process: zinc II ion transmembrane transport (GO:0071577);;	K14692|0|nnu:104597561|K14692 solute carrier family 30 (zinc transporter), member 5/7 | (RefSeq) metal tolerance protein C2	[P]	Inorganic ion transport and metabolism	Cation efflux family	Metal tolerance protein C2 OS=Arabidopsis thaliana OX=3702 GN=MTPC2 PE=2 SV=1	P	Inorganic ion transport and metabolism	PREDICTED: metal tolerance protein C2 isoform X1 [Nelumbo nucifera]
c98215.graph_c0	--	--	Cellular Component: cytoplasm (GO:0005737);; Cellular Component: integral component of membrane (GO:0016021);;	--	--	--	GDP-fucose protein O-fucosyltransferase	O-fucosyltransferase 20 OS=Arabidopsis thaliana OX=3702 GN=OFUT20 PE=1 SV=1	S	Function unknown	PREDICTED: uncharacterized protein At1g04910-like [Nicotiana tabacum]
c93259.graph_c1	[E]	Amino acid transport and metabolism	Molecular Function: ornithine decarboxylase activity (GO:0004586);; Cellular Component: cytoplasm (GO:0005737);; Biological Process: putrescine biosynthetic process from ornithine (GO:0033387);;	K01581|0|jcu:105635411|K01581 ornithine decarboxylase [EC:4.1.1.17] | (RefSeq) ornithine decarboxylase-like	[E]	Amino acid transport and metabolism	Pyridoxal-dependent decarboxylase, pyridoxal binding domain;; Pyridoxal-dependent decarboxylase, C-terminal sheet domain	Ornithine decarboxylase OS=Datura stramonium OX=4076 PE=2 SV=1	E	Amino acid transport and metabolism	ornithine decarboxylase-like [Manihot esculenta]
c89872.graph_c1	--	--	Biological Process: amino acid transmembrane transport (GO:0003333);; Molecular Function: amino acid transmembrane transporter activity (GO:0015171);; Cellular Component: integral component of membrane (GO:0016021);;	--	[E]	Amino acid transport and metabolism	Transmembrane amino acid transporter protein;; Transmembrane amino acid transporter protein	Probable GABA transporter 2 OS=Arabidopsis thaliana OX=3702 GN=At5g41800 PE=1 SV=1	E	Amino acid transport and metabolism	Amino acid transporter, transmembrane [Corchorus capsularis]
c25703.graph_c0	[O]	Posttranslational modification, protein turnover, chaperones	Molecular Function: ATP binding (GO:0005524);; Biological Process: protein folding (GO:0006457);; Biological Process: response to stress (GO:0006950);; Molecular Function: unfolded protein binding (GO:0051082);;	K09487|1.36725e-30|dosa:Os06t0716700-01|K09487 heat shock protein 90kDa beta | (RAP-DB) Os06g0716700; Similar to Heat shock protein 90.	[O]	Posttranslational modification, protein turnover, chaperones	Histidine kinase-, DNA gyrase B-, and HSP90-like ATPase	Endoplasmin homolog OS=Hordeum vulgare OX=4513 PE=2 SV=1	O	Posttranslational modification, protein turnover, chaperones	predicted protein [Hordeum vulgare subsp. vulgare]
c81395.graph_c0	--	--	--	--	[R]	General function prediction only	AN1-like Zinc finger	Zinc finger A20 and AN1 domain-containing stress-associated protein 5 OS=Arabidopsis thaliana OX=3702 GN=SAP5 PE=2 SV=1	S	Function unknown	zinc finger A20 and AN1 domain-containing stress-associated protein 5-like [Helianthus annuus]
c90561.graph_c0	[T]	Signal transduction mechanisms	Molecular Function: nucleotide binding (GO:0000166);; Molecular Function: signal transducer, downstream of receptor, with serine/threonine kinase activity (GO:0004702);; Cellular Component: cytoplasm (GO:0005737);; Biological Process: protein phosphorylation (GO:0006468);;	--	[T]	Signal transduction mechanisms	Protein kinase domain;; Protein tyrosine kinase	Mitogen-activated protein kinase kinase kinase 5 OS=Arabidopsis thaliana OX=3702 GN=MAPKKK5 PE=1 SV=1	T	Signal transduction mechanisms	MEKK [Handroanthus impetiginosus]
c96093.graph_c1	--	--	--	--	--	--	--	--	S	Function unknown	hypothetical protein CDL12_26619 [Handroanthus impetiginosus]
c13629.graph_c0	--	--	--	--	[F]	Nucleotide transport and metabolism	--	--	U	Intracellular trafficking, secretion, and vesicular transport	--
c81773.graph_c0	--	--	--	--	--	--	--	Growth-regulating factor 6 OS=Oryza sativa subsp. japonica OX=39947 GN=GRF6 PE=2 SV=2	K	Transcription	Growth-regulating factor 1 [Theobroma cacao]
c89017.graph_c0	--	--	Molecular Function: motor activity (GO:0003774);; Molecular Function: actin binding (GO:0003779);; Molecular Function: ATP binding (GO:0005524);; Cellular Component: myosin complex (GO:0016459);;	K10357|1.15974e-61|bna:106374180|K10357 myosin V | (RefSeq) myosin-9-like	[Z]	Cytoskeleton	Myosin head (motor domain)	Myosin-11 OS=Arabidopsis thaliana OX=3702 GN=XI-E PE=3 SV=1	Z	Cytoskeleton	BnaUnng05320D, partial [Brassica napus]
c94086.graph_c0	--	--	--	--	--	--	--	--	--	--	hypothetical protein CRG98_050261 [Punica granatum]
c89263.graph_c1	[P]	Inorganic ion transport and metabolism	Cellular Component: integral component of membrane (GO:0016021);;	--	[S]	Function unknown	--	Vacuolar iron transporter homolog 2.1 OS=Arabidopsis thaliana OX=3702 GN=At3g25190 PE=1 SV=1	S	Function unknown	vacuolar iron transporter homolog 1-like [Manihot esculenta]
c64935.graph_c0	[O]	Posttranslational modification, protein turnover, chaperones	--	K09584|4.64751e-105|csv:101221066|K09584 protein disulfide-isomerase A6 [EC:5.3.4.1] | (RefSeq) protein disulfide isomerase-like 2-3	[O]	Posttranslational modification, protein turnover, chaperones	Thioredoxin;; Thioredoxin-like domain;; Thioredoxin-like domain;; OST3 / OST6 family, transporter family;; Thioredoxin-like;; AhpC/TSA family	Protein disulfide isomerase-like 2-3 OS=Oryza sativa subsp. japonica OX=39947 GN=PDIL2-3 PE=2 SV=1	O	Posttranslational modification, protein turnover, chaperones	predicted protein [Hordeum vulgare subsp. vulgare]
c35708.graph_c0	--	--	Biological Process: ethylene biosynthetic process (GO:0009693);; Molecular Function: 1-aminocyclopropane-1-carboxylate oxidase activity (GO:0009815);; Biological Process: fruit ripening (GO:0009835);; Molecular Function: L-ascorbic acid binding (GO:0031418);; Molecular Function: metal ion binding (GO:0046872);; Biological Process: oxidation-reduction process (GO:0055114);;	K05933|2.0706e-58|vvi:100232928|K05933 aminocyclopropanecarboxylate oxidase [EC:1.14.17.4] | (RefSeq) ACO1; 1-aminocyclopropane-1-carboxylate oxidase	[QR]	--	non-haem dioxygenase in morphine synthesis N-terminal	1-aminocyclopropane-1-carboxylate oxidase OS=Actinidia deliciosa OX=3627 GN=ACO PE=2 SV=1	S	Function unknown	ACC oxidase 6 [Actinidia chinensis]
c80567.graph_c1	--	--	--	--	--	--	Dof domain, zinc finger	Dof zinc finger protein DOF1.4 OS=Arabidopsis thaliana OX=3702 GN=DOF1.4 PE=2 SV=1	S	Function unknown	dof zinc finger protein DOF1.4-like [Manihot esculenta]
c118428.graph_c0	[V]	Defense mechanisms	--	--	--	--	--	--	V	Defense mechanisms	--
c57726.graph_c0	[K]	Transcription	--	--	[R]	General function prediction only	Leucine rich repeat;; Leucine Rich Repeat	Receptor-like protein 9DC3 OS=Solanum pimpinellifolium OX=4084 GN=9DC3 PE=3 SV=1	S	Function unknown	receptor-like protein Cf-9 homolog [Quercus suber]
c112894.graph_c0	--	--	--	--	[T]	Signal transduction mechanisms	--	--	S	Function unknown	--
c95483.graph_c1	--	--	--	--	--	--	--	Transcription factor IBH1-like 1 OS=Arabidopsis thaliana OX=3702 GN=IBL1 PE=1 SV=1	S	Function unknown	PREDICTED: transcription factor IBH1 [Vitis vinifera]
c58130.graph_c0	--	--	--	--	--	--	--	--	S	Function unknown	--
c54062.graph_c0	--	--	--	--	[S]	Function unknown	--	--	S	Function unknown	akirin 2 [Chrysochromulina sp. CCMP291]
c103774.graph_c0	--	--	--	--	[R]	General function prediction only	WD domain, G-beta repeat;; Plant protein of unknown function (DUF825)	Probable WRKY transcription factor 24 OS=Arabidopsis thaliana OX=3702 GN=WRKY24 PE=2 SV=1	S	Function unknown	PREDICTED: uncharacterized protein LOC100260315 isoform X1 [Vitis vinifera]
c82860.graph_c0	--	--	--	--	--	--	--	Protein CHUP1, chloroplastic OS=Arabidopsis thaliana OX=3702 GN=CHUP1 PE=1 SV=1	S	Function unknown	PREDICTED: protein CHUP1, chloroplastic-like [Juglans regia]
c31717.graph_c0	--	--	--	--	[R]	General function prediction only	Reverse transcriptase (RNA-dependent DNA polymerase)	Retrovirus-related Pol polyprotein from transposon RE1 OS=Arabidopsis thaliana OX=3702 GN=RE1 PE=2 SV=1	S	Function unknown	PREDICTED: uncharacterized protein LOC100853407 [Vitis vinifera]
c82665.graph_c0	--	--	Cellular Component: integral component of membrane (GO:0016021);;	--	[E]	Amino acid transport and metabolism	--	Probable amino acid permease 7 OS=Arabidopsis thaliana OX=3702 GN=AAP7 PE=2 SV=1	E	Amino acid transport and metabolism	unnamed protein product, partial [Vitis vinifera]
c90470.graph_c1	--	--	Biological Process: establishment of planar polarity (GO:0001736);; Biological Process: vasculature development (GO:0001944);; Biological Process: response to molecule of bacterial origin (GO:0002237);; Molecular Function: transporter activity (GO:0005215);; Cellular Component: intracellular (GO:0005622);; Biological Process: response to heat (GO:0009408);; Biological Process: response to salt st…	K14513|5.47749e-38|sot:102594025|K14513 ethylene-insensitive protein 2 | (RefSeq) ethylene-insensitive protein 2	[P]	Inorganic ion transport and metabolism	--	Ethylene-insensitive protein 2 OS=Arabidopsis thaliana OX=3702 GN=EIN2 PE=1 SV=1	P	Inorganic ion transport and metabolism	EIN2, partial [Nicotiana tabacum]
c57867.graph_c0	--	--	Cellular Component: cell part (GO:0044464);;	--	--	--	--	Peptide-N4-(N-acetyl-beta-glucosaminyl)asparagine amidase A OS=Prunus dulcis OX=3755 PE=1 SV=2	S	Function unknown	PREDICTED: peptide-N4-(N-acetyl-beta-glucosaminyl)asparagine amidase A [Ricinus communis]
c133790.graph_c0	--	--	--	--	--	--	Chitin recognition protein	Mulatexin OS=Morus alba OX=3498 PE=1 SV=2	--	--	chitinase [Ficus carica]
c6649.graph_c1	[K]	Transcription	Molecular Function: glyoxalase III activity (GO:0019172);; Biological Process: methylglyoxal catabolic process to D-lactate via S-lactoyl-glutathione (GO:0019243);; Biological Process: lactate biosynthetic process (GO:0019249);;	--	--	--	DJ-1/PfpI family;; ThiJ/PfpI family-like	--	S	Function unknown	class I glutamine amidotransferase-like protein [Alternaria alternata]
c99376.graph_c0	--	--	Biological Process: formation of translation preinitiation complex (GO:0001731);; Molecular Function: translation initiation factor activity (GO:0003743);; Cellular Component: eukaryotic translation initiation factor 3 complex (GO:0005852);; Biological Process: regulation of translational initiation (GO:0006446);; Cellular Component: eukaryotic 43S preinitiation complex (GO:0016282);; Molecular F…	K03252|0|vvi:100252123|K03252 translation initiation factor 3 subunit C | (RefSeq) eukaryotic translation initiation factor 3 subunit C	[J]	Translation, ribosomal structure and biogenesis	Eukaryotic translation initiation factor 3 subunit 8 N-terminus;; PCI domain	Eukaryotic translation initiation factor 3 subunit C OS=Medicago truncatula OX=3880 GN=TIF3C1 PE=2 SV=1	J	Translation, ribosomal structure and biogenesis	PREDICTED: eukaryotic translation initiation factor 3 subunit C [Vitis vinifera]
c131353.graph_c0	--	--	Cellular Component: ESCRT III complex (GO:0000815);; Molecular Function: identical protein binding (GO:0042802);; Biological Process: protein transport to vacuole involved in ubiquitin-dependent protein catabolic process via the multivesicular body sorting pathway (GO:0043328);; Biological Process: intralumenal vesicle formation (GO:0070676);; Biological Process: cellular response to anoxia (GO:0…	--	[U]	Intracellular trafficking, secretion, and vesicular transport	Snf7	--	U	Intracellular trafficking, secretion, and vesicular transport	hypothetical protein PHSY_000357 [Pseudozyma hubeiensis SY62]
c97987.graph_c0	[G]	Carbohydrate transport and metabolism	--	--	[G]	Carbohydrate transport and metabolism	Histidine phosphatase superfamily (branch 1)	--	S	Function unknown	PREDICTED: uncharacterized protein LOC100248121 [Vitis vinifera]
c89825.graph_c0	--	--	--	--	[R]	General function prediction only	PPR repeat family;; PPR repeat;; PPR repeat;; Pentatricopeptide repeat domain;; PPR repeat family;; PPR repeat;; PPR repeat;; Pentatricopeptide repeat domain;; Pentacotripeptide-repeat region of PRORP	Pentatricopeptide repeat-containing protein At2g15980 OS=Arabidopsis thaliana OX=3702 GN=At2g15980 PE=2 SV=1	S	Function unknown	PREDICTED: pentatricopeptide repeat-containing protein At2g15980 [Ipomoea nil]
c49967.graph_c0	--	--	--	--	--	--	--	--	S	Function unknown	hypothetical protein POPTR_008G114800v3 [Populus trichocarpa]
c120532.graph_c0	--	--	--	--	--	--	--	--	S	Function unknown	--
c103133.graph_c0	[M]	Cell wall/membrane/envelope biogenesis	Cellular Component: integral component of membrane (GO:0016021);;	K08678|0|tcc:TCM_004657|K08678 UDP-glucuronate decarboxylase [EC:4.1.1.35] | (RefSeq) NAD(P)-binding Rossmann-fold superfamily protein isoform 1	[GM]	--	GDP-mannose 4,6 dehydratase;; NAD dependent epimerase/dehydratase family;; 3-beta hydroxysteroid dehydrogenase/isomerase family;; RmlD substrate binding domain;; Male sterility protein;; Polysaccharide biosynthesis protein	UDP-glucuronic acid decarboxylase 2 OS=Arabidopsis thaliana OX=3702 GN=UXS2 PE=1 SV=1	M	Cell wall/membrane/envelope biogenesis	PREDICTED: UDP-glucuronic acid decarboxylase 2-like [Erythranthe guttata]
c57637.graph_c0	--	--	Molecular Function: nucleotide binding (GO:0000166);; Molecular Function: catalytic activity (GO:0003824);; Molecular Function: ion binding (GO:0043167);; Biological Process: macromolecule metabolic process (GO:0043170);; Biological Process: cellular metabolic process (GO:0044237);; Biological Process: primary metabolic process (GO:0044238);; Biological Process: response to stimulus (GO:0050896);;	--	[R]	General function prediction only	--	Putative ribonuclease H protein At1g65750 OS=Arabidopsis thaliana OX=3702 GN=At1g65750 PE=3 SV=1	K	Transcription	hypothetical protein VITISV_042298 [Vitis vinifera]
c86609.graph_c0	--	--	--	--	--	--	Transferase family	Protein ECERIFERUM 26-like OS=Arabidopsis thaliana OX=3702 GN=CER26L PE=2 SV=1	S	Function unknown	PREDICTED: uncharacterized protein LOC8267950 [Ricinus communis]
c41226.graph_c0	--	--	--	--	--	--	--	--	T	Signal transduction mechanisms	--
c88324.graph_c1	--	--	--	--	--	--	hAT family C-terminal dimerisation region	--	S	Function unknown	uncharacterized protein LOC111366639 [Olea europaea var. sylvestris]
c125906.graph_c0	[CR]	Energy production and conversion ;; General function prediction only	Molecular Function: monooxygenase activity (GO:0004497);; Molecular Function: zinc ion binding (GO:0008270);; Molecular Function: oxidoreductase activity, acting on paired donors, with incorporation or reduction of molecular oxygen (GO:0016705);; Biological Process: oxidation-reduction process (GO:0055114);;	K18980|5.9035e-06|vra:106767067|K18980 2-methylene-furan-3-one reductase [EC:1.3.1.105] | (RefSeq) 2-methylene-furan-3-one reductase-like	--	--	--	--	S	Function unknown	putative methanesulfonate monooxygenase protein [Neofusicoccum parvum UCRNP2]
c88955.graph_c0	--	--	--	--	--	--	--	--	--	--	PREDICTED: uncharacterized protein LOC107028999 [Solanum pennellii]
c3323.graph_c0	--	--	Molecular Function: nucleic acid binding (GO:0003676);; Biological Process: cellular macromolecule metabolic process (GO:0044260);; Biological Process: nucleic acid metabolic process (GO:0090304);;	--	[R]	General function prediction only	--	Retrovirus-related Pol polyprotein from transposon TNT 1-94 OS=Nicotiana tabacum OX=4097 PE=2 SV=1	S	Function unknown	hypothetical protein VITISV_006313 [Vitis vinifera]
c79375.graph_c0	--	--	--	K09422|5.23909e-143|vvi:100853539|K09422 myb proto-oncogene protein, plant | (RefSeq) transcription factor RAX3	[K]	Transcription	Myb-like DNA-binding domain;; Myb-like DNA-binding domain	Transcription factor RAX3 OS=Arabidopsis thaliana OX=3702 GN=RAX3 PE=2 SV=1	K	Transcription	PREDICTED: transcription factor RAX3 [Vitis vinifera]
c75460.graph_c0	[O]	Posttranslational modification, protein turnover, chaperones	Molecular Function: ATP binding (GO:0005524);; Biological Process: protein folding (GO:0006457);; Molecular Function: unfolded protein binding (GO:0051082);;	K03283|0|gsl:Gasu_51530|K03283 heat shock 70kDa protein 1/8 | (RefSeq) molecular chaperone DnaK	[O]	Posttranslational modification, protein turnover, chaperones	NAD-specific glutamate dehydrogenase;; Hsp70 protein;; MreB/Mbl protein	Heat shock 70 kDa protein, mitochondrial OS=Phaseolus vulgaris OX=3885 PE=2 SV=1	O	Posttranslational modification, protein turnover, chaperones	heat shock protein 70 [Pyrenochaeta sp. DS3sAY3a]
c90514.graph_c0	[L]	Replication, recombination and repair	Molecular Function: DNA binding (GO:0003677);; Biological Process: base-excision repair (GO:0006284);; Molecular Function: DNA-3-methyladenine glycosylase activity (GO:0008725);; Molecular Function: DNA-7-methylguanine glycosylase activity (GO:0043916);; Molecular Function: DNA-7-methyladenine glycosylase activity (GO:0052821);; Molecular Function: DNA-3-methylguanine glycosylase activity (GO:005…	K03652|8.65306e-132|nnu:104587452|K03652 DNA-3-methyladenine glycosylase [EC:3.2.2.21] | (RefSeq) DNA-3-methyladenine glycosylase	[L]	Replication, recombination and repair	Methylpurine-DNA glycosylase (MPG)	DNA-3-methyladenine glycosylase OS=Arabidopsis thaliana OX=3702 GN=MAG PE=2 SV=1	L	Replication, recombination and repair	DNA-3-methyladenine glycosylase [Manihot esculenta]
c53977.graph_c0	--	--	Molecular Function: GTP binding (GO:0005525);; Molecular Function: hydrolase activity, acting on acid anhydrides (GO:0016817);;	--	--	--	--	Translocase of chloroplast 120, chloroplastic OS=Arabidopsis thaliana OX=3702 GN=TOC120 PE=1 SV=1	S	Function unknown	translocase of chloroplast 120, chloroplastic [Jatropha curcas]
c49979.graph_c0	--	--	--	--	[TV]	--	--	--	O	Posttranslational modification, protein turnover, chaperones	--
c135196.graph_c0	[G]	Carbohydrate transport and metabolism	Molecular Function: glucose-6-phosphate isomerase activity (GO:0004347);; Biological Process: gluconeogenesis (GO:0006094);; Biological Process: glycolytic process (GO:0006096);;	K01810|1.85211e-20|gsl:Gasu_55050|K01810 glucose-6-phosphate isomerase [EC:5.3.1.9] | (RefSeq) glucose-6-phosphate isomerase	[G]	Carbohydrate transport and metabolism	Phosphoglucose isomerase	Glucose-6-phosphate isomerase, cytosolic B OS=Oryza sativa subsp. japonica OX=39947 GN=Os06g0256500 PE=2 SV=2	G	Carbohydrate transport and metabolism	glucose-6-phosphate isomerase [Linderina pennispora]
c13550.graph_c0	--	--	--	--	[K]	Transcription	--	--	K	Transcription	--
c100871.graph_c0	--	--	--	--	--	--	--	Coiled-coil domain-containing protein SCD2 OS=Arabidopsis thaliana OX=3702 GN=SCD2 PE=1 SV=1	--	--	PREDICTED: coiled-coil domain-containing protein SCD2-like [Erythranthe guttata]
c96275.graph_c0	--	--	Biological Process: polyamine biosynthetic process (GO:0006596);; Molecular Function: N-carbamoylputrescine amidase activity (GO:0050126);;	K12251|6.43182e-14|egr:104421305|K12251 N-carbamoylputrescine amidase [EC:3.5.1.53] | (RefSeq) N-carbamoylputrescine amidase	--	--	--	N-carbamoylputrescine amidase OS=Solanum lycopersicum OX=4081 GN=CPA PE=2 SV=1	S	Function unknown	PREDICTED: N-carbamoylputrescine amidase-like [Juglans regia]
c33941.graph_c0	[I]	Lipid transport and metabolism	Biological Process: lipid metabolic process (GO:0006629);; Molecular Function: glycerophosphodiester phosphodiesterase activity (GO:0008889);; Cellular Component: membrane (GO:0016020);;	--	[C]	Energy production and conversion	Glycerophosphoryl diester phosphodiesterase family	Glycerophosphodiester phosphodiesterase GDPDL7 OS=Arabidopsis thaliana OX=3702 GN=GDPDL7 PE=2 SV=1	C	Energy production and conversion	Glycerophosphoryl diester phosphodiesterase [Trema orientalis]
c88860.graph_c0	--	--	Cellular Component: integral component of membrane (GO:0016021);;	K08246|0|pmum:103338046|K08246 cycloeucalenol cycloisomerase [EC:5.5.1.9] | (RefSeq) cycloeucalenol cycloisomerase	--	--	--	Cycloeucalenol cycloisomerase OS=Arabidopsis thaliana OX=3702 GN=CPI1 PE=2 SV=1	I	Lipid transport and metabolism	PREDICTED: cycloeucalenol cycloisomerase [Prunus mume]
c89020.graph_c0	--	--	Molecular Function: ionotropic glutamate receptor activity (GO:0004970);; Biological Process: ion transport (GO:0006811);; Biological Process: response to wounding (GO:0009611);; Biological Process: induced systemic resistance, jasmonic acid mediated signaling pathway (GO:0009864);; Cellular Component: integral component of membrane (GO:0016021);; Biological Process: ionotropic glutamate receptor…	K05387|4.55007e-43|pop:POPTR_0005s10570g|K05387 glutamate receptor, ionotropic, plant | (RefSeq) POPTRDRAFT_558796; glutamate receptor family protein	[PET]	--	--	Glutamate receptor 3.3 OS=Arabidopsis thaliana OX=3702 GN=GLR3.3 PE=2 SV=1	S	Function unknown	hypothetical protein POPTR_005G102700v3 [Populus trichocarpa]
c92737.graph_c0	--	--	Biological Process: autophagy (GO:0006914);; Biological Process: cellular response to nitrogen starvation (GO:0006995);;	K08341|1.31792e-74|pop:POPTR_0003s11030g|K08341 GABA(A) receptor-associated protein | (RefSeq) POPTRDRAFT_711668; autophagy 8g family protein	[Z]	Cytoskeleton	Autophagy protein Atg8 ubiquitin like;; Ubiquitin-like autophagy protein Apg12	Autophagy-related protein 8f OS=Arabidopsis thaliana OX=3702 GN=ATG8F PE=1 SV=1	U	Intracellular trafficking, secretion, and vesicular transport	PREDICTED: autophagy-related protein 8f isoform X2 [Gossypium raimondii]
c64113.graph_c1	--	--	--	--	[Z]	Cytoskeleton	--	--	Z	Cytoskeleton	--
c41410.graph_c0	--	--	--	--	[Q]	Secondary metabolites biosynthesis, transport and catabolism	Kazal-type serine protease inhibitor domain	--	P	Inorganic ion transport and metabolism	--
c88921.graph_c1	--	--	--	--	--	--	TPL-binding domain in jasmonate signalling	--	S	Function unknown	hypothetical protein CDL12_11994 [Handroanthus impetiginosus]
c89913.graph_c0	--	--	Molecular Function: protein serine/threonine kinase activity (GO:0004674);; Cellular Component: nucleus (GO:0005634);; Cellular Component: cytoplasm (GO:0005737);; Cellular Component: plasma membrane (GO:0005886);; Biological Process: phosphorylation (GO:0016310);; Biological Process: intracellular signal transduction (GO:0035556);;	--	--	--	--	--	T	Signal transduction mechanisms	PREDICTED: serine/threonine-protein kinase D6PK [Vitis vinifera]
c114285.graph_c0	--	--	--	--	--	--	--	--	S	Function unknown	uncharacterized protein LOC111312782 isoform X2 [Durio zibethinus]
c84856.graph_c1	--	--	Molecular Function: nucleic acid binding (GO:0003676);;	--	--	--	--	--	--	--	uncharacterized protein LOC110602009 [Manihot esculenta]
c71154.graph_c0	--	--	Molecular Function: calcium-transporting ATPase activity (GO:0005388);; Molecular Function: ATP binding (GO:0005524);; Cellular Component: endosome (GO:0005768);; Cellular Component: trans-Golgi network (GO:0005802);; Cellular Component: integral component of plasma membrane (GO:0005887);; Biological Process: cellular calcium ion homeostasis (GO:0006874);; Molecular Function: manganese-transporti…	K05853|7.6122e-22|sbi:SORBI_01g009225|K05853 Ca2+ transporting ATPase, sarcoplasmic/endoplasmic reticulum [EC:3.6.3.8] | (RefSeq) SORBIDRAFT_01g009225, Sb01g009225; hypothetical protein	[P]	Inorganic ion transport and metabolism	--	Calcium-transporting ATPase 3, endoplasmic reticulum-type OS=Arabidopsis thaliana OX=3702 GN=ECA3 PE=2 SV=3	P	Inorganic ion transport and metabolism	PREDICTED: calcium-transporting ATPase 3, endoplasmic reticulum-type-like [Gossypium hirsutum]
c108721.graph_c0	--	--	Biological Process: ATP synthesis coupled proton transport (GO:0015986);; Biological Process: ATP hydrolysis coupled proton transport (GO:0015991);; Cellular Component: integral component of membrane (GO:0016021);; Cellular Component: proton-transporting ATP synthase complex, coupling factor F(o) (GO:0045263);; Molecular Function: proton-transporting ATPase activity, rotational mechanism (GO:0046…	--	--	--	--	--	C	Energy production and conversion	ATP synthase subunit-like protein [Acremonium chrysogenum ATCC 11550]
c45565.graph_c0	--	--	--	K14491|2.5674e-07|vvi:100266808|K14491 two-component response regulator ARR-B family | (RefSeq) two-component response regulator ORR22-like	--	--	--	--	--	--	hypothetical protein VITISV_039080 [Vitis vinifera]
c85198.graph_c0	--	--	Molecular Function: protein serine/threonine kinase activity (GO:0004674);; Molecular Function: ATP binding (GO:0005524);; Cellular Component: nucleolus (GO:0005730);; Cellular Component: cytoplasm (GO:0005737);; Cellular Component: plasma membrane (GO:0005886);; Biological Process: protein phosphorylation (GO:0006468);; Biological Process: intracellular signal transduction (GO:0035556);;	--	[R]	General function prediction only	Protein kinase domain	Protein kinase G11A OS=Oryza sativa subsp. japonica OX=39947 GN=Os06g0291600 PE=2 SV=1	T	Signal transduction mechanisms	PREDICTED: serine/threonine-protein kinase D6PKL1-like [Nelumbo nucifera]
c100002.graph_c0	--	--	Cellular Component: integral component of membrane (GO:0016021);;	--	--	--	PB1 domain	CBS domain-containing protein CBSCBSPB3 OS=Arabidopsis thaliana OX=3702 GN=CBSCBSPB3 PE=1 SV=1	S	Function unknown	PREDICTED: CBS domain-containing protein CBSCBSPB3 isoform X3 [Nicotiana attenuata]
c86329.graph_c0	[C]	Energy production and conversion	Molecular Function: NADPH dehydrogenase activity (GO:0003959);; Cellular Component: intracellular (GO:0005622);; Molecular Function: FMN binding (GO:0010181);; Biological Process: oxidation-reduction process (GO:0055114);;	K05894|7.62231e-152|tcc:TCM_006136|K05894 12-oxophytodienoic acid reductase [EC:1.3.1.42] | (RefSeq) 12-oxophytodienoate reductase 1	[CR]	--	NADH:flavin oxidoreductase / NADH oxidase family	Putative 12-oxophytodienoate reductase 11 OS=Oryza sativa subsp. japonica OX=39947 GN=OPR11 PE=2 SV=1	C	Energy production and conversion	putative 12-oxophytodienoate reductase 11 [Herrania umbratica]
c111780.graph_c0	--	--	Molecular Function: nucleic acid binding (GO:0003676);; Molecular Function: catechol oxidase activity (GO:0004097);; Molecular Function: zinc ion binding (GO:0008270);; Biological Process: DNA integration (GO:0015074);; Biological Process: oxidation-reduction process (GO:0055114);;	--	[R]	General function prediction only	--	Retrovirus-related Pol polyprotein from transposon TNT 1-94 OS=Nicotiana tabacum OX=4097 PE=2 SV=1	S	Function unknown	Retrovirus-related Pol polyprotein from transposon TNT 1-94 [Cajanus cajan]
c78307.graph_c0	--	--	Molecular Function: binding (GO:0005488);;	K09338|1.63956e-26|nnu:104593226|K09338 homeobox-leucine zipper protein | (RefSeq) homeobox-leucine zipper protein HAT5-like	[K]	Transcription	Homeobox associated leucine zipper	Homeobox-leucine zipper protein HAT5 OS=Arabidopsis thaliana OX=3702 GN=HAT5 PE=1 SV=1	K	Transcription	PREDICTED: homeobox-leucine zipper protein HAT5 [Juglans regia]
c133704.graph_c0	--	--	--	--	--	--	--	--	S	Function unknown	--
c70788.graph_c0	--	--	--	--	[R]	General function prediction only	Domain of unknown function (DUF4283)	--	S	Function unknown	uncharacterized protein LOC110428853, partial [Herrania umbratica]
c86373.graph_c1	--	--	--	--	--	--	--	--	S	Function unknown	PREDICTED: TMV resistance protein N-like isoform X1 [Pyrus x bretschneideri]
c71121.graph_c1	[J]	Translation, ribosomal structure and biogenesis	Molecular Function: structural constituent of ribosome (GO:0003735);; Cellular Component: ribosome (GO:0005840);; Biological Process: translation (GO:0006412);;	K02915|4.6168e-66|vra:106758762|K02915 large subunit ribosomal protein L34e | (RefSeq) 60S ribosomal protein L34-like	[J]	Translation, ribosomal structure and biogenesis	Ribosomal protein L34e	60S ribosomal protein L34 OS=Pisum sativum OX=3888 GN=RPL34 PE=2 SV=1	J	Translation, ribosomal structure and biogenesis	60S ribosomal protein L34 [Vigna radiata var. radiata]
c125242.graph_c0	--	--	Cellular Component: nuclear pore (GO:0005643);; Biological Process: nucleocytoplasmic transport (GO:0006913);; Molecular Function: structural constituent of nuclear pore (GO:0017056);;	--	[R]	General function prediction only	--	--	S	Function unknown	Arrestin-like protein [Macrophomina phaseolina MS6]
c130744.graph_c0	--	--	--	--	--	--	--	--	S	Function unknown	hypothetical protein MPH_11179 [Macrophomina phaseolina MS6]
c95056.graph_c0	--	--	--	--	[A]	RNA processing and modification	--	Probable small nuclear ribonucleoprotein G OS=Arabidopsis thaliana OX=3702 GN=At2g23930 PE=3 SV=1	--	--	--
c61879.graph_c0	--	--	--	--	--	--	MULE transposase domain	Protein FAR1-RELATED SEQUENCE 5 OS=Arabidopsis thaliana OX=3702 GN=FRS5 PE=1 SV=1	S	Function unknown	Protein FAR1-like sequence 5 [Apostasia shenzhenica]
c102890.graph_c0	--	--	--	--	[R]	General function prediction only	Retrotransposon gag protein;; Retroviral aspartyl protease;; Chromo (CHRromatin Organisation MOdifier) domain	--	L	Replication, recombination and repair	hypothetical protein VITISV_039388 [Vitis vinifera]
c72005.graph_c0	--	--	Cellular Component: cytoplasm (GO:0005737);; Cellular Component: integral component of membrane (GO:0016021);; Biological Process: metal ion transport (GO:0030001);; Molecular Function: transition metal ion binding (GO:0046914);; Biological Process: cellular transition metal ion homeostasis (GO:0046916);;	--	[P]	Inorganic ion transport and metabolism	--	Heavy metal-associated isoprenylated plant protein 44 OS=Arabidopsis thaliana OX=3702 GN=HIPP44 PE=2 SV=1	S	Function unknown	heavy metal-associated isoprenylated plant protein 30-like isoform X1 [Hevea brasiliensis]
c84177.graph_c1	--	--	--	K19366|1.60055e-57|sot:102584895|K19366 spartin | (RefSeq) uncharacterized LOC102584895	--	--	--	Senescence/dehydration-associated protein At3g51250 OS=Arabidopsis thaliana OX=3702 GN=At3g51250 PE=2 SV=1	S	Function unknown	PREDICTED: protein EARLY-RESPONSIVE TO DEHYDRATION 7, chloroplastic-like [Juglans regia]
c134066.graph_c0	--	--	--	--	--	--	--	--	--	--	hypothetical protein JL09_g5811, partial [Pichia kudriavzevii]
c96044.graph_c0	[R]	General function prediction only	Biological Process: G2/M transition of mitotic cell cycle (GO:0000086);; Cellular Component: nucleus (GO:0005634);; Biological Process: regulation of meristem structural organization (GO:0009934);; Cellular Component: membrane (GO:0016020);; Biological Process: cell division (GO:0051301);;	--	[R]	General function prediction only	Tetratricopeptide repeat;; Tetratricopeptide repeat;; Tetratricopeptide repeat;; Tetratricopeptide repeat;; Tetratricopeptide repeat;; Tetratricopeptide repeat	Protein TONSOKU OS=Arabidopsis thaliana OX=3702 GN=TSK PE=1 SV=2	S	Function unknown	PREDICTED: protein TONSOKU [Vitis vinifera]
c71343.graph_c0	--	--	--	--	[R]	General function prediction only	--	--	S	Function unknown	uncharacterized protein LOC111406714 [Olea europaea var. sylvestris]
c93197.graph_c0	[X]	Mobilome: prophages, transposons	Molecular Function: nucleic acid binding (GO:0003676);; Biological Process: DNA integration (GO:0015074);; Cellular Component: integral component of membrane (GO:0016021);; Molecular Function: transferase activity, transferring hexosyl groups (GO:0016758);;	--	[R]	General function prediction only	Reverse transcriptase (RNA-dependent DNA polymerase);; Integrase core domain;; GAG-pre-integrase domain;; Retrotransposon gag protein	Retrovirus-related Pol polyprotein from transposon TNT 1-94 OS=Nicotiana tabacum OX=4097 PE=2 SV=1	S	Function unknown	retrovirus-related Pol polyprotein from transposon TNT 1-94 [Trifolium pratense]
c102971.graph_c0	[T]	Signal transduction mechanisms	Molecular Function: phosphoprotein phosphatase activity (GO:0004721);; Biological Process: cellular process (GO:0009987);; Cellular Component: membrane (GO:0016020);; Molecular Function: cation binding (GO:0043169);; Biological Process: single-organism process (GO:0044699);; Biological Process: regulation of biological process (GO:0050789);;	K01090|1.26922e-166|pper:PRUPE_ppa003491mg|K01090 protein phosphatase [EC:3.1.3.16] | (RefSeq) hypothetical protein	--	--	FHA domain;; Protein phosphatase 2C;; Protein phosphatase 2C;; Protein phosphatase 2C	Protein phosphatase 2C 70 OS=Arabidopsis thaliana OX=3702 GN=KAPP PE=1 SV=2	T	Signal transduction mechanisms	protein phosphatase 2C 70 isoform X1 [Prunus persica]
c103836.graph_c0	[G]	Carbohydrate transport and metabolism	--	K16055|0|mdm:103446295|K16055 trehalose 6-phosphate synthase/phosphatase [EC:2.4.1.15 3.1.3.12] | (RefSeq) probable alpha,alpha-trehalose-phosphate synthase [UDP-forming] 7	[G]	Carbohydrate transport and metabolism	Glycosyltransferase family 20;; Trehalose-phosphatase;; haloacid dehalogenase-like hydrolase	Probable alpha,alpha-trehalose-phosphate synthase [UDP-forming] 7 OS=Arabidopsis thaliana OX=3702 GN=TPS7 PE=1 SV=1	G	Carbohydrate transport and metabolism	alpha,alpha-trehalose-phosphate synthase 7 [Camellia sinensis]
c103372.graph_c0	--	--	--	--	--	--	Plant protein of unknown function (DUF863)	--	S	Function unknown	PREDICTED: uncharacterized protein LOC104879181 isoform X2 [Vitis vinifera]
c68600.graph_c0	--	--	Molecular Function: nucleic acid binding (GO:0003676);; Molecular Function: zinc ion binding (GO:0008270);; Biological Process: DNA integration (GO:0015074);; Molecular Function: hydrolase activity (GO:0016787);;	--	[R]	General function prediction only	Reverse transcriptase (RNA-dependent DNA polymerase)	--	L	Replication, recombination and repair	Retrovirus-related Pol polyprotein from transposon TNT 1-94 [Cajanus cajan]
c77276.graph_c0	[E]	Amino acid transport and metabolism	--	K08776|6.24075e-13|gsl:Gasu_15870|K08776 puromycin-sensitive aminopeptidase [EC:3.4.11.-] | (RefSeq) puromycin-sensitive aminopeptidase	[EO]	--	--	--	E	Amino acid transport and metabolism	hypothetical protein BCR33DRAFT_848237 [Rhizoclosmatium globosum]
c89127.graph_c0	--	--	--	K15559|2.78958e-42|vvi:100249768|K15559 regulator of Ty1 transposition protein 103 | (RefSeq) regulation of nuclear pre-mRNA domain-containing protein 2	[A]	RNA processing and modification	--	--	S	Function unknown	PREDICTED: regulation of nuclear pre-mRNA domain-containing protein 2 [Vitis vinifera]
c91105.graph_c0	--	--	--	K03881|6.11575e-06|bvg:809588|K03881 NADH-ubiquinone oxidoreductase chain 4 [EC:1.6.5.3] | (RefSeq) orf288, BevupMp107; orf288	[C]	Energy production and conversion	--	NADH-ubiquinone oxidoreductase chain 4 OS=Triticum aestivum OX=4565 GN=ND4 PE=2 SV=2	--	--	hypothetical protein LSAT_3X108200 [Lactuca sativa]
c10400.graph_c1	--	--	--	--	[C]	Energy production and conversion	--	SNF1-related protein kinase regulatory subunit gamma-like PV42a OS=Arabidopsis thaliana OX=3702 GN=PV42A PE=2 SV=1	S	Function unknown	SNF1-related protein kinase regulatory subunit gamma-like PV42a [Quercus suber]
c81855.graph_c2	[T]	Signal transduction mechanisms	Molecular Function: ATP binding (GO:0005524);; Cellular Component: plasma membrane (GO:0005886);; Biological Process: drug transmembrane transport (GO:0006855);; Molecular Function: xenobiotic-transporting ATPase activity (GO:0008559);; Cellular Component: integral component of membrane (GO:0016021);; Biological Process: xenobiotic transport (GO:0042908);;	--	[Q]	Secondary metabolites biosynthesis, transport and catabolism	ABC transporter	Putative white-brown complex homolog protein 30 OS=Arabidopsis thaliana OX=3702 GN=WBC30 PE=1 SV=3	V	Defense mechanisms	PREDICTED: putative white-brown complex homolog protein 30 isoform X2 [Cucumis melo]
c55558.graph_c1	[O]	Posttranslational modification, protein turnover, chaperones	Cellular Component: vacuole (GO:0005773);; Cellular Component: endoplasmic reticulum (GO:0005783);; Cellular Component: Golgi apparatus (GO:0005794);; Molecular Function: electron carrier activity (GO:0009055);; Molecular Function: protein disulfide oxidoreductase activity (GO:0015035);; Biological Process: cell redox homeostasis (GO:0045454);; Biological Process: oxidation-reduction process (GO:…	K03676|9.28811e-59|cit:102625900|K03676 glutaredoxin 3 | (RefSeq) glutaredoxin-C4	[O]	Posttranslational modification, protein turnover, chaperones	Glutaredoxin;; Glutathione S-transferase, N-terminal domain	Glutaredoxin-C4 OS=Arabidopsis thaliana OX=3702 GN=GRXC4 PE=2 SV=2	O	Posttranslational modification, protein turnover, chaperones	PREDICTED: glutaredoxin-C4 [Ziziphus jujuba]
c103249.graph_c0	--	--	--	--	[R]	General function prediction only	PPR repeat family;; PPR repeat;; PPR repeat;; Pentatricopeptide repeat domain;; Pentacotripeptide-repeat region of PRORP;; Mitochondrial 28S ribosomal protein S27;; Tetratricopeptide repeat;; Mitochondrial ATPase expression;; Tetratricopeptide repeat	Pentatricopeptide repeat-containing protein At1g52620 OS=Arabidopsis thaliana OX=3702 GN=At1g52620 PE=2 SV=1	S	Function unknown	PREDICTED: pentatricopeptide repeat-containing protein At1g52620 [Vitis vinifera]
c101471.graph_c1	[G]	Carbohydrate transport and metabolism	Cellular Component: chloroplast (GO:0009507);; Biological Process: response to abscisic acid (GO:0009737);; Molecular Function: transferase activity, transferring glycosyl groups (GO:0016757);;	K06617|0|vvi:100242394|K06617 raffinose synthase [EC:2.4.1.82] | (RefSeq) galactinol--sucrose galactosyltransferase	--	--	Raffinose synthase or seed imbibition protein Sip1	Galactinol--sucrose galactosyltransferase OS=Pisum sativum OX=3888 GN=RFS PE=1 SV=1	S	Function unknown	PREDICTED: probable galactinol--sucrose galactosyltransferase 5 [Juglans regia]
c100613.graph_c0	--	--	--	--	--	--	--	--	O	Posttranslational modification, protein turnover, chaperones	hypothetical protein F511_13638 [Dorcoceras hygrometricum]
c59145.graph_c0	[W]	Extracellular structures	Molecular Function: protein serine/threonine kinase activity (GO:0004674);; Molecular Function: ATP binding (GO:0005524);; Cellular Component: plasma membrane (GO:0005886);; Biological Process: protein phosphorylation (GO:0006468);; Cellular Component: integral component of membrane (GO:0016021);; Molecular Function: carbohydrate binding (GO:0030246);;	--	--	--	Protein tyrosine kinase;; Protein kinase domain	Probable LRR receptor-like serine/threonine-protein kinase At1g53440 OS=Arabidopsis thaliana OX=3702 GN=At1g53440 PE=2 SV=2	--	--	PREDICTED: probable LRR receptor-like serine/threonine-protein kinase RFK1 [Nicotiana tabacum]
c57865.graph_c0	--	--	--	--	--	--	Cotton fibre expressed protein	--	S	Function unknown	PREDICTED: uncharacterized protein LOC104090725 [Nicotiana tomentosiformis]
c101657.graph_c1	--	--	Biological Process: proteolysis (GO:0006508);; Molecular Function: cysteine-type peptidase activity (GO:0008234);; Biological Process: cellular protein metabolic process (GO:0044267);; Molecular Function: metal ion binding (GO:0046872);;	K11366|1.10857e-24|nnu:104592528|K11366 ubiquitin carboxyl-terminal hydrolase 22/27/51 [EC:3.4.19.12] | (RefSeq) ubiquitin carboxyl-terminal hydrolase 22-like	--	--	--	Ubiquitin carboxyl-terminal hydrolase 22 OS=Arabidopsis thaliana OX=3702 GN=UBP22 PE=2 SV=1	O	Posttranslational modification, protein turnover, chaperones	PREDICTED: ubiquitin carboxyl-terminal hydrolase 22-like [Nelumbo nucifera]
c20181.graph_c0	--	--	Molecular Function: binding (GO:0005488);;	--	--	--	--	--	L	Replication, recombination and repair	hypothetical protein CRG98_020571 [Punica granatum]
c87242.graph_c0	--	--	Molecular Function: chromatin binding (GO:0003682);; Biological Process: transcription, DNA-templated (GO:0006351);;	--	[K]	Transcription	Transcription factor S-II (TFIIS), central domain;; BAH domain	Chromatin remodeling protein At4g04260 OS=Arabidopsis thaliana OX=3702 GN=At4g04260 PE=3 SV=2	S	Function unknown	PREDICTED: uncharacterized protein DDB_G0283697 [Theobroma cacao]
c89356.graph_c2	--	--	Biological Process: macromolecule metabolic process (GO:0043170);; Biological Process: primary metabolic process (GO:0044238);;	--	[R]	General function prediction only	--	--	L	Replication, recombination and repair	PREDICTED: transposon Ty3-G Gag-Pol polyprotein [Phoenix dactylifera]
c89964.graph_c0	[QV]	Secondary metabolites biosynthesis, transport and catabolism ;; Defense mechanisms	Molecular Function: monooxygenase activity (GO:0004497);; Molecular Function: iron ion binding (GO:0005506);; Cellular Component: integral component of membrane (GO:0016021);; Molecular Function: oxidoreductase activity, acting on paired donors, with incorporation or reduction of molecular oxygen (GO:0016705);; Molecular Function: heme binding (GO:0020037);; Biological Process: oxidation-reductio…	K20661|1.22927e-130|egr:104434149|K20661 cytochrome P450 family 714 subfamily A polypeptide 1 | (RefSeq) cytochrome P450 714C2	[QI]	--	Cytochrome P450	Cytochrome P450 714C2 OS=Oryza sativa subsp. japonica OX=39947 GN=CYP714C2 PE=2 SV=1	Q	Secondary metabolites biosynthesis, transport and catabolism	PREDICTED: cytochrome P450 714C2-like [Juglans regia]
c124294.graph_c0	--	--	Cellular Component: cell (GO:0005623);; Biological Process: single-organism process (GO:0044699);; Biological Process: regulation of cellular process (GO:0050794);;	--	--	--	--	--	S	Function unknown	DEP domain [Macleaya cordata]
c13380.graph_c0	--	--	--	--	--	--	--	--	S	Function unknown	hypothetical protein PRUPE_4G040400 [Prunus persica]
c18446.graph_c0	--	--	--	--	--	--	--	--	--	--	DELLA protein RGL1-like [Olea europaea var. sylvestris]
c91822.graph_c1	--	--	Molecular Function: microtubule motor activity (GO:0003777);; Molecular Function: ATP binding (GO:0005524);; Cellular Component: microtubule (GO:0005874);; Biological Process: microtubule-based movement (GO:0007018);; Molecular Function: microtubule binding (GO:0008017);; Biological Process: regulation of microtubule-based process (GO:0032886);; Biological Process: root development (GO:0048364);;	--	[Z]	Cytoskeleton	Armadillo/beta-catenin-like repeat	Kinesin-like protein KIN-UB OS=Oryza sativa subsp. japonica OX=39947 GN=KINUB PE=2 SV=1	Z	Cytoskeleton	PREDICTED: armadillo repeat-containing kinesin-like protein 2 [Ziziphus jujuba]
c91591.graph_c0	--	--	--	--	[R]	General function prediction only	C2H2-type zinc finger;; C2H2-type zinc finger;; Zinc finger, C2H2 type;; Zinc-finger double-stranded RNA-binding	Zinc finger protein ZAT4 OS=Arabidopsis thaliana OX=3702 GN=ZAT4 PE=2 SV=1	S	Function unknown	uncharacterized protein LOC105177311 [Sesamum indicum]
c99117.graph_c0	--	--	Molecular Function: kinase activity (GO:0016301);; Biological Process: phosphorylation (GO:0016310);;	--	[L]	Replication, recombination and repair	DDE superfamily endonuclease;; Plant transposon protein	--	S	Function unknown	PREDICTED: uncharacterized protein LOC100264919 [Vitis vinifera]
c100948.graph_c0	--	--	Cellular Component: integral component of membrane (GO:0016021);;	--	[GMW]	--	Exostosin family	Probable glucuronoxylan glucuronosyltransferase F8H OS=Arabidopsis thaliana OX=3702 GN=F8H PE=2 SV=1	S	Function unknown	PREDICTED: uncharacterized protein LOC105122737 [Populus euphratica]
c88656.graph_c0	[L]	Replication, recombination and repair	Cellular Component: THO complex (GO:0000347);; Molecular Function: DNA binding (GO:0003677);; Molecular Function: DNA helicase activity (GO:0003678);; Molecular Function: ATP binding (GO:0005524);; Cellular Component: cytosol (GO:0005829);; Biological Process: DNA replication initiation (GO:0006270);; Biological Process: embryo development ending in seed dormancy (GO:0009793);; Biological Process…	K02540|0|nnu:104591913|K02540 DNA replication licensing factor MCM2 [EC:3.6.4.12] | (RefSeq) DNA replication licensing factor MCM2	[L]	Replication, recombination and repair	MCM2/3/5 family;; MCM OB domain;; Mini-chromosome maintenance protein 2;; MCM N-terminal domain;; Magnesium chelatase, subunit ChlI;; AAA domain (dynein-related subfamily)	DNA replication licensing factor MCM2 OS=Oryza sativa subsp. indica OX=39946 GN=OsI_36121 PE=3 SV=1	L	Replication, recombination and repair	DNA replication licensing factor Mcm2 [Cynara cardunculus var. scolymus]
c103718.graph_c0	[J]	Translation, ribosomal structure and biogenesis	Biological Process: cytoplasmic translational termination (GO:0002184);; Molecular Function: copper ion binding (GO:0005507);; Cellular Component: cytosol (GO:0005829);; Cellular Component: chloroplast stroma (GO:0009570);; Cellular Component: thylakoid (GO:0009579);; Biological Process: chloroplast organization (GO:0009658);; Biological Process: embryo development ending in seed dormancy (GO:000…	K02838|1.37939e-108|nnu:104596501|K02838 ribosome recycling factor | (RefSeq) ribosome-recycling factor, chloroplastic	[J]	Translation, ribosomal structure and biogenesis	Ribosome recycling factor	Ribosome-recycling factor, chloroplastic (Fragment) OS=Daucus carota OX=4039 GN=RRF PE=2 SV=2	J	Translation, ribosomal structure and biogenesis	PREDICTED: ribosome-recycling factor, chloroplastic [Nelumbo nucifera]
c129338.graph_c0	--	--	Biological Process: mitotic spindle elongation (GO:0000022);; Cellular Component: astral microtubule (GO:0000235);; Biological Process: karyogamy involved in conjugation with cellular fusion (GO:0000742);; Cellular Component: condensed chromosome kinetochore (GO:0000777);; Molecular Function: ATP binding (GO:0005524);; Cellular Component: nucleus (GO:0005634);; Molecular Function: microtubule bin…	K10405|4.84389e-34|vra:106779335|K10405 kinesin family member C1 | (RefSeq) kinesin-1-like	[Z]	Cytoskeleton	Kinesin motor domain	Kinesin-like protein KIN-14D OS=Arabidopsis thaliana OX=3702 GN=KIN14D PE=2 SV=1	Z	Cytoskeleton	putative kinesin motor domain protein [Diplodia seriata]
c91979.graph_c0	--	--	Biological Process: RNA processing (GO:0006396);; Biological Process: posttranscriptional gene silencing by RNA (GO:0035194);;	K06100|0|tcc:TCM_021691|K06100 symplekin | (RefSeq) HEAT repeat-containing protein isoform 1	[A]	RNA processing and modification	Symplekin tight junction protein C terminal	--	S	Function unknown	HEAT repeat-containing protein isoform 1 [Theobroma cacao]
c386.graph_c1	--	--	--	--	--	--	--	--	--	--	hypothetical protein UCRNP2_3163 [Neofusicoccum parvum UCRNP2]
c104174.graph_c0	--	--	--	--	--	--	--	--	S	Function unknown	hypothetical protein CFP56_41627 [Quercus suber]
c103771.graph_c0	[P]	Inorganic ion transport and metabolism	Molecular Function: binding (GO:0005488);; Biological Process: ion transport (GO:0006811);; Cellular Component: integral component of membrane (GO:0016021);; Molecular Function: hydrolase activity (GO:0016787);; Cellular Component: cell part (GO:0044464);;	K01537|0|pper:PRUPE_ppa015353mg|K01537 Ca2+-transporting ATPase [EC:3.6.3.8] | (RefSeq) hypothetical protein	[P]	Inorganic ion transport and metabolism	Cation transporting ATPase, C-terminus;; E1-E2 ATPase	Putative calcium-transporting ATPase 13, plasma membrane-type OS=Arabidopsis thaliana OX=3702 GN=ACA13 PE=3 SV=1	P	Inorganic ion transport and metabolism	putative calcium-transporting ATPase 13, plasma membrane-type [Prunus persica]
c74692.graph_c0	--	--	--	K07297|4.94859e-41|nnu:104605421|K07297 adiponectin receptor | (RefSeq) heptahelical transmembrane protein 2	[RT]	--	Haemolysin-III related	Heptahelical transmembrane protein 3 OS=Arabidopsis thaliana OX=3702 GN=HHP3 PE=2 SV=2	S	Function unknown	hemolysin-iii channel protein [Lichtheimia corymbifera JMRC:FSU:9682]
c62843.graph_c0	[O]	Posttranslational modification, protein turnover, chaperones	Molecular Function: nucleotide binding (GO:0000166);;	K03695|1.88021e-35|cit:102609953|K03695 ATP-dependent Clp protease ATP-binding subunit ClpB | (RefSeq) chaperone protein ClpB1-like	[O]	Posttranslational modification, protein turnover, chaperones	--	Chaperone protein ClpB1 OS=Oryza sativa subsp. japonica OX=39947 GN=CLPB1 PE=2 SV=1	O	Posttranslational modification, protein turnover, chaperones	Chaperone protein ClpB1 [Capsicum annuum]
c107214.graph_c0	--	--	--	--	--	--	Translation machinery associated TMA7	--	--	--	--
c100568.graph_c2	--	--	--	--	[R]	General function prediction only	PPR repeat family;; PPR repeat;; PPR repeat;; Pentatricopeptide repeat domain;; Pentacotripeptide-repeat region of PRORP;; Tetratricopeptide repeat	Putative pentatricopeptide repeat-containing protein At3g15930 OS=Arabidopsis thaliana OX=3702 GN=PCMP-E51 PE=3 SV=2	S	Function unknown	PREDICTED: putative pentatricopeptide repeat-containing protein At3g15930 [Juglans regia]
c97528.graph_c0	--	--	Cellular Component: extracellular region (GO:0005576);; Molecular Function: manganese ion binding (GO:0030145);; Molecular Function: nutrient reservoir activity (GO:0045735);;	--	--	--	Cupin	Germin-like protein 9-3 OS=Oryza sativa subsp. japonica OX=39947 GN=Os09g0568700 PE=2 SV=1	S	Function unknown	hypothetical protein Ccrd_014219 [Cynara cardunculus var. scolymus]
c73851.graph_c0	[IQ]	Lipid transport and metabolism ;; Secondary metabolites biosynthesis, transport and catabolism	Biological Process: fatty acid biosynthetic process (GO:0006633);; Molecular Function: transferase activity, transferring acyl groups other than amino-acyl groups (GO:0016747);;	K09458|0|vvi:100242694|K09458 3-oxoacyl-[acyl-carrier-protein] synthase II [EC:2.3.1.179] | (RefSeq) 3-oxoacyl-[acyl-carrier-protein] synthase I, chloroplastic	[IQ]	--	Beta-ketoacyl synthase, N-terminal domain;; Beta-ketoacyl synthase, C-terminal domain	3-oxoacyl-[acyl-carrier-protein] synthase I, chloroplastic OS=Arabidopsis thaliana OX=3702 GN=KAS1 PE=1 SV=2	I	Lipid transport and metabolism	unnamed protein product [Coffea canephora]
c77322.graph_c0	[C]	Energy production and conversion	Molecular Function: oxoglutarate dehydrogenase (succinyl-transferring) activity (GO:0004591);; Cellular Component: mitochondrion (GO:0005739);; Cellular Component: cytosol (GO:0005829);; Biological Process: tricarboxylic acid cycle (GO:0006099);; Molecular Function: hydrolase activity (GO:0016787);; Cellular Component: oxoglutarate dehydrogenase complex (GO:0045252);;	K00164|0|cit:102623642|K00164 2-oxoglutarate dehydrogenase E1 component [EC:1.2.4.2] | (RefSeq) 2-oxoglutarate dehydrogenase, mitochondrial-like	[G]	Carbohydrate transport and metabolism	Dehydrogenase E1 component;; Transketolase, pyrimidine binding domain;; 2-oxoglutarate dehydrogenase C-terminal	--	C	Energy production and conversion	hypothetical protein GUITHDRAFT_141727 [Guillardia theta CCMP2712]
c131521.graph_c0	--	--	--	--	--	--	NmrA-like family	--	S	Function unknown	hypothetical protein PV05_11674 [Exophiala xenobiotica]
c92507.graph_c0	[I]	Lipid transport and metabolism	Molecular Function: 1-acylglycerol-3-phosphate O-acyltransferase activity (GO:0003841);; Biological Process: phospholipid biosynthetic process (GO:0008654);; Cellular Component: integral component of membrane (GO:0016021);;	K00655|8.81652e-157|vvi:100248458|K00655 1-acyl-sn-glycerol-3-phosphate acyltransferase [EC:2.3.1.51] | (RefSeq) 1-acyl-sn-glycerol-3-phosphate acyltransferase 1, chloroplastic	[I]	Lipid transport and metabolism	Acyltransferase	1-acyl-sn-glycerol-3-phosphate acyltransferase 1, chloroplastic OS=Arabidopsis thaliana OX=3702 GN=LPAT1 PE=2 SV=1	I	Lipid transport and metabolism	PREDICTED: 1-acyl-sn-glycerol-3-phosphate acyltransferase 1, chloroplastic [Vitis vinifera]
c66318.graph_c0	[J]	Translation, ribosomal structure and biogenesis	Cellular Component: cytoplasm (GO:0005737);; Biological Process: translational termination (GO:0006415);; Molecular Function: translation release factor activity, codon specific (GO:0016149);;	K03265|5.43292e-38|pop:POPTR_0381s00240g|K03265 peptide chain release factor subunit 1 | (RefSeq) hypothetical protein	[J]	Translation, ribosomal structure and biogenesis	eRF1 domain 2	Eukaryotic peptide chain release factor subunit 1-1 OS=Arabidopsis thaliana OX=3702 GN=ERF1-1 PE=1 SV=2	J	Translation, ribosomal structure and biogenesis	unknown [Populus trichocarpa]
c105746.graph_c0	--	--	Molecular Function: catalytic activity (GO:0003824);; Cellular Component: membrane (GO:0016020);;	--	[R]	General function prediction only	--	Receptor-like protein 9DC3 OS=Solanum pimpinellifolium OX=4084 GN=9DC3 PE=3 SV=1	S	Function unknown	receptor-like protein Cf-9 [Quercus suber]
c44289.graph_c0	[Q]	Secondary metabolites biosynthesis, transport and catabolism	Molecular Function: catalytic activity (GO:0003824);; Biological Process: metabolic process (GO:0008152);;	K13356|2.91397e-29|csl:COCSUDRAFT_48572|K13356 alcohol-forming fatty acyl-CoA reductase [EC:1.2.1.84] | (RefSeq) hypothetical protein	[I]	Lipid transport and metabolism	Male sterility protein;; 3-beta hydroxysteroid dehydrogenase/isomerase family;; NAD dependent epimerase/dehydratase family;; Semialdehyde dehydrogenase, NAD binding domain	Fatty acyl-CoA reductase 3 OS=Arabidopsis thaliana OX=3702 GN=FAR3 PE=1 SV=1	S	Function unknown	predicted protein [Hordeum vulgare subsp. vulgare]
c127926.graph_c0	--	--	Molecular Function: metalloendopeptidase activity (GO:0004222);; Molecular Function: ATP binding (GO:0005524);; Cellular Component: ascospore wall (GO:0005619);; Cellular Component: chromosome (GO:0005694);; Cellular Component: endoplasmic reticulum membrane (GO:0005789);; Biological Process: proteolysis (GO:0006508);; Biological Process: integrin-mediated signaling pathway (GO:0007229);; Cellula…	--	[O]	Posttranslational modification, protein turnover, chaperones	Metallo-peptidase family M12B Reprolysin-like;; Metallo-peptidase family M12B Reprolysin-like	--	S	Function unknown	hypothetical protein PCASD_01472 [Puccinia coronata var. avenae f. sp. avenae]
c68995.graph_c0	[F]	Nucleotide transport and metabolism	--	K10808|1.51289e-09|tcc:TCM_020494|K10808 ribonucleoside-diphosphate reductase subunit M2 [EC:1.17.4.1] | (RefSeq) Ribonucleoside-diphosphate reductase small chain A isoform 1	[F]	Nucleotide transport and metabolism	--	Ribonucleoside-diphosphate reductase small chain A OS=Arabidopsis thaliana OX=3702 GN=RNR2A PE=1 SV=2	F	Nucleotide transport and metabolism	hypothetical protein GOBAR_DD35175 [Gossypium barbadense]
c39049.graph_c0	--	--	--	--	[R]	General function prediction only	--	RNA-directed DNA polymerase homolog OS=Oenothera berteroana OX=3950 PE=4 SV=1	L	Replication, recombination and repair	RNA-directed DNA polymerase [Dendrobium catenatum]
c32974.graph_c0	--	--	Molecular Function: monooxygenase activity (GO:0004497);; Molecular Function: binding (GO:0005488);; Cellular Component: membrane (GO:0016020);; Molecular Function: oxidoreductase activity, acting on paired donors, with incorporation or reduction of molecular oxygen (GO:0016705);; Biological Process: single-organism metabolic process (GO:0044710);;	K07408|5.71305e-27|pvu:PHAVU_004G022000g|K07408 cytochrome P450 family 1 subfamily A polypeptide 1 [EC:1.14.14.1] | (RefSeq) hypothetical protein	[Q]	Secondary metabolites biosynthesis, transport and catabolism	--	Cytochrome P450 82A3 OS=Glycine max OX=3847 GN=CYP82A3 PE=2 SV=1	Q	Secondary metabolites biosynthesis, transport and catabolism	Cytochrome P450, E-class, group I [Trema orientalis]
c97586.graph_c0	--	--	Biological Process: transcription, DNA-templated (GO:0006351);;	--	--	--	--	--	S	Function unknown	unnamed protein product, partial [Vitis vinifera]
c97124.graph_c0	--	--	--	--	[OT]	--	--	Protein TIC 40, chloroplastic OS=Pisum sativum OX=3888 GN=TIC40 PE=1 SV=1	S	Function unknown	protein TIC 40, chloroplastic [Sesamum indicum]
c61141.graph_c0	--	--	--	--	[R]	General function prediction only	--	Uncharacterized mitochondrial protein AtMg00860 OS=Arabidopsis thaliana OX=3702 GN=AtMg00860 PE=4 SV=1	L	Replication, recombination and repair	hypothetical protein 11M19.5 [Arabidopsis halleri]
c75135.graph_c0	--	--	--	K14495|9.73031e-26|rcu:8288540|K14495 F-box protein GID2 | (RefSeq) F-box protein GID2	--	--	F-box-like;; F-box domain	F-box protein GID2 OS=Arabidopsis thaliana OX=3702 GN=GID2 PE=1 SV=1	S	Function unknown	GA signaling F-Box [Actinidia deliciosa]
c91404.graph_c0	--	--	--	--	--	--	--	GDSL esterase/lipase At3g62280 OS=Arabidopsis thaliana OX=3702 GN=At3g62280 PE=2 SV=1	--	--	--
c65005.graph_c0	--	--	Molecular Function: protein kinase activity (GO:0004672);; Molecular Function: ATP binding (GO:0005524);; Biological Process: protein phosphorylation (GO:0006468);; Cellular Component: integral component of membrane (GO:0016021);;	--	--	--	--	Probable leucine-rich repeat receptor-like protein kinase At2g33170 OS=Arabidopsis thaliana OX=3702 GN=At2g33170 PE=2 SV=1	S	Function unknown	PREDICTED: probable leucine-rich repeat receptor-like protein kinase At2g33170 isoform X1 [Solanum lycopersicum]
c34555.graph_c0	[L]	Replication, recombination and repair	Molecular Function: recombinase activity (GO:0000150);; Molecular Function: four-way junction DNA binding (GO:0000400);; Biological Process: DNA recombinase assembly (GO:0000730);; Cellular Component: condensed nuclear chromosome (GO:0000794);; Molecular Function: double-stranded DNA binding (GO:0003690);; Molecular Function: single-stranded DNA binding (GO:0003697);; Molecular Function: endodeox…	K10872|1.00428e-178|jcu:105632050|K10872 meiotic recombination protein DMC1 | (RefSeq) meiotic recombination protein DMC1 homolog	[DL]	--	Rad51;; recA bacterial DNA recombination protein;; Rad51	Meiotic recombination protein DMC1 homolog OS=Glycine max OX=3847 PE=2 SV=1	L	Replication, recombination and repair	PREDICTED: meiotic recombination protein DMC1 homolog [Juglans regia]
c94978.graph_c0	--	--	Molecular Function: hydrolase activity (GO:0016787);;	--	--	--	--	--	S	Function unknown	PREDICTED: uncharacterized protein LOC102589654 [Solanum tuberosum]
c92460.graph_c0	--	--	Cellular Component: plasma membrane (GO:0005886);; Cellular Component: plasmodesma (GO:0009506);; Cellular Component: integral component of membrane (GO:0016021);;	--	--	--	Late embryogenesis abundant protein	NDR1/HIN1-like protein 6 OS=Arabidopsis thaliana OX=3702 GN=NHL6 PE=1 SV=1	S	Function unknown	NDR1/HIN1-like protein 13 [Helianthus annuus]
c113340.graph_c0	--	--	Molecular Function: binding (GO:0005488);; Cellular Component: chromosome (GO:0005694);;	K11253|1.74145e-13|cvr:CHLNCDRAFT_48847|K11253 histone H3 | (RefSeq) hypothetical protein	[B]	Chromatin structure and dynamics	--	Histone H3.3 (Fragment) OS=Hordeum vulgare OX=4513 PE=2 SV=1	B	Chromatin structure and dynamics	histone 3, partial [Camellia sinensis]
c90233.graph_c0	--	--	Cellular Component: integral component of membrane (GO:0016021);;	K08497|1.48313e-76|tcc:TCM_021023|K08497 protein transport protein SEC20 | (RefSeq) Sec20 family protein	--	--	Sec20	--	U	Intracellular trafficking, secretion, and vesicular transport	uncharacterized protein LOC110421640 [Herrania umbratica]
c98501.graph_c0	--	--	--	--	[R]	General function prediction only	Reverse transcriptase (RNA-dependent DNA polymerase);; Retrotransposon gag protein	RNA-directed DNA polymerase homolog OS=Oenothera berteroana OX=3950 PE=4 SV=1	L	Replication, recombination and repair	PREDICTED: uncharacterized protein LOC100264062 [Vitis vinifera]
c103805.graph_c1	--	--	--	--	--	--	Phloem protein 2;; F-box domain;; Phloem protein 2;; Leucine Rich repeat	F-box protein PP2-B15 OS=Arabidopsis thaliana OX=3702 GN=PP2B15 PE=2 SV=2	S	Function unknown	hypothetical protein VITISV_022466 [Vitis vinifera]
c8043.graph_c0	--	--	Cellular Component: cytosol (GO:0005829);; Cellular Component: plasma membrane (GO:0005886);; Cellular Component: fungal-type cell wall (GO:0009277);; Cellular Component: cell surface (GO:0009986);; Biological Process: fungal-type cell wall organization (GO:0031505);; Biological Process: intracellular signal transduction (GO:0035556);;	--	--	--	GPI-anchored cell wall organization protein;; Receptor L domain	--	S	Function unknown	GPI-anchored cell wall organization protein Ecm33 [Alternaria alternata]
c34814.graph_c1	--	--	--	--	--	--	--	--	--	--	hypothetical protein UCDDS831_g00380 [Diplodia seriata]
c121510.graph_c0	--	--	--	--	--	--	Secretory lipase	--	O	Posttranslational modification, protein turnover, chaperones	Lipase, secreted [Ceraceosorus bombacis]
c56133.graph_c0	--	--	--	K00710|4.30465e-16|ccp:CHC_T00008873001|K00710 polypeptide N-acetylgalactosaminyltransferase [EC:2.4.1.41] | (RefSeq) Glycosyltransferase, family GT27	[O]	Posttranslational modification, protein turnover, chaperones	Glycosyl transferase family 2	--	S	Function unknown	predicted protein [Hordeum vulgare subsp. vulgare]
c71867.graph_c0	--	--	Molecular Function: structural constituent of ribosome (GO:0003735);; Cellular Component: nucleus (GO:0005634);; Cellular Component: ribosome (GO:0005840);; Biological Process: regulation of transcription from RNA polymerase II promoter (GO:0006357);; Biological Process: translation (GO:0006412);; Biological Process: regulation of DNA-templated transcription, elongation (GO:0032784);;	--	[K]	Transcription	--	Putative transcription elongation factor SPT5 homolog 1 OS=Arabidopsis thaliana OX=3702 GN=At4g08350 PE=1 SV=2	K	Transcription	putative transcription elongation factor SPT5 homolog 1 [Arachis duranensis]
c125746.graph_c0	--	--	--	--	[K]	Transcription	--	--	K	Transcription	--
c18343.graph_c0	[I]	Lipid transport and metabolism	Molecular Function: acetate-CoA ligase activity (GO:0003987);; Molecular Function: ATP binding (GO:0005524);; Molecular Function: AMP binding (GO:0016208);; Biological Process: acetyl-CoA biosynthetic process from acetate (GO:0019427);;	K01895|1.53337e-86|cvr:CHLNCDRAFT_32259|K01895 acetyl-CoA synthetase [EC:6.2.1.1] | (RefSeq) hypothetical protein	[I]	Lipid transport and metabolism	AMP-binding enzyme;; AMP-binding enzyme C-terminal domain	Acetyl-coenzyme A synthetase, chloroplastic/glyoxysomal OS=Arabidopsis thaliana OX=3702 GN=ACS PE=1 SV=1	I	Lipid transport and metabolism	acetate--CoA ligase [Alternaria alternata]
c132490.graph_c0	[R]	General function prediction only	--	--	--	--	--	--	C	Energy production and conversion	--
c82930.graph_c2	--	--	Molecular Function: protein serine/threonine kinase activity (GO:0004674);; Molecular Function: ATP binding (GO:0005524);; Cellular Component: nucleus (GO:0005634);; Cellular Component: cytoplasm (GO:0005737);; Biological Process: protein phosphorylation (GO:0006468);; Cellular Component: integral component of membrane (GO:0016021);; Biological Process: intracellular signal transduction (GO:00355…	K14498|1.00703e-28|pop:POPTR_0004s22770g|K14498 serine/threonine-protein kinase SRK2 [EC:2.7.11.1] | (RefSeq) hypothetical protein	[T]	Signal transduction mechanisms	--	Serine/threonine-protein kinase SRK2B OS=Arabidopsis thaliana OX=3702 GN=SRK2B PE=1 SV=1	T	Signal transduction mechanisms	hypothetical protein POPTR_0004s22770g [Populus trichocarpa]
c85244.graph_c2	--	--	Molecular Function: protein serine/threonine phosphatase activity (GO:0004722);; Biological Process: protein dephosphorylation (GO:0006470);;	--	[T]	Signal transduction mechanisms	Protein phosphatase 2C	Probable protein phosphatase 2C 4 OS=Arabidopsis thaliana OX=3702 GN=PLL5 PE=2 SV=1	T	Signal transduction mechanisms	PREDICTED: probable protein phosphatase 2C 4 isoform X2 [Populus euphratica]
c81872.graph_c0	[G]	Carbohydrate transport and metabolism	Molecular Function: transporter activity (GO:0005215);; Biological Process: transport (GO:0006810);; Cellular Component: integral component of membrane (GO:0016021);;	K09873|1.77839e-102|egr:104420926|K09873 aquaporin TIP | (RefSeq) aquaporin TIP1-3	[G]	Carbohydrate transport and metabolism	Major intrinsic protein	Aquaporin TIP1-1 OS=Arabidopsis thaliana OX=3702 GN=TIP1-1 PE=1 SV=1	G	Carbohydrate transport and metabolism	PREDICTED: aquaporin TIP1-3 [Eucalyptus grandis]
c98069.graph_c0	--	--	--	--	--	--	--	--	L	Replication, recombination and repair	Enzymatic polyprotein, partial [Cajanus cajan]
c97577.graph_c1	--	--	Molecular Function: nutrient reservoir activity (GO:0045735);;	--	--	--	Dirigent-like protein;; Cupin	Dirigent protein 10 OS=Arabidopsis thaliana OX=3702 GN=DIR10 PE=2 SV=1	S	Function unknown	12S seed storage globulin 2 [Morus notabilis]
c90671.graph_c0	[FE]	Nucleotide transport and metabolism ;; Amino acid transport and metabolism	Molecular Function: magnesium ion binding (GO:0000287);; Molecular Function: ribose phosphate diphosphokinase activity (GO:0004749);; Biological Process: nucleoside metabolic process (GO:0009116);; Biological Process: ribonucleoside monophosphate biosynthetic process (GO:0009156);; Biological Process: nucleotide biosynthetic process (GO:0009165);; Cellular Component: plastid (GO:0009536);; Molecu…	K00948|1.55672e-173|jcu:105634385|K00948 ribose-phosphate pyrophosphokinase [EC:2.7.6.1] | (RefSeq) ribose-phosphate pyrophosphokinase 1	[FE]	--	N-terminal domain of ribose phosphate pyrophosphokinase;; Phosphoribosyl transferase domain	Ribose-phosphate pyrophosphokinase 1 OS=Spinacia oleracea OX=3562 GN=PRS1 PE=2 SV=1	F	Nucleotide transport and metabolism	PREDICTED: ribose-phosphate pyrophosphokinase 1 [Ipomoea nil]
c94962.graph_c0	[O]	Posttranslational modification, protein turnover, chaperones	Cellular Component: cell (GO:0005623);; Biological Process: single-organism cellular process (GO:0044763);;	K17479|5.28339e-144|vvi:100247840|K17479 glutaredoxin domain-containing cysteine-rich protein 1 | (RefSeq) uncharacterized LOC100247840	[O]	Posttranslational modification, protein turnover, chaperones	Glutaredoxin	Uncharacterized protein At3g28850 OS=Arabidopsis thaliana OX=3702 GN=At3g28850 PE=4 SV=1	O	Posttranslational modification, protein turnover, chaperones	uncharacterized protein At3g28850 [Manihot esculenta]
c93301.graph_c0	[QV]	Secondary metabolites biosynthesis, transport and catabolism ;; Defense mechanisms	Molecular Function: iron ion binding (GO:0005506);; Cellular Component: endoplasmic reticulum (GO:0005783);; Biological Process: multicellular organism development (GO:0007275);; Biological Process: gibberellin biosynthetic process (GO:0009686);; Biological Process: brassinosteroid homeostasis (GO:0010268);; Cellular Component: integral component of membrane (GO:0016021);; Biological Process: ste…	K04123|0|vvi:100251295|K04123 ent-kaurenoic acid hydroxylase [EC:1.14.13.79] | (RefSeq) ent-kaurenoic acid oxidase 2	[QI]	--	Cytochrome P450;; 50S ribosome-binding GTPase;; RsgA GTPase;; Ferrous iron transport protein B	Ent-kaurenoic acid oxidase 1 OS=Arabidopsis thaliana OX=3702 GN=KAO1 PE=2 SV=1	Q	Secondary metabolites biosynthesis, transport and catabolism	ent-kaurenoic acid oxidase 2-like [Hevea brasiliensis]
c95274.graph_c0	--	--	Cellular Component: integral component of membrane (GO:0016021);;	K20367|7.62181e-67|pvu:PHAVU_008G172300g|K20367 endoplasmic reticulum-Golgi intermediate compartment protein 3 | (RefSeq) hypothetical protein	[U]	Intracellular trafficking, secretion, and vesicular transport	Endoplasmic reticulum vesicle transporter;; Endoplasmic Reticulum-Golgi Intermediate Compartment (ERGIC)	--	U	Intracellular trafficking, secretion, and vesicular transport	hypothetical protein PHAVU_008G172300g [Phaseolus vulgaris]
c90829.graph_c0	--	--	--	--	--	--	--	--	S	Function unknown	zinc finger ccch domain-containing protein 55 [Quercus suber]
c76386.graph_c0	--	--	--	--	--	--	--	Auxin response factor 2 OS=Arabidopsis thaliana OX=3702 GN=ARF2 PE=1 SV=2	--	--	--
c103000.graph_c0	[J]	Translation, ribosomal structure and biogenesis	Molecular Function: organic cyclic compound binding (GO:0097159);; Molecular Function: heterocyclic compound binding (GO:1901363);;	K12881|2.58324e-82|adu:107461632|K12881 THO complex subunit 4 | (RefSeq) THO complex subunit 4A	[A]	RNA processing and modification	RNA recognition motif. (a.k.a. RRM, RBD, or RNP domain);; C-terminal duplication domain of Friend of PRMT1	THO complex subunit 4A OS=Arabidopsis thaliana OX=3702 GN=ALY1 PE=1 SV=1	S	Function unknown	THO complex subunit 4A-like [Manihot esculenta]
c94521.graph_c0	[M]	Cell wall/membrane/envelope biogenesis	Cellular Component: integral component of membrane (GO:0016021);;	--	--	--	Sulfotransferase domain	--	S	Function unknown	uncharacterized protein LOC111410598 isoform X1 [Olea europaea var. sylvestris]
c94201.graph_c0	--	--	Molecular Function: DNA binding (GO:0003677);; Molecular Function: chromatin binding (GO:0003682);;	--	--	--	SAWADEE domain	Protein SAWADEE HOMEODOMAIN HOMOLOG 2 OS=Arabidopsis thaliana OX=3702 GN=SHH2 PE=2 SV=1	K	Transcription	PREDICTED: protein SAWADEE HOMEODOMAIN HOMOLOG 2 isoform X1 [Ziziphus jujuba]
c102813.graph_c0	--	--	Molecular Function: RNA binding (GO:0003723);; Molecular Function: polynucleotide adenylyltransferase activity (GO:0004652);; Cellular Component: nucleus (GO:0005634);; Cellular Component: integral component of membrane (GO:0016021);; Biological Process: RNA 3'-end processing (GO:0031123);; Biological Process: RNA polyadenylation (GO:0043631);;	--	--	--	Protein of unknown function, DUF599	--	S	Function unknown	uncharacterized protein LOC110746823 [Prunus avium]
c97012.graph_c0	--	--	--	--	[R]	General function prediction only	ML domain	--	U	Intracellular trafficking, secretion, and vesicular transport	phosphatidylglycerol/phosphatidylinositol transfer protein precursor [Camellia sinensis]
c134266.graph_c0	--	--	--	--	--	--	--	--	--	--	hypothetical protein MPH_13765 [Macrophomina phaseolina MS6]
c86449.graph_c0	--	--	--	--	--	--	bHLH-MYC and R2R3-MYB transcription factors N-terminal	Transcription factor LHW OS=Arabidopsis thaliana OX=3702 GN=LHW PE=1 SV=1	S	Function unknown	PREDICTED: transcription factor bHLH157-like isoform X2 [Ipomoea nil]
c126681.graph_c0	--	--	Cellular Component: vacuolar proton-transporting V-type ATPase, V0 domain (GO:0000220);; Molecular Function: hydrogen ion transmembrane transporter activity (GO:0015078);; Biological Process: ATP hydrolysis coupled proton transport (GO:0015991);; Cellular Component: integral component of membrane (GO:0016021);;	K02154|1.72916e-12|aip:107628853|K02154 V-type H+-transporting ATPase subunit a | (RefSeq) V-type proton ATPase subunit a3	[C]	Energy production and conversion	V-type ATPase 116kDa subunit family	V-type proton ATPase subunit a2 OS=Arabidopsis thaliana OX=3702 GN=VHA-a2 PE=1 SV=1	C	Energy production and conversion	hypothetical protein B5807_01039 [Epicoccum nigrum]
c115192.graph_c0	--	--	--	--	--	--	--	--	S	Function unknown	--
c100300.graph_c2	[J]	Translation, ribosomal structure and biogenesis	Molecular Function: nucleotide binding (GO:0000166);; Cellular Component: nucleus (GO:0005634);; Biological Process: mRNA processing (GO:0006397);; Molecular Function: poly(A) binding (GO:0008143);; Cellular Component: cytoplasmic stress granule (GO:0010494);; Biological Process: cellular response to heat (GO:0034605);;	--	[R]	General function prediction only	RNA recognition motif. (a.k.a. RRM, RBD, or RNP domain);; RNA recognition motif. (a.k.a. RRM, RBD, or RNP domain);; RNA recognition motif. (a.k.a. RRM, RBD, or RNP domain);; RNA recognition motif;; RNA binding motif	Polyadenylate-binding protein RBP47 OS=Nicotiana plumbaginifolia OX=4092 GN=RBP47 PE=1 SV=1	S	Function unknown	polyadenylate-binding protein RBP47 [Sesamum indicum]
c97297.graph_c0	[G]	Carbohydrate transport and metabolism	Molecular Function: ribokinase activity (GO:0004747);; Biological Process: D-ribose metabolic process (GO:0006014);; Cellular Component: chloroplast (GO:0009507);; Biological Process: photosynthesis (GO:0015979);; Biological Process: carbohydrate phosphorylation (GO:0046835);;	--	[G]	Carbohydrate transport and metabolism	pfkB family carbohydrate kinase;; pfkB family carbohydrate kinase	--	G	Carbohydrate transport and metabolism	uncharacterized protein LOC110825429 [Carica papaya]
c49813.graph_c0	--	--	Molecular Function: organic cyclic compound binding (GO:0097159);; Molecular Function: heterocyclic compound binding (GO:1901363);;	K13091|3.99225e-17|vvi:100253813|K13091 RNA-binding protein 39 | (RefSeq) RNA-binding protein 39	[K]	Transcription	--	--	S	Function unknown	PREDICTED: RNA-binding protein 39 isoform X2 [Vitis vinifera]
c128893.graph_c0	[R]	General function prediction only	--	--	[IR]	--	--	ABC transporter D family member 1 OS=Arabidopsis thaliana OX=3702 GN=ABCC1 PE=1 SV=1	S	Function unknown	ABC_tran domain-containing protein/ABC_membrane_2 domain-containing protein [Cephalotus follicularis]
c73249.graph_c0	--	--	Molecular Function: N-acetyltransferase activity (GO:0008080);;	K20794|1.65088e-102|mdm:103438267|K20794 N-alpha-acetyltransferase 40 [EC:2.3.1.257] | (RefSeq) N-alpha-acetyltransferase 40-like	[R]	General function prediction only	Acetyltransferase (GNAT) family	--	S	Function unknown	N-alpha-acetyltransferase 40-like isoform X2 [Quercus suber]
c99693.graph_c0	--	--	--	--	--	--	Protein RETICULATA-related	Protein RETICULATA-RELATED 6, chloroplastic OS=Arabidopsis thaliana OX=3702 GN=RER6 PE=2 SV=1	S	Function unknown	PREDICTED: protein RETICULATA-RELATED 1, chloroplastic-like [Nicotiana tomentosiformis]
c58645.graph_c0	--	--	--	--	[R]	General function prediction only	--	--	L	Replication, recombination and repair	putative reverse transcriptase domain-containing protein [Helianthus annuus]
c3157.graph_c0	--	--	--	--	[C]	Energy production and conversion	--	--	I	Lipid transport and metabolism	--
c48223.graph_c0	--	--	--	--	--	--	--	--	S	Function unknown	PREDICTED: uncharacterized protein LOC104602168 [Nelumbo nucifera]
c93323.graph_c0	--	--	--	--	--	--	Protein of unknown function (DUF632);; Protein of unknown function (DUF630)	Nitrate regulatory gene2 protein OS=Arabidopsis thaliana OX=3702 GN=NRG2 PE=1 SV=1	S	Function unknown	PREDICTED: uncharacterized protein LOC108219393 [Daucus carota subsp. sativus]
c58744.graph_c1	--	--	Molecular Function: DNA binding (GO:0003677);; Molecular Function: transcription factor activity, sequence-specific DNA binding (GO:0003700);; Biological Process: regulation of transcription, DNA-templated (GO:0006355);; Molecular Function: zinc ion binding (GO:0008270);; Biological Process: DNA integration (GO:0015074);; Cellular Component: CCAAT-binding factor complex (GO:0016602);;	--	[R]	General function prediction only	--	Retrovirus-related Pol polyprotein from transposon TNT 1-94 OS=Nicotiana tabacum OX=4097 PE=2 SV=1	M	Cell wall/membrane/envelope biogenesis	Retrovirus-related Pol polyprotein from transposon TNT 1-94 [Apostasia shenzhenica]
c119916.graph_c0	[J]	Translation, ribosomal structure and biogenesis	Biological Process: ribosomal small subunit assembly (GO:0000028);; Molecular Function: mRNA binding (GO:0003729);; Molecular Function: structural constituent of ribosome (GO:0003735);; Biological Process: translation (GO:0006412);; Molecular Function: rRNA binding (GO:0019843);; Cellular Component: cytosolic small ribosomal subunit (GO:0022627);;	K02989|4.39119e-49|sot:102597496|K02989 small subunit ribosomal protein S5e | (RefSeq) 40S ribosomal protein S5	[J]	Translation, ribosomal structure and biogenesis	--	40S ribosomal protein S5-2 OS=Arabidopsis thaliana OX=3702 GN=RPS5B PE=1 SV=2	J	Translation, ribosomal structure and biogenesis	40S ribosomal protein S5 [Solanum tuberosum]
c64431.graph_c0	--	--	Molecular Function: DNA binding (GO:0003677);; Molecular Function: transcription factor activity, sequence-specific DNA binding (GO:0003700);; Cellular Component: nucleus (GO:0005634);; Biological Process: regulation of transcription, DNA-templated (GO:0006355);;	--	--	--	--	Ethylene-responsive transcription factor 12 OS=Arabidopsis thaliana OX=3702 GN=ERF12 PE=1 SV=1	K	Transcription	ethylene response factor [Actinidia chinensis]
c88276.graph_c0	--	--	--	--	--	--	Herpesviridae UL52/UL70 DNA primase	--	S	Function unknown	DNA-directed primase/polymerase protein [Quercus suber]
c80020.graph_c0	--	--	--	K17479|1.19506e-71|tcc:TCM_023064|K17479 glutaredoxin domain-containing cysteine-rich protein 1 | (RefSeq) Glutaredoxin family protein, putative	[O]	Posttranslational modification, protein turnover, chaperones	Glutaredoxin	Uncharacterized protein At5g39865 OS=Arabidopsis thaliana OX=3702 GN=At5g39865 PE=2 SV=1	O	Posttranslational modification, protein turnover, chaperones	uncharacterized protein At5g39865-like [Quercus suber]
c112195.graph_c0	--	--	Molecular Function: structural constituent of ribosome (GO:0003735);; Cellular Component: ribosome (GO:0005840);; Biological Process: translation (GO:0006412);;	--	[J]	Translation, ribosomal structure and biogenesis	Ribosomal protein S17	--	S	Function unknown	Ribosomal protein S17 [Macrophomina phaseolina MS6]
c102981.graph_c0	--	--	--	--	[O]	Posttranslational modification, protein turnover, chaperones	Wall-associated receptor kinase C-terminal;; Ring finger domain;; RING-H2 zinc finger domain;; RING-like zinc finger;; Zinc finger, C3HC4 type (RING finger);; RING-type zinc-finger;; Anaphase-promoting complex subunit 11 RING-H2 finger;; Zinc finger, C3HC4 type (RING finger);; Zinc finger, C3HC4 type (RING finger)	Putative RING-H2 finger protein ATL21A OS=Arabidopsis thaliana OX=3702 GN=ATL21A PE=3 SV=1	O	Posttranslational modification, protein turnover, chaperones	putative RING-H2 finger protein ATL21A [Manihot esculenta]
c99209.graph_c1	--	--	Cellular Component: 1,3-beta-D-glucan synthase complex (GO:0000148);; Molecular Function: 1,3-beta-D-glucan synthase activity (GO:0003843);; Biological Process: (1->3)-beta-D-glucan biosynthetic process (GO:0006075);; Cellular Component: integral component of membrane (GO:0016021);;	K11000|1.0817e-114|pper:PRUPE_ppa001863mg|K11000 callose synthase [EC:2.4.1.-] | (RefSeq) hypothetical protein	[M]	Cell wall/membrane/envelope biogenesis	1,3-beta-glucan synthase component	Callose synthase 9 OS=Arabidopsis thaliana OX=3702 GN=CALS9 PE=2 SV=2	S	Function unknown	hypothetical protein Csa_1G604850 [Cucumis sativus]
c88910.graph_c0	--	--	Molecular Function: DNA binding (GO:0003677);; Cellular Component: nucleus (GO:0005634);; Biological Process: regulation of transcription, DNA-templated (GO:0006355);;	--	--	--	No apical meristem (NAM) protein	NAC domain-containing protein 83 OS=Arabidopsis thaliana OX=3702 GN=NAC083 PE=1 SV=1	K	Transcription	unnamed protein product [Coffea canephora]
c102054.graph_c0	--	--	--	K11671|0|vvi:100250176|K11671 nuclear factor related to kappa-B-binding protein | (RefSeq) uncharacterized LOC100250176	[K]	Transcription	--	--	S	Function unknown	PREDICTED: uncharacterized protein LOC100250176 [Vitis vinifera]
c99178.graph_c1	--	--	Molecular Function: transcription factor activity, sequence-specific DNA binding (GO:0003700);; Biological Process: regulation of transcription, DNA-templated (GO:0006355);; Molecular Function: sequence-specific DNA binding (GO:0043565);;	K14431|0|pop:POPTR_0009s16590g|K14431 transcription factor TGA | (RefSeq) POPTRDRAFT_1085955; bZIP family transcription factor family protein	--	--	Seed dormancy control;; bZIP transcription factor;; Basic region leucine zipper	Transcription factor TGA9 OS=Arabidopsis thaliana OX=3702 GN=TGA9 PE=1 SV=1	K	Transcription	bZIP family protein [Populus trichocarpa]
c97401.graph_c0	--	--	--	--	--	--	--	--	S	Function unknown	unnamed protein product, partial [Vitis vinifera]
c100502.graph_c0	[G]	Carbohydrate transport and metabolism	--	--	--	--	Domain of unknown function (DUF4378);; Protein of unknown function (DUF3741)	Mannan endo-1,4-beta-mannosidase 7 OS=Arabidopsis thaliana OX=3702 GN=MAN7 PE=2 SV=1	S	Function unknown	PREDICTED: uncharacterized protein LOC104880169 [Vitis vinifera]
c65200.graph_c0	--	--	Molecular Function: nucleotide binding (GO:0000166);; Molecular Function: protein serine/threonine kinase activity (GO:0004674);; Cellular Component: plasma membrane (GO:0005886);; Biological Process: protein phosphorylation (GO:0006468);; Biological Process: defense response (GO:0006952);; Cellular Component: plasmodesma (GO:0009506);;	--	--	--	Domain of unknown function (DUF3403)	G-type lectin S-receptor-like serine/threonine-protein kinase SD1-1 OS=Arabidopsis thaliana OX=3702 GN=SD11 PE=1 SV=1	--	--	receptor-like serine/threonine-protein kinase sd1-7 [Quercus suber]
c132930.graph_c0	[O]	Posttranslational modification, protein turnover, chaperones	Molecular Function: glutathione transferase activity (GO:0004364);; Biological Process: cellular response to oxidative stress (GO:0034599);; Biological Process: positive regulation of filamentous growth of a population of unicellular organisms in response to starvation (GO:1900436);;	--	--	--	--	--	O	Posttranslational modification, protein turnover, chaperones	hypothetical protein LELG_04375 [Lodderomyces elongisporus NRRL YB-4239]
c42206.graph_c0	--	--	--	--	[S]	Function unknown	--	--	P	Inorganic ion transport and metabolism	--
c125305.graph_c0	--	--	Cellular Component: endoplasmic reticulum (GO:0005783);; Cellular Component: Golgi apparatus (GO:0005794);; Cellular Component: integral component of membrane (GO:0016021);; Molecular Function: hydrolase activity (GO:0016787);;	--	[R]	General function prediction only	--	--	S	Function unknown	alpha/beta-hydrolase [Alternaria alternata]
c86151.graph_c0	--	--	Biological Process: ribosomal small subunit assembly (GO:0000028);; Molecular Function: structural constituent of ribosome (GO:0003735);; Biological Process: translation (GO:0006412);; Cellular Component: cytosolic small ribosomal subunit (GO:0022627);;	K02966|2.05165e-08|pop:POPTR_0004s11780g|K02966 small subunit ribosomal protein S19e | (RefSeq) POPTRDRAFT_556400; 40S ribosomal protein S19	[J]	Translation, ribosomal structure and biogenesis	--	40S ribosomal protein S19-3 OS=Arabidopsis thaliana OX=3702 GN=RPS19C PE=2 SV=1	J	Translation, ribosomal structure and biogenesis	PREDICTED: 40S ribosomal protein S19-3 [Populus euphratica]
c8730.graph_c0	--	--	Cellular Component: integral component of membrane (GO:0016021);; Biological Process: carbohydrate transmembrane transport (GO:0034219);; Molecular Function: sugar transmembrane transporter activity (GO:0051119);;	K15382|2.08575e-39|pop:POPTR_0012s01400g|K15382 solute carrier family 50 (sugar transporter) | (RefSeq) POPTRDRAFT_891394; hypothetical protein	[R]	General function prediction only	--	Bidirectional sugar transporter SWEET3 OS=Arabidopsis thaliana OX=3702 GN=SWEET3 PE=1 SV=1	U	Intracellular trafficking, secretion, and vesicular transport	hypothetical protein POPTR_0012s01400g [Populus trichocarpa]
c38918.graph_c0	--	--	Biological Process: flavonoid biosynthetic process (GO:0009813);; Cellular Component: intracellular membrane-bounded organelle (GO:0043231);; Biological Process: flavonoid glucuronidation (GO:0052696);; Molecular Function: quercetin 3-O-glucosyltransferase activity (GO:0080043);; Molecular Function: quercetin 7-O-glucosyltransferase activity (GO:0080044);;	--	[GC]	--	--	7-deoxyloganetic acid glucosyltransferase OS=Catharanthus roseus OX=4058 GN=UGT709C2 PE=1 SV=1	S	Function unknown	PREDICTED: 7-deoxyloganetic acid glucosyltransferase-like [Nicotiana tabacum]
c80004.graph_c2	--	--	Molecular Function: binding (GO:0005488);;	--	--	--	--	--	--	--	PREDICTED: uncharacterized protein LOC108990712 [Juglans regia]
c119943.graph_c0	[J]	Translation, ribosomal structure and biogenesis	Molecular Function: RNA binding (GO:0003723);; Molecular Function: structural constituent of ribosome (GO:0003735);; Biological Process: translation (GO:0006412);; Cellular Component: small ribosomal subunit (GO:0015935);;	K02989|5.80423e-44|cam:101492544|K02989 small subunit ribosomal protein S5e | (RefSeq) 40S ribosomal protein S5-like	[J]	Translation, ribosomal structure and biogenesis	Ribosomal protein S7p/S5e	40S ribosomal protein S5 (Fragment) OS=Cicer arietinum OX=3827 GN=RPS5 PE=2 SV=1	J	Translation, ribosomal structure and biogenesis	predicted protein [Hordeum vulgare subsp. vulgare]
c98753.graph_c0	--	--	Cellular Component: integral component of membrane (GO:0016021);;	--	--	--	--	--	S	Function unknown	hypothetical protein CISIN_1g016818mg [Citrus sinensis]
c7056.graph_c0	--	--	Molecular Function: structural constituent of ribosome (GO:0003735);; Molecular Function: superoxide dismutase activity (GO:0004784);; Cellular Component: mitochondrial small ribosomal subunit (GO:0005763);; Biological Process: removal of superoxide radicals (GO:0019430);; Molecular Function: metal ion binding (GO:0046872);; Biological Process: oxidation-reduction process (GO:0055114);;	--	[P]	Inorganic ion transport and metabolism	Iron/manganese superoxide dismutases, C-terminal domain	--	P	Inorganic ion transport and metabolism	hypothetical protein MPH_08137 [Macrophomina phaseolina MS6]
c75315.graph_c1	--	--	--	K13448|1.2106e-07|bvg:104884405|K13448 calcium-binding protein CML | (RefSeq) calmodulin-like protein 1	[Z]	Cytoskeleton	Spectrin repeat;; Ca2+ insensitive EF hand;; SH3 domain;; EF hand;; Variant SH3 domain;; EF-hand domain pair;; EF-hand domain pair;; EF-hand domain;; Variant SH3 domain;; EF hand	Polcalcin Jun o 2 OS=Juniperus oxycedrus OX=69008 PE=1 SV=2	Z	Cytoskeleton	hypothetical protein PSTG_20208, partial [Puccinia striiformis f. sp. tritici PST-78]
c91029.graph_c0	[O]	Posttranslational modification, protein turnover, chaperones	Cellular Component: cytoplasm (GO:0005737);;	K13993|1.21696e-83|gmx:100526893|K13993 HSP20 family protein | (RefSeq) uncharacterized LOC100526893	[O]	Posttranslational modification, protein turnover, chaperones	Hsp20/alpha crystallin family	17.5 kDa class I heat shock protein OS=Glycine max OX=3847 GN=HSP17.5-M PE=3 SV=1	O	Posttranslational modification, protein turnover, chaperones	putative class I heat shock protein [Glycine max]
c99325.graph_c0	[G]	Carbohydrate transport and metabolism	Molecular Function: alpha-amylase activity (GO:0004556);; Molecular Function: calcium ion binding (GO:0005509);; Biological Process: carbohydrate metabolic process (GO:0005975);; Molecular Function: glucan 1,4-alpha-maltotetraohydrolase activity (GO:0033910);;	--	[G]	Carbohydrate transport and metabolism	Alpha amylase, catalytic domain;; Alpha-amylase C-terminal beta-sheet domain	Alpha-amylase 3, chloroplastic OS=Arabidopsis thaliana OX=3702 GN=AMY3 PE=1 SV=1	G	Carbohydrate transport and metabolism	PREDICTED: uncharacterized protein LOC103421512 [Malus domestica]
c117839.graph_c0	--	--	Biological Process: transport (GO:0006810);;	K15109|9.58987e-25|bdi:100834938|K15109 solute carrier family 25 (mitochondrial carnitine/acylcarnitine transporter), member 20/29 | (RefSeq) mitochondrial carnitine/acylcarnitine carrier-like protein	[C]	Energy production and conversion	Mitochondrial carrier protein	Mitochondrial carnitine/acylcarnitine carrier-like protein OS=Arabidopsis thaliana OX=3702 GN=BOU PE=1 SV=1	S	Function unknown	hypothetical protein H310_08440 [Aphanomyces invadans]
c56525.graph_c0	--	--	Cellular Component: endosome (GO:0005768);; Cellular Component: vacuolar membrane (GO:0005774);; Cellular Component: trans-Golgi network (GO:0005802);; Cellular Component: chloroplast (GO:0009507);; Molecular Function: molybdate ion transmembrane transporter activity (GO:0015098);; Biological Process: molybdate ion transport (GO:0015689);; Cellular Component: integral component of membrane (GO:00…	--	[G]	Carbohydrate transport and metabolism	--	--	G	Carbohydrate transport and metabolism	hypothetical protein CISIN_1g029026mg [Citrus sinensis]
c74096.graph_c0	--	--	--	--	[R]	General function prediction only	Domain of unknown function (DUF4283)	--	S	Function unknown	uncharacterized protein LOC111366827 [Olea europaea var. sylvestris]
c97650.graph_c0	--	--	Biological Process: protein polyubiquitination (GO:0000209);; Cellular Component: plasma membrane (GO:0005886);; Molecular Function: zinc ion binding (GO:0008270);; Biological Process: megagametogenesis (GO:0009561);; Biological Process: protein ubiquitination involved in ubiquitin-dependent protein catabolic process (GO:0042787);; Biological Process: proteasome-mediated ubiquitin-dependent prote…	K19043|1.29122e-144|vvi:100254749|K19043 E3 ubiquitin-protein ligase RHF [EC:2.3.2.27] | (RefSeq) E3 ubiquitin-protein ligase-like	[O]	Posttranslational modification, protein turnover, chaperones	Ring finger domain;; Zinc finger, C3HC4 type (RING finger);; RING-like zinc finger;; Zinc finger, C3HC4 type (RING finger)	E3 ubiquitin-protein ligase RHF2A OS=Arabidopsis thaliana OX=3702 GN=RHF2A PE=2 SV=1	O	Posttranslational modification, protein turnover, chaperones	E3 ubiquitin-protein ligase RHF2A [Carica papaya]
c85396.graph_c0	--	--	--	--	--	--	Protein of unknown function (DUF3741);; DUF761-associated sequence motif	--	S	Function unknown	uncharacterized protein LOC111986218 isoform X1 [Quercus suber]
c101881.graph_c0	--	--	Molecular Function: CTD phosphatase activity (GO:0008420);; Cellular Component: DNA-directed RNA polymerase II, holoenzyme (GO:0016591);; Biological Process: dephosphorylation of RNA polymerase II C-terminal domain (GO:0070940);;	K18998|0|vvi:100249491|K18998 RNA polymerase II C-terminal domain phosphatase-like 1/2 [EC:3.1.3.16] | (RefSeq) RNA polymerase II C-terminal domain phosphatase-like 2	[K]	Transcription	NLI interacting factor-like phosphatase;; Double-stranded RNA binding motif	RNA polymerase II C-terminal domain phosphatase-like 2 OS=Arabidopsis thaliana OX=3702 GN=CPL2 PE=1 SV=3	K	Transcription	PREDICTED: RNA polymerase II C-terminal domain phosphatase-like 2 isoform X1 [Vitis vinifera]
c77195.graph_c1	--	--	Molecular Function: nucleotide binding (GO:0000166);; Molecular Function: protein kinase activity (GO:0004672);; Cellular Component: membrane (GO:0016020);;	K04733|3.25527e-61|vvi:100251011|K04733 interleukin-1 receptor-associated kinase 4 [EC:2.7.11.1] | (RefSeq) rust resistance kinase Lr10-like	[T]	Signal transduction mechanisms	--	Rust resistance kinase Lr10 OS=Triticum aestivum OX=4565 GN=LRK10 PE=2 SV=1	T	Signal transduction mechanisms	rust resistance kinase lr10 [Quercus suber]
c40363.graph_c1	[J]	Translation, ribosomal structure and biogenesis	Molecular Function: RNA binding (GO:0003723);; Cellular Component: spliceosomal complex (GO:0005681);;	--	[A]	RNA processing and modification	RNA recognition motif. (a.k.a. RRM, RBD, or RNP domain)	Polyadenylate-binding protein 3 OS=Arabidopsis thaliana OX=3702 GN=PAB3 PE=2 SV=1	S	Function unknown	predicted protein [Micromonas commoda]
c87797.graph_c1	[T]	Signal transduction mechanisms	Molecular Function: ATP binding (GO:0005524);; Cellular Component: plasma membrane (GO:0005886);; Cellular Component: integral component of membrane (GO:0016021);; Molecular Function: ATPase activity, coupled to transmembrane movement of substances (GO:0042626);; Biological Process: transmembrane transport (GO:0055085);;	--	[Q]	Secondary metabolites biosynthesis, transport and catabolism	ABC-2 type transporter;; ABC transporter	ABC transporter G family member 11 OS=Arabidopsis thaliana OX=3702 GN=ABCG11 PE=1 SV=1	V	Defense mechanisms	ABC transporter [Diospyros kaki]
c27996.graph_c0	--	--	--	--	[R]	General function prediction only	--	Retrovirus-related Pol polyprotein from transposon RE1 OS=Arabidopsis thaliana OX=3702 GN=RE1 PE=2 SV=1	L	Replication, recombination and repair	PREDICTED: uncharacterized mitochondrial protein AtMg00810-like [Malus domestica]
c121155.graph_c0	--	--	--	--	[A]	RNA processing and modification	--	--	A	RNA processing and modification	--
c107667.graph_c0	--	--	Molecular Function: catalytic activity (GO:0003824);; Biological Process: carbohydrate metabolic process (GO:0005975);;	K20929|3.19616e-14|nnu:104595430|K20929 glyoxal/methylglyoxal oxidase [EC:1.2.3.15] | (RefSeq) aldehyde oxidase GLOX1	--	--	--	--	S	Function unknown	protein of unknown function DUF1929 [Cynara cardunculus var. scolymus]
c103319.graph_c0	--	--	Molecular Function: structural constituent of ribosome (GO:0003735);; Cellular Component: nucleus (GO:0005634);; Cellular Component: ribosome (GO:0005840);; Biological Process: regulation of transcription from RNA polymerase II promoter (GO:0006357);; Biological Process: translation (GO:0006412);; Biological Process: regulation of DNA-templated transcription, elongation (GO:0032784);;	K15172|0|rcu:8277850|K15172 transcription elongation factor SPT5 | (RefSeq) putative transcription elongation factor SPT5 homolog 1	[K]	Transcription	Early transcription elongation factor of RNA pol II, NGN section;; KOW motif;; Spt5 transcription elongation factor, acidic N-terminal	Putative transcription elongation factor SPT5 homolog 1 OS=Arabidopsis thaliana OX=3702 GN=At4g08350 PE=1 SV=2	K	Transcription	putative transcription elongation factor SPT5 homolog 1 isoform X1 [Quercus suber]
c130722.graph_c0	--	--	Cellular Component: nucleus (GO:0005634);; Cellular Component: cytoplasm (GO:0005737);; Biological Process: regulation of transcription, DNA-templated (GO:0006355);; Biological Process: sporulation resulting in formation of a cellular spore (GO:0030435);;	--	--	--	--	--	S	Function unknown	sexual development activator VeA [Alternaria alternata]
c86488.graph_c0	[QV]	Secondary metabolites biosynthesis, transport and catabolism ;; Defense mechanisms	Molecular Function: monooxygenase activity (GO:0004497);; Molecular Function: iron ion binding (GO:0005506);; Biological Process: multicellular organism development (GO:0007275);; Biological Process: brassinosteroid homeostasis (GO:0010268);; Cellular Component: integral component of membrane (GO:0016021);; Biological Process: sterol metabolic process (GO:0016125);; Biological Process: brassinost…	--	[QI]	--	Cytochrome P450	--	Q	Secondary metabolites biosynthesis, transport and catabolism	PREDICTED: abscisic acid 8&apos;-hydroxylase 3-like [Solanum pennellii]
c97714.graph_c0	--	--	--	--	--	--	Protein of unknown function (DUF1336)	--	S	Function unknown	unnamed protein product, partial [Vitis vinifera]
c80410.graph_c0	--	--	Cellular Component: nucleus (GO:0005634);; Biological Process: protein sumoylation (GO:0016925);; Molecular Function: protein tag (GO:0031386);;	K12160|6.24249e-15|tcc:TCM_002904|K12160 small ubiquitin-related modifier | (RefSeq) Small ubiquitin-like modifier 1, 1,SUMO1,ATSUMO1	[O]	Posttranslational modification, protein turnover, chaperones	Ubiquitin-2 like Rad60 SUMO-like	Small ubiquitin-related modifier 2 OS=Arabidopsis thaliana OX=3702 GN=SUMO2 PE=1 SV=1	O	Posttranslational modification, protein turnover, chaperones	PREDICTED: small ubiquitin-related modifier 1-like [Daucus carota subsp. sativus]
c103785.graph_c0	--	--	--	--	--	--	GAGA binding protein-like family	Protein BASIC PENTACYSTEINE6 OS=Arabidopsis thaliana OX=3702 GN=BPC6 PE=1 SV=1	K	Transcription	unnamed protein product [Coffea canephora]
c81318.graph_c0	--	--	Molecular Function: DNA binding (GO:0003677);; Biological Process: cellular response to DNA damage stimulus (GO:0006974);; Biological Process: cellular macromolecule metabolic process (GO:0044260);; Biological Process: nucleic acid metabolic process (GO:0090304);;	--	--	--	Whirly transcription factor	Single-stranded DNA-binding protein WHY2, mitochondrial OS=Solanum tuberosum OX=4113 GN=WHY2 PE=1 SV=1	K	Transcription	single-stranded DNA-binding protein WHY2, mitochondrial-like [Olea europaea var. sylvestris]
c103362.graph_c0	[D]	Cell cycle control, cell division, chromosome partitioning	--	K06636|0|vvi:100263447|K06636 structural maintenance of chromosome 1 | (RefSeq) structural maintenance of chromosomes protein 1	[D]	Cell cycle control, cell division, chromosome partitioning	RecF/RecN/SMC N terminal domain;; SMC proteins Flexible Hinge Domain;; AAA domain;; AAA domain, putative AbiEii toxin, Type IV TA system;; P-loop containing region of AAA domain	Structural maintenance of chromosomes protein 1 OS=Arabidopsis thaliana OX=3702 GN=SMC1 PE=2 SV=2	D	Cell cycle control, cell division, chromosome partitioning	PREDICTED: structural maintenance of chromosomes protein 1 [Vitis vinifera]
c67934.graph_c0	--	--	--	--	[T]	Signal transduction mechanisms	--	Serine/threonine-protein kinase STY46 OS=Arabidopsis thaliana OX=3702 GN=STY46 PE=1 SV=1	T	Signal transduction mechanisms	PREDICTED: serine/threonine-protein kinase STY46-like [Daucus carota subsp. sativus]
c38283.graph_c0	--	--	--	--	[R]	General function prediction only	--	--	--	--	hypothetical protein VITISV_004007 [Vitis vinifera]
c36792.graph_c0	[G]	Carbohydrate transport and metabolism	Cellular Component: plastid (GO:0009536);;	--	[G]	Carbohydrate transport and metabolism	Major Facilitator Superfamily	Probable anion transporter 4, chloroplastic OS=Oryza sativa subsp. japonica OX=39947 GN=PHT4;4 PE=2 SV=1	G	Carbohydrate transport and metabolism	hypothetical protein GUITHDRAFT_42162, partial [Guillardia theta CCMP2712]
c84135.graph_c1	--	--	--	--	[R]	General function prediction only	Reverse transcriptase (RNA-dependent DNA polymerase)	Retrovirus-related Pol polyprotein from transposon RE2 OS=Arabidopsis thaliana OX=3702 GN=RE2 PE=4 SV=1	M	Cell wall/membrane/envelope biogenesis	hypothetical protein VITISV_042890 [Vitis vinifera]
c64663.graph_c1	[EF]	Amino acid transport and metabolism ;; Nucleotide transport and metabolism	Molecular Function: catalytic activity (GO:0003824);; Molecular Function: ATP binding (GO:0005524);; Biological Process: nitrogen compound metabolic process (GO:0006807);; Molecular Function: metal ion binding (GO:0046872);;	K01955|9.36374e-116|tcc:TCM_031657|K01955 carbamoyl-phosphate synthase large subunit [EC:6.3.5.5] | (RefSeq) Carbamoyl phosphate synthetase B	[R]	General function prediction only	Carbamoyl-phosphate synthase L chain, ATP binding domain	Carbamoyl-phosphate synthase large chain, chloroplastic OS=Oryza sativa subsp. japonica OX=39947 GN=CARB PE=2 SV=1	F	Nucleotide transport and metabolism	Carbamoyl-phosphate synthase, large subunit [Trema orientalis]
c125962.graph_c0	--	--	Cellular Component: integral component of membrane (GO:0016021);;	--	--	--	--	--	S	Function unknown	hypothetical protein CC77DRAFT_1006382 [Alternaria alternata]
c85024.graph_c1	--	--	Molecular Function: zinc ion binding (GO:0008270);; Molecular Function: ligase activity (GO:0016874);;	--	--	--	Zinc finger, C3HC4 type (RING finger)	--	S	Function unknown	PREDICTED: uncharacterized protein LOC103335694 [Prunus mume]
[truncated: 36,547 more rows]

## Sheet: Function_anno.stat
#Anno_Database	Annotated_Number	300<=length<1000	length>=1000
COG_Annotation	10167	2519	6358
GO_Annotation	21560	6918	11001
KEGG_Annotation	13391	4343	7123
KOG_Annotation	21038	6921	10791
Pfam_Annotation	22300	6416	13379
Swissprot_Annotation	22123	6590	13062
[truncated: 3 more rows]

[truncated: 4 more sheets: GO.list, GO_tree.stat, Kegg.pathway, Kegg.ko]
