# Supplementary material for: Comparative Transcriptome Analysis of Different Actinidia arguta Fruit Parts Reveals Difference of Light Response during Fruit Coloration
Source: Biology (Basel). 2021 Jul 11;10(7):648. doi: 10.3390/biology10070648 (PMC8301191; doi:10.3390/biology10070648)
Supplement: Supplementary file 1 [file biology-10-00648-s001.zip › Table S2.xlsx]

## Sheet: WP110 vs TP110
#ID	WP110-1_Count	WP110-2_Count	WP110-3_Count	TP110-1_Count	TP110-2_Count	TP110-3_Count	WP110-1_FPKM	WP110-2_FPKM	WP110-3_FPKM	TP110-1_FPKM	TP110-2_FPKM	TP110-3_FPKM	FDR	log2FC	regulated	COG_class	COG_class_annotation	GO_annotation	KEGG_annotation	KOG_class	KOG_class_annotation	Pfam_annotation	Swissprot_annotation	eggNOG_class	eggNOG_class_annotation	nr_annotation
c72160.graph_c0	0	1	1	31	44	46	0	0.13	0.22	3.11	3.57	3.63	9.88996e-09	4.21534	up	--	--	--	--	--	--	Helix-loop-helix DNA-binding domain	Transcription factor BEE 1 OS=Arabidopsis thaliana OX=3702 GN=BEE1 PE=2 SV=1	K	Transcription	PREDICTED: transcription factor BEE 1 isoform X2 [Populus euphratica]
c99114.graph_c2	35	44	78	1214	1232	1534	1.85	2.27	4.87	63.54	61.51	84.33	7.24348e-41	4.01903	up	--	--	--	--	--	--	--	Protein MARD1 OS=Arabidopsis thaliana OX=3702 GN=MARD1 PE=2 SV=2	S	Function unknown	PREDICTED: uncharacterized protein LOC107407271 [Ziziphus jujuba]
c92549.graph_c1	4	19	13	198	243	297	0.29	1.43	0.97	13.45	16.07	21.98	2.20952e-20	3.65603	up	--	--	Molecular Function: DNA binding (GO:0003677);; Cellular Component: nucleus (GO:0005634);;	--	--	--	--	Squamosa promoter-binding-like protein 4 OS=Arabidopsis thaliana OX=3702 GN=SPL4 PE=1 SV=1	K	Transcription	squamosa promoter binding protein-like 3c [Platanus x hispanica]
c99986.graph_c0	122	168	118	405	562	739	4.77	6.85	4.64	14.1	19.03	28.7	1.18101e-07	1.50159	up	--	--	Cellular Component: Golgi apparatus (GO:0005794);; Cellular Component: integral component of membrane (GO:0016021);;	--	[S]	Function unknown	Lung seven transmembrane receptor	--	S	Function unknown	PREDICTED: transmembrane protein 87A [Vitis vinifera]
c89824.graph_c0	33	55	45	191	286	189	1	1.83	1.43	5.47	8.18	6.24	7.93462e-10	1.74077	up	[S]	Function unknown	Molecular Function: acid phosphatase activity (GO:0003993);; Biological Process: dephosphorylation (GO:0016311);; Molecular Function: metal ion binding (GO:0046872);;	--	[G]	Carbohydrate transport and metabolism	Calcineurin-like phosphoesterase;; Iron/zinc purple acid phosphatase-like protein C;; Purple acid Phosphatase, N-terminal domain	Probable inactive purple acid phosphatase 1 OS=Arabidopsis thaliana OX=3702 GN=PAP1 PE=2 SV=1	S	Function unknown	purple acid phosphatase 1 [Camellia oleifera]
c90351.graph_c0	19	14	22	170	138	99	1.08	0.82	1.49	11.55	9.08	7.17	6.69647e-10	2.25883	up	[Q]	Secondary metabolites biosynthesis, transport and catabolism	--	--	[QR]	--	2OG-Fe(II) oxygenase superfamily;; non-haem dioxygenase in morphine synthesis N-terminal	Gibberellin 2-beta-dioxygenase 8 OS=Arabidopsis thaliana OX=3702 GN=GA2OX8 PE=1 SV=2	S	Function unknown	unnamed protein product [Coffea canephora]
c92019.graph_c0	733	729	686	376	335	318	44.14	44.29	42.48	22.75	19.24	21.33	3.19981e-23	-1.58627	down	--	--	Cellular Component: vacuole (GO:0005773);; Molecular Function: FMN binding (GO:0010181);; Molecular Function: oxidoreductase activity (GO:0016491);; Biological Process: oxidation-reduction process (GO:0055114);;	--	[K]	Transcription	--	--	S	Function unknown	PREDICTED: protein CREG1 [Ricinus communis]
c91938.graph_c0	23	28	28	97	87	89	1.28	1.61	1.62	5.05	4.38	5.02	9.38447e-05	1.22274	up	--	--	--	--	--	--	--	--	S	Function unknown	uncharacterized protein LOC111405076 isoform X5 [Olea europaea var. sylvestris]
c85266.graph_c0	7	16	7	59	61	46	0.22	0.41	0.18	1.75	1.45	1.44	5.52131e-05	1.82853	up	--	--	--	--	--	--	--	--	S	Function unknown	uncharacterized protein LOC111990321 [Quercus suber]
c87831.graph_c0	186	206	157	104	104	102	11.52	12.71	10.26	5.36	5.25	5.79	1.45146e-10	-1.34304	down	--	--	Cellular Component: cytoplasm (GO:0005737);; Cellular Component: integral component of membrane (GO:0016021);; Molecular Function: transferase activity, transferring glycosyl groups (GO:0016757);;	--	--	--	GDP-fucose protein O-fucosyltransferase	O-fucosyltransferase 34 OS=Arabidopsis thaliana OX=3702 GN=OFUT34 PE=2 SV=1	S	Function unknown	GDP-fucose protein O-fucosyltransferase [Macleaya cordata]
c82707.graph_c0	60	85	56	199	240	339	2.49	3.58	2.4	7.71	9.01	14.25	6.164e-06	1.39056	up	[QV]	Secondary metabolites biosynthesis, transport and catabolism ;; Defense mechanisms	Molecular Function: iron ion binding (GO:0005506);; Biological Process: cutin biosynthetic process (GO:0010143);; Cellular Component: integral component of membrane (GO:0016021);; Molecular Function: oxidoreductase activity, acting on paired donors, with incorporation or reduction of molecular oxygen, NAD(P)H as one donor, and incorporation of one atom of oxygen (GO:0016709);; Molecular Function:…	--	[Q]	Secondary metabolites biosynthesis, transport and catabolism	Cytochrome P450	Cytochrome P450 77A2 OS=Solanum melongena OX=4111 GN=CYP77A2 PE=2 SV=1	Q	Secondary metabolites biosynthesis, transport and catabolism	hypothetical protein VITISV_042049 [Vitis vinifera]
c100780.graph_c0	102	100	250	39	95	85	3.32	3.58	8.72	3.09	3.08	2.59	0.00121626	-1.51467	down	--	--	--	--	[PET]	--	Receptor family ligand binding region;; Periplasmic binding protein;; Ligand-gated ion channel	Glutamate receptor 2.7 OS=Arabidopsis thaliana OX=3702 GN=GLR2.7 PE=2 SV=3	S	Function unknown	glutamate receptor 2.7 [Quercus suber]
c35863.graph_c0	27	23	21	1	3	7	0.93	0.8	0.75	0.03	0.09	0.24	2.80961e-06	-2.86397	down	[K]	Transcription	--	--	[R]	General function prediction only	Leucine rich repeat;; Leucine Rich repeats (2 copies)	Receptor-like protein Cf-9 homolog OS=Solanum lycopersicum OX=4081 GN=HCR9-0 PE=2 SV=2	S	Function unknown	PREDICTED: receptor-like protein 12 [Ipomoea nil]
c94107.graph_c0	21455	22055	19273	13872	11778	11584	2391.67	2582.55	2232.92	1516.9	1213.62	1304.73	4.92168e-16	-1.27777	down	[O]	Posttranslational modification, protein turnover, chaperones	Molecular Function: cysteine-type endopeptidase activity (GO:0004197);; Cellular Component: extracellular space (GO:0005615);; Cellular Component: lysosome (GO:0005764);; Biological Process: proteolysis involved in cellular protein catabolic process (GO:0051603);;	K01373|4.96056e-79|vra:106762220|K01373 cathepsin F [EC:3.4.22.41] | (RefSeq) cysteine proteinase 15A-like	[O]	Posttranslational modification, protein turnover, chaperones	Papain family cysteine protease	Cysteine proteinase 1 OS=Zea mays OX=4577 GN=CCP1 PE=2 SV=1	O	Posttranslational modification, protein turnover, chaperones	cysteine proteinase 15A [Vigna radiata var. radiata]
c93174.graph_c0	69	66	56	231	335	235	2.82	2.74	2.36	8.82	12.39	9.72	3.76047e-10	1.49798	up	--	--	Cellular Component: integral component of membrane (GO:0016021);; Biological Process: transmembrane transport (GO:0055085);;	K15100|0|tcc:TCM_012558|K15100 solute carrier family 25 (mitochondrial citrate transporter), member 1 | (RefSeq) Mitochondrial substrate carrier family protein	[C]	Energy production and conversion	Mitochondrial carrier protein	Mitochondrial succinate-fumarate transporter 1 OS=Arabidopsis thaliana OX=3702 GN=SFC1 PE=2 SV=1	S	Function unknown	mitochondrial succinate-fumarate transporter 1 [Hevea brasiliensis]
c102097.graph_c2	74	65	66	38	38	31	3.84	3.44	3.54	1.84	1.79	1.62	1.24282e-06	-1.44406	down	--	--	Biological Process: tetrapyrrole biosynthetic process (GO:0033014);;	K02492|4.48971e-09|vvi:100259052|K02492 glutamyl-tRNA reductase [EC:1.2.1.70] | (RefSeq) glutamyl-tRNA reductase 1, chloroplastic-like	--	--	--	--	H	Coenzyme transport and metabolism	unnamed protein product, partial [Vitis vinifera]
c94460.graph_c0	797	737	906	493	554	547	25.97	24.64	30.51	13.23	15.37	17.1	3.23196e-11	-1.14678	down	[Q]	Secondary metabolites biosynthesis, transport and catabolism	Cellular Component: plasma membrane (GO:0005886);; Molecular Function: phytanoyl-CoA dioxygenase activity (GO:0048244);; Biological Process: oxidation-reduction process (GO:0055114);;	K00477|1.18548e-81|gmx:100788875|K00477 phytanoyl-CoA hydroxylase [EC:1.14.11.18] | (RefSeq) phytanoyl-CoA dioxygenase domain-containing protein 1-like	[I]	Lipid transport and metabolism	Phytanoyl-CoA dioxygenase (PhyH)	Phytanoyl-CoA dioxygenase OS=Arabidopsis thaliana OX=3702 GN=PAHX PE=2 SV=2	Q	Secondary metabolites biosynthesis, transport and catabolism	PREDICTED: phytanoyl-CoA dioxygenase [Populus euphratica]
c73163.graph_c0	52	57	58	194	201	197	11.24	13	12.95	38.37	38.54	42.21	1.49645e-08	1.2712	up	--	--	Molecular Function: ubiquitin-protein transferase activity (GO:0004842);; Biological Process: protein ubiquitination (GO:0016567);;	--	[S]	Function unknown	--	U-box domain-containing protein 13 OS=Arabidopsis thaliana OX=3702 GN=PUB13 PE=1 SV=1	S	Function unknown	PREDICTED: U-box domain-containing protein 13-like [Juglans regia]
c102676.graph_c0	675	608	805	2255	2425	2801	24.87	23.24	23.29	48.28	47.74	58.43	1.95072e-10	1.28743	up	--	--	--	--	[R]	General function prediction only	Leucine Rich repeat;; Leucine Rich repeats (2 copies)	F-box protein At1g47056 OS=Arabidopsis thaliana OX=3702 GN=At1g47056 PE=2 SV=1	S	Function unknown	F-box protein At1g47056 [Jatropha curcas]
c99231.graph_c0	19	31	28	77	72	86	0.39	0.68	0.76	1.45	1.75	1.86	0.00309247	1.02841	up	--	--	--	--	[R]	General function prediction only	PPR repeat;; PPR repeat family;; PPR repeat;; Pentatricopeptide repeat domain;; Pentacotripeptide-repeat region of PRORP;; Tetratricopeptide repeat	Putative pentatricopeptide repeat-containing protein At1g77010, mitochondrial OS=Arabidopsis thaliana OX=3702 GN=PCMP-E5 PE=3 SV=1	S	Function unknown	putative pentatricopeptide repeat-containing protein At1g77010, mitochondrial [Quercus suber]
c92415.graph_c1	41	37	40	20	12	18	2	1.85	2.31	0.96	0.5	0.79	3.10845e-05	-1.69272	down	--	--	Biological Process: regulation of cellular process (GO:0050794);;	K14491|6.60361e-132|vvi:100259369|K14491 two-component response regulator ARR-B family | (RefSeq) RRB3; two-component response regulator ARR12	--	--	--	Two-component response regulator ORR23 OS=Oryza sativa subsp. indica OX=39946 GN=RR23 PE=3 SV=1	T	Signal transduction mechanisms	PREDICTED: two-component response regulator ARR12 [Vitis vinifera]
c98676.graph_c1	587	547	602	493	401	267	27.85	26.22	29.88	21.8	17.22	13.06	2.12369e-05	-1.10152	down	--	--	Molecular Function: DNA binding (GO:0003677);;	K14432|3.06019e-92|sot:102600966|K14432 ABA responsive element binding factor | (RefSeq) ABSCISIC ACID-INSENSITIVE 5-like protein 2	--	--	Basic region leucine zipper	ABSCISIC ACID-INSENSITIVE 5-like protein 2 OS=Arabidopsis thaliana OX=3702 GN=DPBF3 PE=1 SV=1	K	Transcription	bZIP transcription factor bZIP7 [Camellia sinensis]
c92601.graph_c1	21	28	19	79	159	175	2.08	3.01	0.92	2.97	7.53	7.31	5.06179e-07	1.97728	up	--	--	--	--	--	--	--	--	S	Function unknown	PREDICTED: retrovirus-related Pol polyprotein from transposon TNT 1-94 [Prunus mume]
c99931.graph_c0	100	99	117	65	80	65	2.98	3.24	3.73	2.14	3.14	3.17	7.40863e-06	-1.11509	down	--	--	Biological Process: protein polyubiquitination (GO:0000209);; Biological Process: protein ubiquitination involved in ubiquitin-dependent protein catabolic process (GO:0042787);; Biological Process: proteasome-mediated ubiquitin-dependent protein catabolic process (GO:0043161);; Molecular Function: ubiquitin protein ligase activity (GO:0061630);;	K16283|1.44306e-11|pop:POPTR_0009s03960g|K16283 E3 ubiquitin-protein ligase SDIR1 [EC:2.3.2.27] | (RefSeq) POPTRDRAFT_833261; zinc finger family protein	[O]	Posttranslational modification, protein turnover, chaperones	--	E3 ubiquitin-protein ligase SDIR1 OS=Arabidopsis thaliana OX=3702 GN=SDIR1 PE=1 SV=1	O	Posttranslational modification, protein turnover, chaperones	hypothetical protein POPTR_009G034700v3 [Populus trichocarpa]
c94769.graph_c0	163	146	129	492	620	546	4.16	3.72	3.41	11.84	14.37	14.3	8.93768e-14	1.36596	up	--	--	Molecular Function: hydrolase activity, hydrolyzing O-glycosyl compounds (GO:0004553);; Biological Process: carbohydrate metabolic process (GO:0005975);;	K19893|0|cit:102629166|K19893 glucan endo-1,3-beta-glucosidase 5/6 [EC:3.2.1.39] | (RefSeq) glucan endo-1,3-beta-glucosidase 6	--	--	Glycosyl hydrolases family 17;; X8 domain	Glucan endo-1,3-beta-glucosidase 6 OS=Arabidopsis thaliana OX=3702 GN=At5g58090 PE=1 SV=2	G	Carbohydrate transport and metabolism	PREDICTED: glucan endo-1,3-beta-glucosidase 6 [Juglans regia]
c87721.graph_c1	11	13	8	43	59	34	0.57	0.63	0.39	2.16	2.83	1.85	0.00146838	1.45772	up	[O]	Posttranslational modification, protein turnover, chaperones	Cellular Component: chloroplast (GO:0009507);;	--	--	--	--	--	S	Function unknown	uncharacterized protein LOC105647604 [Jatropha curcas]
c87903.graph_c0	81	77	39	29	60	23	4.98	4.85	2.5	1.65	3.32	1.41	0.00416289	-1.29884	down	--	--	--	--	--	--	F-box domain;; F-box associated;; F-box associated domain;; F-box-like	F-box/kelch-repeat protein At3g06240 OS=Arabidopsis thaliana OX=3702 GN=At3g06240 PE=2 SV=1	S	Function unknown	F-box/kelch-repeat protein At3g06240-like [Helianthus annuus]
c86582.graph_c0	59	66	64	169	201	199	3.18	3.5	3.38	8.18	10.36	10.26	5.2179e-06	1.03746	up	[HI]	Coenzyme transport and metabolism ;; Lipid transport and metabolism	--	--	--	--	Biotin-requiring enzyme	--	S	Function unknown	hypothetical protein POPTR_010G183200v3 [Populus trichocarpa]
c76323.graph_c0	19	23	21	160	112	121	0.78	0.96	0.89	6.12	4.15	5.03	8.70905e-10	2.0473	up	--	--	--	K09286|1.43468e-60|tcc:TCM_018659|K09286 EREBP-like factor | (RefSeq) WIN1-like protein, putative	--	--	--	Ethylene-responsive transcription factor RAP2-11 OS=Arabidopsis thaliana OX=3702 GN=RAP2-11 PE=2 SV=1	S	Function unknown	AP2-like ethylene-responsive transcription factor BBM [Durio zibethinus]
c99705.graph_c0	9	7	10	239	387	333	0.25	0.16	0.26	5.87	9.02	8.86	2.25021e-35	4.47647	up	[F]	Nucleotide transport and metabolism	Molecular Function: transporter activity (GO:0005215);; Cellular Component: integral component of membrane (GO:0016021);; Biological Process: transmembrane transport (GO:0055085);;	--	[F]	Nucleotide transport and metabolism	Permease family;; Permease family	Nucleobase-ascorbate transporter 11 OS=Arabidopsis thaliana OX=3702 GN=NAT11 PE=2 SV=1	F	Nucleotide transport and metabolism	hypothetical protein CISIN_1g013981mg [Citrus sinensis]
c92583.graph_c1	21	34	41	14	22	17	2.48	3.39	4.79	1.08	2.23	1.73	0.00344601	-1.32727	down	--	--	Molecular Function: protein serine/threonine kinase activity (GO:0004674);; Molecular Function: ATP binding (GO:0005524);; Cellular Component: plasma membrane (GO:0005886);; Biological Process: protein autophosphorylation (GO:0046777);;	--	[T]	Signal transduction mechanisms	--	Mitogen-activated protein kinase kinase kinase 5 OS=Arabidopsis thaliana OX=3702 GN=MAPKKK5 PE=1 SV=1	T	Signal transduction mechanisms	PREDICTED: mitogen-activated protein kinase kinase kinase YODA isoform X4 [Nelumbo nucifera]
c83145.graph_c2	12	10	10	107	114	135	2.5	2.2	2.15	20.43	21.1	28.06	9.95283e-15	2.82857	up	[R]	General function prediction only	Cellular Component: endoplasmic reticulum (GO:0005783);; Cellular Component: heterotrimeric G-protein complex (GO:0005834);; Biological Process: response to ethylene (GO:0009723);; Biological Process: negative regulation of abscisic acid-activated signaling pathway (GO:0009788);; Biological Process: defense response to fungus, incompatible interaction (GO:0009817);; Biological Process: jasmonic a…	K04536|1.61081e-106|gmx:100794776|K04536 guanine nucleotide-binding protein G(I)/G(S)/G(T) subunit beta-1 | (RefSeq) guanine nucleotide-binding protein subunit beta-1	[R]	General function prediction only	WD domain, G-beta repeat	Guanine nucleotide-binding protein subunit beta-2 OS=Nicotiana tabacum OX=4097 PE=2 SV=1	S	Function unknown	PREDICTED: guanine nucleotide-binding protein subunit beta-1 [Glycine max]
c96775.graph_c0	98	125	138	353	461	429	13.9	19.39	16.47	49.16	51.72	58.07	1.32904e-08	1.22724	up	--	--	--	--	--	--	--	--	S	Function unknown	hypothetical protein CFP56_05634 [Quercus suber]
c100375.graph_c0	277	378	276	200	343	114	17.84	22.76	18.08	11.18	16.49	10.14	0.00509731	-1.02433	down	--	--	Biological Process: cellular process (GO:0009987);; Molecular Function: kinase activity (GO:0016301);;	--	--	--	S-locus glycoprotein domain;; PAN-like domain	G-type lectin S-receptor-like serine/threonine-protein kinase At4g27290 OS=Arabidopsis thaliana OX=3702 GN=At4g27290 PE=3 SV=4	--	--	hypothetical protein EUGRSUZ_F01028 [Eucalyptus grandis]
c88948.graph_c0	60	62	30	173	160	173	1.53	1.64	0.8	4.15	3.71	4.53	0.000213996	1.17483	up	--	--	--	--	[R]	General function prediction only	PPR repeat family;; PPR repeat;; PPR repeat;; Pentatricopeptide repeat domain;; Pentacotripeptide-repeat region of PRORP;; Mitochondrial ATPase expression;; Mitochondrial 28S ribosomal protein S27;; Tetratricopeptide repeat;; beta-keto acid cleavage enzyme	Pentatricopeptide repeat-containing protein At3g61520, mitochondrial OS=Arabidopsis thaliana OX=3702 GN=At3g61520 PE=2 SV=1	S	Function unknown	pentatricopeptide repeat-containing protein [Camellia sinensis]
c103257.graph_c0	2125	2263	2279	1287	1400	1074	52.21	55.52	57.46	29.31	30.01	26.55	9.29529e-22	-1.36029	down	--	--	--	K09480|0|sind:105173989|K09480 digalactosyldiacylglycerol synthase [EC:2.4.1.241] | (RefSeq) digalactosyldiacylglycerol synthase 1, chloroplastic	--	--	--	Digalactosyldiacylglycerol synthase 1, chloroplastic OS=Glycine max OX=3847 GN=DGD1 PE=2 SV=1	S	Function unknown	digalactosyldiacylglycerol synthase 1, chloroplastic [Quercus suber]
c83549.graph_c1	23	23	26	128	155	137	1.17	0.83	1.21	5.43	6.02	6.09	4.51009e-12	1.95876	up	--	--	--	--	[R]	General function prediction only	--	Uncharacterized protein At3g49140 OS=Arabidopsis thaliana OX=3702 GN=At3g49140 PE=1 SV=2	S	Function unknown	uncharacterized protein At3g49140, partial [Quercus suber]
c91514.graph_c0	798	764	989	3519	5243	5226	35.7	33.98	44.65	147.37	210.81	233.27	9.00914e-18	1.88376	up	--	--	Cellular Component: membrane (GO:0016020);; Biological Process: single-organism process (GO:0044699);; Biological Process: innate immune response (GO:0045087);; Biological Process: cellular response to stimulus (GO:0051716);;	K13456|4.49398e-78|vvi:100258114|K13456 RPM1-interacting protein 4 | (RefSeq) RPM1-interacting protein 4	--	--	Cleavage site for pathogenic type III effector avirulence factor Avr	RPM1-interacting protein 4 OS=Arabidopsis thaliana OX=3702 GN=RIN4 PE=1 SV=1	S	Function unknown	PREDICTED: RPM1-interacting protein 4 [Vitis vinifera]
c74597.graph_c1	104	152	66	17	27	18	4.09	6.03	2.72	0.51	0.72	0.68	4.27148e-13	-2.79034	down	--	--	Molecular Function: magnesium ion binding (GO:0000287);; Molecular Function: terpene synthase activity (GO:0010333);; Biological Process: terpenoid biosynthetic process (GO:0016114);;	K18108|0|vvi:100232956|K18108 (-)-alpha-terpineol synthase [EC:4.2.3.111] | (RefSeq) (-)-a-terpineol synthase	--	--	Terpene synthase family, metal binding domain;; Terpene synthase, N-terminal domain;; Terpene synthase family, metal binding domain	(-)-alpha-terpineol synthase OS=Vitis vinifera OX=29760 PE=1 SV=1	O	Posttranslational modification, protein turnover, chaperones	terpene synthase [Actinidia arguta]
c91567.graph_c0	3879	3830	3716	2486	2344	1966	237.49	237.85	231.87	184.15	152.47	146.35	9.4211e-18	-1.28006	down	--	--	Molecular Function: metal ion binding (GO:0046872);;	--	[R]	General function prediction only	A20-like zinc finger;; AN1-like Zinc finger;; Core histone H2A/H2B/H3/H4	Zinc finger A20 and AN1 domain-containing stress-associated protein 4 OS=Arabidopsis thaliana OX=3702 GN=SAP4 PE=1 SV=1	S	Function unknown	zinc finger protein [Macleaya cordata]
c103755.graph_c0	958	742	649	4707	5223	3934	15.94	12.47	11.15	73.46	78.93	66.6	4.99278e-23	1.99411	up	[N]	Cell motility	Cellular Component: plasma membrane (GO:0005886);; Molecular Function: zinc ion binding (GO:0008270);; Cellular Component: integral component of membrane (GO:0016021);; Molecular Function: cellulose synthase (UDP-forming) activity (GO:0016760);; Biological Process: cellulose biosynthetic process (GO:0030244);; Biological Process: cell wall organization (GO:0071555);;	K10999|0|pper:PRUPE_ppa000593mg|K10999 cellulose synthase A [EC:2.4.1.12] | (RefSeq) hypothetical protein	--	--	Cellulose synthase;; Zinc-binding RING-finger;; Glycosyl transferase family group 2	Cellulose synthase A catalytic subunit 3 [UDP-forming] OS=Arabidopsis thaliana OX=3702 GN=CESA3 PE=1 SV=2	M	Cell wall/membrane/envelope biogenesis	LOW QUALITY PROTEIN: cellulose synthase A catalytic subunit 3 [UDP-forming]-like [Carica papaya]
c91402.graph_c0	1529	1558	1662	1051	804	499	53.63	55.67	57.5	35.34	26.12	17.88	4.39648e-08	-1.51959	down	[T]	Signal transduction mechanisms	Molecular Function: acid phosphatase activity (GO:0003993);; Biological Process: dephosphorylation (GO:0016311);;	K14379|1.7849e-171|vvi:100261163|K14379 tartrate-resistant acid phosphatase type 5 [EC:3.1.3.2] | (RefSeq) purple acid phosphatase 3	[O]	Posttranslational modification, protein turnover, chaperones	Calcineurin-like phosphoesterase;; Calcineurin-like phosphoesterase	Purple acid phosphatase 3 OS=Arabidopsis thaliana OX=3702 GN=PAP3 PE=2 SV=1	S	Function unknown	purple acid phosphatase 3-like [Quercus suber]
c83178.graph_c0	218	166	425	5	18	8	10.73	8.27	21.56	0.23	0.8	0.4	1.33093e-25	-4.92265	down	--	--	--	--	--	--	Protein of unknown function, DUF617	Protein MIZU-KUSSEI 1 OS=Arabidopsis thaliana OX=3702 GN=MIZ1 PE=1 SV=1	S	Function unknown	PREDICTED: protein MIZU-KUSSEI 1 [Ricinus communis]
c85807.graph_c1	6	4	17	86	172	116	0.59	0.4	2	7.81	15.14	11.73	7.46023e-10	3.00518	up	[O]	Posttranslational modification, protein turnover, chaperones	Biological Process: protein peptidyl-prolyl isomerization (GO:0000413);; Molecular Function: peptidyl-prolyl cis-trans isomerase activity (GO:0003755);; Biological Process: protein folding (GO:0006457);; Cellular Component: chloroplast (GO:0009507);; Cellular Component: thylakoid lumen (GO:0031977);;	K03768|1.06944e-143|sind:105166399|K03768 peptidyl-prolyl cis-trans isomerase B (cyclophilin B) [EC:5.2.1.8] | (RefSeq) peptidyl-prolyl cis-trans isomerase CYP28, chloroplastic	[O]	Posttranslational modification, protein turnover, chaperones	Cyclophilin type peptidyl-prolyl cis-trans isomerase/CLD	Peptidyl-prolyl cis-trans isomerase CYP28, chloroplastic OS=Arabidopsis thaliana OX=3702 GN=CYP28 PE=1 SV=1	O	Posttranslational modification, protein turnover, chaperones	peptidyl-prolyl cis-trans isomerase CYP28, chloroplastic [Sesamum indicum]
c91217.graph_c1	581	532	505	253	163	89	67.55	65.13	61.32	27.72	17.5	10.47	5.5787e-10	-2.14369	down	--	--	Molecular Function: zinc ion transmembrane transporter activity (GO:0005385);; Biological Process: response to zinc ion (GO:0010043);; Cellular Component: integral component of membrane (GO:0016021);; Biological Process: regulation of sequestering of zinc ion (GO:0061088);; Biological Process: zinc II ion transmembrane transport (GO:0071577);;	--	[P]	Inorganic ion transport and metabolism	Cation efflux family	Metal tolerance protein 10 OS=Arabidopsis thaliana OX=3702 GN=MTP10 PE=2 SV=1	P	Inorganic ion transport and metabolism	cation efflux family protein [Sesuvium portulacastrum]
c84091.graph_c2	129	92	119	63	62	82	4.8	3.53	4.75	2.2	2.12	2.98	2.96774e-05	-1.22623	down	--	--	Molecular Function: protein serine/threonine phosphatase activity (GO:0004722);; Biological Process: protein dephosphorylation (GO:0006470);;	--	[T]	Signal transduction mechanisms	Protein phosphatase 2C	Probable protein phosphatase 2C 40 OS=Arabidopsis thaliana OX=3702 GN=At3g16560 PE=2 SV=1	T	Signal transduction mechanisms	PREDICTED: probable protein phosphatase 2C 40 isoform X1 [Vitis vinifera]
c102341.graph_c0	1043	1184	998	498	747	526	16.94	19.43	16.8	7.58	11.04	8.69	4.98132e-15	-1.39834	down	[NW]	Cell motility ;; Extracellular structures	--	K04733|6.55078e-146|vvi:100854787|K04733 interleukin-1 receptor-associated kinase 4 [EC:2.7.11.1] | (RefSeq) phytosulfokine receptor 2	[T]	Signal transduction mechanisms	Protein tyrosine kinase;; Protein kinase domain	Leucine-rich repeat receptor protein kinase EMS1 OS=Arabidopsis thaliana OX=3702 GN=EMS1 PE=1 SV=1	T	Signal transduction mechanisms	PREDICTED: leucine-rich repeat receptor protein kinase EXS [Nicotiana sylvestris]
c99490.graph_c0	81	71	89	256	329	349	18.49	16.91	21.94	54.98	68.2	81.04	4.84627e-09	1.39123	up	--	--	Biological Process: single organism reproductive process (GO:0044702);; Biological Process: shoot system development (GO:0048367);; Biological Process: regulation of cellular process (GO:0050794);;	--	--	--	--	Auxin response factor 2 OS=Arabidopsis thaliana OX=3702 GN=ARF2 PE=1 SV=2	K	Transcription	PREDICTED: auxin response factor 2 [Vitis vinifera]
c93157.graph_c0	47	88	58	365	388	363	1.65	3.13	2.12	12.06	12.46	13.01	1.4374e-15	1.96731	up	--	--	Molecular Function: nucleic acid binding (GO:0003676);; Molecular Function: RNA-directed DNA polymerase activity (GO:0003964);; Molecular Function: aspartic-type endopeptidase activity (GO:0004190);; Molecular Function: endonuclease activity (GO:0004519);; Molecular Function: protein kinase activity (GO:0004672);; Molecular Function: ATP binding (GO:0005524);; Biological Process: RNA-dependent DN…	--	[R]	General function prediction only	Reverse transcriptase (RNA-dependent DNA polymerase)	Retrovirus-related Pol polyprotein from transposon TNT 1-94 OS=Nicotiana tabacum OX=4097 PE=2 SV=1	S	Function unknown	Retrovirus-related Pol polyprotein from transposon TNT 1-94 [Cajanus cajan]
c90158.graph_c0	4	0	0	35	57	52	0.23	0	0	1.9	3	3.06	1.28815e-08	3.87065	up	[M]	Cell wall/membrane/envelope biogenesis	Biological Process: metabolic process (GO:0008152);; Molecular Function: phosphatidylcholine phospholipase C activity (GO:0034480);;	K01114|0|mdm:103409648|K01114 phospholipase C [EC:3.1.4.3] | (RefSeq) non-specific phospholipase C6-like	--	--	Phosphoesterase family	Non-specific phospholipase C6 OS=Arabidopsis thaliana OX=3702 GN=NPC6 PE=2 SV=1	M	Cell wall/membrane/envelope biogenesis	non-specific phospholipase C6-like [Durio zibethinus]
c95904.graph_c5	389	307	492	196	333	266	23.13	20.37	30.61	11.12	18.79	16.47	7.34845e-05	-1.11194	down	[IQ]	Lipid transport and metabolism ;; Secondary metabolites biosynthesis, transport and catabolism	Biological Process: metabolic process (GO:0008152);; Molecular Function: ligase activity (GO:0016874);;	K01904|2.07023e-120|vvi:100245991|K01904 4-coumarate--CoA ligase [EC:6.2.1.12] | (RefSeq) 4CL; 4-coumarate:CoA ligase	[I]	Lipid transport and metabolism	AMP-binding enzyme;; AMP-binding enzyme C-terminal domain	4-coumarate--CoA ligase 2 OS=Glycine max OX=3847 PE=2 SV=2	IQ	--	coumaroyl-CoA ligase [Vitis vinifera]
c92801.graph_c0	81	84	100	50	56	43	3.73	4.12	3.94	1.18	2.26	1.28	8.98906e-07	-1.34647	down	--	--	Biological Process: RNA metabolic process (GO:0016070);;	K06173|4.86997e-60|vvi:100241658|K06173 tRNA pseudouridine38-40 synthase [EC:5.4.99.12] | (RefSeq) putative tRNA pseudouridine synthase	[J]	Translation, ribosomal structure and biogenesis	--	Putative tRNA pseudouridine synthase OS=Arabidopsis thaliana OX=3702 GN=At2g30320 PE=3 SV=1	J	Translation, ribosomal structure and biogenesis	LOW QUALITY PROTEIN: putative tRNA pseudouridine synthase, partial [Olea europaea var. sylvestris]
c96303.graph_c0	2	16	15	59	66	82	0.06	0.65	0.82	2.24	2.51	2.91	0.000233952	1.95821	up	--	--	--	K18213|0|vvi:100243870|K18213 proteinaceous RNase P [EC:3.1.26.5] | (RefSeq) proteinaceous RNase P 1, chloroplastic/mitochondrial	[R]	General function prediction only	Protein-only RNase P;; Pentacotripeptide-repeat region of PRORP;; PPR repeat;; PPR repeat family	Proteinaceous RNase P 1, chloroplastic/mitochondrial OS=Arabidopsis thaliana OX=3702 GN=PRORP1 PE=1 SV=1	V	Defense mechanisms	PREDICTED: proteinaceous RNase P 1, chloroplastic/mitochondrial [Vitis vinifera]
c93819.graph_c0	320	406	342	264	237	235	40.74	52.7	43.95	28.6	25	29.42	7.33716e-09	-1.05982	down	--	--	--	--	[R]	General function prediction only	--	--	S	Function unknown	unnamed protein product [Coffea canephora]
c35209.graph_c0	3	0	1	21	31	27	2.04	0	0.71	12.58	18.31	18.07	1.93823e-05	3.09151	up	--	--	Molecular Function: transcription factor activity, transcription factor binding (GO:0000989);; Cellular Component: nucleus (GO:0005634);; Biological Process: regulation of transcription, DNA-templated (GO:0006355);;	K14494|4.99312e-38|vvi:100253268|K14494 DELLA protein | (RefSeq) DELLA protein GAI	--	--	GRAS domain family	DELLA protein GAI OS=Solanum lycopersicum OX=4081 GN=GAI PE=2 SV=1	K	Transcription	GA repressor DELLA [Actinidia deliciosa]
c72505.graph_c0	61	97	56	1	0	0	2.23	3.61	2.12	0.03	0	0	2.38225e-18	-6.17797	down	--	--	Molecular Function: nucleic acid binding (GO:0003676);; Biological Process: DNA integration (GO:0015074);;	--	[R]	General function prediction only	Reverse transcriptase (RNA-dependent DNA polymerase)	Retrovirus-related Pol polyprotein from transposon RE1 OS=Arabidopsis thaliana OX=3702 GN=RE1 PE=2 SV=1	L	Replication, recombination and repair	hypothetical protein VITISV_036059 [Vitis vinifera]
c98995.graph_c0	123	158	71	13	13	7	3.34	4.38	2.43	0.36	0.23	0.14	1.74478e-19	-3.74828	down	[K]	Transcription	Molecular Function: kinase activity (GO:0016301);;	--	--	--	Protein tyrosine kinase;; Protein kinase domain;; Leucine rich repeat;; Leucine Rich repeats (2 copies);; Leucine rich repeat N-terminal domain;; Leucine Rich Repeat	Probable LRR receptor-like serine/threonine-protein kinase At3g47570 OS=Arabidopsis thaliana OX=3702 GN=At3g47570 PE=2 SV=1	S	Function unknown	PREDICTED: probable LRR receptor-like serine/threonine-protein kinase At3g47570 [Vitis vinifera]
c95507.graph_c0	18	28	11	46	98	77	0.49	0.81	0.32	1.2	2.44	2.17	0.0031588	1.33951	up	--	--	--	--	[R]	General function prediction only	PPR repeat family;; PPR repeat;; PPR repeat;; Pentatricopeptide repeat domain;; Pentacotripeptide-repeat region of PRORP	Putative pentatricopeptide repeat-containing protein At5g43820 OS=Arabidopsis thaliana OX=3702 GN=At5g43820 PE=3 SV=1	S	Function unknown	putative pentatricopeptide repeat-containing protein At5g43820 [Quercus suber]
c81573.graph_c0	33	34	30	126	194	210	2.13	2.26	1.98	7.59	11.33	13.7	1.53466e-09	1.86097	up	--	--	Cellular Component: extracellular region (GO:0005576);; Cellular Component: cell wall (GO:0005618);; Biological Process: plant-type cell wall organization (GO:0009664);; Cellular Component: membrane (GO:0016020);;	--	--	--	Pollen allergen;; Lytic transglycolase	Expansin-A13 OS=Arabidopsis thaliana OX=3702 GN=EXPA13 PE=2 SV=2	G	Carbohydrate transport and metabolism	alpha-expansin [Actinidia arguta]
c92388.graph_c0	252	248	261	130	148	102	15.78	15.29	16.58	7.38	8.24	6.36	3.8576e-14	-1.52897	down	--	--	Cellular Component: membrane (GO:0016020);;	--	--	--	PLAC8 family	Protein PLANT CADMIUM RESISTANCE 10 OS=Arabidopsis thaliana OX=3702 GN=PCR10 PE=2 SV=1	S	Function unknown	PREDICTED: protein PLANT CADMIUM RESISTANCE 10 [Juglans regia]
c96104.graph_c0	12342	15799	11043	706	1103	501	587.3	764.85	574.32	53.99	80.74	57.98	1.4702e-67	-4.54322	down	--	--	Molecular Function: transferase activity, transferring acyl groups other than amino-acyl groups (GO:0016747);;	K19861|2.85666e-112|vvi:100266675|K19861 benzyl alcohol O-benzoyltransferase [EC:2.3.1.196 2.3.1.232] | (RefSeq) methanol O-anthraniloyltransferase	--	--	Transferase family;; Transferase family	Methanol O-anthraniloyltransferase OS=Vitis labrusca OX=103355 GN=AMAT PE=1 SV=1	--	--	alcohol acyltransferase [Actinidia deliciosa]
c101672.graph_c0	11920	11703	10861	8092	8697	6644	323.86	321.7	309.87	213.39	221.28	193.51	1.93608e-14	-1.09307	down	[C]	Energy production and conversion	Molecular Function: inorganic diphosphatase activity (GO:0004427);; Molecular Function: hydrogen-translocating pyrophosphatase activity (GO:0009678);; Biological Process: proton transport (GO:0015992);; Cellular Component: integral component of membrane (GO:0016021);; Biological Process: transmembrane transport (GO:0055085);;	K01507|0|gmx:100794166|K01507 inorganic pyrophosphatase [EC:3.6.1.1] | (RefSeq) pyrophosphate-energized vacuolar membrane proton pump	--	--	Inorganic H+ pyrophosphatase	Pyrophosphate-energized vacuolar membrane proton pump OS=Vigna radiata var. radiata OX=3916 PE=1 SV=4	C	Energy production and conversion	pyrophosphate-energized vacuolar membrane proton pump-like [Cajanus cajan]
c102327.graph_c0	14	3	7	38	60	25	0.39	0.09	0.2	1.01	1.53	1.31	0.00735132	1.61531	up	--	--	--	--	[R]	General function prediction only	PPR repeat;; PPR repeat family;; PPR repeat;; Pentatricopeptide repeat domain;; Tetratricopeptide repeat;; Tetratricopeptide repeat;; Tetratricopeptide repeat;; Tetratricopeptide repeat	Pentatricopeptide repeat-containing protein At4g02750 OS=Arabidopsis thaliana OX=3702 GN=PCMP-H24 PE=3 SV=1	S	Function unknown	Tetratricopeptide-like helical domain containing protein [Trema orientalis]
c91285.graph_c0	1380	907	2211	690	1476	889	98.45	66.5	165.68	50.06	98.22	58.74	0.00485216	-1.08728	down	--	--	Cellular Component: chloroplast (GO:0009507);; Molecular Function: allene-oxide cyclase activity (GO:0046423);;	K10525|8.35849e-87|pxb:103947146|K10525 allene oxide cyclase [EC:5.3.99.6] | (RefSeq) allene oxide cyclase 4, chloroplastic-like	--	--	--	Allene oxide cyclase, chloroplastic OS=Oryza sativa subsp. japonica OX=39947 GN=AOC PE=1 SV=1	S	Function unknown	PREDICTED: allene oxide cyclase 4, chloroplastic-like [Pyrus x bretschneideri]
c80432.graph_c1	361	302	489	190	119	91	34.73	29.94	51.09	20.74	12.43	10.52	2.65454e-09	-2.00197	down	--	--	--	--	--	--	--	Telomere repeat-binding protein 5 OS=Arabidopsis thaliana OX=3702 GN=TRP5 PE=1 SV=2	K	Transcription	hypothetical protein AQUCO_00900956v1 [Aquilegia coerulea]
c83718.graph_c0	4	2	11	43	69	90	0.2	0.17	0.57	2	3.42	4.89	1.39401e-06	2.73815	up	--	--	--	--	--	--	zinc-finger of the FCS-type, C2-C2	Protein MARD1 OS=Arabidopsis thaliana OX=3702 GN=MARD1 PE=2 SV=2	S	Function unknown	PREDICTED: protein MARD1 [Nelumbo nucifera]
c90898.graph_c0	33	20	35	176	325	329	2.17	1.34	2.38	10.64	19.01	21.7	2.02343e-13	2.59274	up	--	--	--	--	--	--	--	--	S	Function unknown	PREDICTED: uncharacterized protein LOC100256651 isoform X2 [Vitis vinifera]
c81653.graph_c0	181	213	227	154	132	136	36.25	48.84	47.67	25.65	23.56	29.45	6.27933e-07	-1.07849	down	--	--	Molecular Function: translation initiation factor activity (GO:0003743);; Biological Process: translational initiation (GO:0006413);;	K03113|4.52125e-46|nnu:104585667|K03113 translation initiation factor 1 | (RefSeq) protein translation factor SUI1 homolog	[J]	Translation, ribosomal structure and biogenesis	Translation initiation factor SUI1	Protein translation factor SUI1 homolog OS=Salix bakko OX=72444 PE=3 SV=1	J	Translation, ribosomal structure and biogenesis	Translation initiation factor SUI1 [Corchorus olitorius]
c97347.graph_c0	110	91	125	57	28	25	5.84	5.24	6.91	2.74	1.3	1.46	1.57307e-07	-2.01665	down	--	--	Cellular Component: Golgi apparatus (GO:0005794);; Biological Process: metabolic process (GO:0008152);; Biological Process: pollen tube growth (GO:0009860);; Cellular Component: integral component of membrane (GO:0016021);; Molecular Function: dihydroceramidase activity (GO:0071633);; Cellular Component: pollen tube (GO:0090406);; Biological Process: regulation of stomatal opening (GO:1902456);;	--	--	--	Protein of unknown function (DUF616)	--	S	Function unknown	DUF616 domain-containing protein [Cephalotus follicularis]
c86546.graph_c0	146	167	225	56	151	43	16.37	19.34	25.8	5.72	14.89	4.81	0.000250805	-1.59735	down	--	--	--	--	--	--	--	O-fucosyltransferase 28 OS=Arabidopsis thaliana OX=3702 GN=OFUT28 PE=2 SV=1	S	Function unknown	GDP-fucose protein O-fucosyltransferase [Trema orientalis]
c81609.graph_c0	31	41	34	65	144	110	1.03	1.37	1.09	2.16	4.86	4.6	0.00684087	1.00542	up	--	--	Cellular Component: membrane (GO:0016020);;	--	--	--	Leucine Rich repeats (2 copies);; Leucine rich repeat;; Protein kinase domain;; Leucine rich repeat N-terminal domain;; Protein tyrosine kinase;; Leucine Rich Repeat;; Protein tyrosine kinase;; Protein kinase domain	Leucine-rich repeat receptor-like protein kinase PXC1 OS=Arabidopsis thaliana OX=3702 GN=PXC1 PE=1 SV=1	S	Function unknown	unnamed protein product [Coffea canephora]
c98215.graph_c0	916	984	1069	187	404	193	25.62	27.99	30.84	5.79	10.61	6.23	1.25048e-17	-2.42763	down	--	--	Cellular Component: cytoplasm (GO:0005737);; Cellular Component: integral component of membrane (GO:0016021);;	--	--	--	GDP-fucose protein O-fucosyltransferase	O-fucosyltransferase 20 OS=Arabidopsis thaliana OX=3702 GN=OFUT20 PE=1 SV=1	S	Function unknown	PREDICTED: uncharacterized protein At1g04910-like [Nicotiana tabacum]
c35708.graph_c0	168	116	195	96	32	16	47.12	34.16	55.01	24.01	7.51	4.5	0.000144376	-2.07949	down	--	--	Biological Process: ethylene biosynthetic process (GO:0009693);; Molecular Function: 1-aminocyclopropane-1-carboxylate oxidase activity (GO:0009815);; Biological Process: fruit ripening (GO:0009835);; Molecular Function: L-ascorbic acid binding (GO:0031418);; Molecular Function: metal ion binding (GO:0046872);; Biological Process: oxidation-reduction process (GO:0055114);;	K05933|2.0706e-58|vvi:100232928|K05933 aminocyclopropanecarboxylate oxidase [EC:1.14.17.4] | (RefSeq) ACO1; 1-aminocyclopropane-1-carboxylate oxidase	[QR]	--	non-haem dioxygenase in morphine synthesis N-terminal	1-aminocyclopropane-1-carboxylate oxidase OS=Actinidia deliciosa OX=3627 GN=ACO PE=2 SV=1	S	Function unknown	ACC oxidase 6 [Actinidia chinensis]
c90470.graph_c1	768	874	630	440	496	382	46.94	51.94	39.77	22.74	23.26	21.27	1.58882e-13	-1.31234	down	--	--	Biological Process: establishment of planar polarity (GO:0001736);; Biological Process: vasculature development (GO:0001944);; Biological Process: response to molecule of bacterial origin (GO:0002237);; Molecular Function: transporter activity (GO:0005215);; Cellular Component: intracellular (GO:0005622);; Biological Process: response to heat (GO:0009408);; Biological Process: response to salt st…	K14513|5.47749e-38|sot:102594025|K14513 ethylene-insensitive protein 2 | (RefSeq) ethylene-insensitive protein 2	[P]	Inorganic ion transport and metabolism	--	Ethylene-insensitive protein 2 OS=Arabidopsis thaliana OX=3702 GN=EIN2 PE=1 SV=1	P	Inorganic ion transport and metabolism	EIN2, partial [Nicotiana tabacum]
c88324.graph_c1	72	96	89	68	37	22	6.66	9.28	8.72	5.41	2.71	2.42	0.000526447	-1.47366	down	--	--	--	--	--	--	hAT family C-terminal dimerisation region	--	S	Function unknown	uncharacterized protein LOC111366639 [Olea europaea var. sylvestris]
c79375.graph_c0	5	11	2	25	41	78	0.3	0.67	0.13	1.45	2.32	4.96	0.000627756	2.19417	up	--	--	--	K09422|5.23909e-143|vvi:100853539|K09422 myb proto-oncogene protein, plant | (RefSeq) transcription factor RAX3	[K]	Transcription	Myb-like DNA-binding domain;; Myb-like DNA-binding domain	Transcription factor RAX3 OS=Arabidopsis thaliana OX=3702 GN=RAX3 PE=2 SV=1	K	Transcription	PREDICTED: transcription factor RAX3 [Vitis vinifera]
c100871.graph_c0	97	78	85	793	1119	1421	6.43	6.02	8.4	35.23	44.13	62.04	1.92699e-30	3.07694	up	--	--	--	--	--	--	--	Coiled-coil domain-containing protein SCD2 OS=Arabidopsis thaliana OX=3702 GN=SCD2 PE=1 SV=1	--	--	PREDICTED: coiled-coil domain-containing protein SCD2-like [Erythranthe guttata]
c88860.graph_c0	138	139	133	514	565	451	9.76	9.64	9.68	32.38	35.01	32.01	4.23442e-15	1.34782	up	--	--	Cellular Component: integral component of membrane (GO:0016021);;	K08246|0|pmum:103338046|K08246 cycloeucalenol cycloisomerase [EC:5.5.1.9] | (RefSeq) cycloeucalenol cycloisomerase	--	--	--	Cycloeucalenol cycloisomerase OS=Arabidopsis thaliana OX=3702 GN=CPI1 PE=2 SV=1	I	Lipid transport and metabolism	PREDICTED: cycloeucalenol cycloisomerase [Prunus mume]
c92737.graph_c0	811	868	822	535	408	407	66.93	75.03	70.24	40.81	30.39	33.63	2.16593e-13	-1.40726	down	--	--	Biological Process: autophagy (GO:0006914);; Biological Process: cellular response to nitrogen starvation (GO:0006995);;	K08341|1.31792e-74|pop:POPTR_0003s11030g|K08341 GABA(A) receptor-associated protein | (RefSeq) POPTRDRAFT_711668; autophagy 8g family protein	[Z]	Cytoskeleton	Autophagy protein Atg8 ubiquitin like;; Ubiquitin-like autophagy protein Apg12	Autophagy-related protein 8f OS=Arabidopsis thaliana OX=3702 GN=ATG8F PE=1 SV=1	U	Intracellular trafficking, secretion, and vesicular transport	PREDICTED: autophagy-related protein 8f isoform X2 [Gossypium raimondii]
c86329.graph_c0	30	27	22	112	183	254	2.05	2.46	1.6	5.47	9.72	12.68	1.07861e-08	2.17171	up	[C]	Energy production and conversion	Molecular Function: NADPH dehydrogenase activity (GO:0003959);; Cellular Component: intracellular (GO:0005622);; Molecular Function: FMN binding (GO:0010181);; Biological Process: oxidation-reduction process (GO:0055114);;	K05894|7.62231e-152|tcc:TCM_006136|K05894 12-oxophytodienoic acid reductase [EC:1.3.1.42] | (RefSeq) 12-oxophytodienoate reductase 1	[CR]	--	NADH:flavin oxidoreductase / NADH oxidase family	Putative 12-oxophytodienoate reductase 11 OS=Oryza sativa subsp. japonica OX=39947 GN=OPR11 PE=2 SV=1	C	Energy production and conversion	putative 12-oxophytodienoate reductase 11 [Herrania umbratica]
c71121.graph_c1	18	12	14	55	47	47	6.54	4.7	5.25	17.96	14.94	16.69	0.00476535	1.16896	up	[J]	Translation, ribosomal structure and biogenesis	Molecular Function: structural constituent of ribosome (GO:0003735);; Cellular Component: ribosome (GO:0005840);; Biological Process: translation (GO:0006412);;	K02915|4.6168e-66|vra:106758762|K02915 large subunit ribosomal protein L34e | (RefSeq) 60S ribosomal protein L34-like	[J]	Translation, ribosomal structure and biogenesis	Ribosomal protein L34e	60S ribosomal protein L34 OS=Pisum sativum OX=3888 GN=RPL34 PE=2 SV=1	J	Translation, ribosomal structure and biogenesis	60S ribosomal protein L34 [Vigna radiata var. radiata]
c93197.graph_c0	507	578	267	90	41	19	18.46	17.06	10.08	3.69	1.5	0.66	2.18345e-13	-3.45639	down	[X]	Mobilome: prophages, transposons	Molecular Function: nucleic acid binding (GO:0003676);; Biological Process: DNA integration (GO:0015074);; Cellular Component: integral component of membrane (GO:0016021);; Molecular Function: transferase activity, transferring hexosyl groups (GO:0016758);;	--	[R]	General function prediction only	Reverse transcriptase (RNA-dependent DNA polymerase);; Integrase core domain;; GAG-pre-integrase domain;; Retrotransposon gag protein	Retrovirus-related Pol polyprotein from transposon TNT 1-94 OS=Nicotiana tabacum OX=4097 PE=2 SV=1	S	Function unknown	retrovirus-related Pol polyprotein from transposon TNT 1-94 [Trifolium pratense]
c103372.graph_c0	562	515	752	523	374	364	10.61	9.97	14.29	10.76	8.05	7.92	8.3405e-05	-1.05385	down	--	--	--	--	--	--	Plant protein of unknown function (DUF863)	--	S	Function unknown	PREDICTED: uncharacterized protein LOC104879181 isoform X2 [Vitis vinifera]
c101471.graph_c1	284	485	321	97	144	112	7.74	13.72	9.02	2.31	3.9	3.15	9.04589e-17	-2.12415	down	[G]	Carbohydrate transport and metabolism	Cellular Component: chloroplast (GO:0009507);; Biological Process: response to abscisic acid (GO:0009737);; Molecular Function: transferase activity, transferring glycosyl groups (GO:0016757);;	K06617|0|vvi:100242394|K06617 raffinose synthase [EC:2.4.1.82] | (RefSeq) galactinol--sucrose galactosyltransferase	--	--	Raffinose synthase or seed imbibition protein Sip1	Galactinol--sucrose galactosyltransferase OS=Pisum sativum OX=3888 GN=RFS PE=1 SV=1	S	Function unknown	PREDICTED: probable galactinol--sucrose galactosyltransferase 5 [Juglans regia]
c57865.graph_c0	465	219	1435	114	208	156	122.61	61.46	391.04	27.36	48.44	40.57	0.00185825	-2.29106	down	--	--	--	--	--	--	Cotton fibre expressed protein	--	S	Function unknown	PREDICTED: uncharacterized protein LOC104090725 [Nicotiana tomentosiformis]
c91822.graph_c1	33	51	50	119	146	187	1.35	2.04	2.08	4.42	5.21	7.49	0.000207976	1.18925	up	--	--	Molecular Function: microtubule motor activity (GO:0003777);; Molecular Function: ATP binding (GO:0005524);; Cellular Component: microtubule (GO:0005874);; Biological Process: microtubule-based movement (GO:0007018);; Molecular Function: microtubule binding (GO:0008017);; Biological Process: regulation of microtubule-based process (GO:0032886);; Biological Process: root development (GO:0048364);;	--	[Z]	Cytoskeleton	Armadillo/beta-catenin-like repeat	Kinesin-like protein KIN-UB OS=Oryza sativa subsp. japonica OX=39947 GN=KINUB PE=2 SV=1	Z	Cytoskeleton	PREDICTED: armadillo repeat-containing kinesin-like protein 2 [Ziziphus jujuba]
c100568.graph_c2	25	17	28	72	77	80	0.87	0.58	1.01	2.3	2.3	2.71	0.00136802	1.13084	up	--	--	--	--	[R]	General function prediction only	PPR repeat family;; PPR repeat;; PPR repeat;; Pentatricopeptide repeat domain;; Pentacotripeptide-repeat region of PRORP;; Tetratricopeptide repeat	Putative pentatricopeptide repeat-containing protein At3g15930 OS=Arabidopsis thaliana OX=3702 GN=PCMP-E51 PE=3 SV=2	S	Function unknown	PREDICTED: putative pentatricopeptide repeat-containing protein At3g15930 [Juglans regia]
c91404.graph_c0	28	16	19	6	12	3	1.5	0.94	1.04	0.19	0.63	0.27	0.00122894	-1.93576	down	--	--	--	--	--	--	--	GDSL esterase/lipase At3g62280 OS=Arabidopsis thaliana OX=3702 GN=At3g62280 PE=2 SV=1	--	--	--
c98501.graph_c0	1	1	1	23	25	17	0.05	0.02	0.05	0.63	0.7	0.67	4.19407e-05	3.10713	up	--	--	--	--	[R]	General function prediction only	Reverse transcriptase (RNA-dependent DNA polymerase);; Retrotransposon gag protein	RNA-directed DNA polymerase homolog OS=Oenothera berteroana OX=3950 PE=4 SV=1	L	Replication, recombination and repair	PREDICTED: uncharacterized protein LOC100264062 [Vitis vinifera]
c103805.graph_c1	2862	1730	3305	1509	1000	1319	50.55	30.9	60.25	25.01	16.09	23.79	8.24458e-07	-1.54112	down	--	--	--	--	--	--	Phloem protein 2;; F-box domain;; Phloem protein 2;; Leucine Rich repeat	F-box protein PP2-B15 OS=Arabidopsis thaliana OX=3702 GN=PP2B15 PE=2 SV=2	S	Function unknown	hypothetical protein VITISV_022466 [Vitis vinifera]
c8043.graph_c0	19	33	31	5	1	15	0.82	1.45	1.38	0.2	0.04	0.66	0.00156715	-2.1551	down	--	--	Cellular Component: cytosol (GO:0005829);; Cellular Component: plasma membrane (GO:0005886);; Cellular Component: fungal-type cell wall (GO:0009277);; Cellular Component: cell surface (GO:0009986);; Biological Process: fungal-type cell wall organization (GO:0031505);; Biological Process: intracellular signal transduction (GO:0035556);;	--	--	--	GPI-anchored cell wall organization protein;; Receptor L domain	--	S	Function unknown	GPI-anchored cell wall organization protein Ecm33 [Alternaria alternata]
c85244.graph_c2	0	1	2	17	18	17	0	0.08	0.17	1.29	1.32	1.4	0.000393395	2.80156	up	--	--	Molecular Function: protein serine/threonine phosphatase activity (GO:0004722);; Biological Process: protein dephosphorylation (GO:0006470);;	--	[T]	Signal transduction mechanisms	Protein phosphatase 2C	Probable protein phosphatase 2C 4 OS=Arabidopsis thaliana OX=3702 GN=PLL5 PE=2 SV=1	T	Signal transduction mechanisms	PREDICTED: probable protein phosphatase 2C 4 isoform X2 [Populus euphratica]
c81872.graph_c0	64	312	107	2425	2820	5151	4.73	23.04	8.14	163.57	184.93	377.02	2.2568e-07	3.41329	up	[G]	Carbohydrate transport and metabolism	Molecular Function: transporter activity (GO:0005215);; Biological Process: transport (GO:0006810);; Cellular Component: integral component of membrane (GO:0016021);;	K09873|1.77839e-102|egr:104420926|K09873 aquaporin TIP | (RefSeq) aquaporin TIP1-3	[G]	Carbohydrate transport and metabolism	Major intrinsic protein	Aquaporin TIP1-1 OS=Arabidopsis thaliana OX=3702 GN=TIP1-1 PE=1 SV=1	G	Carbohydrate transport and metabolism	PREDICTED: aquaporin TIP1-3 [Eucalyptus grandis]
c102813.graph_c0	51	52	72	57	28	26	1.44	1.48	2.1	1.54	0.98	0.78	0.0089841	-1.13255	down	--	--	Molecular Function: RNA binding (GO:0003723);; Molecular Function: polynucleotide adenylyltransferase activity (GO:0004652);; Cellular Component: nucleus (GO:0005634);; Cellular Component: integral component of membrane (GO:0016021);; Biological Process: RNA 3'-end processing (GO:0031123);; Biological Process: RNA polyadenylation (GO:0043631);;	--	--	--	Protein of unknown function, DUF599	--	S	Function unknown	uncharacterized protein LOC110746823 [Prunus avium]
c97012.graph_c0	3035	2766	2661	1282	1088	1110	328.54	307.04	295.49	125.68	102.5	120.42	7.65179e-28	-1.8028	down	--	--	--	--	[R]	General function prediction only	ML domain	--	U	Intracellular trafficking, secretion, and vesicular transport	phosphatidylglycerol/phosphatidylinositol transfer protein precursor [Camellia sinensis]
c100300.graph_c2	2821	2377	2895	14776	17186	15678	150.96	128.36	159.42	741.98	841.84	855.16	1.41518e-37	1.9992	up	[J]	Translation, ribosomal structure and biogenesis	Molecular Function: nucleotide binding (GO:0000166);; Cellular Component: nucleus (GO:0005634);; Biological Process: mRNA processing (GO:0006397);; Molecular Function: poly(A) binding (GO:0008143);; Cellular Component: cytoplasmic stress granule (GO:0010494);; Biological Process: cellular response to heat (GO:0034605);;	--	[R]	General function prediction only	RNA recognition motif. (a.k.a. RRM, RBD, or RNP domain);; RNA recognition motif. (a.k.a. RRM, RBD, or RNP domain);; RNA recognition motif. (a.k.a. RRM, RBD, or RNP domain);; RNA recognition motif;; RNA binding motif	Polyadenylate-binding protein RBP47 OS=Nicotiana plumbaginifolia OX=4092 GN=RBP47 PE=1 SV=1	S	Function unknown	polyadenylate-binding protein RBP47 [Sesamum indicum]
c64431.graph_c0	15	9	6	33	93	97	2.59	1.62	1.07	5.24	14.31	16.69	6.85982e-05	2.15428	up	--	--	Molecular Function: DNA binding (GO:0003677);; Molecular Function: transcription factor activity, sequence-specific DNA binding (GO:0003700);; Cellular Component: nucleus (GO:0005634);; Biological Process: regulation of transcription, DNA-templated (GO:0006355);;	--	--	--	--	Ethylene-responsive transcription factor 12 OS=Arabidopsis thaliana OX=3702 GN=ERF12 PE=1 SV=1	K	Transcription	ethylene response factor [Actinidia chinensis]
c99325.graph_c0	76	82	86	38	15	14	1.9	1.85	1.69	0.68	0.44	0.3	7.23109e-08	-2.27376	down	[G]	Carbohydrate transport and metabolism	Molecular Function: alpha-amylase activity (GO:0004556);; Molecular Function: calcium ion binding (GO:0005509);; Biological Process: carbohydrate metabolic process (GO:0005975);; Molecular Function: glucan 1,4-alpha-maltotetraohydrolase activity (GO:0033910);;	--	[G]	Carbohydrate transport and metabolism	Alpha amylase, catalytic domain;; Alpha-amylase C-terminal beta-sheet domain	Alpha-amylase 3, chloroplastic OS=Arabidopsis thaliana OX=3702 GN=AMY3 PE=1 SV=1	G	Carbohydrate transport and metabolism	PREDICTED: uncharacterized protein LOC103421512 [Malus domestica]
c87797.graph_c1	1428	1432	3089	307	78	132	43.18	42.81	95.11	8.98	2.88	5.99	5.75298e-08	-3.52827	down	[T]	Signal transduction mechanisms	Molecular Function: ATP binding (GO:0005524);; Cellular Component: plasma membrane (GO:0005886);; Cellular Component: integral component of membrane (GO:0016021);; Molecular Function: ATPase activity, coupled to transmembrane movement of substances (GO:0042626);; Biological Process: transmembrane transport (GO:0055085);;	--	[Q]	Secondary metabolites biosynthesis, transport and catabolism	ABC-2 type transporter;; ABC transporter	ABC transporter G family member 11 OS=Arabidopsis thaliana OX=3702 GN=ABCG11 PE=1 SV=1	V	Defense mechanisms	ABC transporter [Diospyros kaki]
c97714.graph_c0	1354	2017	1415	728	1175	883	71.33	99.65	77.14	34.22	51.96	40.72	5.94023e-09	-1.30416	down	--	--	--	--	--	--	Protein of unknown function (DUF1336)	--	S	Function unknown	unnamed protein product, partial [Vitis vinifera]
c101193.graph_c0	25	20	27	15	5	15	0.58	0.59	0.51	0.3	0.13	0.28	0.00917757	-1.44039	down	--	--	Biological Process: protein metabolic process (GO:0019538);; Biological Process: cellular nitrogen compound metabolic process (GO:0034641);; Cellular Component: intracellular organelle (GO:0043229);; Biological Process: cellular macromolecule metabolic process (GO:0044260);;	--	[R]	General function prediction only	Integrase core domain;; Reverse transcriptase (RNA-dependent DNA polymerase);; Retroviral aspartyl protease	RNA-directed DNA polymerase homolog OS=Oenothera berteroana OX=3950 PE=4 SV=1	L	Replication, recombination and repair	hypothetical protein TSUD_293930 [Trifolium subterraneum]
c74184.graph_c0	9	13	8	24	60	70	0.66	0.97	0.6	1.63	3.95	5.16	0.00180563	1.68067	up	--	--	--	--	--	--	Domain of unknown function (DUF3511)	--	S	Function unknown	PREDICTED: uncharacterized protein LOC100267009 [Vitis vinifera]
c99758.graph_c0	64	70	53	495	604	683	1.55	1.71	1.33	13.72	13.7	17.33	4.72491e-32	2.6781	up	--	--	--	--	--	--	Domain of unknown function (DUF4220);; Protein of unknown function, DUF594	--	S	Function unknown	PREDICTED: uncharacterized protein LOC108209209 [Daucus carota subsp. sativus]
c98135.graph_c0	2432	2439	2524	1029	830	558	124.01	123.67	141.54	45.83	38.56	29.17	9.0505e-19	-2.11818	down	[F]	Nucleotide transport and metabolism	Biological Process: 'de novo' IMP biosynthetic process (GO:0006189);; Molecular Function: formyltetrahydrofolate deformylase activity (GO:0008864);; Molecular Function: amino acid binding (GO:0016597);; Molecular Function: hydroxymethyl-, formyl- and related transferase activity (GO:0016742);;	K01433|9.45226e-149|pper:PRUPE_ppa008574mg|K01433 formyltetrahydrofolate deformylase [EC:3.5.1.10] | (RefSeq) hypothetical protein	[G]	Carbohydrate transport and metabolism	Auxin canalisation;; Formyl transferase	Formyltetrahydrofolate deformylase 2, mitochondrial OS=Arabidopsis thaliana OX=3702 GN=PURU2 PE=1 SV=1	F	Nucleotide transport and metabolism	5&apos;-phosphoribosylglycinamide formyltransferase [Handroanthus impetiginosus]
c88664.graph_c0	18	20	11	61	120	101	1.88	2.35	1.33	7.01	12.74	11.54	2.74345e-06	1.89336	up	--	--	Cellular Component: plasma membrane (GO:0005886);; Cellular Component: integral component of membrane (GO:0016021);;	--	--	--	--	CASP-like protein 5C1 OS=Oryza sativa subsp. indica OX=39946 GN=OsI_38237 PE=2 SV=1	S	Function unknown	hypothetical protein CISIN_1g031666mg [Citrus sinensis]
c81373.graph_c1	1398	1969	1047	287	263	146	949.07	1453.98	740.35	161.24	155.31	96.21	3.4115e-25	-3.11588	down	--	--	Cellular Component: extracellular region (GO:0005576);; Cellular Component: cell wall (GO:0005618);; Biological Process: plant-type cell wall organization (GO:0009664);; Biological Process: unidimensional cell growth (GO:0009826);; Cellular Component: membrane (GO:0016020);; Biological Process: primary root development (GO:0080022);;	--	--	--	--	Expansin-A9 OS=Arabidopsis thaliana OX=3702 GN=EXPA9 PE=2 SV=1	G	Carbohydrate transport and metabolism	alpha-expansin [Actinidia eriantha]
c83259.graph_c0	21	17	8	151	241	198	1.98	1.67	0.85	13.22	20.5	18.78	2.26836e-17	3.02303	up	--	--	Molecular Function: electron carrier activity (GO:0009055);; Cellular Component: integral component of membrane (GO:0016021);; Cellular Component: anchored component of plasma membrane (GO:0046658);;	--	--	--	Plastocyanin-like domain	Lamin-like protein OS=Arabidopsis thaliana OX=3702 GN=At5g15350 PE=1 SV=1	S	Function unknown	unknown [Lotus japonicus]
c72804.graph_c0	24	17	21	177	117	163	0.9	0.64	0.81	6.19	3.96	6.18	7.23389e-11	2.27301	up	[K]	Transcription	Biological Process: metabolic process (GO:0008152);; Molecular Function: kinase activity (GO:0016301);;	--	--	--	Leucine rich repeat;; Leucine Rich repeats (2 copies);; Leucine Rich Repeat;; Leucine rich repeat N-terminal domain	Probable LRR receptor-like serine/threonine-protein kinase At3g47570 OS=Arabidopsis thaliana OX=3702 GN=At3g47570 PE=2 SV=1	S	Function unknown	Serine/threonine protein kinase [Parasponia andersonii]
c99401.graph_c0	285	322	251	849	855	949	8.39	9.56	7.76	23.73	22.96	28.55	3.70621e-10	1.08788	up	--	--	--	K11584|0|vvi:100252451|K11584 serine/threonine-protein phosphatase 2A regulatory subunit B' | (RefSeq) serine/threonine protein phosphatase 2A 57 kDa regulatory subunit B' iota isoform	[T]	Signal transduction mechanisms	Protein phosphatase 2A regulatory B subunit (B56 family)	Serine/threonine protein phosphatase 2A 57 kDa regulatory subunit B&apos; kappa isoform OS=Arabidopsis thaliana OX=3702 GN=B&apos;KAPPA PE=2 SV=1	T	Signal transduction mechanisms	PREDICTED: serine/threonine protein phosphatase 2A 57 kDa regulatory subunit B&apos; iota isoform [Vitis vinifera]
c81820.graph_c1	60	55	72	162	224	169	2.41	2.2	2.97	6.33	8.88	7.42	8.92618e-05	1.00403	up	[J]	Translation, ribosomal structure and biogenesis	Molecular Function: tRNA binding (GO:0000049);; Molecular Function: magnesium ion binding (GO:0000287);; Molecular Function: phenylalanine-tRNA ligase activity (GO:0004826);; Molecular Function: ATP binding (GO:0005524);; Cellular Component: mitochondrion (GO:0005739);; Biological Process: phenylalanyl-tRNA aminoacylation (GO:0006432);; Biological Process: tRNA processing (GO:0008033);;	K01889|0|fve:101296266|K01889 phenylalanyl-tRNA synthetase alpha chain [EC:6.1.1.20] | (RefSeq) phenylalanine--tRNA ligase, chloroplastic/mitochondrial	[J]	Translation, ribosomal structure and biogenesis	tRNA synthetases class II core domain (F);; Ferredoxin-fold anticodon binding domain	Phenylalanine--tRNA ligase, chloroplastic/mitochondrial OS=Arabidopsis thaliana OX=3702 GN=At3g58140 PE=1 SV=1	J	Translation, ribosomal structure and biogenesis	phenylalanine--tRNA ligase, chloroplastic/mitochondrial-like [Quercus suber]
c80064.graph_c0	336	305	292	1193	1540	1428	12.88	11.67	11.53	42.54	53.14	55.24	9.16858e-23	1.6029	up	[E]	Amino acid transport and metabolism	Biological Process: lysine biosynthetic process via diaminopimelate (GO:0009089);; Molecular Function: L,L-diaminopimelate aminotransferase activity (GO:0010285);; Molecular Function: pyridoxal phosphate binding (GO:0030170);;	K10206|2.48749e-88|pmum:103334955|K10206 LL-diaminopimelate aminotransferase [EC:2.6.1.83] | (RefSeq) LL-diaminopimelate aminotransferase, chloroplastic	[E]	Amino acid transport and metabolism	Aminotransferase class I and II;; Aminotransferase class I and II	LL-diaminopimelate aminotransferase, chloroplastic OS=Arabidopsis thaliana OX=3702 GN=DAP PE=1 SV=1	E	Amino acid transport and metabolism	PREDICTED: LL-diaminopimelate aminotransferase, chloroplastic-like [Juglans regia]
c94007.graph_c0	16896	10451	25965	10189	10361	9877	913.54	573.45	1451.62	513.93	511.29	547.19	6.28516e-05	-1.32185	down	--	--	--	--	--	--	Plastocyanin-like domain;; Copper binding proteins, plastocyanin/azurin family	Stellacyanin OS=Toxicodendron vernicifluum OX=4013 PE=1 SV=1	S	Function unknown	dicyanin precursor [Solanum lycopersicum]
c91935.graph_c0	6	4	13	71	138	131	0.19	0.13	0.43	2.3	3.94	4.13	6.78605e-11	3.11159	up	[OT]	Posttranslational modification, protein turnover, chaperones ;; Signal transduction mechanisms	Biological Process: metabolic process (GO:0008152);; Molecular Function: amino acid binding (GO:0016597);;	--	--	--	ACT domain;; ACT domain;; ACT domain;; ACT domain	ACT domain-containing protein ACR3 OS=Arabidopsis thaliana OX=3702 GN=ACR3 PE=2 SV=1	S	Function unknown	PREDICTED: ACT domain-containing protein ACR3 isoform X1 [Ziziphus jujuba]
c101265.graph_c0	4654	4682	4332	3654	3389	2718	169.93	175.66	165.22	123.4	107.83	98.2	6.45047e-10	-1.01641	down	--	--	Cellular Component: integral component of membrane (GO:0016021);; Molecular Function: transferase activity (GO:0016740);;	--	[GMW]	--	Exostosin family;; Galactosyltransferase;; Domain of unknown function (DUF4094)	Beta-1,3-galactosyltransferase 7 OS=Arabidopsis thaliana OX=3702 GN=B3GALT7 PE=2 SV=1	S	Function unknown	PREDICTED: probable arabinosyltransferase ARAD1 [Nelumbo nucifera]
c96608.graph_c0	423	628	454	61	97	193	12.27	18.69	13.82	1.77	2.93	6.22	9.84048e-11	-2.51173	down	--	--	--	K14488|2.00849e-51|nnu:104591786|K14488 SAUR family protein | (RefSeq) auxin-responsive protein SAUR71	--	--	Auxin responsive protein	Auxin-responsive protein SAUR32 OS=Arabidopsis thaliana OX=3702 GN=SAUR32 PE=2 SV=1	S	Function unknown	PREDICTED: auxin-responsive protein SAUR40-like [Ziziphus jujuba]
c93577.graph_c0	422	496	562	203	122	126	24.57	29.67	33.93	11.37	6.7	7.73	9.30521e-16	-2.19759	down	--	--	Molecular Function: hydrolase activity (GO:0016787);;	--	--	--	Kelch motif;; Kelch motif;; Kelch motif;; F-box domain	F-box/kelch-repeat protein At1g23390 OS=Arabidopsis thaliana OX=3702 GN=At1g23390 PE=2 SV=1	S	Function unknown	F-box/kelch protein [Camellia sinensis]
c83557.graph_c0	40	37	38	83	143	206	3.39	3.26	3.29	6.48	10.84	17.49	0.000814331	1.31771	up	--	--	--	--	--	--	Senescence regulator	--	S	Function unknown	PREDICTED: uncharacterized protein LOC100258555 [Vitis vinifera]
c87122.graph_c0	1187	1126	1072	767	858	737	71.31	69.45	66.47	42.75	45.44	43.6	1.90951e-15	-1.05505	down	[O]	Posttranslational modification, protein turnover, chaperones	Biological Process: response to oxidative stress (GO:0006979);; Molecular Function: peptide-methionine (S)-S-oxide reductase activity (GO:0008113);; Biological Process: protein repair (GO:0030091);; Biological Process: oxidation-reduction process (GO:0055114);;	K07304|1.0456e-65|vvi:100258013|K07304 peptide-methionine (S)-S-oxide reductase [EC:1.8.4.11] | (RefSeq) peptide methionine sulfoxide reductase A1	[O]	Posttranslational modification, protein turnover, chaperones	Peptide methionine sulfoxide reductase	Peptide methionine sulfoxide reductase OS=Lactuca sativa OX=4236 PE=2 SV=1	O	Posttranslational modification, protein turnover, chaperones	PREDICTED: peptide methionine sulfoxide reductase A1-like [Nicotiana tomentosiformis]
c98705.graph_c0	144	106	124	722	619	739	7.67	6.07	7.19	37.49	30.2	41.85	1.02809e-17	1.91346	up	--	--	--	--	--	--	--	Transcription factor bHLH121 OS=Arabidopsis thaliana OX=3702 GN=BHLH121 PE=1 SV=1	K	Transcription	transcription factor BHLH037, partial [Vaccinium corymbosum]
c101101.graph_c0	378	540	274	317	271	254	14.5	19.32	12.09	12.1	11.85	11.94	0.000284764	-1.006	down	--	--	--	--	--	--	Remorin, C-terminal region;; Remorin, C-terminal region	--	S	Function unknown	PREDICTED: uncharacterized protein LOC100257562 isoform X2 [Vitis vinifera]
c101423.graph_c0	743	845	864	3619	4460	3315	24.56	28.99	28.78	112.76	132.23	109.69	3.05303e-28	1.66131	up	[E]	Amino acid transport and metabolism	Molecular Function: oxidoreductase activity (GO:0016491);; Biological Process: oxidation-reduction process (GO:0055114);;	K17839|0|aip:107631405|K17839 polyamine oxidase [EC:1.5.3.17 1.5.3.-] | (RefSeq) probable polyamine oxidase 4	[Q]	Secondary metabolites biosynthesis, transport and catabolism	Flavin containing amine oxidoreductase;; Flavin containing amine oxidoreductase;; NAD(P)-binding Rossmann-like domain;; FAD binding domain;; FAD dependent oxidoreductase;; Pyridine nucleotide-disulphide oxidoreductase	Probable polyamine oxidase 4 OS=Arabidopsis thaliana OX=3702 GN=PAO4 PE=1 SV=1	S	Function unknown	probable polyamine oxidase 4 [Quercus suber]
c101888.graph_c0	91	101	117	38	66	60	4.84	4.34	10.89	3.49	7.06	6.46	1.40928e-06	-1.42555	down	--	--	--	--	--	--	--	--	S	Function unknown	uncharacterized protein LOC110762003 [Prunus avium]
c96819.graph_c1	543	138	1757	14	15	9	17.18	4.57	57.68	0.43	0.44	0.3	7.60596e-10	-4.98104	down	[DPM]	Cell cycle control, cell division, chromosome partitioning ;; Inorganic ion transport and metabolism ;; Cell wall/membrane/envelope biogenesis	Molecular Function: copper ion binding (GO:0005507);; Biological Process: lignin biosynthetic process (GO:0009809);; Molecular Function: oxidoreductase activity, oxidizing metal ions (GO:0016722);; Biological Process: lignin catabolic process (GO:0046274);; Cellular Component: apoplast (GO:0048046);; Molecular Function: hydroquinone:oxygen oxidoreductase activity (GO:0052716);; Biological Process…	K05909|0|vvi:100243355|K05909 laccase [EC:1.10.3.2] | (RefSeq) laccase-14	[Q]	Secondary metabolites biosynthesis, transport and catabolism	Multicopper oxidase;; Multicopper oxidase;; Multicopper oxidase	Laccase-14 OS=Arabidopsis thaliana OX=3702 GN=LAC14 PE=2 SV=1	Q	Secondary metabolites biosynthesis, transport and catabolism	unnamed protein product, partial [Vitis vinifera]
c99572.graph_c0	2286	3132	1957	501	658	384	94.23	129.4	83.46	20.49	26.42	16.37	6.04376e-32	-2.75494	down	--	--	Molecular Function: nucleic acid binding (GO:0003676);; Molecular Function: zinc ion binding (GO:0008270);;	--	[R]	General function prediction only	AN1-like Zinc finger;; C2H2-type zinc finger;; Zinc finger, C2H2 type	Zinc finger AN1 and C2H2 domain-containing stress-associated protein 16 OS=Oryza sativa subsp. japonica OX=39947 GN=SAP16 PE=2 SV=2	S	Function unknown	PREDICTED: zinc finger AN1 and C2H2 domain-containing stress-associated protein 16 [Vitis vinifera]
c75602.graph_c0	33	40	24	1	4	0	8.2	10.61	6.34	0.16	0.96	0	1.8427e-10	-4.13275	down	--	--	Molecular Function: DNA binding (GO:0003677);; Cellular Component: nucleus (GO:0005634);; Molecular Function: lipid binding (GO:0008289);;	K09338|4.41384e-37|pvu:PHAVU_009G110500g|K09338 homeobox-leucine zipper protein | (RefSeq) hypothetical protein	--	--	Homeobox domain	Homeobox-leucine zipper protein ATHB-15 OS=Arabidopsis thaliana OX=3702 GN=ATHB-15 PE=1 SV=1	K	Transcription	PREDICTED: homeobox-leucine zipper protein ATHB-15-like [Gossypium hirsutum]
c86827.graph_c0	3	2	2	24	33	36	0.31	0.23	0.22	2.42	3.26	3.75	1.06925e-05	2.79592	up	--	--	Cellular Component: mitochondrion (GO:0005739);; Cellular Component: integral component of membrane (GO:0016021);;	--	--	--	--	Early nodulin-93 OS=Glycine max OX=3847 PE=2 SV=1	S	Function unknown	early nodulin-93-like [Sesamum indicum]
c94443.graph_c0	478	545	424	321	384	283	9.68	10.45	8.74	4.81	6.29	5.51	6.96815e-10	-1.08191	down	--	--	--	--	--	--	--	--	S	Function unknown	PREDICTED: uncharacterized protein LOC100252053 isoform X1 [Vitis vinifera]
c86946.graph_c0	53	35	67	189	206	173	2.89	1.95	3.79	9.63	10.15	9.58	1.70571e-05	1.29415	up	[IR]	Lipid transport and metabolism ;; General function prediction only	Molecular Function: hydrolase activity, acting on ester bonds (GO:0016788);;	--	--	--	GDSL-like Lipase/Acylhydrolase	GDSL esterase/lipase At5g03610 OS=Arabidopsis thaliana OX=3702 GN=At5g03610 PE=2 SV=1	S	Function unknown	PREDICTED: GDSL esterase/lipase At5g03610 [Solanum tuberosum]
c86601.graph_c0	95	79	84	65	33	40	6.91	5.79	6.18	5.13	2.6	3.77	9.84387e-05	-1.3848	down	--	--	Cellular Component: nucleosome (GO:0000786);; Molecular Function: DNA binding (GO:0003677);; Cellular Component: nucleus (GO:0005634);; Molecular Function: protein heterodimerization activity (GO:0046982);;	K11251|1.60256e-28|pop:POPTR_0013s01890g|K11251 histone H2A | (RefSeq) hypothetical protein	[B]	Chromatin structure and dynamics	--	Probable histone H2A.5 OS=Arabidopsis thaliana OX=3702 GN=At5g27670 PE=1 SV=1	B	Chromatin structure and dynamics	PREDICTED: histone H2A.1-like [Populus euphratica]
c85364.graph_c0	13	23	28	39	94	121	0.66	1.23	1.5	1.84	4.41	6.4	0.00787772	1.35231	up	[R]	General function prediction only	--	K06911|0|vvi:100254895|K06911 uncharacterized protein | (RefSeq) pirin-like protein	--	--	Pirin C-terminal cupin domain;; Pirin	Pirin-like protein OS=Solanum lycopersicum OX=4081 PE=2 SV=1	S	Function unknown	PREDICTED: pirin-like protein [Vitis vinifera]
c87671.graph_c0	40	9	63	11	19	12	1.64	0.38	2.67	0.42	0.71	0.5	0.00660368	-1.76085	down	--	--	Biological Process: transcription, DNA-templated (GO:0006351);;	--	--	--	AP2 domain	Ethylene-responsive transcription factor ERF062 OS=Arabidopsis thaliana OX=3702 GN=ERF062 PE=2 SV=1	K	Transcription	AP2/ERF domain-containing transcription factor, putative [Theobroma cacao]
c94954.graph_c0	187	247	171	460	799	821	4.69	6.84	4.98	13.11	18.87	21.42	9.23489e-06	1.21974	up	[V]	Defense mechanisms	Biological Process: drug transmembrane transport (GO:0006855);; Molecular Function: drug transmembrane transporter activity (GO:0015238);; Molecular Function: antiporter activity (GO:0015297);; Cellular Component: integral component of membrane (GO:0016021);;	K03327|0|vvi:100262309|K03327 multidrug resistance protein, MATE family | (RefSeq) protein DETOXIFICATION 40	[R]	General function prediction only	MatE	Protein DETOXIFICATION 40 OS=Arabidopsis thaliana OX=3702 GN=DTX40 PE=1 SV=1	V	Defense mechanisms	multidrug and toxic extrusion transporter [Vaccinium corymbosum]
c93277.graph_c2	135194	178088	114480	20483	7719	7018	7145.66	9718.26	6484.9	1108.39	397.43	393.91	1.85337e-23	-3.93149	down	[Q]	Secondary metabolites biosynthesis, transport and catabolism	Molecular Function: iron ion binding (GO:0005506);; Biological Process: ethylene biosynthetic process (GO:0009693);; Molecular Function: 1-aminocyclopropane-1-carboxylate oxidase activity (GO:0009815);; Biological Process: fruit ripening (GO:0009835);; Molecular Function: L-ascorbic acid binding (GO:0031418);; Molecular Function: dioxygenase activity (GO:0051213);; Biological Process: oxidation-r…	K05933|2.13591e-118|pop:POPTR_0011s00970g|K05933 aminocyclopropanecarboxylate oxidase [EC:1.14.17.4] | (RefSeq) POPTRDRAFT_568162; aminocyclopropane carboxylate oxidase family protein	[QR]	--	non-haem dioxygenase in morphine synthesis N-terminal;; 2OG-Fe(II) oxygenase superfamily	1-aminocyclopropane-1-carboxylate oxidase OS=Diospyros kaki OX=35925 GN=DK-ACO1 PE=2 SV=1	S	Function unknown	ACC oxidase 5 [Actinidia chinensis]
c97280.graph_c0	35	74	33	18	22	28	1.24	2.36	0.99	0.6	0.55	1.74	0.00087321	-1.49992	down	--	--	--	--	--	--	--	--	S	Function unknown	hypothetical protein MA16_Dca019611 [Dendrobium catenatum]
c99358.graph_c0	58	24	58	24	10	10	1.9	1.16	2.32	0.7	0.26	0.29	0.000177833	-2.03182	down	--	--	Cellular Component: trans-Golgi network (GO:0005802);; Cellular Component: plasma membrane (GO:0005886);; Molecular Function: phosphate ion transmembrane transporter activity (GO:0015114);; Cellular Component: integral component of membrane (GO:0016021);; Biological Process: phosphate ion transmembrane transport (GO:0035435);;	--	[U]	Intracellular trafficking, secretion, and vesicular transport	EXS family;; SPX domain	Phosphate transporter PHO1 OS=Arabidopsis thaliana OX=3702 GN=PHO1 PE=1 SV=1	T	Signal transduction mechanisms	phosphate transporter PHO1 [Sesamum indicum]
c100452.graph_c0	309	331	321	914	1160	1129	18.29	21.31	19.82	50.47	59.44	62.9	1.11205e-13	1.18867	up	[H]	Coenzyme transport and metabolism	Cellular Component: membrane (GO:0016020);; Molecular Function: transferase activity, transferring alkyl or aryl (other than methyl) groups (GO:0016765);;	K09833|3.43163e-60|mdm:103414840|K09833 homogentisate phytyltransferase / homogentisate geranylgeranyltransferase [EC:2.5.1.115 2.5.1.116] | (RefSeq) homogentisate phytyltransferase 1, chloroplastic-like	--	--	UbiA prenyltransferase family	Probable homogentisate phytyltransferase 1, chloroplastic OS=Oryza sativa subsp. japonica OX=39947 GN=HPT1 PE=2 SV=1	H	Coenzyme transport and metabolism	isopentenyltransferase [Ginkgo biloba]
c86445.graph_c0	67	43	60	36	43	26	1.55	1.19	1.35	1.63	1.94	0.89	0.000956598	-1.20398	down	--	--	Cellular Component: nucleus (GO:0005634);; Cellular Component: cytosol (GO:0005829);; Cellular Component: plasma membrane (GO:0005886);;	--	[U]	Intracellular trafficking, secretion, and vesicular transport	VID27 cytoplasmic protein	Protein CYPRO4 OS=Cynara cardunculus OX=4265 GN=CYPRO4 PE=2 SV=1	U	Intracellular trafficking, secretion, and vesicular transport	PREDICTED: protein CYPRO4 [Ziziphus jujuba]
c96811.graph_c0	959	1158	879	283	108	79	18.11	29.23	19.54	4.96	1.81	4.61	3.35338e-13	-3.03394	down	[JO]	Translation, ribosomal structure and biogenesis ;; Posttranslational modification, protein turnover, chaperones	Molecular Function: procollagen-proline 4-dioxygenase activity (GO:0004656);; Molecular Function: iron ion binding (GO:0005506);; Cellular Component: endoplasmic reticulum membrane (GO:0005789);; Cellular Component: Golgi apparatus (GO:0005794);; Cellular Component: integral component of membrane (GO:0016021);; Biological Process: peptidyl-proline hydroxylation to 4-hydroxy-L-proline (GO:0018401)…	K00472|7.63015e-47|ath:AT4G33910|K00472 prolyl 4-hydroxylase [EC:1.14.11.2] | (RefSeq) 2-oxoglutarate (2OG) and Fe(II)-dependent oxygenase superfamily protein	[E]	Amino acid transport and metabolism	2OG-Fe(II) oxygenase superfamily;; 2OG-Fe(II) oxygenase superfamily	Probable prolyl 4-hydroxylase 9 OS=Arabidopsis thaliana OX=3702 GN=P4H9 PE=2 SV=1	S	Function unknown	hypothetical protein AALP_AA7G207100 [Arabis alpina]
c82080.graph_c0	17	29	14	56	94	53	2	3.54	1.7	6.17	9.91	6.25	0.00639337	1.15923	up	--	--	Cellular Component: integral component of membrane (GO:0016021);;	--	--	--	--	--	S	Function unknown	hypothetical protein F511_21478 [Dorcoceras hygrometricum]
c87045.graph_c0	51	47	48	182	269	230	2.34	2.19	2.27	7.8	11.16	10.69	3.54789e-11	1.64845	up	[M]	Cell wall/membrane/envelope biogenesis	--	--	--	--	Surface antigen	Outer envelope protein 80, chloroplastic OS=Arabidopsis thaliana OX=3702 GN=OEP80 PE=2 SV=1	M	Cell wall/membrane/envelope biogenesis	PREDICTED: outer envelope protein 80, chloroplastic [Juglans regia]
c84378.graph_c0	102	77	66	25	12	17	5.68	4.69	3.3	1.56	0.6	0.98	2.05309e-11	-2.59745	down	--	--	Molecular Function: peptidase activity (GO:0008233);;	--	[O]	Posttranslational modification, protein turnover, chaperones	Xylanase inhibitor C-terminal;; Xylanase inhibitor N-terminal	Basic 7S globulin 2 OS=Glycine max OX=3847 PE=1 SV=1	O	Posttranslational modification, protein turnover, chaperones	PREDICTED: basic 7S globulin-like [Juglans regia]
c86734.graph_c0	170	267	128	67	22	14	11.2	17.75	8.65	4.17	1.35	0.86	7.38086e-08	-2.74649	down	--	--	--	--	--	--	--	Transcription factor bHLH149 OS=Arabidopsis thaliana OX=3702 GN=BHLH149 PE=1 SV=1	K	Transcription	PREDICTED: transcription factor bHLH149-like [Nicotiana tomentosiformis]
c92504.graph_c0	114	164	100	571	619	553	15.95	19.95	12.78	90.6	80.32	85.87	4.8381e-15	1.65234	up	--	--	--	--	--	--	Remorin, C-terminal region	Remorin OS=Solanum tuberosum OX=4113 PE=1 SV=1	S	Function unknown	PREDICTED: remorin-like [Oryza brachyantha]
c84460.graph_c0	892	562	1324	445	799	726	89.24	56.38	136.84	34	65.78	64.04	0.00532023	-1.02028	down	--	--	--	--	--	--	--	--	--	--	PREDICTED: uncharacterized protein LOC107408608 [Ziziphus jujuba]
c99149.graph_c1	127	117	90	51	33	51	3.85	3.56	2.83	1.48	0.84	1.45	1.18055e-08	-1.78518	down	--	--	--	--	[S]	Function unknown	Sad1 / UNC-like C-terminal	SUN domain-containing protein 5 OS=Arabidopsis thaliana OX=3702 GN=SUN5 PE=1 SV=1	S	Function unknown	PREDICTED: uncharacterized protein SLP1 [Ziziphus jujuba]
c85408.graph_c0	1	7	4	20	28	27	0.16	1	0.54	2.56	3.16	3.31	0.00345902	1.87061	up	--	--	--	--	--	--	--	--	S	Function unknown	hypothetical protein POPTR_0017s13380g [Populus trichocarpa]
c95197.graph_c0	16	11	11	39	77	78	0.82	0.54	0.54	1.9	3.48	4	0.000174146	1.70588	up	--	--	Molecular Function: calcium ion binding (GO:0005509);; Molecular Function: calcium-dependent phospholipid binding (GO:0005544);;	--	[U]	Intracellular trafficking, secretion, and vesicular transport	Annexin	Annexin-like protein RJ4 OS=Fragaria ananassa OX=3747 PE=2 SV=2	S	Function unknown	annexin-like protein RJ4 isoform X2 [Quercus suber]
c101639.graph_c0	40	24	27	1542	4318	4415	1.74	1.1	1.22	62.78	170.03	194.9	4.43527e-53	5.98016	up	--	--	Molecular Function: oxidoreductase activity, acting on single donors with incorporation of molecular oxygen, incorporation of two atoms of oxygen (GO:0016702);; Biological Process: oxylipin biosynthetic process (GO:0031408);; Molecular Function: metal ion binding (GO:0046872);; Biological Process: oxidation-reduction process (GO:0055114);;	K00454|0|pmum:103341815|K00454 lipoxygenase [EC:1.13.11.12] | (RefSeq) linoleate 13S-lipoxygenase 2-1, chloroplastic-like	--	--	Lipoxygenase;; Lipoxygenase	Linoleate 13S-lipoxygenase 2-1, chloroplastic OS=Solanum tuberosum OX=4113 GN=LOX2.1 PE=1 SV=1	S	Function unknown	PREDICTED: linoleate 13S-lipoxygenase 2-1, chloroplastic-like [Prunus mume]
c57282.graph_c0	17	5	3	72	77	59	0.71	0.21	0.13	2.8	2.9	2.49	1.47266e-05	2.30874	up	--	--	Molecular Function: aspartic-type endopeptidase activity (GO:0004190);; Biological Process: proteolysis (GO:0006508);; Biological Process: protein catabolic process (GO:0030163);;	--	[O]	Posttranslational modification, protein turnover, chaperones	Xylanase inhibitor N-terminal;; Xylanase inhibitor C-terminal;; Eukaryotic aspartyl protease	Aspartic proteinase NANA, chloroplast OS=Arabidopsis thaliana OX=3702 GN=NANA PE=1 SV=1	O	Posttranslational modification, protein turnover, chaperones	Aspartic peptidase [Trema orientalis]
c103952.graph_c0	611	663	466	295	426	127	29.24	29.84	22	14.46	23.03	5.77	4.05126e-05	-1.53472	down	--	--	--	--	[S]	Function unknown	--	--	S	Function unknown	PREDICTED: protein FAM135B-like [Nicotiana attenuata]
c78039.graph_c0	53	24	55	25	20	16	4.04	2.1	4.6	1.9	1.08	0.97	0.000883643	-1.5658	down	--	--	Cellular Component: membrane (GO:0016020);;	--	[G]	Carbohydrate transport and metabolism	Protein of unknown function, DUF604;; Fringe-like	--	S	Function unknown	PREDICTED: uncharacterized protein LOC109225630 [Nicotiana attenuata]
c75085.graph_c0	19	19	17	3	1	8	1.12	1.15	1.03	0.16	0.05	0.48	0.000312332	-2.37156	down	[G]	Carbohydrate transport and metabolism	Cellular Component: cell wall (GO:0005618);; Biological Process: xyloglucan metabolic process (GO:0010411);; Molecular Function: xyloglucan:xyloglucosyl transferase activity (GO:0016762);; Biological Process: cell wall macromolecule catabolic process (GO:0016998);; Molecular Function: xyloglucan-specific endo-beta-1,4-glucanase activity (GO:0033946);; Biological Process: cell wall biogenesis (GO:…	K08235|1.40662e-148|sind:105170750|K08235 xyloglucan:xyloglucosyl transferase [EC:2.4.1.207] | (RefSeq) probable xyloglucan endotransglucosylase/hydrolase protein 32	--	--	Glycosyl hydrolases family 16;; Xyloglucan endo-transglycosylase (XET) C-terminus	Probable xyloglucan endotransglucosylase/hydrolase protein 32 OS=Arabidopsis thaliana OX=3702 GN=XTH32 PE=2 SV=1	G	Carbohydrate transport and metabolism	Xyloglucan:xyloglucosyl transferase [Handroanthus impetiginosus]
c98959.graph_c0	473	378	547	183	123	99	16.12	13.3	20.45	5.89	4.07	4.83	1.08016e-14	-2.27135	down	[J]	Translation, ribosomal structure and biogenesis	Cellular Component: cytosol (GO:0005829);; Molecular Function: zinc ion binding (GO:0008270);; Biological Process: RNA modification (GO:0009451);; Molecular Function: guanosine deaminase activity (GO:0047974);;	--	[F]	Nucleotide transport and metabolism	MafB19-like deaminase;; Cytidine and deoxycytidylate deaminase zinc-binding region	--	FJ	--	uncharacterized protein LOC111909680 [Lactuca sativa]
c101504.graph_c0	523	505	510	1469	1726	1429	18.18	18.26	18.15	47.78	54.2	51.05	1.14015e-14	1.04023	up	--	--	Cellular Component: nuclear pore (GO:0005643);; Cellular Component: nucleoplasm (GO:0005654);; Cellular Component: cytosol (GO:0005829);; Biological Process: NLS-bearing protein import into nucleus (GO:0006607);; Molecular Function: nuclear localization sequence binding (GO:0008139);; Molecular Function: protein transporter activity (GO:0008565);;	--	[U]	Intracellular trafficking, secretion, and vesicular transport	Armadillo/beta-catenin-like repeat;; Importin beta binding domain;; HEAT-like repeat;; HEAT repeats;; HEAT repeat;; Atypical Arm repeat	Importin subunit alpha-2 OS=Arabidopsis thaliana OX=3702 GN=IMPA2 PE=1 SV=1	U	Intracellular trafficking, secretion, and vesicular transport	Armadillo [Corchorus olitorius]
c95230.graph_c1	383	444	290	220	181	143	22.59	27.43	18.41	11.86	9.49	8.12	6.23369e-10	-1.54304	down	--	--	Cellular Component: endosome (GO:0005768);; Cellular Component: vacuolar membrane (GO:0005774);; Cellular Component: trans-Golgi network (GO:0005802);; Molecular Function: S-adenosylmethionine-dependent methyltransferase activity (GO:0008757);; Cellular Component: integral component of membrane (GO:0016021);; Biological Process: methylation (GO:0032259);;	--	--	--	Putative S-adenosyl-L-methionine-dependent methyltransferase;; Putative S-adenosyl-L-methionine-dependent methyltransferase	Probable methyltransferase PMT28 OS=Arabidopsis thaliana OX=3702 GN=At1g19430 PE=2 SV=1	S	Function unknown	PREDICTED: probable methyltransferase PMT28 isoform X1 [Juglans regia]
c100940.graph_c1	1103	1232	1026	689	733	629	52.44	59.26	50.55	32.52	32.61	32.06	2.68445e-20	-1.24365	down	--	--	Cellular Component: lysosomal membrane (GO:0005765);; Biological Process: signal peptide processing (GO:0006465);; Biological Process: pollen development (GO:0009555);; Biological Process: pollen germination (GO:0009846);; Cellular Component: Golgi-associated vesicle membrane (GO:0030660);; Biological Process: membrane protein proteolysis (GO:0033619);; Molecular Function: aspartic endopeptidase …	K09595|0|tcc:TCM_040944|K09595 minor histocompatibility antigen H13 [EC:3.4.23.-] | (RefSeq) Signal peptide peptidase isoform 1	[S]	Function unknown	Signal peptide peptidase;; Signal-peptide peptidase, presenilin aspartyl protease	Signal peptide peptidase OS=Arabidopsis thaliana OX=3702 GN=SPP PE=2 SV=1	U	Intracellular trafficking, secretion, and vesicular transport	PREDICTED: signal peptide peptidase [Ziziphus jujuba]
c83353.graph_c0	63	43	57	204	182	208	6.7	4.72	6.27	20.14	17.4	22.26	1.4645e-06	1.30235	up	--	--	Molecular Function: DNA binding (GO:0003677);; Cellular Component: nucleus (GO:0005634);; Biological Process: regulation of transcription, DNA-templated (GO:0006355);; Biological Process: auxin-activated signaling pathway (GO:0009734);;	--	--	--	B3 DNA binding domain	Auxin response factor 16 OS=Arabidopsis thaliana OX=3702 GN=ARF16 PE=1 SV=1	K	Transcription	auxin response factor 18 isoform X4 [Prunus persica]
c102574.graph_c0	3641	3969	3151	2274	1991	1167	61.86	67.4	54.89	34.6	29.01	19.9	8.06226e-09	-1.49725	down	[N]	Cell motility	Cellular Component: integral component of membrane (GO:0016021);; Molecular Function: cellulose synthase (UDP-forming) activity (GO:0016760);; Biological Process: cellulose biosynthetic process (GO:0030244);; Biological Process: cell wall organization (GO:0071555);;	K20924|0|vvi:100261385|K20924 cellulose synthase-like protein [EC:2.4.1.-] | (RefSeq) cellulose synthase-like protein D3	--	--	Cellulose synthase;; Glycosyl transferase family group 2;; Glycosyl transferase family 2;; RING/Ubox like zinc-binding domain	Cellulose synthase-like protein D2 OS=Arabidopsis thaliana OX=3702 GN=CSLD2 PE=3 SV=1	M	Cell wall/membrane/envelope biogenesis	Cellulose synthase [Corchorus olitorius]
c90234.graph_c0	276	292	271	1391	3147	2898	18.82	20.41	19.02	94.68	203.53	204.87	1.90162e-18	2.53872	up	--	--	Molecular Function: calcium-dependent cysteine-type endopeptidase activity (GO:0004198);; Molecular Function: calcium ion binding (GO:0005509);; Cellular Component: cytoplasm (GO:0005737);; Biological Process: proteolysis (GO:0006508);;	K13448|8.3078e-41|pmum:103342432|K13448 calcium-binding protein CML | (RefSeq) probable calcium-binding protein CML49	[T]	Signal transduction mechanisms	--	Probable calcium-binding protein CML49 OS=Arabidopsis thaliana OX=3702 GN=CML49 PE=2 SV=1	S	Function unknown	PREDICTED: probable calcium-binding protein CML49 [Prunus mume]
c101010.graph_c0	38	33	84	332	455	734	3.48	2.28	6.08	14.27	19.59	31.75	6.57131e-10	2.61459	up	[F]	Nucleotide transport and metabolism	Cellular Component: cytosol (GO:0005829);; Biological Process: purine nucleoside catabolic process (GO:0006152);; Molecular Function: purine nucleosidase activity (GO:0008477);; Cellular Component: integral component of membrane (GO:0016021);;	--	[F]	Nucleotide transport and metabolism	Inosine-uridine preferring nucleoside hydrolase	--	F	Nucleotide transport and metabolism	PREDICTED: uncharacterized protein LOC104101329 isoform X1 [Nicotiana tomentosiformis]
c103403.graph_c0	295	322	262	251	132	106	5.24	5.16	4.33	3.77	2.16	1.36	0.000135862	-1.32873	down	--	--	--	K12604|0|vvi:100256945|K12604 CCR4-NOT transcription complex subunit 1 | (RefSeq) CCR4-NOT transcription complex subunit 1	[K]	Transcription	CCR4-NOT transcription complex subunit 1 CAF1-binding domain;; CCR4-NOT transcription complex subunit 1 TTP binding domain;; Domain of unknown function (DUF3819);; CCR4-NOT transcription complex subunit 1 HEAT repeat;; CCR4-Not complex component, Not1	--	K	Transcription	PREDICTED: CCR4-NOT transcription complex subunit 1 [Vitis vinifera]
c97111.graph_c0	158	215	108	36	22	24	5.54	6.98	5.02	0.49	0.79	0.31	2.39016e-17	-2.96728	down	[V]	Defense mechanisms	Molecular Function: ATP binding (GO:0005524);; Cellular Component: integral component of membrane (GO:0016021);; Molecular Function: ATPase activity, coupled to transmembrane movement of substances (GO:0042626);; Biological Process: transmembrane transport (GO:0055085);;	K05658|0|vvi:100257018|K05658 ATP-binding cassette, subfamily B (MDR/TAP), member 1 [EC:3.6.3.44] | (RefSeq) putative multidrug resistance protein	[Q]	Secondary metabolites biosynthesis, transport and catabolism	ABC transporter transmembrane region;; ABC transporter;; ABC transporter;; ABC transporter;; ABC transporter transmembrane region	Putative multidrug resistance protein OS=Oryza sativa subsp. japonica OX=39947 GN=Os02g0190300 PE=3 SV=1	V	Defense mechanisms	PREDICTED: putative multidrug resistance protein [Vitis vinifera]
c96102.graph_c1	108	119	111	28	23	18	17.08	18.11	17.81	2.79	1.88	1.75	2.6462e-21	-2.76168	down	--	--	Molecular Function: pectate lyase activity (GO:0030570);; Biological Process: pectin catabolic process (GO:0045490);; Molecular Function: metal ion binding (GO:0046872);;	K01728|6.92519e-39|atr:18441978|K01728 pectate lyase [EC:4.2.2.2] | (RefSeq) probable pectate lyase 18	--	--	--	Probable pectate lyase P18 OS=Solanum lycopersicum OX=4081 GN=9612 PE=2 SV=1	G	Carbohydrate transport and metabolism	unknown [Lotus japonicus]
c73006.graph_c0	6	6	10	111	111	125	1.18	1.15	2.03	20.97	19.25	23.65	2.16316e-16	3.28246	up	[I]	Lipid transport and metabolism	--	K15813|2.88155e-66|sind:105175714|K15813 beta-amyrin synthase [EC:5.4.99.39] | (RefSeq) dammarenediol II synthase-like	[I]	Lipid transport and metabolism	Squalene-hopene cyclase C-terminal domain;; Prenyltransferase and squalene oxidase repeat	Dammarenediol II synthase OS=Panax ginseng OX=4054 GN=PNA PE=1 SV=1	I	Lipid transport and metabolism	PREDICTED: dammarenediol II synthase-like [Erythranthe guttata]
c93546.graph_c0	958	1121	1162	736	612	435	57.47	64.36	68.79	39.23	33.3	26.43	3.36602e-09	-1.37943	down	--	--	--	--	--	--	--	--	S	Function unknown	uncharacterized protein LOC112002860 [Quercus suber]
c13187.graph_c0	187	52	334	0	0	0	10.51	2.98	19.38	0	0	0	8.54138e-13	-6.17964	down	[G]	Carbohydrate transport and metabolism	Molecular Function: aspartic-type endopeptidase activity (GO:0004190);; Biological Process: proteolysis (GO:0006508);; Molecular Function: zinc ion binding (GO:0008270);; Molecular Function: oxidoreductase activity (GO:0016491);; Biological Process: oxidation-reduction process (GO:0055114);;	--	[Q]	Secondary metabolites biosynthesis, transport and catabolism	Alcohol dehydrogenase GroES-like domain;; Zinc-binding dehydrogenase	Probable cinnamyl alcohol dehydrogenase 5 OS=Oryza sativa subsp. japonica OX=39947 GN=CAD5 PE=3 SV=2	C	Energy production and conversion	putative alcohol dehydrogenase 1 protein [Neofusicoccum parvum UCRNP2]
c90483.graph_c0	872	1112	611	419	564	359	22.15	27.92	17.07	10.1	13.17	9.35	9.39114e-09	-1.46539	down	--	--	--	K09419|2.5019e-92|pper:PRUPE_ppa015602mg|K09419 heat shock transcription factor, other eukaryote | (RefSeq) hypothetical protein	[K]	Transcription	HSF-type DNA-binding	Heat stress transcription factor A-3 OS=Arabidopsis thaliana OX=3702 GN=HSFA3 PE=1 SV=2	K	Transcription	Heat shock factor (HSF)-type, DNA-binding protein [Corchorus olitorius]
c82033.graph_c0	281	185	565	9	3	6	46.24	33.12	93.29	1.05	0.57	1.06	2.01777e-31	-5.86581	down	[R]	General function prediction only	Cellular Component: membrane (GO:0016020);;	--	--	--	Stigma-specific protein, Stig1	Stigma-specific STIG1-like protein 1 OS=Arabidopsis thaliana OX=3702 GN=At4g26880 PE=3 SV=1	S	Function unknown	hypothetical protein POPTR_0004s00850g [Populus trichocarpa]
c87241.graph_c0	284	110	684	6	3	11	15.43	6.06	38.04	0.34	0.15	0.6	1.1359e-10	-4.96201	down	--	--	Cellular Component: integral component of membrane (GO:0016021);;	--	--	--	Nucleotide-diphospho-sugar transferase	Uncharacterized protein At1g28695 OS=Arabidopsis thaliana OX=3702 GN=At1g28695 PE=2 SV=1	S	Function unknown	PREDICTED: uncharacterized protein At1g28695-like [Nicotiana sylvestris]
c100767.graph_c0	11	12	27	65	144	128	0.34	0.33	0.74	1.97	3.79	3.13	8.64852e-06	2.06711	up	[M]	Cell wall/membrane/envelope biogenesis	Molecular Function: protein kinase activity (GO:0004672);; Molecular Function: ATP binding (GO:0005524);; Biological Process: protein phosphorylation (GO:0006468);; Cellular Component: integral component of membrane (GO:0016021);;	--	--	--	Protein kinase domain;; Protein tyrosine kinase;; Leucine rich repeat;; Leucine rich repeat N-terminal domain;; Leucine Rich repeats (2 copies)	Probable LRR receptor-like serine/threonine-protein kinase At4g37250 OS=Arabidopsis thaliana OX=3702 GN=At4g37250 PE=2 SV=1	T	Signal transduction mechanisms	probable LRR receptor-like serine/threonine-protein kinase At4g37250 [Olea europaea var. sylvestris]
c101316.graph_c0	561	670	514	434	388	293	16.05	18.15	14.43	10.93	9.54	8.25	2.64455e-08	-1.16704	down	--	--	--	K16277|5.76284e-143|nnu:104612433|K16277 E3 ubiquitin-protein ligase DRIP [EC:2.3.2.27] | (RefSeq) E3 ubiquitin protein ligase DRIP2	[S]	Function unknown	Zinc finger, C3HC4 type (RING finger);; Zinc finger, C3HC4 type (RING finger);; RING-type zinc-finger	E3 ubiquitin protein ligase DRIP2 OS=Arabidopsis thaliana OX=3702 GN=DRIP2 PE=1 SV=1	S	Function unknown	zinc finger protein [Macleaya cordata]
c81344.graph_c0	596	570	878	303	449	580	47.51	47.57	69.16	23.12	32.99	47.55	0.000284215	-1.13153	down	--	--	Cellular Component: membrane (GO:0016020);;	--	--	--	Late embryogenesis abundant protein	--	S	Function unknown	Immunoglobulin-like fold containing protein [Parasponia andersonii]
c90235.graph_c2	13	11	8	61	91	40	5.38	4.94	3.43	22.62	32.9	16.18	3.9579e-05	1.91181	up	--	--	Cellular Component: plasma membrane (GO:0005886);; Molecular Function: zinc ion binding (GO:0008270);; Cellular Component: integral component of membrane (GO:0016021);; Molecular Function: cellulose synthase (UDP-forming) activity (GO:0016760);; Biological Process: cellulose biosynthetic process (GO:0030244);; Biological Process: cell wall organization (GO:0071555);;	K10999|4.82969e-72|sind:105169112|K10999 cellulose synthase A [EC:2.4.1.12] | (RefSeq) cellulose synthase A catalytic subunit 3 [UDP-forming]-like	--	--	Cellulose synthase	Cellulose synthase A catalytic subunit 3 [UDP-forming] OS=Arabidopsis thaliana OX=3702 GN=CESA3 PE=1 SV=2	M	Cell wall/membrane/envelope biogenesis	cellulose synthase, partial [Catharanthus roseus]
c103195.graph_c0	45	43	23	94	119	122	1.29	1.44	0.76	2.32	3.38	3.55	0.00242277	1.02746	up	[T]	Signal transduction mechanisms	Molecular Function: nucleotide binding (GO:0000166);; Molecular Function: protein serine/threonine kinase activity (GO:0004674);; Cellular Component: plasma membrane (GO:0005886);; Biological Process: protein phosphorylation (GO:0006468);;	K04733|0|vvi:100257449|K04733 interleukin-1 receptor-associated kinase 4 [EC:2.7.11.1] | (RefSeq) putative receptor protein kinase ZmPK1	--	--	Protein kinase domain;; Protein tyrosine kinase;; D-mannose binding lectin;; S-locus glycoprotein domain;; PAN-like domain	Putative receptor protein kinase ZmPK1 OS=Zea mays OX=4577 GN=PK1 PE=2 SV=2	T	Signal transduction mechanisms	PREDICTED: putative receptor protein kinase ZmPK1 [Juglans regia]
c85941.graph_c2	182	145	225	5472	6796	4524	10.82	6.23	16.9	511.33	613.63	440.32	1.42044e-80	4.30876	up	[E]	Amino acid transport and metabolism	Molecular Function: arginase activity (GO:0004053);; Molecular Function: metal ion binding (GO:0046872);;	K01476|6.47761e-71|nnu:104602265|K01476 arginase [EC:3.5.3.1] | (RefSeq) arginase 1, mitochondrial	[E]	Amino acid transport and metabolism	Arginase family;; Arginase family;; Arginase family	Arginase 1, mitochondrial OS=Arabidopsis thaliana OX=3702 GN=ARGAH1 PE=1 SV=1	E	Amino acid transport and metabolism	unnamed protein product [Coffea canephora]
c86849.graph_c0	3	1	0	28	26	20	0.12	0.03	0	1.06	0.92	0.77	3.95793e-05	3.00926	up	--	--	--	--	[R]	General function prediction only	PPR repeat;; PPR repeat family;; PPR repeat;; Pentatricopeptide repeat domain;; Tetratricopeptide repeat;; PPR repeat family;; PPR repeat;; PPR repeat	Pentatricopeptide repeat-containing protein At1g11290, chloroplastic OS=Arabidopsis thaliana OX=3702 GN=PCMP-H40 PE=2 SV=1	S	Function unknown	unnamed protein product, partial [Vitis vinifera]
c96837.graph_c0	21	14	7	48	77	103	1.14	0.79	0.25	1.56	2.44	4.33	0.000270133	1.78187	up	[O]	Posttranslational modification, protein turnover, chaperones	--	--	--	--	Tetratricopeptide repeat;; Tetratricopeptide repeat;; Tetratricopeptide repeat;; Tetratricopeptide repeat;; Tetratricopeptide repeat	--	S	Function unknown	PREDICTED: uncharacterized protein LOC108197569 isoform X1 [Daucus carota subsp. sativus]
c102191.graph_c0	3993	4041	3560	2627	2721	1562	97.53	100.25	90.36	58.99	60	37.51	2.92315e-08	-1.27282	down	--	--	--	--	[S]	Function unknown	PAP2 superfamily C-terminal	Phosphatidylinositol:ceramide inositolphosphotransferase 2 OS=Arabidopsis thaliana OX=3702 GN=IPCS2 PE=2 SV=1	S	Function unknown	phosphatidylinositol:ceramide inositolphosphotransferase 1 [Sesamum indicum]
c98074.graph_c1	42	50	56	295	266	212	1.76	2.14	2.53	8.82	7.82	6.49	1.74721e-12	1.81335	up	[IQR]	Lipid transport and metabolism ;; Secondary metabolites biosynthesis, transport and catabolism ;; General function prediction only	Molecular Function: oxidoreductase activity (GO:0016491);; Biological Process: oxidation-reduction process (GO:0055114);;	K15095|9.56543e-130|sind:105163753|K15095 (+)-neomenthol dehydrogenase [EC:1.1.1.208] | (RefSeq) short-chain dehydrogenase/reductase 2b-like	[Q]	Secondary metabolites biosynthesis, transport and catabolism	short chain dehydrogenase;; Enoyl-(Acyl carrier protein) reductase;; KR domain;; Enoyl-(Acyl carrier protein) reductase;; short chain dehydrogenase	Salutaridine reductase OS=Papaver bracteatum OX=215227 GN=SALR PE=1 SV=1	S	Function unknown	short-chain dehydrogenase/reductase 2b [Sesamum indicum]
c100304.graph_c0	291	307	297	129	93	75	11.97	12.92	12.36	5.34	5.46	4.23	2.9576e-17	-2.09002	down	[E]	Amino acid transport and metabolism	--	--	[E]	Amino acid transport and metabolism	FACT complex subunit SPT16 N-terminal lobe domain;; Metallopeptidase family M24	FACT complex subunit SPT16 OS=Oryza sativa subsp. japonica OX=39947 GN=SPT16 PE=2 SV=2	K	Transcription	hypothetical protein VITISV_017318 [Vitis vinifera]
c87010.graph_c0	1	2	4	18	19	21	0.04	0.22	0.12	0.57	0.59	0.75	0.0021234	2.14814	up	--	--	--	--	[S]	Function unknown	Armadillo/beta-catenin-like repeat;; HEAT repeat;; V-ATPase subunit H;; Armadillo-like	--	U	Intracellular trafficking, secretion, and vesicular transport	protein CELLULOSE SYNTHASE INTERACTIVE 1-like [Cajanus cajan]
c75100.graph_c0	3	9	9	70	93	74	0.46	1.45	3.24	10.86	17.52	21.09	2.113e-10	2.79157	up	--	--	--	--	--	--	Hydrophobic seed protein;; Probable lipid transfer	36.4 kDa proline-rich protein OS=Solanum lycopersicum OX=4081 GN=TPRP-F1 PE=2 SV=1	S	Function unknown	PREDICTED: 36.4 kDa proline-rich protein [Vitis vinifera]
c91311.graph_c0	506	475	631	1546	2247	2268	15.79	14.04	19.96	45.62	66.36	72.21	2.59801e-09	1.34633	up	[K]	Transcription	Molecular Function: protein serine/threonine kinase activity (GO:0004674);; Molecular Function: ATP binding (GO:0005524);; Biological Process: protein phosphorylation (GO:0006468);; Cellular Component: integral component of membrane (GO:0016021);;	--	--	--	Protein kinase domain;; Leucine Rich repeats (2 copies);; Leucine rich repeat;; Protein tyrosine kinase;; Leucine rich repeat N-terminal domain;; Leucine Rich Repeat;; Protein tyrosine kinase	Receptor-like protein kinase HAIKU2 OS=Arabidopsis thaliana OX=3702 GN=IKU2 PE=1 SV=1	S	Function unknown	Receptor-like protein kinase HAIKU2 [Capsicum annuum]
c86321.graph_c0	103	117	89	639	672	569	9.27	11.16	7.87	54.51	53.35	50.29	2.69823e-30	2.04935	up	--	--	--	--	[K]	Transcription	Myb/SANT-like DNA-binding domain;; Myb-like DNA-binding domain	Trihelix transcription factor PTL OS=Arabidopsis thaliana OX=3702 GN=PTL PE=2 SV=1	K	Transcription	PREDICTED: trihelix transcription factor GTL2 [Vitis vinifera]
c99111.graph_c0	439	398	367	352	304	205	20.38	18.94	18.06	14.76	11.92	9.74	5.17137e-05	-1.00742	down	--	--	--	--	--	--	Plant protein 1589 of unknown function (A_thal_3526)	--	S	Function unknown	uncharacterized protein LOC105634412 [Jatropha curcas]
c91483.graph_c1	285	279	247	218	207	152	13.1	12.61	11.74	8.2	8.3	9.14	1.6763e-06	-1.01842	down	[G]	Carbohydrate transport and metabolism	Molecular Function: magnesium ion binding (GO:0000287);; Cellular Component: cytoplasm (GO:0005737);; Molecular Function: zinc ion binding (GO:0008270);; Biological Process: dephosphorylation (GO:0016311);; Biological Process: L-methionine salvage from S-adenosylmethionine (GO:0019284);; Biological Process: L-methionine salvage from methylthioadenosine (GO:0019509);; Molecular Function: 2,3-diket…	K16054|0|vvi:100247253|K16054 methylthioribulose 1-phosphate dehydratase / enolase-phosphatase E1 [EC:4.2.1.109 3.1.3.77] | (RefSeq) probable bifunctional methylthioribulose-1-phosphate dehydratase/enolase-phosphatase E1 2	[G]	Carbohydrate transport and metabolism	Class II Aldolase and Adducin N-terminal domain;; haloacid dehalogenase-like hydrolase;; Haloacid dehalogenase-like hydrolase	Probable bifunctional methylthioribulose-1-phosphate dehydratase/enolase-phosphatase E1 2 OS=Vitis vinifera OX=29760 GN=VIT_12s0028g03470 PE=2 SV=2	C	Energy production and conversion	unnamed protein product, partial [Vitis vinifera]
c92212.graph_c0	237	212	169	622	796	746	9	7.3	6.36	20.42	25.14	27.13	2.52352e-10	1.25427	up	[L]	Replication, recombination and repair	Molecular Function: nucleic acid binding (GO:0003676);; Molecular Function: ATP-dependent RNA helicase activity (GO:0004004);; Molecular Function: ATP binding (GO:0005524);; Cellular Component: mitochondrion (GO:0005739);; Cellular Component: cytosol (GO:0005829);; Molecular Function: zinc ion binding (GO:0008270);; Biological Process: RNA secondary structure unwinding (GO:0010501);; Molecular Fu…	K14811|3.05959e-159|vvi:100247646|K14811 ATP-dependent RNA helicase DBP3 [EC:3.6.4.13] | (RefSeq) DEAD-box ATP-dependent RNA helicase 5	[A]	RNA processing and modification	DEAD/DEAH box helicase;; Helicase conserved C-terminal domain	DEAD-box ATP-dependent RNA helicase 5 OS=Oryza sativa subsp. japonica OX=39947 GN=Os07g0301200 PE=2 SV=1	L	Replication, recombination and repair	hypothetical protein VITISV_010658 [Vitis vinifera]
c97309.graph_c0	77	109	84	269	291	263	2.28	2.74	2.32	6.49	6.35	6.33	4.41739e-07	1.06042	up	--	--	Cellular Component: nuclear envelope (GO:0005635);; Cellular Component: cytosol (GO:0005829);; Biological Process: protein import into nucleus (GO:0006606);; Biological Process: signal transduction (GO:0007165);; Molecular Function: Ran GTPase binding (GO:0008536);; Molecular Function: protein transporter activity (GO:0008565);;	--	--	--	--	Importin beta-like SAD2 homolog OS=Arabidopsis thaliana OX=3702 GN=At3g59020 PE=1 SV=1	S	Function unknown	PREDICTED: importin beta-like SAD2 homolog [Vitis vinifera]
c87751.graph_c0	24	9	25	76	148	84	0.87	0.33	0.94	2.58	4.88	3.09	0.000120706	1.74	up	[I]	Lipid transport and metabolism	Biological Process: lipid metabolic process (GO:0006629);; Cellular Component: integral component of membrane (GO:0016021);; Molecular Function: oxidoreductase activity (GO:0016491);; Biological Process: oxidation-reduction process (GO:0055114);;	K13076|0|sind:105164669|K13076 Delta8-fatty-acid desaturase [EC:1.14.19.4] | (RefSeq) delta(8)-fatty-acid desaturase 2-like	[I]	Lipid transport and metabolism	Fatty acid desaturase;; Cytochrome b5-like Heme/Steroid binding domain	Acyl-lipid (9-3)-desaturase OS=Borago officinalis OX=13363 PE=1 SV=1	I	Lipid transport and metabolism	delta-6-desaturase [Camellia oleifera]
c96803.graph_c0	124	103	104	63	41	48	12.85	10.86	11.03	5.9	3.73	4.88	3.94056e-08	-1.6171	down	--	--	--	K03691|2.28345e-118|sot:102584575|K03691 peptide-O-fucosyltransferase [EC:2.4.1.221] | (RefSeq) fut13; uncharacterized LOC102584575	--	--	--	O-fucosyltransferase 36 OS=Arabidopsis thaliana OX=3702 GN=OFUT36 PE=2 SV=1	S	Function unknown	PREDICTED: uncharacterized protein LOC102584575 [Solanum tuberosum]
c94080.graph_c0	16	11	7	37	60	68	0.69	0.56	0.29	1.61	2.34	3.19	0.000616278	1.63354	up	[P]	Inorganic ion transport and metabolism	Molecular Function: cation transmembrane transporter activity (GO:0008324);; Cellular Component: integral component of membrane (GO:0016021);; Biological Process: cation transmembrane transport (GO:0098655);;	--	[P]	Inorganic ion transport and metabolism	Cation efflux family	Metal tolerance protein 4 OS=Oryza sativa subsp. japonica OX=39947 GN=MTP4 PE=2 SV=1	P	Inorganic ion transport and metabolism	metal tolerance protein 4-like [Sesamum indicum]
c90458.graph_c0	6	8	9	61	112	105	0.43	0.64	0.78	3.86	7.37	6.99	8.52166e-11	2.87809	up	[BQ]	Chromatin structure and dynamics ;; Secondary metabolites biosynthesis, transport and catabolism	Molecular Function: hydrolase activity (GO:0016787);;	--	[B]	Chromatin structure and dynamics	Histone deacetylase domain	Histone deacetylase 8 OS=Arabidopsis thaliana OX=3702 GN=HDA8 PE=2 SV=1	BQ	--	PREDICTED: histone deacetylase 8 [Prunus mume]
c94294.graph_c0	824	571	807	130	65	67	24.52	17.38	26.08	4.06	1.75	1.9	7.63948e-27	-3.49552	down	[E]	Amino acid transport and metabolism	Molecular Function: transporter activity (GO:0005215);; Biological Process: transport (GO:0006810);; Cellular Component: integral component of membrane (GO:0016021);;	K14638|1.3437e-116|jcu:105642212|K14638 solute carrier family 15 (peptide/histidine transporter), member 3/4 | (RefSeq) protein NRT1/ PTR FAMILY 5.8-like	[E]	Amino acid transport and metabolism	POT family;; POT family	Protein NRT1/ PTR FAMILY 5.8 OS=Arabidopsis thaliana OX=3702 GN=NPF5.8 PE=2 SV=1	E	Amino acid transport and metabolism	PREDICTED: protein NRT1/ PTR FAMILY 5.8 isoform X1 [Daucus carota subsp. sativus]
c99675.graph_c0	420	494	235	708	1736	1584	11.3	13.46	6.53	17.85	42.39	43.33	0.00114892	1.22262	up	[L]	Replication, recombination and repair	Cellular Component: nucleus (GO:0005634);; Cellular Component: cytoplasm (GO:0005737);;	--	[S]	Function unknown	U-box domain;; Armadillo/beta-catenin-like repeat;; RING-type zinc-finger	U-box domain-containing protein 19 OS=Arabidopsis thaliana OX=3702 GN=PUB19 PE=2 SV=1	O	Posttranslational modification, protein turnover, chaperones	U-box domain-containing protein 18 [Citrus clementina]
c85159.graph_c0	37	18	40	86	152	99	3.05	1.8	4.09	8.97	13.77	11.1	0.00250845	1.21263	up	--	--	Cellular Component: chloroplast (GO:0009507);; Molecular Function: intramolecular lyase activity (GO:0016872);; Biological Process: organic substance metabolic process (GO:0071704);;	--	--	--	Chalcone-flavanone isomerase;; Chalcone isomerase-like;; Chalcone isomerase like	Fatty-acid-binding protein 3, chloroplastic OS=Arabidopsis thaliana OX=3702 GN=FAP3 PE=1 SV=1	S	Function unknown	chalcone isomerase [Camellia sinensis]
c95765.graph_c0	10	4	12	36	43	36	0.39	0.2	0.45	1.34	1.46	1.38	0.00342415	1.48696	up	--	--	Biological Process: transcription, DNA-templated (GO:0006351);;	K09284|6.04476e-79|pper:PRUPE_ppa021782mg|K09284 AP2-like factor, euAP2 lineage | (RefSeq) hypothetical protein	--	--	AP2 domain	Floral homeotic protein APETALA 2 OS=Arabidopsis thaliana OX=3702 GN=AP2 PE=1 SV=1	K	Transcription	AP2/ERF domain [Macleaya cordata]
c103908.graph_c0	279	342	347	196	183	155	3.78	4.4	4.53	3.29	1.92	1.96	3.15736e-12	-1.3805	down	--	--	--	--	--	--	--	--	--	--	hypothetical protein CDL12_21814 [Handroanthus impetiginosus]
c87901.graph_c0	105	117	99	52	84	55	3.8	4.4	3.75	1.66	2.6	1.91	1.91392e-06	-1.27072	down	--	--	Cellular Component: Hrd1p ubiquitin ligase complex (GO:0000836);; Molecular Function: zinc ion binding (GO:0008270);; Cellular Component: integral component of membrane (GO:0016021);; Biological Process: protein ubiquitination (GO:0016567);; Biological Process: ubiquitin-dependent ERAD pathway (GO:0030433);; Molecular Function: ubiquitin protein ligase activity (GO:0061630);;	K10601|1.71748e-54|sind:105156511|K10601 E3 ubiquitin-protein ligase synoviolin [EC:2.3.2.27] | (RefSeq) ERAD-associated E3 ubiquitin-protein ligase HRD1B-like	[O]	Posttranslational modification, protein turnover, chaperones	Ring finger domain;; RING-H2 zinc finger domain;; Zinc finger, C3HC4 type (RING finger);; RING-type zinc-finger;; Zinc finger, C3HC4 type (RING finger);; Zinc finger, C3HC4 type (RING finger)	ERAD-associated E3 ubiquitin-protein ligase HRD1A OS=Arabidopsis thaliana OX=3702 GN=HRD1A PE=2 SV=1	O	Posttranslational modification, protein turnover, chaperones	ERAD-associated E3 ubiquitin-protein ligase HRD1B-like [Quercus suber]
c99246.graph_c0	195	230	192	99	90	52	3.39	4.56	3.47	2.11	1.72	0.78	8.48423e-12	-1.85694	down	[J]	Translation, ribosomal structure and biogenesis	--	--	[R]	General function prediction only	3'-5' exonuclease	Werner Syndrome-like exonuclease OS=Arabidopsis thaliana OX=3702 GN=WEX PE=1 SV=1	S	Function unknown	unnamed protein product [Coffea canephora]
c93084.graph_c0	4751	4119	4442	19868	22797	21085	419.08	372.65	396.98	1722.14	1922.97	1975.43	1.6738e-35	1.70816	up	--	--	--	--	[DZ]	--	Translationally controlled tumour protein	Translationally-controlled tumor protein homolog OS=Hevea brasiliensis OX=3981 GN=TCTP PE=2 SV=1	S	Function unknown	translationally-controlled tumor protein homolog [Olea europaea var. sylvestris]
c87350.graph_c0	46	34	31	199	248	206	3.2	2.35	2.32	12.08	14.47	13.82	2.15023e-14	1.97586	up	--	--	Molecular Function: protein kinase activity (GO:0004672);; Molecular Function: ATP binding (GO:0005524);; Biological Process: protein phosphorylation (GO:0006468);; Cellular Component: integral component of membrane (GO:0016021);;	--	--	--	--	--	S	Function unknown	PREDICTED: uncharacterized protein LOC100266795 [Vitis vinifera]
c64589.graph_c0	1102	1078	915	404	413	413	104.28	104.83	89.44	35.51	35.17	39.36	8.6848e-35	-1.85542	down	[O]	Posttranslational modification, protein turnover, chaperones	Biological Process: sulfate assimilation (GO:0000103);; Biological Process: protein folding (GO:0006457);; Biological Process: glycerol ether metabolic process (GO:0006662);; Molecular Function: enzyme activator activity (GO:0008047);; Cellular Component: chloroplast stroma (GO:0009570);; Molecular Function: protein disulfide oxidoreductase activity (GO:0015035);; Molecular Function: oxidoreducta…	--	[O]	Posttranslational modification, protein turnover, chaperones	Thioredoxin;; AhpC/TSA family	Thioredoxin X, chloroplastic OS=Arabidopsis thaliana OX=3702 GN=ATHX PE=2 SV=2	O	Posttranslational modification, protein turnover, chaperones	thioredoxin X, chloroplastic [Prunus persica]
c100065.graph_c0	323	367	227	45	40	48	17.11	18.81	13.15	5.86	3.51	4.96	6.20848e-35	-3.2487	down	[G]	Carbohydrate transport and metabolism	Molecular Function: transferase activity (GO:0016740);;	K13495|7.766e-161|sot:102598076|K13495 cis-zeatin O-glucosyltransferase [EC:2.4.1.215] | (RefSeq) zeatin O-xylosyltransferase-like	[GC]	--	UDP-glucoronosyl and UDP-glucosyl transferase	Zeatin O-glucosyltransferase OS=Phaseolus lunatus OX=3884 GN=ZOG1 PE=2 SV=1	S	Function unknown	zeatin O-glucosyltransferase-like [Olea europaea var. sylvestris]
c104039.graph_c0	249	232	202	578	1400	773	3.25	3.23	2.73	7.25	16.61	10.42	5.02713e-06	1.41229	up	[U]	Intracellular trafficking, secretion, and vesicular transport	--	--	[T]	Signal transduction mechanisms	NB-ARC domain;; Leucine Rich repeats (2 copies)	Putative disease resistance RPP13-like protein 1 OS=Arabidopsis thaliana OX=3702 GN=RPPL1 PE=3 SV=1	S	Function unknown	hypothetical protein MANES_17G072100 [Manihot esculenta]
c92056.graph_c0	39	33	34	182	275	296	2.4	2.14	2.17	10.86	15.94	19.3	2.33371e-14	2.23257	up	--	--	--	--	--	--	--	--	S	Function unknown	hypothetical protein CDL15_Pgr003127 [Punica granatum]
c97711.graph_c0	551	770	591	257	265	406	30.49	37.78	33.48	15.5	11.12	19.19	3.01231e-09	-1.53871	down	--	--	Molecular Function: DNA binding (GO:0003677);; Molecular Function: transcription factor activity, sequence-specific DNA binding (GO:0003700);; Cellular Component: nucleus (GO:0005634);; Biological Process: regulation of transcription, DNA-templated (GO:0006355);;	--	--	--	AP2 domain	Dehydration-responsive element-binding protein 2C OS=Arabidopsis thaliana OX=3702 GN=DREB2C PE=2 SV=2	K	Transcription	ethylene response factor 3 [Actinidia deliciosa]
c94991.graph_c1	278	331	316	974	893	974	3.08	3.65	3.4	9.63	8.85	10.68	1.73265e-10	1.07814	up	[K]	Transcription	Molecular Function: DNA binding (GO:0003677);; Molecular Function: RNA binding (GO:0003723);; Molecular Function: helicase activity (GO:0004386);; Molecular Function: ribonuclease III activity (GO:0004525);; Molecular Function: ATP binding (GO:0005524);; Biological Process: RNA processing (GO:0006396);; Biological Process: rRNA catabolic process (GO:0016075);; Biological Process: RNA phosphodiest…	K11592|0|aly:ARALYDRAFT_333551|K11592 endoribonuclease Dicer [EC:3.1.26.-] | (RefSeq) hypothetical protein	[A]	RNA processing and modification	Helicase conserved C-terminal domain;; DEAD/DEAH box helicase;; Type III restriction enzyme, res subunit;; Dicer dimerisation domain;; Ribonuclease III domain;; Ribonuclease-III-like;; Double-stranded RNA binding motif;; double strand RNA binding domain from DEAD END PROTEIN 1;; PAZ domain;; PAZ domain	Endoribonuclease Dicer homolog 1 OS=Arabidopsis thaliana OX=3702 GN=DCL1 PE=1 SV=2	L	Replication, recombination and repair	Helicase, C-terminal; Argonaute and Dicer protein, PAZ; Ribonuclease III, bacterial [Medicago truncatula]
c92344.graph_c0	493	347	495	282	328	349	33.8	22.95	34.58	20.53	22.69	27.12	2.34864e-05	-1.00687	down	--	--	--	--	--	--	--	--	S	Function unknown	PREDICTED: uncharacterized protein LOC109235990 [Nicotiana attenuata]
c88909.graph_c0	163	142	124	35	31	61	5.75	5.03	4.33	1.01	0.87	1.91	2.66006e-11	-2.21454	down	[E]	Amino acid transport and metabolism	Molecular Function: catalytic activity (GO:0003824);;	--	[R]	General function prediction only	Aminotransferase class-V	--	E	Amino acid transport and metabolism	PREDICTED: probable cysteine desulfurase [Nicotiana tabacum]
c97687.graph_c1	15	20	13	920	1354	1563	2.2	0.79	1.36	33.71	47.04	62.43	4.86215e-72	5.61576	up	--	--	--	--	--	--	RNA recognition motif. (a.k.a. RRM, RBD, or RNP domain);; Zinc finger C-x8-C-x5-C-x3-H type (and similar)	Zinc finger CCCH domain-containing protein 53 OS=Oryza sativa subsp. japonica OX=39947 GN=Os07g0682400 PE=2 SV=1	S	Function unknown	PREDICTED: zinc finger CCCH domain-containing protein 53 isoform X1 [Vitis vinifera]
c84857.graph_c0	344	324	416	238	276	225	15.05	14.4	18.81	9.73	10.93	9.98	3.97241e-08	-1.08663	down	--	--	Cellular Component: integral component of membrane (GO:0016021);;	--	[I]	Lipid transport and metabolism	GNS1/SUR4 family	Elongation of fatty acids protein 3-like OS=Arabidopsis thaliana OX=3702 GN=HOS3 PE=2 SV=1	I	Lipid transport and metabolism	PREDICTED: elongation of fatty acids protein 3-like [Ipomoea nil]
c97930.graph_c0	123	194	131	90	97	102	5.19	8.56	7.5	3.7	3.06	3.26	9.44919e-06	-1.14213	down	--	--	--	--	[R]	General function prediction only	PPR repeat family;; PPR repeat;; PPR repeat;; Pentatricopeptide repeat domain;; Pentacotripeptide-repeat region of PRORP	Pentatricopeptide repeat-containing protein At1g10910, chloroplastic OS=Arabidopsis thaliana OX=3702 GN=At1g10910 PE=2 SV=1	S	Function unknown	PREDICTED: pentatricopeptide repeat-containing protein At1g10910, chloroplastic [Vitis vinifera]
c84414.graph_c0	133	226	134	867	1101	1198	13.45	23.21	13.94	80.18	97.87	118.45	3.06227e-17	2.11713	up	--	--	--	--	--	--	--	--	--	--	hydrogen peroxide induced protein 1 [Camellia sinensis]
c62411.graph_c0	41	18	236	3	11	4	5.03	2.28	29.34	0.35	1.23	0.5	0.000354926	-3.22731	down	--	--	Molecular Function: structural constituent of ribosome (GO:0003735);; Biological Process: translation (GO:0006412);; Cellular Component: cytosolic small ribosomal subunit (GO:0022627);;	K02951|8.54185e-44|ppp:PHYPADRAFT_109134|K02951 small subunit ribosomal protein S12e | (RefSeq) hypothetical protein	[J]	Translation, ribosomal structure and biogenesis	Ribosomal protein L7Ae/L30e/S12e/Gadd45 family	40S ribosomal protein S12 OS=Cyanophora paradoxa OX=2762 GN=RPS12 PE=2 SV=1	J	Translation, ribosomal structure and biogenesis	Ribosomal protein S12e [Macrophomina phaseolina MS6]
c78218.graph_c1	41	50	43	236	307	300	3.72	4.65	4.02	19.88	25.66	28.08	1.14076e-18	2.08211	up	--	--	--	--	--	--	--	--	S	Function unknown	uncharacterized protein LOC18790696 [Prunus persica]
c103634.graph_c0	173	180	143	469	591	655	2.6	2.73	2.22	6.61	8.08	10.03	4.9082e-09	1.23904	up	--	--	Molecular Function: DNA binding (GO:0003677);; Molecular Function: DNA-directed DNA polymerase activity (GO:0003887);; Cellular Component: cytosol (GO:0005829);; Biological Process: transcription, DNA-templated (GO:0006351);; Biological Process: DNA biosynthetic process (GO:0071897);;	K02331|0|vvi:100268096|K02331 DNA polymerase phi [EC:2.7.7.7] | (RefSeq) DNA polymerase V	[K]	Transcription	DNA polymerase phi	--	S	Function unknown	PREDICTED: DNA polymerase V [Vitis vinifera]
c95840.graph_c0	342	209	578	1125	1184	1151	11.65	7.17	20.24	35.88	36.68	40.1	0.0050531	1.02781	up	[HC]	Coenzyme transport and metabolism ;; Energy production and conversion	--	K00511|0|tcc:TCM_034641|K00511 squalene monooxygenase [EC:1.14.14.17] | (RefSeq) Squalene monooxygenase isoform 1	[I]	Lipid transport and metabolism	Squalene epoxidase;; FAD binding domain;; FAD dependent oxidoreductase;; FAD binding domain;; NAD(P)-binding Rossmann-like domain;; Glucose inhibited division protein A	Squalene monooxygenase OS=Panax ginseng OX=4054 PE=2 SV=1	CH	--	squalene monooxygenase-like [Quercus suber]
c103855.graph_c0	9021	12387	8319	4056	6270	2894	211.03	292.96	194.32	80.31	125.6	58.37	8.55253e-10	-1.68369	down	[M]	Cell wall/membrane/envelope biogenesis	--	--	[T]	Signal transduction mechanisms	Armadillo/beta-catenin-like repeat;; U-box domain;; Protein kinase domain;; Protein tyrosine kinase;; EF hand;; EF-hand domain;; EF-hand domain pair;; EF hand;; EF-hand domain pair;; Lipopolysaccharide kinase (Kdo/WaaP) family	U-box domain-containing protein 4 OS=Arabidopsis thaliana OX=3702 GN=PUB4 PE=1 SV=3	S	Function unknown	unnamed protein product [Coffea canephora]
c96711.graph_c1	392	480	448	257	218	218	7.13	8.48	9.15	5.02	3.87	4.33	5.03424e-15	-1.44867	down	--	--	Cellular Component: nucleus (GO:0005634);; Biological Process: regulation of transcription, DNA-templated (GO:0006355);; Molecular Function: sequence-specific DNA binding (GO:0043565);;	K09338|1.97093e-48|pop:POPTR_0005s12760g|K09338 homeobox-leucine zipper protein | (RefSeq) homeobox-leucine zipper family protein	[K]	Transcription	Homeobox domain;; Homeobox KN domain	Homeobox-leucine zipper protein ATHB-40 OS=Arabidopsis thaliana OX=3702 GN=ATHB-40 PE=2 SV=3	K	Transcription	homeobox-leucine zipper family protein [Populus trichocarpa]
c103635.graph_c0	388	451	304	154	266	307	11.8	12.36	9.43	3.83	5.88	8.35	8.71272e-05	-1.16135	down	--	--	--	K13457|0|pmum:103336813|K13457 disease resistance protein RPM1 | (RefSeq) disease resistance protein RPM1-like	[T]	Signal transduction mechanisms	NB-ARC domain	Disease resistance protein RPM1 OS=Arabidopsis thaliana OX=3702 GN=RPM1 PE=1 SV=1	S	Function unknown	disease resistance protein RPM1-like [Hevea brasiliensis]
c100753.graph_c0	740	391	3158	209	66	112	11.64	6.58	49.91	3.22	0.91	1.92	0.000178266	-3.10249	down	[V]	Defense mechanisms	--	--	[Q]	Secondary metabolites biosynthesis, transport and catabolism	ABC transporter;; ABC-2 type transporter;; Plant PDR ABC transporter associated;; AAA domain, putative AbiEii toxin, Type IV TA system;; ABC-transporter extracellular N-terminal;; AAA domain;; P-loop containing region of AAA domain;; AAA domain;; ATPase family associated with various cellular activities (AAA);; ABC-2 type transporter	ABC transporter G family member 31 OS=Arabidopsis thaliana OX=3702 GN=ABCG31 PE=1 SV=1	V	Defense mechanisms	hypothetical protein AQUCO_04500059v1 [Aquilegia coerulea]
c102146.graph_c0	1299	1073	1427	466	415	400	24.19	20.58	26.74	9.09	7.36	8.98	6.95213e-26	-2.0859	down	[P]	Inorganic ion transport and metabolism	Molecular Function: nucleotide binding (GO:0000166);; Molecular Function: copper-exporting ATPase activity (GO:0004008);; Molecular Function: copper ion binding (GO:0005507);; Cellular Component: integral component of plasma membrane (GO:0005887);; Cellular Component: intracellular membrane-bounded organelle (GO:0043231);; Biological Process: copper ion export (GO:0060003);;	K17686|0|vvi:100265637|K17686 Cu+-exporting ATPase [EC:3.6.3.54] | (RefSeq) probable copper-transporting ATPase HMA5	[P]	Inorganic ion transport and metabolism	E1-E2 ATPase;; haloacid dehalogenase-like hydrolase;; Heavy-metal-associated domain;; haloacid dehalogenase-like hydrolase	Copper-transporting ATPase HMA4 OS=Oryza sativa subsp. japonica OX=39947 GN=HMA4 PE=1 SV=1	P	Inorganic ion transport and metabolism	PREDICTED: probable copper-transporting ATPase HMA5 [Vitis vinifera]
c97338.graph_c0	10	11	7	65	103	59	0.67	0.54	0.27	3.53	4.11	2.28	4.69906e-08	2.34312	up	[J]	Translation, ribosomal structure and biogenesis	Biological Process: pseudouridine synthesis (GO:0001522);; Molecular Function: RNA binding (GO:0003723);; Biological Process: tRNA processing (GO:0008033);; Molecular Function: pseudouridine synthase activity (GO:0009982);;	K01855|2.50962e-102|gra:105797010|K01855 tRNA pseudouridine38/39 synthase [EC:5.4.99.45] | (RefSeq) tRNA pseudouridine(38/39) synthase	[J]	Translation, ribosomal structure and biogenesis	tRNA pseudouridine synthase;; tRNA pseudouridine synthase	--	J	Translation, ribosomal structure and biogenesis	PREDICTED: tRNA pseudouridine(38/39) synthase isoform X1 [Gossypium raimondii]
c100893.graph_c0	13669	14999	12867	5049	2282	2555	1138.73	1269.15	1091.75	352.03	159.22	199.17	2.44163e-15	-2.51787	down	--	--	--	--	--	--	--	--	--	--	PREDICTED: uncharacterized protein LOC102604346 [Solanum tuberosum]
c77143.graph_c0	21	37	26	1	7	7	1.04	1.86	1.33	0.05	0.31	0.35	2.8694e-06	-2.72469	down	--	--	Molecular Function: hydrolase activity (GO:0016787);;	--	[O]	Posttranslational modification, protein turnover, chaperones	Xylanase inhibitor N-terminal;; Xylanase inhibitor C-terminal;; Eukaryotic aspartyl protease	Probable aspartic protease At2g35615 OS=Arabidopsis thaliana OX=3702 GN=At2g35615 PE=3 SV=1	O	Posttranslational modification, protein turnover, chaperones	PREDICTED: aspartic proteinase CDR1-like [Gossypium hirsutum]
c79450.graph_c0	4964	5944	4750	699	729	605	392.05	480.92	387.3	51.33	51.88	47.83	1.85726e-134	-3.46167	down	--	--	Cellular Component: nucleus (GO:0005634);; Biological Process: regulation of transcription, DNA-templated (GO:0006355);; Biological Process: response to heat (GO:0009408);; Biological Process: response to water deprivation (GO:0009414);; Biological Process: response to ethylene (GO:0009723);; Biological Process: auxin-activated signaling pathway (GO:0009734);; Biological Process: post-embryonic d…	K14484|4.51508e-31|nnu:104612448|K14484 auxin-responsive protein IAA | (RefSeq) auxin-responsive protein IAA4-like	--	--	AUX/IAA family	Auxin-induced protein 22B OS=Vigna radiata var. radiata OX=3916 GN=AUX22B PE=2 SV=1	K	Transcription	hypothetical protein POPTR_010G078400v3 [Populus trichocarpa]
c98168.graph_c6	8	7	1	27	47	75	0.58	0.6	0.08	1.98	3.58	6.68	0.000141399	2.38538	up	--	--	--	K09422|3.32568e-56|gmx:100781908|K09422 myb proto-oncogene protein, plant | (RefSeq) transcription factor MYB23-like	[K]	Transcription	Myb-like DNA-binding domain;; Myb-like DNA-binding domain	Transcription factor TT2 OS=Arabidopsis thaliana OX=3702 GN=TT2 PE=1 SV=1	K	Transcription	transcription factor MYB17, partial [Vaccinium corymbosum]
c100014.graph_c0	63	61	70	23	28	19	1.46	1.36	1.7	0.47	0.6	0.42	1.9095e-09	-1.95683	down	[E]	Amino acid transport and metabolism	--	--	[O]	Posttranslational modification, protein turnover, chaperones	Prolyl oligopeptidase, N-terminal beta-propeller domain;; Prolyl oligopeptidase family	--	E	Amino acid transport and metabolism	PREDICTED: uncharacterized protein LOC100258143 isoform X5 [Vitis vinifera]
c100006.graph_c0	12	10	26	98	143	199	0.46	0.41	0.97	2.93	4.9	6.86	2.02692e-08	2.50471	up	[E]	Amino acid transport and metabolism	Molecular Function: serine-type carboxypeptidase activity (GO:0004185);; Cellular Component: integral component of membrane (GO:0016021);; Molecular Function: transferase activity, transferring acyl groups other than amino-acyl groups (GO:0016747);; Biological Process: secondary metabolic process (GO:0019748);; Biological Process: proteolysis involved in cellular protein catabolic process (GO:005…	K16297|1.74838e-151|egr:104443899|K16297 serine carboxypeptidase-like clade II [EC:3.4.16.-] | (RefSeq) serine carboxypeptidase-like 45	[OE]	--	Serine carboxypeptidase	Serine carboxypeptidase-like 45 OS=Arabidopsis thaliana OX=3702 GN=SCPL45 PE=2 SV=1	E	Amino acid transport and metabolism	PREDICTED: serine carboxypeptidase-like 45 [Eucalyptus grandis]
c49563.graph_c1	32	42	32	13	12	14	8.95	12.53	9.25	3.3	2.96	3.85	6.01077e-06	-1.88235	down	--	--	--	--	--	--	Phosphate-induced protein 1 conserved region	Protein EXORDIUM-like 2 OS=Arabidopsis thaliana OX=3702 GN=EXL2 PE=2 SV=1	S	Function unknown	PREDICTED: protein EXORDIUM-like 2 [Cicer arietinum]
c100098.graph_c0	127	83	234	96	38	17	4.73	2.9	9.28	3.59	1.28	0.74	0.00103152	-1.90477	down	--	--	--	--	--	--	ACT domain;; ACT domain;; ACT domain;; ACT domain	ACT domain-containing protein ACR2 OS=Arabidopsis thaliana OX=3702 GN=ACR2 PE=4 SV=1	S	Function unknown	ACT domain-containing protein, partial [Cephalotus follicularis]
c95018.graph_c1	31	36	53	24	36	18	1.65	1.95	2.91	1.19	1.73	0.97	0.0094207	-1.1205	down	--	--	--	--	[R]	General function prediction only	Reverse transcriptase (RNA-dependent DNA polymerase)	Putative ribonuclease H protein At1g65750 OS=Arabidopsis thaliana OX=3702 GN=At1g65750 PE=3 SV=1	S	Function unknown	hypothetical protein VITISV_024658 [Vitis vinifera]
c98410.graph_c0	1017	968	952	700	592	620	34.33	32.77	32.36	22.71	19.58	22.48	8.76017e-12	-1.14476	down	--	--	--	--	[O]	Posttranslational modification, protein turnover, chaperones	Ring finger domain;; RING-H2 zinc finger domain;; Zinc finger, C3HC4 type (RING finger);; Zinc finger, C3HC4 type (RING finger)	E3 ubiquitin-protein ligase MBR2 OS=Arabidopsis thaliana OX=3702 GN=MBR2 PE=1 SV=1	O	Posttranslational modification, protein turnover, chaperones	PREDICTED: E3 ubiquitin-protein ligase RLIM [Vitis vinifera]
c90423.graph_c0	47	28	47	188	270	239	3.28	1.96	3.42	12.01	16.59	16.35	7.50877e-11	1.91762	up	[IQR]	Lipid transport and metabolism ;; Secondary metabolites biosynthesis, transport and catabolism ;; General function prediction only	Molecular Function: androstan-3-alpha,17-beta-diol dehydrogenase activity (GO:0047044);; Biological Process: oxidation-reduction process (GO:0055114);;	--	[R]	General function prediction only	Enoyl-(Acyl carrier protein) reductase;; short chain dehydrogenase;; KR domain;; NAD dependent epimerase/dehydratase family	Secoisolariciresinol dehydrogenase (Fragment) OS=Podophyllum peltatum OX=35933 PE=1 SV=1	S	Function unknown	PREDICTED: secoisolariciresinol dehydrogenase-like [Ziziphus jujuba]
c101358.graph_c1	163	216	142	67	103	64	9.08	7.68	5.04	2.71	4.57	2.21	5.01461e-10	-1.66445	down	--	--	Molecular Function: ATP binding (GO:0005524);; Cellular Component: integral component of membrane (GO:0016021);; Molecular Function: ATPase activity (GO:0016887);;	--	[Q]	Secondary metabolites biosynthesis, transport and catabolism	--	ABC transporter G family member 26 OS=Arabidopsis thaliana OX=3702 GN=ABCG26 PE=3 SV=2	V	Defense mechanisms	ABC transporter G family member 26 [Morus notabilis]
c83867.graph_c0	64	86	137	5	10	6	4.72	6.43	10.68	0.48	0.8	0.59	2.48566e-18	-4.04508	down	--	--	Cellular Component: Golgi membrane (GO:0000139);; Molecular Function: magnesium ion binding (GO:0000287);; Molecular Function: phospholipid-translocating ATPase activity (GO:0004012);; Molecular Function: ATP binding (GO:0005524);; Cellular Component: trans-Golgi network (GO:0005802);; Cellular Component: plasma membrane (GO:0005886);; Cellular Component: integral component of membrane (GO:001602…	K01530|3.66532e-37|egr:104433321|K01530 phospholipid-translocating ATPase [EC:3.6.3.1] | (RefSeq) putative phospholipid-transporting ATPase 9	[R]	General function prediction only	Phospholipid-translocating ATPase N-terminal	Phospholipid-transporting ATPase 10 OS=Arabidopsis thaliana OX=3702 GN=ALA10 PE=3 SV=1	U	Intracellular trafficking, secretion, and vesicular transport	putative phospholipid-transporting ATPase 9 [Carica papaya]
c98488.graph_c1	49	47	31	129	144	176	2.67	2.52	1.81	5.85	6.7	8.75	3.19777e-05	1.25865	up	--	--	--	--	--	--	F-box domain;; F-box associated domain;; F-box-like	Putative F-box protein At1g12855 OS=Arabidopsis thaliana OX=3702 GN=At1g12855 PE=4 SV=1	S	Function unknown	PREDICTED: F-box protein CPR30 [Vitis vinifera]
c102616.graph_c0	11	26	21	66	67	89	0.21	0.48	0.41	1.17	1.13	1.63	0.000947485	1.3491	up	--	--	Molecular Function: zinc ion binding (GO:0008270);;	--	[R]	General function prediction only	PPR repeat;; PPR repeat family;; PPR repeat;; DYW family of nucleic acid deaminases;; Pentatricopeptide repeat domain;; Tetratricopeptide repeat;; Tetratricopeptide repeat;; Pentacotripeptide-repeat region of PRORP	Pentatricopeptide repeat-containing protein At4g02750 OS=Arabidopsis thaliana OX=3702 GN=PCMP-H24 PE=3 SV=1	S	Function unknown	pentatricopeptide repeat-containing protein At4g02750 isoform X1 [Quercus suber]
c81567.graph_c0	162	193	178	25	19	23	11.1	13.51	12.67	1.6	1.17	1.59	3.32881e-37	-3.45123	down	--	--	Molecular Function: DNA binding (GO:0003677);; Molecular Function: transcription factor activity, sequence-specific DNA binding (GO:0003700);; Cellular Component: nucleus (GO:0005634);; Biological Process: regulation of transcription, DNA-templated (GO:0006355);; Molecular Function: protein dimerization activity (GO:0046983);;	--	[K]	Transcription	SRF-type transcription factor (DNA-binding and dimerisation domain);; K-box region	MADS-box protein 04g005320 OS=Solanum lycopersicum OX=4081 GN=Solyc04g005320 PE=3 SV=1	K	Transcription	MADS-box domain protein [Camellia sinensis]
c90711.graph_c0	720	785	804	625	431	288	18.33	20.13	20.54	14.49	10.49	6.92	1.29263e-05	-1.28596	down	[R]	General function prediction only	Molecular Function: catalytic activity (GO:0003824);;	--	[R]	General function prediction only	Protein of unknown function, DUF255;; Protein of unknown function, DUF255;; Thioredoxin-like	--	O	Posttranslational modification, protein turnover, chaperones	PREDICTED: spermatogenesis-associated protein 20 isoform X1 [Vitis vinifera]
c89849.graph_c1	27	31	24	12	22	10	3.22	2.79	3.38	1.5	3.02	1.22	0.00350142	-1.36565	down	--	--	Biological Process: cellular protein metabolic process (GO:0044267);;	K04554|2.77037e-16|spen:107015160|K04554 ubiquitin-conjugating enzyme E2 J2 [EC:2.3.2.23] | (RefSeq) ubiquitin-conjugating enzyme E2 34	[O]	Posttranslational modification, protein turnover, chaperones	--	Ubiquitin-conjugating enzyme E2 34 OS=Arabidopsis thaliana OX=3702 GN=UBC34 PE=2 SV=1	O	Posttranslational modification, protein turnover, chaperones	ubiquitin conjugating enzyme J2 [Camellia oleifera]
c95848.graph_c0	1531	1625	1738	1352	918	1050	42.16	44.89	49.75	34.27	22.63	28.58	1.14001e-06	-1.07526	down	--	--	--	--	--	--	Myb/SANT-like DNA-binding domain	--	S	Function unknown	uncharacterized protein LOC18041979 [Citrus clementina]
c102867.graph_c0	12229	9403	10852	6616	4329	3170	291.46	226.21	267.02	144.4	90.24	74	8.13596e-09	-1.69919	down	[K]	Transcription	--	--	[R]	General function prediction only	Leucine rich repeat;; Leucine Rich repeats (2 copies);; Leucine Rich Repeat;; Thioredoxin;; Thioredoxin-like domain;; Thioredoxin	Plant intracellular Ras-group-related LRR protein 4 OS=Arabidopsis thaliana OX=3702 GN=PIRL4 PE=1 SV=1	S	Function unknown	plant intracellular Ras-group-related LRR protein 4 [Jatropha curcas]
c79290.graph_c0	1	3	1	27	65	58	0.03	0.09	0.03	0.79	1.83	1.83	2.35431e-08	3.71311	up	[K]	Transcription	Cellular Component: cell wall (GO:0005618);; Cellular Component: plasmodesma (GO:0009506);;	--	[R]	General function prediction only	Leucine rich repeat;; Leucine Rich repeats (2 copies);; Leucine Rich Repeat;; Leucine Rich repeat;; Leucine rich repeat N-terminal domain	Leucine-rich repeat receptor-like protein kinase PXC2 OS=Arabidopsis thaliana OX=3702 GN=PXC2 PE=2 SV=1	S	Function unknown	PREDICTED: probable leucine-rich repeat receptor-like protein kinase At1g35710 [Vitis vinifera]
c101347.graph_c0	435	498	442	1299	1582	1234	25.21	27.23	26.52	62.88	78.52	67.69	5.29351e-13	1.0341	up	[O]	Posttranslational modification, protein turnover, chaperones	Molecular Function: ATP binding (GO:0005524);; Cellular Component: cytoplasm (GO:0005737);; Biological Process: protein folding (GO:0006457);; Molecular Function: unfolded protein binding (GO:0051082);;	K09498|1.40236e-180|vvi:100249757|K09498 T-complex protein 1 subunit zeta | (RefSeq) T-complex protein 1 subunit zeta 1	[O]	Posttranslational modification, protein turnover, chaperones	TCP-1/cpn60 chaperonin family;; TCP-1/cpn60 chaperonin family	T-complex protein 1 subunit zeta 1 OS=Arabidopsis thaliana OX=3702 GN=CCT6A PE=1 SV=1	O	Posttranslational modification, protein turnover, chaperones	hypothetical protein CRG98_004015 [Punica granatum]
c93854.graph_c0	2292	2346	2587	1755	1539	1211	115.4	122.34	138.05	87.72	72.84	64.93	4.23032e-10	-1.20847	down	[M]	Cell wall/membrane/envelope biogenesis	Biological Process: sucrose metabolic process (GO:0005985);; Molecular Function: sucrose synthase activity (GO:0016157);;	K00695|3.91524e-147|pda:103711450|K00695 sucrose synthase [EC:2.4.1.13] | (RefSeq) sucrose synthase 4-like	[M]	Cell wall/membrane/envelope biogenesis	Glycosyl transferases group 1;; Glycosyl transferases group 1;; Glycosyl transferases group 1;; Sucrose synthase	Sucrose synthase 2 OS=Pisum sativum OX=3888 GN=SUS2 PE=2 SV=1	M	Cell wall/membrane/envelope biogenesis	sucrose synthase [Actinidia deliciosa]
c88867.graph_c0	152	100	232	101	56	102	11.11	7.45	17.52	6.83	3.7	7.52	0.00093809	-1.37183	down	--	--	--	--	--	--	Domain of unknown function (DUF4228)	Uncharacterized protein At1g66480 OS=Arabidopsis thaliana OX=3702 GN=At1g66480 PE=2 SV=1	S	Function unknown	PREDICTED: uncharacterized protein At1g66480 [Vitis vinifera]
c35217.graph_c0	1	5	6	131	233	132	0.04	0.22	0.27	5.43	9.34	5.9	3.83153e-20	4.46102	up	[IR]	Lipid transport and metabolism ;; General function prediction only	Cellular Component: plant-type cell wall (GO:0009505);; Cellular Component: plasmodesma (GO:0009506);; Molecular Function: hydrolase activity, acting on ester bonds (GO:0016788);;	--	--	--	GDSL-like Lipase/Acylhydrolase	GDSL esterase/lipase At5g14450 OS=Arabidopsis thaliana OX=3702 GN=At5g14450 PE=2 SV=1	S	Function unknown	PREDICTED: GDSL esterase/lipase At5g14450 [Theobroma cacao]
c94207.graph_c1	7	5	7	28	27	30	0.23	0.17	0.23	0.85	0.79	0.99	0.00508675	1.50079	up	--	--	--	--	--	--	--	--	--	--	PREDICTED: uncharacterized protein LOC109004924 [Juglans regia]
c70655.graph_c1	17	26	27	7	5	3	22.34	38.35	37.55	7.87	5.64	3.97	9.33676e-06	-2.50518	down	--	--	Cellular Component: extracellular region (GO:0005576);; Cellular Component: cell wall (GO:0005618);; Biological Process: plant-type cell wall organization (GO:0009664);; Cellular Component: membrane (GO:0016020);;	--	--	--	Lytic transglycolase	Expansin-A1 OS=Arabidopsis thaliana OX=3702 GN=EXPA1 PE=2 SV=1	G	Carbohydrate transport and metabolism	PREDICTED: expansin-A1 [Populus euphratica]
c80302.graph_c0	2	9	6	21	35	36	0.09	0.42	0.27	0.91	1.46	1.68	0.00398078	1.7185	up	--	--	--	--	--	--	F-box domain;; FBD	Putative F-box/LRR-repeat protein At5g02700 OS=Arabidopsis thaliana OX=3702 GN=At5g02700 PE=4 SV=1	S	Function unknown	putative F-box/LRR-repeat protein At3g28410 [Durio zibethinus]
c97686.graph_c2	123	148	112	531	610	606	3.48	4.24	3.28	14.08	15.69	17.43	1.0038e-19	1.63938	up	--	--	--	--	--	--	Myb-like DNA-binding domain;; Bromodomain	--	S	Function unknown	pinin [Herrania umbratica]
c87744.graph_c2	4	15	6	34	54	28	0.13	0.83	0.78	2.52	2.81	1.64	0.00695199	1.53255	up	[F]	Nucleotide transport and metabolism	--	K00858|4.59482e-80|egr:104450067|K00858 NAD+ kinase [EC:2.7.1.23] | (RefSeq) NADH kinase	[R]	General function prediction only	ATP-NAD kinase;; ATP-NAD kinase	Probable NADH kinase OS=Oryza sativa subsp. japonica OX=39947 GN=Os09g0345700 PE=2 SV=1	S	Function unknown	PREDICTED: NADH kinase isoform X3 [Nicotiana sylvestris]
c99091.graph_c0	2126	1983	1838	6934	6857	6293	47.97	45.49	42.32	142.66	139.04	143.94	6.37072e-19	1.21172	up	--	--	--	--	--	--	PB1 domain	--	S	Function unknown	PREDICTED: RNA polymerase II degradation factor 1 [Vitis vinifera]
c92622.graph_c0	1228	1356	1121	4372	4416	5067	28.92	32.65	26.89	99.12	97.66	120.98	3.84169e-18	1.36196	up	[L]	Replication, recombination and repair	Cellular Component: nucleus (GO:0005634);; Cellular Component: vacuole (GO:0005773);; Biological Process: chromatin remodeling (GO:0006338);; Biological Process: response to water deprivation (GO:0009414);; Biological Process: blue light signaling pathway (GO:0009785);; Molecular Function: blue light photoreceptor activity (GO:0009882);; Biological Process: positive regulation of flower developme…	K12119|0|tcc:TCM_020885|K12119 cryptochrome 2 | (RefSeq) Cryptochrome 2 isoform 1	[LT]	--	FAD binding domain of DNA photolyase;; DNA photolyase	Cryptochrome-2 OS=Arabidopsis thaliana OX=3702 GN=CRY2 PE=1 SV=2	L	Replication, recombination and repair	cryptochrome 2 [Morella rubra]
c97262.graph_c0	4	10	6	37	41	41	0.12	1.99	0.45	1.54	2.01	1.21	0.000147028	1.90106	up	--	--	--	K19893|0|sind:105164963|K19893 glucan endo-1,3-beta-glucosidase 5/6 [EC:3.2.1.39] | (RefSeq) glucan endo-1,3-beta-glucosidase 5	--	--	Glycosyl hydrolases family 17;; X8 domain	Glucan endo-1,3-beta-glucosidase 5 OS=Arabidopsis thaliana OX=3702 GN=At4g31140 PE=1 SV=1	G	Carbohydrate transport and metabolism	Glucan endo-1,3-beta-D-glucosidase [Handroanthus impetiginosus]
c75185.graph_c0	16	337	116	1	6	5	4.47	73.5	34.48	0.12	0.69	0.64	1.94245e-05	-3.87385	down	[J]	Translation, ribosomal structure and biogenesis	Molecular Function: structural constituent of ribosome (GO:0003735);; Biological Process: translation (GO:0006412);; Cellular Component: cytosolic small ribosomal subunit (GO:0022627);;	K02973|6.48746e-73|thj:104799358|K02973 small subunit ribosomal protein S23e | (RefSeq) 40S ribosomal protein S23	[J]	Translation, ribosomal structure and biogenesis	Ribosomal protein S12/S23	40S ribosomal protein S23 OS=Fragaria ananassa OX=3747 GN=RPS23 PE=2 SV=1	J	Translation, ribosomal structure and biogenesis	hypothetical protein COCMIDRAFT_27834 [Bipolaris oryzae ATCC 44560]
c102659.graph_c0	1032	1264	968	561	573	415	16.26	22.58	17.7	9.6	9.66	7.68	4.446e-18	-1.59743	down	--	--	--	--	--	--	LysM domain;; N-terminal C2 in EEIG1 and EHBP1 proteins	Protein PLASTID MOVEMENT IMPAIRED 1-RELATED 1 OS=Arabidopsis thaliana OX=3702 GN=PMIR1 PE=2 SV=1	S	Function unknown	hypothetical protein VITISV_009913 [Vitis vinifera]
c103292.graph_c0	2767	2627	2595	1610	1924	986	62.28	57.97	62.83	34.1	43.21	22.37	2.18647e-08	-1.35108	down	--	--	Biological Process: obsolete protein import into nucleus, docking (GO:0000059);; Biological Process: nuclear pore organization (GO:0006999);; Molecular Function: structural constituent of nuclear pore (GO:0017056);; Cellular Component: nuclear pore inner ring (GO:0044611);;	--	--	--	tify domain	Protein TIFY 8 OS=Arabidopsis thaliana OX=3702 GN=TIFY8 PE=1 SV=1	S	Function unknown	uncharacterized protein LOC110622744 [Manihot esculenta]
c100092.graph_c0	2295	2676	2024	1027	1003	598	141.08	167.47	127.14	58.67	54.95	36.39	2.01558e-16	-1.9223	down	--	--	Cellular Component: membrane (GO:0016020);;	--	[I]	Lipid transport and metabolism	--	--	S	Function unknown	PREDICTED: uncharacterized protein LOC100252671 [Vitis vinifera]
c75358.graph_c0	123	135	146	85	30	57	25.61	29.75	31.49	16.22	5.54	11.75	1.83366e-05	-1.67869	down	--	--	Biological Process: response to auxin (GO:0009733);;	K14488|1.17987e-40|tcc:TCM_015490|K14488 SAUR family protein | (RefSeq) SAUR family protein	--	--	Auxin responsive protein	Auxin-responsive protein SAUR32 OS=Arabidopsis thaliana OX=3702 GN=SAUR32 PE=2 SV=1	S	Function unknown	SAUR family protein [Theobroma cacao]
c95298.graph_c0	502	439	481	1504	1503	1572	25.02	24.39	28.85	64.16	58.82	67.8	8.24259e-13	1.14113	up	--	--	Molecular Function: transcription factor activity, sequence-specific DNA binding (GO:0003700);; Biological Process: regulation of transcription, DNA-templated (GO:0006355);; Biological Process: brassinosteroid mediated signaling pathway (GO:0009742);;	K14503|1.04736e-75|pxb:103941280|K14503 brassinosteroid resistant 1/2 | (RefSeq) BES1/BZR1 homolog protein 2-like	--	--	BES1/BZR1 plant transcription factor, N-terminal	BES1/BZR1 homolog protein 2 OS=Arabidopsis thaliana OX=3702 GN=BEH2 PE=1 SV=1	K	Transcription	BES1/BZR1 homolog protein 2-like [Quercus suber]
c85850.graph_c0	122	183	66	71	54	46	5.63	8.94	3.15	3.14	2.34	2.25	7.79385e-05	-1.57015	down	--	--	--	--	--	--	--	--	S	Function unknown	PREDICTED: uncharacterized protein LOC100262755 [Vitis vinifera]
c90972.graph_c1	38	47	54	17	29	18	2.53	2.98	3.77	1.16	1.67	2.96	2.89962e-05	-1.60224	down	--	--	Biological Process: cytoplasmic translation (GO:0002181);; Molecular Function: structural constituent of ribosome (GO:0003735);; Cellular Component: mitochondrion (GO:0005739);; Cellular Component: chloroplast (GO:0009507);; Molecular Function: transferase activity (GO:0016740);; Molecular Function: rRNA binding (GO:0019843);; Cellular Component: cytosolic large ribosomal subunit (GO:0022625);;	--	[J]	Translation, ribosomal structure and biogenesis	--	60S ribosomal protein L2, mitochondrial OS=Arabidopsis thaliana OX=3702 GN=RPL2 PE=3 SV=1	J	Translation, ribosomal structure and biogenesis	60S ribosomal protein L2, mitochondrial [Capsicum chinense]
c15661.graph_c0	35	36	29	14	31	16	2.46	2.59	2.11	0.92	1.97	1.14	0.00616398	-1.20348	down	--	--	Molecular Function: binding (GO:0005488);; Cellular Component: mitochondrion (GO:0005739);; Molecular Function: transferase activity (GO:0016740);; Molecular Function: hydrolase activity (GO:0016787);; Biological Process: protein metabolic process (GO:0019538);; Biological Process: cellular macromolecule metabolic process (GO:0044260);; Biological Process: nucleic acid metabolic process (GO:00903…	--	[R]	General function prediction only	gag-polypeptide of LTR copia-type	Retrovirus-related Pol polyprotein from transposon TNT 1-94 OS=Nicotiana tabacum OX=4097 PE=2 SV=1	L	Replication, recombination and repair	putative retrotransposon Ty1-copia subclass protein [Trifolium pratense]
c94070.graph_c0	215	221	169	119	119	112	13.71	14.6	11.33	7.19	6.8	7.16	3.28473e-10	-1.30973	down	--	--	Cellular Component: integral component of membrane (GO:0016021);;	--	--	--	--	--	S	Function unknown	PREDICTED: uncharacterized protein LOC109010935 [Juglans regia]
c70387.graph_c1	71	54	45	18	13	31	20.19	16.18	13.06	4.84	3.22	8.57	1.50264e-05	-1.88041	down	--	--	Cellular Component: vacuole (GO:0005773);; Cellular Component: endoplasmic reticulum membrane (GO:0005789);; Cellular Component: Golgi apparatus (GO:0005794);; Biological Process: transport (GO:0006810);; Cellular Component: integral component of membrane (GO:0016021);;	K20347|2.2607e-15|nnu:104613229|K20347 p24 family protein beta-1 | (RefSeq) transmembrane emp24 domain-containing protein p24beta3	[U]	Intracellular trafficking, secretion, and vesicular transport	emp24/gp25L/p24 family/GOLD	Transmembrane emp24 domain-containing protein p24beta3 OS=Arabidopsis thaliana OX=3702 GN=At3g22845 PE=2 SV=1	U	Intracellular trafficking, secretion, and vesicular transport	Transmembrane emp24 domain-containing protein p24beta3 [Dichanthelium oligosanthes]
c100687.graph_c0	345	404	304	1107	1206	1105	7.48	8.85	7.78	26.88	23.17	26.21	4.00019e-14	1.15583	up	--	--	--	K14794|0|vvi:100257035|K14794 ribosomal RNA-processing protein 12 | (RefSeq) RRP12-like protein	[S]	Function unknown	NUC173 domain	--	S	Function unknown	PREDICTED: RRP12-like protein isoform X2 [Vitis vinifera]
c85523.graph_c0	50	44	54	2	21	34	3.63	3.27	4.11	0.14	1.42	2.6	0.00871865	-1.70217	down	--	--	Cellular Component: plastid chromosome (GO:0009508);; Biological Process: response to abscisic acid (GO:0009737);; Biological Process: photosynthetic electron transport in photosystem I (GO:0009773);; Cellular Component: chloroplast envelope (GO:0009941);; Cellular Component: integral component of membrane (GO:0016021);; Cellular Component: chloroplast photosystem I (GO:0030093);;	--	--	--	CAAD domains of cyanobacterial aminoacyl-tRNA synthetase	Protein CURVATURE THYLAKOID 1B, chloroplastic OS=Arabidopsis thaliana OX=3702 GN=CURT1B PE=1 SV=2	S	Function unknown	protein CURVATURE THYLAKOID 1B, chloroplastic-like [Durio zibethinus]
c101599.graph_c0	16	38	16	506	763	981	0.99	1.55	0.96	19.58	27.95	38.51	7.18555e-32	4.30624	up	[G]	Carbohydrate transport and metabolism	--	K01728|0|vvi:100246124|K01728 pectate lyase [EC:4.2.2.2] | (RefSeq) probable pectate lyase 12-like	--	--	Pectate lyase	Probable pectate lyase 13 OS=Arabidopsis thaliana OX=3702 GN=PMR6 PE=1 SV=1	G	Carbohydrate transport and metabolism	probable pectate lyase 12-like precursor [Vitis vinifera]
c83048.graph_c1	1405	1247	1556	765	836	821	255.38	241.81	299.75	126.85	135.36	146.87	3.60229e-15	-1.32861	down	--	--	Cellular Component: integral component of membrane (GO:0016021);;	--	[V]	Defense mechanisms	--	Bax inhibitor 1 OS=Arabidopsis thaliana OX=3702 GN=BI-1 PE=1 SV=1	S	Function unknown	bax inhibitor 1-like isoform X2 [Manihot esculenta]
c101828.graph_c2	1450	1980	1330	650	1206	966	43.62	60.2	41.17	18.08	32.92	29.47	3.87063e-07	-1.27502	down	--	;;	Molecular Function: nucleotide binding (GO:0000166);; Molecular Function: protein kinase activity (GO:0004672);; Cellular Component: membrane (GO:0016020);;	--	[T]	Signal transduction mechanisms	Protein kinase domain;; Protein tyrosine kinase	Receptor-like serine/threonine-protein kinase At2g45590 OS=Arabidopsis thaliana OX=3702 GN=At2g45590 PE=2 SV=1	T	Signal transduction mechanisms	PREDICTED: receptor-like serine/threonine-protein kinase At4g25390 [Solanum lycopersicum]
c91344.graph_c0	5551	1157	10172	14	100	14	318.63	67.67	603.1	0.75	5.19	0.81	2.45972e-09	-5.19991	down	--	--	Cellular Component: cell wall (GO:0005618);; Cellular Component: vacuole (GO:0005773);; Biological Process: carbohydrate metabolic process (GO:0005975);; Molecular Function: cellulase activity (GO:0008810);; Molecular Function: polysaccharide binding (GO:0030247);; Cellular Component: anchored component of plasma membrane (GO:0046658);;	--	--	--	Glycosyl hydrolases family 17	Glucan endo-1,3-beta-glucosidase, acidic isoform PR-Q&apos; OS=Nicotiana tabacum OX=4097 PE=1 SV=1	G	Carbohydrate transport and metabolism	beta-1,3-glucanase [Sarracenia purpurea subsp. venosa]
c97140.graph_c0	32	24	35	287	396	451	0.94	1.09	1.07	8.29	11.26	13.73	5.5539e-25	3.02175	up	[T]	Signal transduction mechanisms	Molecular Function: protein kinase activity (GO:0004672);; Molecular Function: ATP binding (GO:0005524);; Biological Process: protein phosphorylation (GO:0006468);;	--	[T]	Signal transduction mechanisms	--	Serine/threonine-protein kinase PCRK1 OS=Arabidopsis thaliana OX=3702 GN=PCRK1 PE=1 SV=1	T	Signal transduction mechanisms	unnamed protein product [Coffea canephora]
c58654.graph_c0	33	22	36	5	7	12	6.29	4.4	7.09	0.87	1.19	2.27	1.21153e-05	-2.27772	down	[E]	Amino acid transport and metabolism	Cellular Component: integral component of plasma membrane (GO:0005887);; Molecular Function: L-amino acid transmembrane transporter activity (GO:0015179);; Molecular Function: antiporter activity (GO:0015297);; Biological Process: L-alpha-amino acid transmembrane transport (GO:1902475);;	--	[E]	Amino acid transport and metabolism	Amino acid permease;; Amino acid permease	Amino-acid permease BAT1 OS=Arabidopsis thaliana OX=3702 GN=BAT1 PE=2 SV=2	E	Amino acid transport and metabolism	unnamed protein product, partial [Vitis vinifera]
c103167.graph_c0	270	288	220	151	209	159	4.28	4.63	3.63	2.53	3.05	2.59	5.2576e-08	-1.1138	down	--	--	--	K10601|1.20239e-10|pmum:103333507|K10601 E3 ubiquitin-protein ligase synoviolin [EC:2.3.2.27] | (RefSeq) ERAD-associated E3 ubiquitin-protein ligase HRD1B-like	--	--	--	--	--	--	ERAD-associated E3 ubiquitin-protein ligase HRD1B-like [Quercus suber]
c79234.graph_c0	6	4	9	44	121	169	0.43	0.29	0.67	3.11	8.66	14.17	8.74476e-09	3.24758	up	--	--	--	--	--	--	Phloem protein 2	Protein PHLOEM PROTEIN 2-LIKE A1 OS=Arabidopsis thaliana OX=3702 GN=PP2A1 PE=2 SV=1	--	--	PREDICTED: protein PHLOEM PROTEIN 2-LIKE A1 isoform X1 [Vitis vinifera]
c103597.graph_c1	576	438	632	14847	16156	14430	19.59	15.14	22.21	473.08	498.64	498.56	5.71124e-108	4.19621	up	--	--	Molecular Function: aspartic-type endopeptidase activity (GO:0004190);; Biological Process: proteolysis (GO:0006508);; Cellular Component: membrane (GO:0016020);; Biological Process: protein catabolic process (GO:0030163);;	--	[O]	Posttranslational modification, protein turnover, chaperones	Xylanase inhibitor N-terminal;; Xylanase inhibitor C-terminal;; Eukaryotic aspartyl protease	Aspartyl protease family protein At5g10770 OS=Arabidopsis thaliana OX=3702 GN=At5g10770 PE=2 SV=1	O	Posttranslational modification, protein turnover, chaperones	aspartic protease [Sarracenia purpurea subsp. venosa]
c103318.graph_c0	156	258	125	381	833	1049	6.01	13.38	6.87	19.82	45.74	65.5	0.000196914	1.47816	up	--	--	Cellular Component: plasma membrane (GO:0005886);; Cellular Component: integral component of membrane (GO:0016021);;	--	--	--	Domain of unknown function (DUF588);; Domain of unknown function (DUF588)	CASP-like protein 1E2 OS=Vitis vinifera OX=29760 GN=VIT_05s0020g01820 PE=2 SV=1	S	Function unknown	unnamed protein product [Coffea canephora]
c96150.graph_c0	214	231	231	152	153	159	24.53	29.16	24.9	15.44	17.31	20.64	7.07479e-09	-1.06966	down	--	--	--	--	[R]	General function prediction only	--	--	S	Function unknown	PREDICTED: uncharacterized protein LOC102601084 [Solanum tuberosum]
c82138.graph_c0	6	0	5	404	1147	1199	0.38	0	0.33	23.77	65.78	76.51	2.66498e-14	5.78817	up	--	--	Molecular Function: oxidoreductase activity, acting on single donors with incorporation of molecular oxygen, incorporation of two atoms of oxygen (GO:0016702);; Biological Process: oxylipin biosynthetic process (GO:0031408);; Molecular Function: metal ion binding (GO:0046872);; Biological Process: oxidation-reduction process (GO:0055114);;	K00454|5.99615e-98|rcu:8287572|K00454 lipoxygenase [EC:1.13.11.12] | (RefSeq) linoleate 13S-lipoxygenase 2-1, chloroplastic	--	--	Lipoxygenase	Linoleate 13S-lipoxygenase 2-1, chloroplastic OS=Solanum tuberosum OX=4113 GN=LOX2.1 PE=1 SV=1	S	Function unknown	lipoxygenase [Camellia sinensis]
c94117.graph_c0	288	284	281	897	979	877	14.69	13.96	14.52	42.1	43.82	43.95	1.85439e-16	1.14453	up	[T]	Signal transduction mechanisms	Molecular Function: phosphorelay sensor kinase activity (GO:0000155);; Biological Process: phosphorelay signal transduction system (GO:0000160);; Cellular Component: intracellular (GO:0005622);; Biological Process: signal transduction by protein phosphorylation (GO:0023014);;	--	--	--	PAS domain;; PAS fold;; PAS fold;; PAS domain;; PAS fold	Protein TWIN LOV 1 OS=Arabidopsis thaliana OX=3702 GN=TLP1 PE=1 SV=2	T	Signal transduction mechanisms	putative LOV domain-containing protein [Synsepalum dulcificum]
c82945.graph_c1	71	102	89	56	46	62	13.1	20.24	16.91	9.61	7.52	11.39	7.74365e-05	-1.17645	down	--	--	Biological Process: autophagy (GO:0006914);; Biological Process: cellular response to nitrogen starvation (GO:0006995);;	K08341|2.091e-33|sot:102602207|K08341 GABA(A) receptor-associated protein | (RefSeq) autophagy-related protein 8f	[Z]	Cytoskeleton	Autophagy protein Atg8 ubiquitin like;; Ubiquitin-like autophagy protein Apg12	Autophagy-related protein 8g OS=Arabidopsis thaliana OX=3702 GN=ATG8G PE=2 SV=1	U	Intracellular trafficking, secretion, and vesicular transport	autophagy-related protein 8f-like, partial [Trifolium pratense]
c83773.graph_c0	217	153	473	10	37	51	10.27	7.41	23.18	0.48	1.59	2.45	2.15321e-10	-3.36295	down	--	--	--	--	[L]	Replication, recombination and repair	--	--	S	Function unknown	uncharacterized protein LOC18048699 [Citrus clementina]
c103243.graph_c0	4	10	9	73	106	109	0.06	0.14	0.13	0.96	1.35	1.56	7.99587e-12	2.94302	up	[K]	Transcription	--	--	--	--	Protein tyrosine kinase;; Protein kinase domain;; Leucine rich repeat;; Leucine Rich repeats (2 copies);; Leucine Rich repeats (2 copies);; Leucine rich repeat;; Leucine Rich Repeat;; Leucine Rich repeat;; Leucine rich repeat;; Leucine Rich Repeat	Leucine-rich repeat receptor protein kinase MSP1 OS=Oryza sativa subsp. japonica OX=39947 GN=MSP1 PE=1 SV=1	S	Function unknown	hypothetical protein VITISV_038451 [Vitis vinifera]
c88130.graph_c0	9	8	7	38	39	36	2.45	2.26	1.45	5.15	3.98	5.16	0.000719838	1.59672	up	--	--	Molecular Function: protein dimerization activity (GO:0046983);;	--	--	--	Helix-loop-helix DNA-binding domain	Transcription factor ICE1 OS=Arabidopsis thaliana OX=3702 GN=SCRM PE=1 SV=1	K	Transcription	ICE1 [Camellia sinensis]
c65824.graph_c0	6	21	21	37	168	69	1.11	4.06	4	6.27	27.6	12.67	0.00349085	1.75461	up	--	--	--	--	--	--	--	--	S	Function unknown	hypothetical protein JCGZ_11403 [Jatropha curcas]
c78478.graph_c0	420	624	382	135	234	220	64.79	100	61	19.39	32.79	34.48	7.56328e-11	-1.77493	down	--	--	--	--	--	--	--	--	S	Function unknown	PREDICTED: uncharacterized protein LOC109236186 [Nicotiana attenuata]
c87307.graph_c1	3	1	1	38	28	46	0.11	0.04	0.04	1.31	0.93	1.72	4.7525e-07	3.37035	up	--	--	--	--	--	--	--	Protein SCAR3 OS=Arabidopsis thaliana OX=3702 GN=SCAR3 PE=1 SV=1	S	Function unknown	PREDICTED: protein SCAR3 isoform X2 [Vitis vinifera]
c73124.graph_c0	0	0	0	19	49	50	0	0	0	1.41	3.51	4.01	1.50199e-08	4.83686	up	--	--	Molecular Function: serine-type carboxypeptidase activity (GO:0004185);; Cellular Component: vacuole (GO:0005773);; Biological Process: brassinosteroid mediated signaling pathway (GO:0009742);; Biological Process: proteolysis involved in cellular protein catabolic process (GO:0051603);;	K16297|2.12703e-167|jcu:105644160|K16297 serine carboxypeptidase-like clade II [EC:3.4.16.-] | (RefSeq) serine carboxypeptidase-like 25	[OE]	--	Serine carboxypeptidase	Serine carboxypeptidase-like 25 OS=Arabidopsis thaliana OX=3702 GN=SCPL25 PE=2 SV=2	E	Amino acid transport and metabolism	PREDICTED: serine carboxypeptidase-like 25 [Juglans regia]
c49252.graph_c0	2	0	1	22	23	73	0.42	0	0.21	4.19	4.24	15.05	2.60482e-06	3.67987	up	--	--	--	--	--	--	--	--	S	Function unknown	hypothetical protein OsI_31437 [Oryza sativa Indica Group]
c84189.graph_c0	98	121	89	300	338	348	5.03	5.17	4.83	13.78	14	14.23	3.45238e-08	1.13182	up	--	--	--	--	--	--	--	DNA-binding protein RHL1 OS=Arabidopsis thaliana OX=3702 GN=RHL1 PE=1 SV=1	S	Function unknown	PREDICTED: DNA-binding protein RHL1 [Vitis vinifera]
c90157.graph_c0	44	33	46	153	188	114	1.05	1.12	1.56	2.91	3.71	2.11	2.07048e-05	1.30332	up	--	--	Cellular Component: membrane (GO:0016020);;	--	--	--	GDP-fucose protein O-fucosyltransferase	O-fucosyltransferase 19 OS=Arabidopsis thaliana OX=3702 GN=OFUT19 PE=2 SV=1	S	Function unknown	PREDICTED: uncharacterized protein At1g04910-like [Nelumbo nucifera]
c96793.graph_c0	79	68	54	307	498	590	8.26	6.89	5.63	13.62	19.98	24.15	4.76554e-13	2.19852	up	[J]	Translation, ribosomal structure and biogenesis	--	--	[Z]	Cytoskeleton	Protein of unknown function (DUF615)	--	Z	Cytoskeleton	PREDICTED: uncharacterized protein LOC108979393 [Juglans regia]
c94218.graph_c0	13	10	8	35	39	48	0.15	0.11	0.09	0.35	0.4	0.55	0.00354417	1.36005	up	--	--	Molecular Function: GTP binding (GO:0005525);; Cellular Component: intracellular (GO:0005622);; Biological Process: small GTPase mediated signal transduction (GO:0007264);;	--	[S]	Function unknown	Leucine Rich repeat;; C-terminal of Roc, COR, domain	Protein TORNADO 1 OS=Arabidopsis thaliana OX=3702 GN=TRN1 PE=2 SV=1	S	Function unknown	PREDICTED: protein TORNADO 1 [Vitis vinifera]
c61999.graph_c0	112	127	96	62	67	59	24.62	29.48	21.95	12.47	13.18	13.05	3.0042e-08	-1.34835	down	--	--	--	K09490|2.38382e-07|crb:CARUB_v100065120m|K09490 heat shock 70kDa protein 5 | (RefSeq) hypothetical protein	[O]	Posttranslational modification, protein turnover, chaperones	--	Luminal-binding protein 5 OS=Nicotiana tabacum OX=4097 GN=BIP5 PE=2 SV=1	O	Posttranslational modification, protein turnover, chaperones	hypothetical protein CARUB_v100065120mg, partial [Capsella rubella]
c101998.graph_c0	364	363	419	181	140	88	8.45	8.78	9.04	4.66	3.22	2.4	2.00405e-12	-1.98266	down	[L]	Replication, recombination and repair	Molecular Function: damaged DNA binding (GO:0003684);; Molecular Function: DNA-directed DNA polymerase activity (GO:0003887);; Cellular Component: nucleus (GO:0005634);; Biological Process: response to UV-B (GO:0010224);; Biological Process: error-prone translesion synthesis (GO:0042276);;	K03515|0|vvi:100247553|K03515 DNA repair protein REV1 [EC:2.7.7.-] | (RefSeq) DNA repair protein REV1	[L]	Replication, recombination and repair	impB/mucB/samB family;; impB/mucB/samB family C-terminal domain;; IMS family HHH motif	DNA repair protein REV1 OS=Arabidopsis thaliana OX=3702 GN=REV1 PE=2 SV=1	L	Replication, recombination and repair	unnamed protein product, partial [Vitis vinifera]
c90911.graph_c0	15	8	20	45	75	57	0.68	0.37	0.93	1.91	3.07	2.61	0.00190301	1.40603	up	--	--	Cellular Component: mitochondrion (GO:0005739);; Cellular Component: chloroplast inner membrane (GO:0009706);; Cellular Component: integral component of membrane (GO:0016021);;	--	--	--	Protein RETICULATA-related	Protein RETICULATA-RELATED 1, chloroplastic OS=Arabidopsis thaliana OX=3702 GN=RER1 PE=1 SV=1	S	Function unknown	PREDICTED: protein RETICULATA-RELATED 1, chloroplastic-like [Nicotiana tabacum]
c97865.graph_c0	11162	13426	10759	4960	2974	2914	450.41	543.76	447.31	194.73	118.19	126.36	2.5849e-17	-2.18724	down	[I]	Lipid transport and metabolism	Biological Process: fatty acid biosynthetic process (GO:0006633);; Molecular Function: thiolester hydrolase activity (GO:0016790);;	K10781|1.46275e-112|sly:101245130|K10781 fatty acyl-ACP thioesterase B [EC:3.1.2.14 3.1.2.21] | (RefSeq) palmitoyl-acyl carrier protein thioesterase, chloroplastic	--	--	Acyl-ATP thioesterase;; Acyl-ACP thioesterase;; Acyl-ACP thioesterase	Palmitoyl-acyl carrier protein thioesterase, chloroplastic OS=Gossypium hirsutum OX=3635 GN=FATB1 PE=1 SV=1	I	Lipid transport and metabolism	acyl acyl-carrier-protein thioesterase type B, partial [Camellia oleifera]
c91151.graph_c0	50	37	50	341	289	305	2.51	1.89	2.6	16.01	13.14	15.53	3.24459e-18	2.1943	up	[D]	Cell cycle control, cell division, chromosome partitioning	--	--	--	--	U-box domain	U-box domain-containing protein 27 OS=Arabidopsis thaliana OX=3702 GN=PUB27 PE=2 SV=1	O	Posttranslational modification, protein turnover, chaperones	PREDICTED: U-box domain-containing protein 27 [Vitis vinifera]
c97772.graph_c0	162	182	231	637	647	641	6.99	7.92	10.31	25.81	25.4	29.41	5.02931e-09	1.19106	up	--	--	Molecular Function: acetylglucosaminyltransferase activity (GO:0008375);; Cellular Component: integral component of membrane (GO:0016021);;	--	--	--	Core-2/I-Branching enzyme	--	S	Function unknown	uncharacterized protein LOC105161016 [Sesamum indicum]
c82379.graph_c1	636	555	837	479	550	402	21.15	18.45	28.61	15.78	15.99	13.16	9.85037e-06	-1.03776	down	--	--	Cellular Component: integral component of membrane (GO:0016021);;	K20858|1.53966e-62|pper:PRUPE_ppa006923mg|K20858 calcium uniporter protein, mitochondrial | (RefSeq) hypothetical protein	[R]	General function prediction only	Mitochondrial calcium uniporter	Calcium uniporter protein 1, mitochondrial OS=Arabidopsis thaliana OX=3702 GN=At4g36820 PE=2 SV=1	S	Function unknown	PREDICTED: calcium uniporter protein 2, mitochondrial-like [Nicotiana tabacum]
c76263.graph_c0	7	8	5	28	70	64	0.33	0.38	0.24	1.23	3.26	3.09	2.01326e-05	2.27424	up	[T]	Signal transduction mechanisms	Molecular Function: protein serine/threonine kinase activity (GO:0004674);; Molecular Function: ATP binding (GO:0005524);; Biological Process: protein phosphorylation (GO:0006468);;	K04733|0|sot:102600547|K04733 interleukin-1 receptor-associated kinase 4 [EC:2.7.11.1] | (RefSeq) probable serine/threonine-protein kinase NAK	[T]	Signal transduction mechanisms	Protein tyrosine kinase;; Protein kinase domain	Probable serine/threonine-protein kinase PIX13 OS=Arabidopsis thaliana OX=3702 GN=PIX13 PE=1 SV=2	T	Signal transduction mechanisms	PREDICTED: probable serine/threonine-protein kinase NAK [Solanum tuberosum]
c91645.graph_c2	5	4	4	41	80	42	0.89	0.74	0.73	6.69	12.64	7.42	1.67919e-07	2.82585	up	--	--	--	--	[R]	General function prediction only	--	Zinc finger CCCH domain-containing protein 23 OS=Arabidopsis thaliana OX=3702 GN=At2g25900 PE=2 SV=1	S	Function unknown	hypothetical protein [Ophiorrhiza pumila]
c103812.graph_c0	2704	3005	2723	2062	1873	1624	40.17	45.93	42.03	28.77	25.1	24.56	1.60962e-13	-1.12932	down	--	--	--	K12616|0|sind:105175012|K12616 enhancer of mRNA-decapping protein 4 | (RefSeq) enhancer of mRNA-decapping protein 4-like	[R]	General function prediction only	WD40 region of Ge1, enhancer of mRNA-decapping protein;; WD domain, G-beta repeat	Enhancer of mRNA-decapping protein 4 OS=Arabidopsis thaliana OX=3702 GN=VCS PE=1 SV=1	S	Function unknown	enhancer of mRNA-decapping protein 4 [Sesamum indicum]
c91706.graph_c0	1600	1436	1695	736	873	873	50.98	46.35	56.16	21.98	24.67	27.51	8.1528e-19	-1.46185	down	--	--	--	--	--	--	--	--	S	Function unknown	uncharacterized protein At3g27210-like isoform X2 [Prunus avium]
c103036.graph_c0	2597	3040	2801	7757	8616	9476	68.6	82.27	76.93	192.27	207.77	256.46	1.05111e-12	1.07414	up	[T]	Signal transduction mechanisms	--	K08867|0|vvi:100255269|K08867 WNK lysine deficient protein kinase [EC:2.7.11.1] | (RefSeq) probable serine/threonine-protein kinase WNK4	[R]	General function prediction only	Protein kinase domain;; Protein tyrosine kinase	Probable serine/threonine-protein kinase WNK4 OS=Arabidopsis thaliana OX=3702 GN=WNK4 PE=1 SV=1	T	Signal transduction mechanisms	PREDICTED: probable serine/threonine-protein kinase WNK4 [Vitis vinifera]
c78518.graph_c0	6310	5999	7428	2023	789	394	189.95	182.99	231.03	58.26	23.79	14.76	3.01102e-05	-2.75021	down	[QV]	Secondary metabolites biosynthesis, transport and catabolism ;; Defense mechanisms	Molecular Function: iron ion binding (GO:0005506);; Cellular Component: integral component of membrane (GO:0016021);; Molecular Function: oxidoreductase activity, acting on paired donors, with incorporation or reduction of molecular oxygen, NAD(P)H as one donor, and incorporation of one atom of oxygen (GO:0016709);; Molecular Function: heme binding (GO:0020037);; Biological Process: secondary met…	--	[Q]	Secondary metabolites biosynthesis, transport and catabolism	Cytochrome P450	Cytochrome P450 71A8 OS=Mentha piperita OX=34256 GN=CYP71A8 PE=3 SV=1	Q	Secondary metabolites biosynthesis, transport and catabolism	PREDICTED: cytochrome P450 71A25 [Vitis vinifera]
c103800.graph_c0	106	120	69	51	65	42	1.91	1.74	1.11	1.26	0.9	0.87	7.47039e-06	-1.40341	down	--	--	--	K04077|9.55393e-12|nnu:104592091|K04077 chaperonin GroEL | (RefSeq) ruBisCO large subunit-binding protein subunit beta, chloroplastic	[O]	Posttranslational modification, protein turnover, chaperones	--	RuBisCO large subunit-binding protein subunit beta, chloroplastic OS=Brassica napus OX=3708 PE=2 SV=1	O	Posttranslational modification, protein turnover, chaperones	PREDICTED: ruBisCO large subunit-binding protein subunit beta, chloroplastic [Nelumbo nucifera]
c87032.graph_c1	863	782	1305	800	558	567	38.55	35.4	60.28	31.54	23.02	27.92	0.000120047	-1.12813	down	--	--	Molecular Function: structural constituent of ribosome (GO:0003735);; Cellular Component: mitochondrial inner membrane (GO:0005743);; Biological Process: translation (GO:0006412);; Molecular Function: coenzyme A transmembrane transporter activity (GO:0015228);; Cellular Component: integral component of membrane (GO:0016021);; Biological Process: coenzyme A transmembrane transport (GO:0035349);;	K15084|2.2093e-152|pper:PRUPE_ppa008437mg|K15084 solute carrier family 25 (mitochondrial carrier protein), member 16 | (RefSeq) hypothetical protein	[C]	Energy production and conversion	Mitochondrial carrier protein;; Mitochondrial carrier protein	Mitochondrial carrier protein CoAc2 OS=Arabidopsis thaliana OX=3702 GN=COAC2 PE=2 SV=1	S	Function unknown	hypothetical protein CRG98_017417 [Punica granatum]
c100164.graph_c0	40928	44485	36326	10108	6208	6139	819.73	908.46	750.28	196.39	114.85	125.22	3.39089e-32	-2.91348	down	[HR]	Coenzyme transport and metabolism ;; General function prediction only	Cellular Component: endoplasmic reticulum membrane (GO:0005789);; Cellular Component: Golgi apparatus (GO:0005794);; Cellular Component: cis-Golgi network (GO:0005801);; Biological Process: protein retention in ER lumen (GO:0006621);; Biological Process: protein transport (GO:0015031);; Cellular Component: integral component of membrane (GO:0016021);; Molecular Function: ER retention sequence bin…	K10949|2.7005e-121|spen:107009420|K10949 ER lumen protein retaining receptor | (RefSeq) ER lumen protein-retaining receptor A-like	[U]	Intracellular trafficking, secretion, and vesicular transport	ER lumen protein retaining receptor;; alpha/beta hydrolase fold;; Alpha/beta hydrolase family;; Serine aminopeptidase, S33;; Chlorophyllase enzyme;; Chlorophyllase	ER lumen protein-retaining receptor A OS=Arabidopsis thaliana OX=3702 GN=ERD2A PE=2 SV=1	U	Intracellular trafficking, secretion, and vesicular transport	PREDICTED: ER lumen protein-retaining receptor A isoform X1 [Solanum lycopersicum]
c91437.graph_c1	66	113	59	26	20	23	1.42	2.26	1.24	0.67	0.37	0.48	2.39707e-09	-2.22084	down	[X]	Mobilome: prophages, transposons	Cellular Component: membrane (GO:0016020);; Biological Process: primary metabolic process (GO:0044238);; Biological Process: cellular macromolecule metabolic process (GO:0044260);; Molecular Function: metal ion binding (GO:0046872);; Molecular Function: organic cyclic compound binding (GO:0097159);; Molecular Function: heterocyclic compound binding (GO:1901363);;	--	[R]	General function prediction only	Reverse transcriptase (RNA-dependent DNA polymerase);; Integrase core domain;; gag-polypeptide of LTR copia-type;; GAG-pre-integrase domain;; gag-polypeptide of LTR copia-type;; Zinc knuckle	Retrovirus-related Pol polyprotein from transposon TNT 1-94 OS=Nicotiana tabacum OX=4097 PE=2 SV=1	S	Function unknown	PREDICTED: retrovirus-related Pol polyprotein from transposon TNT 1-94 isoform X1 [Daucus carota subsp. sativus]
c96225.graph_c1	39	52	33	1	19	8	6.1	11.95	6.74	0.04	0.71	0.87	7.13751e-05	-2.42355	down	--	--	--	--	[R]	General function prediction only	--	--	L	Replication, recombination and repair	hypothetical protein VITISV_012360 [Vitis vinifera]
c72695.graph_c0	22	23	15	42	95	73	1.62	1.74	1.59	3.28	6.86	6.55	0.00510403	1.20044	up	--	--	--	--	--	--	Complex 1 protein (LYR family)	LYR motif-containing protein At3g19508 OS=Arabidopsis thaliana OX=3702 GN=At3g19508 PE=3 SV=1	S	Function unknown	LYR motif-containing protein At3g19508-like [Olea europaea var. sylvestris]
c84239.graph_c0	1633	1331	1426	5708	7205	8008	137.45	112.31	124.96	525.64	643.02	795.42	5.79682e-18	1.69369	up	[J]	Translation, ribosomal structure and biogenesis	Molecular Function: nucleotide binding (GO:0000166);; Molecular Function: RNA binding (GO:0003723);;	--	[R]	General function prediction only	RNA recognition motif. (a.k.a. RRM, RBD, or RNP domain)	Glycine-rich RNA-binding protein OS=Daucus carota OX=4039 PE=2 SV=1	S	Function unknown	glycine-rich RNA-binding protein 1-1 [Capsicum annuum]
c83127.graph_c0	26	21	31	92	173	96	1.22	1	1.54	4.04	7.4	4.61	1.50898e-05	1.59151	up	--	--	Cellular Component: integral component of membrane (GO:0016021);;	--	--	--	--	--	S	Function unknown	PREDICTED: uncharacterized protein LOC104234386 [Nicotiana sylvestris]
c103307.graph_c1	762	753	756	566	420	341	25.61	24.74	22.62	12.83	11.33	9.85	3.0253e-08	-1.29135	down	[S]	Function unknown	Molecular Function: phosphatidylinositol phosphate kinase activity (GO:0016307);; Biological Process: phosphatidylinositol phosphorylation (GO:0046854);;	K00889|0|tcc:TCM_035031|K00889 1-phosphatidylinositol-4-phosphate 5-kinase [EC:2.7.1.68] | (RefSeq) Phosphatidylinositol-4-phosphate 5-kinase 1	[T]	Signal transduction mechanisms	Phosphatidylinositol-4-phosphate 5-Kinase;; MORN repeat	Phosphatidylinositol 4-phosphate 5-kinase 1 OS=Arabidopsis thaliana OX=3702 GN=PIP5K1 PE=1 SV=1	T	Signal transduction mechanisms	phosphatidylinositol 4-phosphate 5-kinase 1 [Carica papaya]
c94422.graph_c0	2378	2677	2398	646	480	284	75.41	86.12	82.25	21.63	13.7	9.48	2.90853e-24	-2.87205	down	--	--	Molecular Function: hydrolase activity (GO:0016787);;	K19882|3.7726e-133|cit:102615369|K19882 O-palmitoleoyl-L-serine hydrolase [EC:3.1.1.98] | (RefSeq) pectin acetylesterase 9	[M]	Cell wall/membrane/envelope biogenesis	Pectinacetylesterase;; Pectinacetylesterase;; Pectinacetylesterase;; Pectinacetylesterase	Pectin acetylesterase 9 OS=Arabidopsis thaliana OX=3702 GN=PAE9 PE=2 SV=1	S	Function unknown	PREDICTED: pectin acetylesterase 9 isoform X1 [Daucus carota subsp. sativus]
c94319.graph_c0	25	37	29	118	146	97	2.52	3.19	2.71	7.78	9.79	7.22	3.89094e-06	1.41068	up	--	--	--	--	--	--	--	--	--	--	uncharacterized protein LOC111403088 isoform X1 [Olea europaea var. sylvestris]
c82801.graph_c0	5387	6332	4283	1016	742	794	595.21	721.38	488.83	104.06	73.74	88.3	8.72639e-48	-3.13159	down	[V]	Defense mechanisms	Molecular Function: hydrolase activity (GO:0016787);;	K16904|1.5594e-62|jcu:105644303|K16904 dCTP diphosphatase [EC:3.6.1.12] | (RefSeq) dCTP pyrophosphatase 1-like	--	--	MazG-like family;; MazG nucleotide pyrophosphohydrolase domain	--	S	Function unknown	dCTP pyrophosphatase 1 [Jatropha curcas]
c99862.graph_c0	135	57	110	856	989	800	3.08	1.27	2.57	18.45	20.7	18.68	4.26824e-16	2.50831	up	[K]	Transcription	Molecular Function: protein kinase activity (GO:0004672);; Molecular Function: ATP binding (GO:0005524);; Biological Process: protein phosphorylation (GO:0006468);; Cellular Component: integral component of membrane (GO:0016021);;	--	--	--	Protein tyrosine kinase;; Protein kinase domain;; Leucine Rich repeats (2 copies);; Leucine rich repeat;; Leucine Rich Repeat	Probable LRR receptor-like serine/threonine-protein kinase At1g14390 OS=Arabidopsis thaliana OX=3702 GN=At1g14390 PE=2 SV=1	T	Signal transduction mechanisms	probable LRR receptor-like serine/threonine-protein kinase At1g14390 [Prunus persica]
c48540.graph_c0	13	5	20	310	469	440	2.99	1.22	4.75	65.14	95.57	100.16	5.69254e-31	4.27195	up	[K]	Transcription	--	--	--	--	Leucine rich repeat N-terminal domain;; Leucine Rich Repeat	Polygalacturonase inhibitor OS=Vitis vinifera OX=29760 GN=pgip PE=1 SV=1	S	Function unknown	polygalacturonase inhibitor 1-like [Olea europaea var. sylvestris]
c97574.graph_c0	2	4	1	22	30	53	0.24	0.51	0.13	2.49	3.3	6.51	1.8453e-05	2.89874	up	--	--	Molecular Function: nucleotide binding (GO:0000166);; Biological Process: tRNA wobble uridine modification (GO:0002098);; Molecular Function: nucleic acid binding (GO:0003676);; Molecular Function: Rho guanyl-nucleotide exchange factor activity (GO:0005089);; Molecular Function: oxidoreductase activity (GO:0016491);; Biological Process: positive regulation of GTPase activity (GO:0043547);; Biolog…	--	--	--	PRONE (Plant-specific Rop nucleotide exchanger)	Rop guanine nucleotide exchange factor 14 OS=Arabidopsis thaliana OX=3702 GN=ROPGEF14 PE=1 SV=1	S	Function unknown	PREDICTED: rop guanine nucleotide exchange factor 14 [Vitis vinifera]
c75526.graph_c0	19	27	20	2	6	4	3.27	4.65	3.41	0.3	0.88	0.66	3.87329e-06	-2.70005	down	--	--	Cellular Component: exocyst (GO:0000145);; Biological Process: exocytosis (GO:0006887);;	K07195|1.68664e-54|sind:105161433|K07195 exocyst complex component 7 | (RefSeq) exocyst complex component EXO70A1-like	[U]	Intracellular trafficking, secretion, and vesicular transport	Exo70 exocyst complex subunit	Exocyst complex component EXO70H1 OS=Arabidopsis thaliana OX=3702 GN=EXO70H1 PE=1 SV=1	S	Function unknown	exocyst complex component EXO70A1-like [Sesamum indicum]
c98005.graph_c0	14	8	12	70	105	157	1.83	0.53	0.57	4.1	4.17	8.06	9.35737e-09	2.59064	up	[I]	Lipid transport and metabolism	--	--	[I]	Lipid transport and metabolism	Partial alpha/beta-hydrolase lipase region	Triacylglycerol lipase 2 OS=Arabidopsis thaliana OX=3702 GN=LIP2 PE=2 SV=1	S	Function unknown	PREDICTED: triacylglycerol lipase 2-like [Nicotiana tomentosiformis]
c68513.graph_c0	42	30	44	0	4	2	1.18	0.85	1.28	0	0.1	0.06	5.22807e-12	-4.22409	down	--	--	--	--	--	--	--	--	S	Function unknown	putative extracellular serine-threonine rich protein [Alternaria alternata]
c62641.graph_c0	6	8	12	40	50	49	0.69	0.95	1.43	4.27	5.19	5.67	0.00012988	1.76929	up	--	--	--	K02975|4.33936e-50|nnu:104586441|K02975 small subunit ribosomal protein S25e | (RefSeq) 40S ribosomal protein S25-2-like	[J]	Translation, ribosomal structure and biogenesis	S25 ribosomal protein	40S ribosomal protein S25-2 OS=Arabidopsis thaliana OX=3702 GN=RPS25B PE=3 SV=1	J	Translation, ribosomal structure and biogenesis	40S ribosomal protein S25-2-like [Olea europaea var. sylvestris]
c94644.graph_c0	42	28	30	167	239	236	1.97	1.34	1.45	7.32	10.15	11.23	1.20516e-12	2.08744	up	--	--	Molecular Function: transferase activity, transferring acyl groups other than amino-acyl groups (GO:0016747);;	--	--	--	Transferase family	Omega-hydroxypalmitate O-feruloyl transferase OS=Arabidopsis thaliana OX=3702 GN=HHT1 PE=1 SV=1	S	Function unknown	alcohol acyltransferase [Actinidia eriantha]
c87589.graph_c0	952	1493	970	765	850	544	37.48	59.65	39.44	28.15	30.32	21.72	1.15959e-06	-1.17909	down	[R]	General function prediction only	--	--	[R]	General function prediction only	WD domain, G-beta repeat;; PQQ-like domain	Protein JINGUBANG OS=Arabidopsis thaliana OX=3702 GN=JGB PE=1 SV=1	S	Function unknown	hypothetical protein VITISV_004097 [Vitis vinifera]
c96611.graph_c0	413	354	447	252	387	141	14.72	12.87	16.13	8.24	11.64	5.01	0.000582749	-1.16659	down	[I]	Lipid transport and metabolism	Cellular Component: integral component of membrane (GO:0016021);; Molecular Function: hydrolase activity (GO:0016787);;	--	--	--	--	--	S	Function unknown	hypothetical protein CISIN_1g012291mg [Citrus sinensis]
c96315.graph_c0	6	3	3	43	21	22	0.22	0.24	0.24	3.54	1.49	1.15	0.00149474	2.04032	up	--	--	Molecular Function: transferase activity, transferring acyl groups (GO:0016746);;	--	--	--	Transferase family	Uncharacterized acetyltransferase At3g50280 OS=Arabidopsis thaliana OX=3702 GN=At3g50280 PE=3 SV=1	S	Function unknown	uncharacterized acetyltransferase At3g50280-like [Quercus suber]
c77603.graph_c0	2	9	3	31	36	36	0.22	0.94	0.34	3.34	3.69	3.74	0.000249425	2.12833	up	[J]	Translation, ribosomal structure and biogenesis	Molecular Function: nucleotide binding (GO:0000166);; Molecular Function: nucleic acid binding (GO:0003676);;	--	[R]	General function prediction only	RNA recognition motif. (a.k.a. RRM, RBD, or RNP domain)	Glycine-rich RNA-binding protein 4, mitochondrial OS=Arabidopsis thaliana OX=3702 GN=RBG4 PE=2 SV=1	S	Function unknown	PREDICTED: glycine-rich RNA-binding protein 4, mitochondrial [Ipomoea nil]
c94744.graph_c0	33	31	19	104	179	222	1.7	1.37	0.83	4.7	7.4	10.12	2.08473e-07	1.98652	up	--	--	--	--	--	--	Domain of unknown function (DUF296)	AT-hook motif nuclear-localized protein 5 OS=Arabidopsis thaliana OX=3702 GN=AHL5 PE=1 SV=1	S	Function unknown	PREDICTED: AT-hook motif nuclear-localized protein 5 [Vitis vinifera]
c95325.graph_c0	954	680	1460	400	415	497	79.27	56.32	118.54	52.36	51.35	61.32	2.77009e-08	-1.73632	down	--	--	--	K09422|5.83066e-64|spen:107028164|K09422 myb proto-oncogene protein, plant | (RefSeq) transcription factor MYB108-like	[K]	Transcription	Myb-like DNA-binding domain	Transcription factor MYB2 OS=Oryza sativa subsp. japonica OX=39947 GN=MYB2 PE=2 SV=1	K	Transcription	PREDICTED: transcription factor MYB108-like [Populus euphratica]
c98058.graph_c0	426	466	404	103	78	81	16.82	18.98	17.05	4.57	2.9	4.07	1.23771e-43	-2.80558	down	[E]	Amino acid transport and metabolism	Biological Process: cellular amino acid metabolic process (GO:0006520);; Molecular Function: oxidoreductase activity, acting on the CH-NH2 group of donors, NAD or NADP as acceptor (GO:0016639);; Biological Process: oxidation-reduction process (GO:0055114);;	K00261|0|pper:PRUPE_ppa006457mg|K00261 glutamate dehydrogenase (NAD(P)+) [EC:1.4.1.3] | (RefSeq) hypothetical protein	[E]	Amino acid transport and metabolism	Glutamate/Leucine/Phenylalanine/Valine dehydrogenase;; Glu/Leu/Phe/Val dehydrogenase, dimerisation domain;; Glu/Leu/Phe/Val dehydrogenase, dimerisation domain	Glutamate dehydrogenase B OS=Nicotiana plumbaginifolia OX=4092 GN=GDHB PE=2 SV=1	E	Amino acid transport and metabolism	Glutamate dehydrogenase [Capsicum chinense]
c88914.graph_c0	404	425	427	306	288	293	16.16	17.26	17.66	11.45	10.44	11.89	1.80957e-10	-1.03053	down	[G]	Carbohydrate transport and metabolism	Molecular Function: polygalacturonase activity (GO:0004650);; Cellular Component: extracellular region (GO:0005576);; Cellular Component: vacuolar membrane (GO:0005774);; Biological Process: carbohydrate metabolic process (GO:0005975);; Molecular Function: lyase activity (GO:0016829);; Biological Process: cell wall organization (GO:0071555);;	--	--	--	Glycosyl hydrolases family 28;; Pectate lyase superfamily protein;; Right handed beta helix region	Probable polygalacturonase At1g80170 OS=Arabidopsis thaliana OX=3702 GN=At1g80170 PE=1 SV=1	M	Cell wall/membrane/envelope biogenesis	PREDICTED: exo-poly-alpha-D-galacturonosidase [Ziziphus jujuba]
c94279.graph_c0	168	181	140	90	118	122	4.78	5.24	4.11	2.39	3.04	3.52	2.50703e-06	-1.08894	down	[FH]	Nucleotide transport and metabolism ;; Coenzyme transport and metabolism	Molecular Function: transporter activity (GO:0005215);; Cellular Component: integral component of membrane (GO:0016021);; Biological Process: transmembrane transport (GO:0055085);;	K03457|0|vvi:100253862|K03457 nucleobase:cation symporter-1, NCS1 family | (RefSeq) purine-uracil permease NCS1	[FH]	--	Permease for cytosine/purines, uracil, thiamine, allantoin;; Permease for cytosine/purines, uracil, thiamine, allantoin	Purine-uracil permease NCS1 OS=Arabidopsis thaliana OX=3702 GN=NCS1 PE=1 SV=1	FH	--	purine-uracil permease NCS1 [Quercus suber]
c100229.graph_c0	6	12	10	39	42	58	0.27	0.51	0.39	1.48	1.47	2.48	0.000442812	1.67454	up	--	--	--	--	[R]	General function prediction only	PPR repeat family;; PPR repeat;; Pentatricopeptide repeat domain;; PPR repeat;; Pentacotripeptide-repeat region of PRORP	Pentatricopeptide repeat-containing protein At3g53360, mitochondrial OS=Arabidopsis thaliana OX=3702 GN=PCMP-E86 PE=2 SV=1	S	Function unknown	PREDICTED: pentatricopeptide repeat-containing protein At3g24000, mitochondrial [Vitis vinifera]
c102116.graph_c0	403	364	468	1263	1749	1953	21.43	19.32	24.86	48.65	70.25	86.39	3.54245e-10	1.44355	up	[K]	Transcription	Molecular Function: protein serine/threonine kinase activity (GO:0004674);; Molecular Function: transmembrane receptor protein tyrosine kinase activity (GO:0004714);; Molecular Function: ATP binding (GO:0005524);; Cellular Component: plasma membrane (GO:0005886);; Biological Process: response to oxidative stress (GO:0006979);; Biological Process: seed germination (GO:0009845);; Cellular Component…	--	--	--	Leucine rich repeat;; Leucine Rich repeats (2 copies);; Protein kinase domain;; Protein tyrosine kinase;; Leucine Rich Repeat;; Leucine rich repeat N-terminal domain	Receptor-like protein kinase HAIKU2 OS=Arabidopsis thaliana OX=3702 GN=IKU2 PE=1 SV=1	S	Function unknown	receptor-like protein kinase HAIKU2 [Manihot esculenta]
c103573.graph_c0	152	177	132	528	574	473	2.65	2.36	1.65	5.98	6.39	5.81	8.97015e-12	1.22443	up	[J]	Translation, ribosomal structure and biogenesis	--	K14792|0|vvi:100262322|K14792 rRNA biogenesis protein RRP5 | (RefSeq) rRNA biogenesis protein RRP5	[A]	RNA processing and modification	S1 RNA binding domain;; Suppressor of forked protein (Suf)	rRNA biogenesis protein RRP5 OS=Arabidopsis thaliana OX=3702 GN=RRP5 PE=2 SV=2	J	Translation, ribosomal structure and biogenesis	PREDICTED: rRNA biogenesis protein RRP5 [Vitis vinifera]
c75303.graph_c0	0	4	1	38	40	22	0	0.44	0.11	3.78	3.54	2.28	5.42145e-06	3.17889	up	--	--	--	--	--	--	--	--	S	Function unknown	uncharacterized protein LOC111306220 isoform X2 [Durio zibethinus]
c103968.graph_c1	844	947	923	781	650	515	8.41	9.58	9.51	7.31	6.15	5.22	1.14193e-06	-1.00458	down	--	--	--	--	--	--	--	Glutamate receptor 2.9 OS=Arabidopsis thaliana OX=3702 GN=GLR2.9 PE=2 SV=1	S	Function unknown	PREDICTED: uncharacterized protein LOC100262848 isoform X1 [Vitis vinifera]
c87914.graph_c0	65	104	95	37	48	47	2.83	4.33	4.02	1.48	1.78	1.95	8.85229e-07	-1.49843	down	--	--	--	--	--	--	IQ calmodulin-binding motif	Protein IQ-DOMAIN 1 OS=Arabidopsis thaliana OX=3702 GN=IQD1 PE=1 SV=1	Z	Cytoskeleton	PREDICTED: protein IQ-DOMAIN 1 [Vitis vinifera]
c98890.graph_c0	5860	7588	5689	2626	2641	1817	159.52	210	160.39	67.17	63.48	49.94	3.4318e-23	-1.9494	down	--	--	Cellular Component: membrane (GO:0016020);;	--	--	--	Lipase (class 3)	--	S	Function unknown	uncharacterized protein LOC105642604 [Jatropha curcas]
c84251.graph_c0	9	3	3	37	60	87	0.87	0.29	0.27	2.94	4.79	7.33	1.22742e-06	2.77927	up	--	--	Cellular Component: integral component of membrane (GO:0016021);; Biological Process: oxidation-reduction process (GO:0055114);;	--	[T]	Signal transduction mechanisms	Protein of unknown function (DUF568)	Auxin-induced in root cultures protein 12 OS=Arabidopsis thaliana OX=3702 GN=AIR12 PE=1 SV=3	S	Function unknown	auxin-induced in root cultures protein 12-like [Lactuca sativa]
c96075.graph_c0	15	12	30	55	91	79	1.12	0.78	1.96	3.39	6.29	4.58	0.00239858	1.35367	up	--	--	Cellular Component: integral component of membrane (GO:0016021);;	--	--	--	Tetratricopeptide repeat;; Tetratricopeptide repeat;; Tetratricopeptide repeat;; Tetratricopeptide repeat	Protein FLUORESCENT IN BLUE LIGHT, chloroplastic OS=Arabidopsis thaliana OX=3702 GN=FLU PE=1 SV=1	S	Function unknown	hypothetical protein POPTR_0001s16620g [Populus trichocarpa]
c99792.graph_c0	198	242	177	1534	1729	1288	7.29	10.01	6.86	60.77	64.48	52	1.86605e-39	2.32337	up	[MR]	Cell wall/membrane/envelope biogenesis ;; General function prediction only	Molecular Function: ATP binding (GO:0005524);; Molecular Function: D-alanine-D-alanine ligase activity (GO:0008716);; Molecular Function: metal ion binding (GO:0046872);;	--	--	--	D-ala D-ala ligase N-terminus;; D-ala D-ala ligase C-terminus	--	M	Cell wall/membrane/envelope biogenesis	PREDICTED: uncharacterized protein LOC100265424 isoform X1 [Vitis vinifera]
c60623.graph_c0	18	12	12	69	98	99	3.18	2.22	2.19	11.22	15.45	17.44	7.52913e-08	2.03694	up	--	--	--	--	--	--	Phytosulfokine precursor protein (PSK)	Phytosulfokines 2 OS=Arabidopsis thaliana OX=3702 GN=PSK2 PE=2 SV=1	S	Function unknown	PREDICTED: phytosulfokines 3 [Vitis vinifera]
c97162.graph_c0	169	157	123	1110	1968	1090	7.44	6.34	5.61	49.3	82.25	53.7	6.8014e-24	2.60954	up	[R]	General function prediction only	--	--	[MW]	--	Fasciclin domain	Fasciclin-like arabinogalactan protein 16 OS=Arabidopsis thaliana OX=3702 GN=FLA16 PE=2 SV=1	M	Cell wall/membrane/envelope biogenesis	fasciclin-like arabinogalactan protein 16 [Quercus suber]
c98931.graph_c0	3042	3511	2863	1761	1616	1617	120.61	140.49	117.03	64.78	57.45	64.11	2.89429e-23	-1.43851	down	[F]	Nucleotide transport and metabolism	Biological Process: fatty acid biosynthetic process (GO:0006633);; Cellular Component: chloroplast (GO:0009507);; Molecular Function: acyl-[acyl-carrier-protein] desaturase activity (GO:0045300);; Biological Process: oxidation-reduction process (GO:0055114);;	K03921|0|vvi:100853715|K03921 acyl-[acyl-carrier-protein] desaturase [EC:1.14.19.2 1.14.19.11 1.14.19.26] | (RefSeq) stearoyl-[acyl-carrier-protein] 9-desaturase, chloroplastic	--	--	Fatty acid desaturase	Stearoyl-[acyl-carrier-protein] 9-desaturase, chloroplastic OS=Ricinus communis OX=3988 PE=1 SV=1	I	Lipid transport and metabolism	stearoyl-ACP desaturase [Camellia chekiangoleosa]
c72022.graph_c0	0	0	1	269	299	324	0	0	0.08	18.03	19.31	23.73	1.83872e-27	7.14339	up	--	--	Molecular Function: DNA binding (GO:0003677);; Cellular Component: nucleus (GO:0005634);; Biological Process: regulation of transcription, DNA-templated (GO:0006355);; Biological Process: xylem development (GO:0010089);; Cellular Component: integral component of membrane (GO:0016021);; Biological Process: regulation of programmed cell death (GO:0043067);; Biological Process: shoot system developm…	--	--	--	No apical meristem (NAM) protein	NAC domain-containing protein 104 OS=Arabidopsis thaliana OX=3702 GN=NAC104 PE=2 SV=1	S	Function unknown	PREDICTED: NAC domain-containing protein 104 isoform X1 [Nicotiana tomentosiformis]
c88272.graph_c0	55	74	58	189	232	170	4.75	5.35	4.5	13.76	14.57	13	4.37948e-06	1.10275	up	[U]	Intracellular trafficking, secretion, and vesicular transport	Molecular Function: protein serine/threonine kinase activity (GO:0004674);; Molecular Function: ATP binding (GO:0005524);; Cellular Component: nucleus (GO:0005634);; Cellular Component: cytoplasm (GO:0005737);; Cellular Component: plasma membrane (GO:0005886);; Biological Process: protein phosphorylation (GO:0006468);; Biological Process: intracellular signal transduction (GO:0035556);;	--	[R]	General function prediction only	Protein kinase domain;; Protein tyrosine kinase	Serine/threonine-protein kinase WAG1 OS=Arabidopsis thaliana OX=3702 GN=WAG1 PE=2 SV=1	T	Signal transduction mechanisms	PREDICTED: serine/threonine-protein kinase WAG1 [Ipomoea nil]
c89008.graph_c0	3683	2780	7097	1577	857	531	144.54	111.31	288.5	57.06	30.5	21.42	3.88157e-09	-2.58969	down	[E]	Amino acid transport and metabolism	Molecular Function: 1-aminocyclopropane-1-carboxylate synthase activity (GO:0016847);; Molecular Function: pyridoxal phosphate binding (GO:0030170);; Biological Process: 1-aminocyclopropane-1-carboxylate biosynthetic process (GO:0042218);;	K01762|0|pop:POPTR_0014s01300g|K01762 1-aminocyclopropane-1-carboxylate synthase [EC:4.4.1.14] | (RefSeq) POPTRDRAFT_572004; 1-aminocyclopropane-1-carboxylic acid synthase family protein	[T]	Signal transduction mechanisms	Aminotransferase class I and II	1-aminocyclopropane-1-carboxylate synthase 3 OS=Solanum lycopersicum OX=4081 GN=ACS3 PE=1 SV=1	E	Amino acid transport and metabolism	1-aminocyclopropane-1-carboxylate synthase [Actinidia deliciosa]
c71267.graph_c0	60	44	89	205	221	219	11.62	9.27	18.73	40.22	40.91	47.54	0.000187848	1.16469	up	[G]	Carbohydrate transport and metabolism	Molecular Function: magnesium ion binding (GO:0000287);; Molecular Function: pyruvate kinase activity (GO:0004743);; Biological Process: glycolytic process (GO:0006096);; Molecular Function: kinase activity (GO:0016301);; Molecular Function: potassium ion binding (GO:0030955);;	K00873|1.86757e-69|pop:POPTR_0006s11860g|K00873 pyruvate kinase [EC:2.7.1.40] | (RefSeq) pyruvate kinase family protein	[G]	Carbohydrate transport and metabolism	Pyruvate kinase, barrel domain	Pyruvate kinase 2, cytosolic OS=Oryza sativa subsp. japonica OX=39947 GN=Os12g0145700 PE=2 SV=1	G	Carbohydrate transport and metabolism	PREDICTED: pyruvate kinase, cytosolic isozyme-like [Populus euphratica]
c96424.graph_c0	16	32	34	76	90	91	0.67	1.37	1.76	3.13	3.43	4.08	0.0033134	1.07462	up	[R]	General function prediction only	--	K14406|1.10326e-145|tcc:TCM_014303|K14406 cleavage stimulation factor subunit 1 | (RefSeq) Transducin/WD40 repeat-like superfamily protein isoform 1	[A]	RNA processing and modification	WD domain, G-beta repeat;; WD domain, G-beta repeat;; Anaphase-promoting complex subunit 4 WD40 domain	Cleavage stimulation factor subunit 50 OS=Arabidopsis thaliana OX=3702 GN=CSTF50 PE=1 SV=1	A	RNA processing and modification	hypothetical protein CUMW_210710, partial [Citrus unshiu]
c92182.graph_c0	17	12	25	43	107	117	0.52	0.32	0.77	1.23	2.92	3.51	0.000843202	1.64038	up	--	;;	Molecular Function: protein serine/threonine kinase activity (GO:0004674);; Molecular Function: ATP binding (GO:0005524);; Biological Process: protein phosphorylation (GO:0006468);; Cellular Component: integral component of membrane (GO:0016021);; Molecular Function: polysaccharide binding (GO:0030247);;	--	[T]	Signal transduction mechanisms	Protein kinase domain;; Protein tyrosine kinase;; Wall-associated receptor kinase galacturonan-binding	Rust resistance kinase Lr10 OS=Triticum aestivum OX=4565 GN=LRK10 PE=2 SV=1	T	Signal transduction mechanisms	PREDICTED: rust resistance kinase Lr10-like [Vitis vinifera]
c94144.graph_c2	230	231	219	148	96	81	14.27	14.65	13.88	8.58	5.65	4.85	2.20346e-08	-1.56401	down	[G]	Carbohydrate transport and metabolism	Biological Process: carbohydrate transport (GO:0008643);; Cellular Component: integral component of membrane (GO:0016021);; Molecular Function: substrate-specific transmembrane transporter activity (GO:0022891);; Biological Process: transmembrane transport (GO:0055085);;	--	[R]	General function prediction only	Sugar (and other) transporter;; Major Facilitator Superfamily;; Sugar (and other) transporter	Probable plastidic glucose transporter 2 OS=Arabidopsis thaliana OX=3702 GN=At1g67300 PE=2 SV=1	G	Carbohydrate transport and metabolism	probable plastidic glucose transporter 2 [Quercus suber]
c13056.graph_c0	41	17	224	0	0	0	2.25	0.95	12.72	0	0	0	1.10967e-05	-4.23708	down	--	--	Molecular Function: polygalacturonase activity (GO:0004650);; Cellular Component: extracellular region (GO:0005576);; Biological Process: carbohydrate metabolic process (GO:0005975);; Biological Process: cell wall organization (GO:0071555);;	--	--	--	Glycosyl hydrolases family 28	Polygalacturonase At1g48100 OS=Arabidopsis thaliana OX=3702 GN=At1g48100 PE=2 SV=1	M	Cell wall/membrane/envelope biogenesis	putative endopolygalacturonase protein [Neofusicoccum parvum UCRNP2]
c85334.graph_c0	3	5	5	86	198	223	0.23	0.4	0.41	6.23	13.87	17.46	3.3053e-17	4.34925	up	--	--	--	--	--	--	bZIP transcription factor;; Basic region leucine zipper	bZIP transcription factor 44 OS=Arabidopsis thaliana OX=3702 GN=BZIP44 PE=1 SV=1	K	Transcription	basic leucine zipper 4-like [Olea europaea var. sylvestris]
c85269.graph_c0	4	9	12	59	64	38	0.13	0.27	0.38	1.58	1.41	0.95	4.59366e-05	2.00113	up	[ET]	Amino acid transport and metabolism ;; Signal transduction mechanisms	--	K05387|0|tcc:TCM_002626|K05387 glutamate receptor, ionotropic, plant | (RefSeq) Glutamate receptor 1.1, putative	[PET]	--	Receptor family ligand binding region;; Ligand-gated ion channel;; Periplasmic binding protein;; Bacterial extracellular solute-binding proteins, family 3;; Ligated ion channel L-glutamate- and glycine-binding site	Glutamate receptor 2.7 OS=Arabidopsis thaliana OX=3702 GN=GLR2.7 PE=2 SV=3	S	Function unknown	glutamate receptor 1.2-like isoform X1 [Durio zibethinus]
c94560.graph_c2	62	57	90	606	547	406	4.46	4.45	7.07	42.24	37.95	32.39	2.91085e-17	2.30633	up	--	--	--	K09338|3.83233e-65|vvi:100246436|K09338 homeobox-leucine zipper protein | (RefSeq) homeobox-leucine zipper protein HAT4	[K]	Transcription	HD-ZIP protein N terminus;; Homeobox domain	Homeobox-leucine zipper protein HAT4 OS=Arabidopsis thaliana OX=3702 GN=HAT4 PE=1 SV=1	K	Transcription	PREDICTED: homeobox-leucine zipper protein HAT4 [Vitis vinifera]
c87815.graph_c0	200	263	152	91	143	106	14.71	20.14	11.79	6.4	9.92	8.24	5.17742e-07	-1.36727	down	--	--	Cellular Component: integral component of membrane (GO:0016021);;	--	--	--	--	--	--	--	hypothetical protein KK1_004478 [Cajanus cajan]
c89325.graph_c0	364	405	431	53	49	57	18.94	21.5	23.17	2.58	2.31	3	4.70697e-59	-3.40812	down	--	--	Cellular Component: cytoplasm (GO:0005737);; Molecular Function: ubiquitin protein ligase binding (GO:0031625);; Molecular Function: ubiquitin protein ligase activity (GO:0061630);;	K10581|9.00628e-131|vvi:100241396|K10581 ubiquitin-conjugating enzyme E2 O [EC:2.3.2.24] | (RefSeq) putative ubiquitin-conjugating enzyme E2 39	[O]	Posttranslational modification, protein turnover, chaperones	Ubiquitin-conjugating enzyme	Putative ubiquitin-conjugating enzyme E2 38 OS=Arabidopsis thaliana OX=3702 GN=UBC38 PE=3 SV=2	O	Posttranslational modification, protein turnover, chaperones	PREDICTED: putative ubiquitin-conjugating enzyme E2 39 [Vitis vinifera]
c96017.graph_c0	13	5	7	65	190	25	0.4	0.18	0.28	2.41	6.09	1.15	0.000127398	2.52394	up	--	--	Molecular Function: DNA binding (GO:0003677);; Biological Process: regulation of transcription, DNA-templated (GO:0006355);; Biological Process: response to stress (GO:0006950);; Biological Process: response to abiotic stimulus (GO:0009628);;	K09419|2.76921e-136|pper:PRUPE_ppa007300mg|K09419 heat shock transcription factor, other eukaryote | (RefSeq) hypothetical protein	[K]	Transcription	HSF-type DNA-binding	Heat shock factor protein HSF30 OS=Solanum peruvianum OX=4082 GN=HSF30 PE=2 SV=1	K	Transcription	hypothetical protein PRUPE_1G410400 [Prunus persica]
c80711.graph_c1	3	3	6	17	35	22	0.3	0.41	0.89	2.4	5.25	3.31	0.00388013	1.83527	up	--	--	--	--	--	--	--	--	--	--	hypothetical protein B456_007G227900 [Gossypium raimondii]
c97663.graph_c0	30	38	17	136	202	166	1.13	1.29	0.77	7.2	11.38	11.09	1.34923e-09	1.9707	up	--	--	Cellular Component: endoplasmic reticulum (GO:0005783);; Biological Process: carbohydrate metabolic process (GO:0005975);; Biological Process: cell communication (GO:0007154);; Cellular Component: plant-type cell wall (GO:0009505);; Cellular Component: plasmodesma (GO:0009506);; Cellular Component: integral component of membrane (GO:0016021);; Molecular Function: polysaccharide binding (GO:003024…	--	--	--	Glycosyl hydrolases family 17	Glucan endo-1,3-beta-glucosidase 11 OS=Arabidopsis thaliana OX=3702 GN=At1g32860 PE=1 SV=1	G	Carbohydrate transport and metabolism	PREDICTED: glucan endo-1,3-beta-glucosidase 11 [Nelumbo nucifera]
c100275.graph_c0	277	196	481	162	240	264	8.13	6.17	14.98	4.5	6.59	8.2	0.00725271	-1.03191	down	--	--	--	--	--	--	MAC/Perforin domain	MACPF domain-containing protein At1g14780 OS=Arabidopsis thaliana OX=3702 GN=At1g14780 PE=2 SV=1	S	Function unknown	unnamed protein product [Coffea canephora]
c85957.graph_c0	19	25	14	137	415	254	0.74	0.83	0.47	4.48	13.15	9.34	1.87115e-13	3.07913	up	--	--	Molecular Function: transferase activity, transferring acyl groups other than amino-acyl groups (GO:0016747);;	K19861|0|pmum:103331665|K19861 benzyl alcohol O-benzoyltransferase [EC:2.3.1.196 2.3.1.232] | (RefSeq) benzyl alcohol O-benzoyltransferase	--	--	Transferase family	Benzyl alcohol O-benzoyltransferase OS=Nicotiana tabacum OX=4097 GN=HSR201 PE=1 SV=1	S	Function unknown	PREDICTED: benzyl alcohol O-benzoyltransferase [Prunus mume]
c96246.graph_c0	38	24	29	119	201	140	1.5	0.96	1.18	4.41	7.18	5.61	1.05525e-07	1.73273	up	--	--	Molecular Function: zinc ion binding (GO:0008270);;	--	--	--	Plant organelle RNA recognition domain	Protein WHAT&apos;S THIS FACTOR 1 homolog OS=Arabidopsis thaliana OX=3702 GN=At4g01037 PE=3 SV=1	S	Function unknown	hypothetical protein VITISV_004914 [Vitis vinifera]
c102366.graph_c0	3607	3920	3218	2769	2996	1868	101.46	111.41	91.15	68.98	71.82	52.87	5.12712e-07	-1.02455	down	--	--	Molecular Function: transcription factor activity, sequence-specific DNA binding (GO:0003700);; Biological Process: regulation of transcription, DNA-templated (GO:0006355);; Molecular Function: sequence-specific DNA binding (GO:0043565);;	--	--	--	bZIP transcription factor;; Basic region leucine zipper	Probable transcription factor PosF21 OS=Arabidopsis thaliana OX=3702 GN=POSF21 PE=2 SV=1	K	Transcription	bZIP transcription factor family protein 11 [Camellia sinensis]
c102405.graph_c0	892	1010	773	2272	2855	2941	27.1	28.26	21.75	55.39	70.67	79.49	1.88288e-09	1.04852	up	--	--	Molecular Function: DNA binding (GO:0003677);; Cellular Component: nucleus (GO:0005634);;	--	[S]	Function unknown	Ankyrin repeats (3 copies);; Ankyrin repeat;; IQ calmodulin-binding motif;; IPT/TIG domain;; Ankyrin repeat;; Ankyrin repeats (many copies);; CG-1 domain	Calmodulin-binding transcription activator 5 OS=Arabidopsis thaliana OX=3702 GN=CAMTA5 PE=2 SV=2	K	Transcription	calmodulin-binding transcription activator 5 isoform X9 [Hevea brasiliensis]
c88988.graph_c0	322	318	277	218	225	214	20.11	19.51	17.58	13.06	12.73	13.7	3.00583e-09	-1.01041	down	--	--	--	--	--	--	Protein of unknown function, DUF617	Protein MAINTENANCE OF PSII UNDER HIGH LIGHT 1 OS=Arabidopsis thaliana OX=3702 GN=MPH1 PE=1 SV=1	S	Function unknown	protein MIZU-KUSSEI 1-like [Sesamum indicum]
c97576.graph_c0	1647	2511	1501	908	1038	389	38.93	57.21	35.86	20.32	22.79	10.4	4.0451e-07	-1.76096	down	--	--	Biological Process: MAPK cascade (GO:0000165);; Molecular Function: MAP kinase activity (GO:0004707);; Molecular Function: ATP binding (GO:0005524);; Cellular Component: nucleus (GO:0005634);; Cellular Component: mitochondrion (GO:0005739);; Cellular Component: cytosol (GO:0005829);; Biological Process: abscisic acid-activated signaling pathway (GO:0009738);;	K20538|1.95295e-74|jcu:105631057|K20538 mitogen-activated protein kinase 8 [EC:2.7.11.24] | (RefSeq) mitogen-activated protein kinase 9-like	[T]	Signal transduction mechanisms	--	Mitogen-activated protein kinase 9 OS=Arabidopsis thaliana OX=3702 GN=MPK9 PE=2 SV=2	T	Signal transduction mechanisms	mitogen-activated protein kinase 8 isoform X2 [Jatropha curcas]
c102176.graph_c0	161	160	109	440	593	506	3.62	3.61	2.54	9.13	11.88	11.44	4.35687e-09	1.28248	up	[R]	General function prediction only	--	K14558|0|vvi:100241131|K14558 periodic tryptophan protein 2 | (RefSeq) periodic tryptophan protein 2 homolog	[A]	RNA processing and modification	WD domain, G-beta repeat;; Dip2/Utp12 Family;; Anaphase-promoting complex subunit 4 WD40 domain	Periodic tryptophan protein 2 OS=Arabidopsis thaliana OX=3702 GN=PWP2 PE=1 SV=1	S	Function unknown	PREDICTED: periodic tryptophan protein 2 homolog [Ipomoea nil]
c81342.graph_c0	28	48	54	246	223	266	4.51	8.06	8.98	36.47	32.04	42.73	5.5935e-11	1.92213	up	[O]	Posttranslational modification, protein turnover, chaperones	--	--	[O]	Posttranslational modification, protein turnover, chaperones	DnaJ domain	Chaperone protein dnaJ 11, chloroplastic OS=Arabidopsis thaliana OX=3702 GN=ATJ11 PE=1 SV=2	O	Posttranslational modification, protein turnover, chaperones	chaperone protein dnaJ 11, chloroplastic-like [Hevea brasiliensis]
c95924.graph_c0	480	236	1266	58	80	56	31.5	15.89	85.93	3.53	4.88	3.98	2.00065e-13	-3.64175	down	[Q]	Secondary metabolites biosynthesis, transport and catabolism	Molecular Function: lactoylglutathione lyase activity (GO:0004462);; Molecular Function: metal ion binding (GO:0046872);;	--	[G]	Carbohydrate transport and metabolism	Glyoxalase/Bleomycin resistance protein/Dioxygenase superfamily;; Glyoxalase/Bleomycin resistance protein/Dioxygenase superfamily	Lactoylglutathione lyase GLX1 OS=Arabidopsis thaliana OX=3702 GN=GLX1 PE=1 SV=1	E	Amino acid transport and metabolism	putative lactoylglutathione lyase [Carica papaya]
c84584.graph_c0	28	16	11	189	429	74	1.5	1.28	1.18	9.01	18.75	3.52	4.77911e-07	2.79972	up	--	--	Cellular Component: plant-type vacuole membrane (GO:0009705);; Molecular Function: malate transmembrane transporter activity (GO:0015140);; Cellular Component: integral component of membrane (GO:0016021);; Biological Process: malate transmembrane transport (GO:0071423);;	--	[R]	General function prediction only	Aluminium activated malate transporter;; Fusaric acid resistance protein-like	Aluminum-activated malate transporter 2 OS=Arabidopsis thaliana OX=3702 GN=ALMT2 PE=2 SV=2	S	Function unknown	aluminum-activated malate transporter 2-like [Olea europaea var. sylvestris]
c65386.graph_c0	67	39	67	1	3	18	15.03	9.25	15.53	0.21	0.6	4	5.06716e-06	-3.03267	down	--	--	Molecular Function: GTPase activity (GO:0003924);; Molecular Function: GTP binding (GO:0005525);; Cellular Component: intracellular (GO:0005622);; Cellular Component: plasma membrane (GO:0005886);; Cellular Component: cellular bud neck (GO:0005935);; Biological Process: small GTPase mediated signal transduction (GO:0007264);;	--	--	--	Glucose-repressible protein Grg1	--	S	Function unknown	ras-like protein [Alternaria alternata]
c67061.graph_c0	134	120	141	0	2	2	7.76	6.81	8.45	0	0.11	0.12	3.57317e-29	-6.30739	down	--	--	--	--	--	--	--	--	S	Function unknown	hypothetical protein CC77DRAFT_1060033 [Alternaria alternata]
c78953.graph_c0	414	515	523	245	109	166	31.2	39.66	40.67	17.17	7.4	12.61	1.67232e-09	-1.94397	down	--	--	Molecular Function: DNA binding (GO:0003677);;	--	[R]	General function prediction only	C2H2-type zinc finger;; C2H2-type zinc finger	Zinc finger protein ZAT5 OS=Arabidopsis thaliana OX=3702 GN=ZAT5 PE=2 SV=1	S	Function unknown	zinc finger protein ZAT5-like [Herrania umbratica]
c75044.graph_c0	6216	8039	6333	3996	4792	3576	507.9	673.06	534.59	303.77	352.88	294.73	7.98841e-16	-1.2665	down	--	--	Molecular Function: structural constituent of ribosome (GO:0003735);; Biological Process: translation (GO:0006412);; Biological Process: mitochondrial transport (GO:0006839);; Cellular Component: integral component of membrane (GO:0016021);; Cellular Component: mitochondrial membrane (GO:0031966);;	K15104|2.79569e-121|rcu:8267054|K15104 solute carrier family 25 (mitochondrial oxoglutarate transporter), member 11 | (RefSeq) mitochondrial uncoupling protein 5	[C]	Energy production and conversion	Mitochondrial carrier protein	Mitochondrial uncoupling protein 5 OS=Arabidopsis thaliana OX=3702 GN=PUMP5 PE=2 SV=1	S	Function unknown	PREDICTED: mitochondrial uncoupling protein 5 [Ricinus communis]
c96199.graph_c1	976	1132	999	734	623	552	21.42	24.89	21.69	15.84	12.25	12.59	4.14267e-12	-1.22578	down	[T]	Signal transduction mechanisms	Cellular Component: integral component of membrane (GO:0016021);; Molecular Function: oxidoreductase activity (GO:0016491);; Biological Process: oxidation-reduction process (GO:0055114);;	--	[PQ]	--	Ferric reductase NAD binding domain;; Oxidoreductase NAD-binding domain;; FAD-binding domain	Ferric reduction oxidase 5 OS=Arabidopsis thaliana OX=3702 GN=FRO5 PE=2 SV=1	U	Intracellular trafficking, secretion, and vesicular transport	PREDICTED: ferric reduction oxidase 2 [Vitis vinifera]
c86144.graph_c2	1061	567	1118	668	384	172	79.03	43.24	86.05	46.33	26.15	12.94	0.000453755	-1.61643	down	[O]	Posttranslational modification, protein turnover, chaperones	Molecular Function: ATP binding (GO:0005524);;	K03283|2.24606e-143|egr:104432002|K03283 heat shock 70kDa protein 1/8 | (RefSeq) probable mediator of RNA polymerase II transcription subunit 37c	[O]	Posttranslational modification, protein turnover, chaperones	Hsp70 protein;; NAD-specific glutamate dehydrogenase	Probable mediator of RNA polymerase II transcription subunit 37c OS=Arabidopsis thaliana OX=3702 GN=MED37C PE=1 SV=1	O	Posttranslational modification, protein turnover, chaperones	hypothetical protein CISIN_1g020168mg [Citrus sinensis]
c95566.graph_c0	9	7	3	279	350	431	0.32	0.25	0.11	9.27	11.26	15.53	4.61578e-36	5.00944	up	--	;;	Molecular Function: protein kinase activity (GO:0004672);; Molecular Function: ATP binding (GO:0005524);; Cellular Component: plasma membrane (GO:0005886);; Biological Process: protein phosphorylation (GO:0006468);; Cellular Component: integral component of membrane (GO:0016021);;	--	--	--	Protein tyrosine kinase;; Protein kinase domain;; Leucine rich repeat;; Leucine rich repeat N-terminal domain;; Leucine Rich repeats (2 copies);; Leucine Rich Repeat	Protein STRUBBELIG-RECEPTOR FAMILY 8 OS=Arabidopsis thaliana OX=3702 GN=SRF8 PE=2 SV=1	T	Signal transduction mechanisms	protein STRUBBELIG-RECEPTOR FAMILY 8-like [Olea europaea var. sylvestris]
c88200.graph_c0	158	201	126	474	718	705	5.95	7.66	4.8	15.94	23.17	25.41	1.46567e-08	1.40789	up	--	--	Molecular Function: DNA binding (GO:0003677);; Cellular Component: nucleus (GO:0005634);; Biological Process: xylem development (GO:0010089);; Biological Process: negative regulation of transcription, DNA-templated (GO:0045892);; Biological Process: regulation of secondary cell wall biogenesis (GO:2000652);;	--	[K]	Transcription	KNOX2 domain;; KNOX1 domain;; Homeobox KN domain;; Homeobox domain	Homeobox protein HD1 OS=Brassica napus OX=3708 GN=HD1 PE=2 SV=1	K	Transcription	hypothetical protein B456_004G206600 [Gossypium raimondii]
c97475.graph_c0	52	68	77	171	207	204	1.45	1.91	2.21	4.46	5.21	5.79	6.57263e-05	1.00693	up	--	--	Cellular Component: chloroplast thylakoid (GO:0009534);;	--	--	--	--	MAR-binding filament-like protein 1-1 OS=Nicotiana tabacum OX=4097 GN=MFP1-1 PE=2 SV=1	S	Function unknown	MAR-binding filament-like protein 1-1 [Quercus suber]
c101813.graph_c1	848	813	820	2487	2713	2540	33.56	33.39	33.4	92.7	98.09	103.17	7.27842e-19	1.09713	up	[J]	Translation, ribosomal structure and biogenesis	Molecular Function: RNA binding (GO:0003723);; Molecular Function: structural constituent of ribosome (GO:0003735);; Biological Process: translation (GO:0006412);; Cellular Component: small ribosomal subunit (GO:0015935);;	K02989|7.36015e-112|egr:104446407|K02989 small subunit ribosomal protein S5e | (RefSeq) 40S ribosomal protein S5	[J]	Translation, ribosomal structure and biogenesis	Ribosomal protein S7p/S5e	40S ribosomal protein S5-1 OS=Arabidopsis thaliana OX=3702 GN=RPS5A PE=1 SV=1	J	Translation, ribosomal structure and biogenesis	PREDICTED: 40S ribosomal protein S5-like [Juglans regia]
c89073.graph_c0	133	163	119	377	877	207	9.28	11.67	8.6	24.51	54.88	14.54	0.00822999	1.18279	up	[R]	General function prediction only	--	--	[MW]	--	Fasciclin domain	Fasciclin-like arabinogalactan protein 17 OS=Arabidopsis thaliana OX=3702 GN=FLA17 PE=2 SV=1	M	Cell wall/membrane/envelope biogenesis	PREDICTED: fasciclin-like arabinogalactan protein 17 [Vitis vinifera]
c79965.graph_c0	21	20	17	65	64	54	4.19	4.14	3.23	10.53	11.02	9.99	0.00276864	1.08254	up	--	--	--	--	[R]	General function prediction only	--	--	S	Function unknown	PREDICTED: protein SIP5-like [Lupinus angustifolius]
c82330.graph_c0	16	12	11	46	84	52	1.11	0.79	0.79	2.79	5.06	3.57	0.000224866	1.58734	up	--	--	Molecular Function: phosphoprotein phosphatase activity (GO:0004721);; Molecular Function: calcium ion binding (GO:0005509);; Biological Process: protein dephosphorylation (GO:0006470);;	K06268|7.5196e-124|egr:104437728|K06268 serine/threonine-protein phosphatase 2B regulatory subunit | (RefSeq) calcineurin B-like protein 4	[T]	Signal transduction mechanisms	EF hand;; EF-hand domain;; EF-hand domain pair;; EF hand;; EF-hand domain pair	Calcineurin B-like protein 4 OS=Arabidopsis thaliana OX=3702 GN=CBL4 PE=1 SV=3	DTZ	--	calcineurin B-like protein 7 [Morus notabilis]
c60623.graph_c1	1	10	3	17	27	67	0.27	2.9	0.84	4.21	6.49	17.99	0.0051001	2.08297	up	--	--	--	--	--	--	--	Phytosulfokines 2 OS=Arabidopsis thaliana OX=3702 GN=PSK2 PE=2 SV=1	--	--	--
c98882.graph_c0	782	754	636	3028	2959	2526	41.9	40.3	34.45	148.24	141.36	131.99	2.10166e-19	1.42328	up	--	--	Cellular Component: plasma membrane (GO:0005886);; Molecular Function: zinc ion binding (GO:0008270);; Cellular Component: integral component of membrane (GO:0016021);; Molecular Function: cellulose synthase (UDP-forming) activity (GO:0016760);; Biological Process: cellulose biosynthetic process (GO:0030244);; Biological Process: cell wall organization (GO:0071555);;	K10999|0|vvi:100254408|K10999 cellulose synthase A [EC:2.4.1.12] | (RefSeq) cellulose synthase A catalytic subunit 1 [UDP-forming]	--	--	Cellulose synthase;; Zinc-binding RING-finger;; RING/Ubox like zinc-binding domain	Cellulose synthase A catalytic subunit 1 [UDP-forming] OS=Arabidopsis thaliana OX=3702 GN=CESA1 PE=1 SV=1	M	Cell wall/membrane/envelope biogenesis	PREDICTED: cellulose synthase A catalytic subunit 1 [UDP-forming] [Vitis vinifera]
c63040.graph_c0	111	94	146	67	64	71	15	13.17	20.38	8.37	7.75	9.61	7.08051e-06	-1.30843	down	[C]	Energy production and conversion	Biological Process: metabolic process (GO:0008152);; Molecular Function: transferase activity, transferring acyl groups, acyl groups converted into alkyl on transfer (GO:0046912);;	K01648|3.60073e-39|spen:107007996|K01648 ATP citrate (pro-S)-lyase [EC:2.3.3.8] | (RefSeq) ATP-citrate synthase beta chain protein 2-like	[C]	Energy production and conversion	--	ATP-citrate synthase beta chain protein 2 OS=Arabidopsis thaliana OX=3702 GN=ACLB-2 PE=1 SV=1	C	Energy production and conversion	atp-citrate synthase beta chain protein 1 [Quercus suber]
c86408.graph_c0	46	57	69	20	16	6	1.46	1.91	2.89	0.6	0.46	0.36	3.58433e-08	-2.43621	down	--	--	Biological Process: signal transduction (GO:0007165);; Cellular Component: membrane (GO:0016020);;	--	--	--	--	--	S	Function unknown	PREDICTED: uncharacterized protein LOC102626345 isoform X2 [Citrus sinensis]
c104185.graph_c0	1	3	6	32	77	97	0.09	0.27	0.55	2.63	6.13	8.64	6.1077e-08	3.36182	up	[O]	Posttranslational modification, protein turnover, chaperones	--	--	[O]	Posttranslational modification, protein turnover, chaperones	Redoxin;; AhpC/TSA family	Peroxiredoxin-2E-1, chloroplastic OS=Oryza sativa subsp. japonica OX=39947 GN=PRXIIE-1 PE=2 SV=1	O	Posttranslational modification, protein turnover, chaperones	PREDICTED: peroxiredoxin-2E-1, chloroplastic-like [Vitis vinifera]
c87819.graph_c0	34	48	27	139	151	119	2.12	4.21	1.88	9.36	8.66	8.72	4.93993e-06	1.34145	up	--	--	Biological Process: ubiquitin-dependent protein catabolic process (GO:0006511);; Molecular Function: zinc ion binding (GO:0008270);; Biological Process: protein deubiquitination (GO:0016579);; Molecular Function: thiol-dependent ubiquitinyl hydrolase activity (GO:0036459);;	K11844|1.11098e-18|vvi:100255551|K11844 ubiquitin carboxyl-terminal hydrolase 16/45 [EC:3.4.19.12] | (RefSeq) ubiquitin carboxyl-terminal hydrolase 2	[O]	Posttranslational modification, protein turnover, chaperones	--	Ubiquitin carboxyl-terminal hydrolase 1 OS=Arabidopsis thaliana OX=3702 GN=UBP1 PE=1 SV=2	O	Posttranslational modification, protein turnover, chaperones	PREDICTED: ubiquitin carboxyl-terminal hydrolase 2 [Vitis vinifera]
c100420.graph_c0	911	905	1276	3267	3276	3822	35.37	35.6	51.23	119.37	115.86	151.38	6.98459e-08	1.19111	up	[K]	Transcription	Cellular Component: integral component of membrane (GO:0016021);;	K14515|0|pop:POPTR_0006s06770g|K14515 EIN3-binding F-box protein | (RefSeq) POPTRDRAFT_819089; hypothetical protein	[R]	General function prediction only	Leucine Rich repeat;; Leucine Rich repeats (2 copies);; Leucine Rich Repeat	EIN3-binding F-box protein 1 OS=Arabidopsis thaliana OX=3702 GN=EBF1 PE=1 SV=1	S	Function unknown	PREDICTED: EIN3-binding F-box protein 1-like [Populus euphratica]
c84081.graph_c2	277	209	168	155	158	155	68.62	54.95	43	35.04	34.66	38.01	8.71272e-05	-1.004	down	--	--	Molecular Function: cysteine-type endopeptidase activity (GO:0004197);; Cellular Component: vacuole (GO:0005773);; Biological Process: vacuolar protein processing (GO:0006624);; Biological Process: proteolysis involved in cellular protein catabolic process (GO:0051603);;	K01369|2.34352e-40|gmx:100791675|K01369 legumain [EC:3.4.22.34] | (RefSeq) vacuolar-processing enzyme	[O]	Posttranslational modification, protein turnover, chaperones	--	Vacuolar-processing enzyme OS=Phaseolus vulgaris OX=3885 PE=1 SV=1	O	Posttranslational modification, protein turnover, chaperones	PREDICTED: vacuolar-processing enzyme [Glycine max]
c92981.graph_c0	19	24	27	111	154	98	0.71	0.93	1.04	3.99	5.42	3.77	4.38812e-08	1.77486	up	--	--	Molecular Function: nucleotide binding (GO:0000166);; Molecular Function: nucleic acid binding (GO:0003676);; Molecular Function: hydrolase activity, hydrolyzing O-glycosyl compounds (GO:0004553);; Biological Process: carbohydrate metabolic process (GO:0005975);; Molecular Function: zinc ion binding (GO:0008270);; Cellular Component: integral component of membrane (GO:0016021);; Molecular Functio…	--	--	--	Glycosyl hydrolases family 17;; X8 domain	Glucan endo-1,3-beta-glucosidase 9 OS=Arabidopsis thaliana OX=3702 GN=At5g58480 PE=1 SV=1	G	Carbohydrate transport and metabolism	glucan endo-1,3-beta-glucosidase 9 [Hevea brasiliensis]
c88882.graph_c0	9	13	12	83	96	81	0.49	0.29	0.55	2.76	5.53	3.19	3.32316e-10	2.30575	up	[E]	Amino acid transport and metabolism	Cellular Component: membrane (GO:0016020);;	K14638|0|pop:POPTR_0001s18640g|K14638 solute carrier family 15 (peptide/histidine transporter), member 3/4 | (RefSeq) POPTRDRAFT_751814; hypothetical protein	[E]	Amino acid transport and metabolism	POT family	Protein NRT1/ PTR FAMILY 1.2 OS=Arabidopsis thaliana OX=3702 GN=NPF1.2 PE=1 SV=1	E	Amino acid transport and metabolism	protein NRT1/ PTR FAMILY 1.2-like [Olea europaea var. sylvestris]
c94478.graph_c0	20	32	34	97	104	78	0.42	0.69	0.73	2	2.02	1.75	0.000740928	1.12515	up	--	--	--	--	[R]	General function prediction only	PPR repeat;; PPR repeat family;; PPR repeat;; Pentatricopeptide repeat domain;; Pentacotripeptide-repeat region of PRORP;; Mitochondrial 28S ribosomal protein S27	Pentatricopeptide repeat-containing protein At1g08610 OS=Arabidopsis thaliana OX=3702 GN=At1g08610 PE=2 SV=1	S	Function unknown	PREDICTED: pentatricopeptide repeat-containing protein At1g08610 [Vitis vinifera]
c101290.graph_c0	158	180	132	100	114	100	3.23	3.71	1.62	2.38	2.93	2.1	3.92056e-07	-1.10475	down	--	--	Cellular Component: membrane (GO:0016020);; Molecular Function: transferase activity (GO:0016740);;	K10999|1.17562e-16|ppp:PHYPADRAFT_192909|K10999 cellulose synthase A [EC:2.4.1.12] | (RefSeq) hypothetical protein	--	--	Cellulose synthase	Probable cellulose synthase A catalytic subunit 8 [UDP-forming] OS=Oryza sativa subsp. japonica OX=39947 GN=CESA8 PE=1 SV=1	M	Cell wall/membrane/envelope biogenesis	probable cellulose synthase A catalytic subunit 8 [UDP-forming] [Dendrobium catenatum]
c90883.graph_c0	16	7	9	82	88	150	0.43	0.19	0.25	2.05	2.12	4.06	1.06414e-08	2.62203	up	--	--	Cellular Component: membrane (GO:0016020);;	--	[GMW]	--	Exostosin family	Probable glycosyltransferase At5g03795 OS=Arabidopsis thaliana OX=3702 GN=At5g03795 PE=3 SV=2	S	Function unknown	PREDICTED: probable glycosyltransferase At3g42180 isoform X1 [Vitis vinifera]
c83333.graph_c0	40	31	43	266	536	673	2.42	1.91	2.69	15.02	29.32	41.27	1.58822e-16	3.02844	up	--	--	--	--	--	--	C1 domain	--	S	Function unknown	PREDICTED: uncharacterized protein LOC108809441 [Raphanus sativus]
c91314.graph_c0	36	43	27	121	211	149	2.09	2.6	1.62	6.57	11.29	9.07	3.82618e-07	1.59318	up	--	--	Molecular Function: DNA binding (GO:0003677);; Molecular Function: DNA ligase (ATP) activity (GO:0003910);; Molecular Function: NAD+ ADP-ribosyltransferase activity (GO:0003950);; Cellular Component: nucleus (GO:0005634);; Cellular Component: cytoplasm (GO:0005737);; Biological Process: lagging strand elongation (GO:0006273);; Biological Process: protein ADP-ribosylation (GO:0006471);; Molecular …	K10798|0|pper:PRUPE_ppa000811mg|K10798 poly [ADP-ribose] polymerase [EC:2.4.2.30] | (RefSeq) hypothetical protein	[KLO]	--	Poly(ADP-ribose) polymerase, regulatory domain;; WGR domain;; BRCA1 C Terminus (BRCT) domain;; BRCT domain, a BRCA1 C-terminus domain	Poly [ADP-ribose] polymerase 1 OS=Arabidopsis thaliana OX=3702 GN=PARP1 PE=1 SV=2	S	Function unknown	poly [ADP-ribose] polymerase 1 [Quercus suber]
c95131.graph_c0	29	26	25	73	130	139	0.6	0.55	0.54	1.43	2.46	2.95	3.61875e-05	1.49913	up	[K]	Transcription	--	--	[R]	General function prediction only	Leucine rich repeat;; Leucine Rich repeats (2 copies);; Leucine Rich Repeat;; Leucine rich repeat N-terminal domain;; Leucine rich repeat	Receptor-like protein 6 OS=Arabidopsis thaliana OX=3702 GN=RLP6 PE=3 SV=1	S	Function unknown	PREDICTED: receptor-like protein 12 [Vitis vinifera]
c94471.graph_c0	30	20	21	84	90	84	0.8	0.72	0.73	3.21	2.81	3.52	0.000108779	1.28281	up	--	--	Cellular Component: Golgi membrane (GO:0000139);; Biological Process: protein glycosylation (GO:0006486);; Molecular Function: galactosyltransferase activity (GO:0008378);; Cellular Component: integral component of membrane (GO:0016021);;	K20856|0|cmo:103482875|K20856 beta-1,6-galactosyltransferase [EC:2.4.1.-] | (RefSeq) beta-1,6-galactosyltransferase GALT31A	[G]	Carbohydrate transport and metabolism	Galactosyltransferase;; Domain of unknown function (DUF4094)	Beta-1,6-galactosyltransferase GALT31A OS=Arabidopsis thaliana OX=3702 GN=GALT31A PE=1 SV=1	S	Function unknown	beta-1,6-galactosyltransferase GALT31A [Momordica charantia]
c97555.graph_c0	3236	3715	2856	2418	2311	1705	108.18	124.2	96.57	76.89	70.3	55.53	2.028e-09	-1.1336	down	[T]	Signal transduction mechanisms	Biological Process: pattern recognition receptor signaling pathway (GO:0002221);; Molecular Function: protein serine/threonine kinase activity (GO:0004674);; Molecular Function: ATP binding (GO:0005524);; Cellular Component: plasma membrane (GO:0005886);; Biological Process: defense response to bacterium, incompatible interaction (GO:0009816);; Biological Process: protein autophosphorylation (GO:…	K13430|7.37228e-158|sind:105168454|K13430 serine/threonine-protein kinase PBS1 [EC:2.7.11.1] | (RefSeq) serine/threonine-protein kinase PBS1	[T]	Signal transduction mechanisms	Protein kinase domain;; Protein tyrosine kinase;; Protein tyrosine kinase;; Protein kinase domain	Serine/threonine-protein kinase PBS1 OS=Arabidopsis thaliana OX=3702 GN=PBS1 PE=1 SV=1	T	Signal transduction mechanisms	serine/threonine-protein kinase PBS1 [Sesamum indicum]
c102222.graph_c0	40	74	59	43	21	13	0.8	1.74	1.33	0.83	0.42	0.32	0.00114313	-1.58549	down	--	--	--	--	[R]	General function prediction only	Reverse transcriptase (RNA-dependent DNA polymerase);; Integrase core domain;; Retrotransposon gag protein	RNA-directed DNA polymerase homolog OS=Oenothera berteroana OX=3950 PE=4 SV=1	L	Replication, recombination and repair	LOW QUALITY PROTEIN: uncharacterized protein LOC112096422 [Citrus clementina]
c85177.graph_c0	21	18	27	123	127	111	1.25	1.07	1.79	6.72	6.74	6.46	1.85929e-09	1.85986	up	--	--	Molecular Function: catalytic activity (GO:0003824);;	--	--	--	--	--	S	Function unknown	uncharacterized protein LOC18044667 isoform X2 [Citrus clementina]
c103326.graph_c1	1051	1086	1185	905	752	688	18.39	19.41	21.57	16.28	14.42	14.81	3.39404e-08	-1.02904	down	[J]	Translation, ribosomal structure and biogenesis	Molecular Function: organic cyclic compound binding (GO:0097159);; Molecular Function: heterocyclic compound binding (GO:1901363);;	--	[A]	RNA processing and modification	RNA recognition motif. (a.k.a. RRM, RBD, or RNP domain);; Tetratricopeptide repeat;; Lsm interaction motif	U11/U12 small nuclear ribonucleoprotein 31 kDa protein OS=Arabidopsis thaliana OX=3702 GN=SNRNP31 PE=2 SV=1	S	Function unknown	PREDICTED: squamous cell carcinoma antigen recognized by T-cells 3 isoform X1 [Vitis vinifera]
c84726.graph_c5	98	58	98	48	62	61	10	6.22	10.52	4.6	5.92	6.23	0.00136859	-1.08695	down	--	--	--	K12741|2.01755e-11|nnu:104593496|K12741 heterogeneous nuclear ribonucleoprotein A1/A3 | (RefSeq) UBP1-associated protein 2A-like	--	--	--	--	--	--	PREDICTED: UBP1-associated protein 2A-like [Nelumbo nucifera]
c90871.graph_c0	14	18	29	76	71	111	1.3	1.97	2.88	6.65	6.47	11.57	0.000403179	1.47773	up	--	--	Biological Process: response to stress (GO:0006950);;	--	--	--	Universal stress protein family	--	S	Function unknown	PREDICTED: uncharacterized protein LOC108994577 [Juglans regia]
c73979.graph_c0	21	24	38	0	1	0	1.95	2.29	3.64	0	0.08	0	2.31632e-10	-4.9278	down	--	--	Cellular Component: Golgi apparatus (GO:0005794);; Cellular Component: plasma membrane (GO:0005886);; Cellular Component: integral component of membrane (GO:0016021);; Cellular Component: eisosome (GO:0032126);; Cellular Component: growing cell tip (GO:0035838);; Cellular Component: membrane raft (GO:0045121);; Biological Process: eisosome assembly (GO:0070941);; Biological Process: protein local…	--	--	--	Membrane-associating domain	--	U	Intracellular trafficking, secretion, and vesicular transport	hypothetical protein CC77DRAFT_935807 [Alternaria alternata]
c86313.graph_c0	38	35	38	107	135	110	3.33	3.16	3.52	8.67	10.2	9.57	6.04665e-05	1.09968	up	[H]	Coenzyme transport and metabolism	Biological Process: regulation of cell growth (GO:0001558);; Molecular Function: phosphopantothenoylcysteine decarboxylase activity (GO:0004633);; Biological Process: response to salt stress (GO:0009651);; Molecular Function: FMN binding (GO:0010181);; Biological Process: protein homotrimerization (GO:0070207);;	K01598|4.47093e-135|rcu:8275083|K01598 phosphopantothenoylcysteine decarboxylase [EC:4.1.1.36] | (RefSeq) phosphopantothenoylcysteine decarboxylase	[PD]	--	Flavoprotein	Phosphopantothenoylcysteine decarboxylase OS=Arabidopsis thaliana OX=3702 GN=HAL3A PE=1 SV=1	H	Coenzyme transport and metabolism	PREDICTED: phosphopantothenoylcysteine decarboxylase [Ricinus communis]
c81882.graph_c0	19	19	22	98	211	161	0.51	0.51	0.65	2.64	5.36	4.43	2.1322e-10	2.32686	up	[O]	Posttranslational modification, protein turnover, chaperones	Molecular Function: serine-type endopeptidase activity (GO:0004252);; Cellular Component: cell wall (GO:0005618);; Biological Process: proteolysis (GO:0006508);;	--	--	--	Subtilase family;; Subtilase family;; Peptidase inhibitor I9	Subtilisin-like protease SBT1.6 OS=Arabidopsis thaliana OX=3702 GN=SBT1.6 PE=2 SV=1	O	Posttranslational modification, protein turnover, chaperones	subtilisin-like protease SBT3.9 [Manihot esculenta]
c101839.graph_c2	212	304	216	652	853	844	15.42	18.66	13.31	37.98	44.14	53.97	5.56824e-08	1.13468	up	[K]	Transcription	Molecular Function: protein serine/threonine kinase activity (GO:0004674);; Molecular Function: ATP binding (GO:0005524);; Biological Process: protein phosphorylation (GO:0006468);; Cellular Component: integral component of membrane (GO:0016021);;	--	--	--	Leucine rich repeat;; Protein tyrosine kinase;; Protein kinase domain;; Leucine Rich repeats (2 copies);; Leucine rich repeat N-terminal domain;; Leucine Rich Repeat;; Protein tyrosine kinase;; Protein kinase domain	LRR receptor kinase SERK2 OS=Oryza sativa subsp. japonica OX=39947 GN=SERK4 PE=3 SV=1	T	Signal transduction mechanisms	PREDICTED: probable LRR receptor-like serine/threonine-protein kinase At5g10290 isoform X2 [Nicotiana attenuata]
c94327.graph_c0	49	47	110	134	393	378	3.29	3.05	6.98	8.16	23.36	24.73	0.00192239	1.48106	up	--	--	--	--	--	--	--	WRKY transcription factor 22 OS=Arabidopsis thaliana OX=3702 GN=WRKY22 PE=2 SV=1	K	Transcription	unnamed protein product, partial [Vitis vinifera]
c100384.graph_c0	4260	4437	3617	2528	2592	2399	132.21	135.05	112.8	75.9	83.28	81.37	1.41949e-20	-1.24149	down	--	--	Cellular Component: integral component of membrane (GO:0016021);;	K17086|0|nnu:104603272|K17086 transmembrane 9 superfamily member 2/4 | (RefSeq) transmembrane 9 superfamily member 10-like	[U]	Intracellular trafficking, secretion, and vesicular transport	Endomembrane protein 70	Transmembrane 9 superfamily member 8 OS=Arabidopsis thaliana OX=3702 GN=TMN8 PE=2 SV=1	S	Function unknown	PREDICTED: transmembrane 9 superfamily member 10-like [Nelumbo nucifera]
c101258.graph_c0	767	895	1064	352	833	332	33.43	37.3	47.32	14.35	34.22	15.66	6.83852e-05	-1.37054	down	--	--	Cellular Component: cytoplasm (GO:0005737);; Cellular Component: membrane (GO:0016020);;	--	--	--	GDP-fucose protein O-fucosyltransferase	O-fucosyltransferase 19 OS=Arabidopsis thaliana OX=3702 GN=OFUT19 PE=2 SV=1	S	Function unknown	PREDICTED: uncharacterized protein At1g04910 [Vitis vinifera]
c61196.graph_c0	55	38	79	20	27	43	23.17	17.4	34.48	7.55	9.94	17.72	0.00209414	-1.39838	down	--	--	Molecular Function: transferase activity (GO:0016740);;	--	[L]	Replication, recombination and repair	--	--	J	Translation, ribosomal structure and biogenesis	hypothetical protein CDL15_Pgr008956 [Punica granatum]
c82802.graph_c0	20	73	20	2	0	0	0.83	3.04	0.81	0.08	0	0	1.18494e-09	-4.72362	down	[L]	Replication, recombination and repair	Molecular Function: DNA binding (GO:0003677);; Molecular Function: nuclease activity (GO:0004518);; Cellular Component: nucleus (GO:0005634);; Biological Process: DNA repair (GO:0006281);; Biological Process: nucleic acid phosphodiester bond hydrolysis (GO:0090305);;	K10746|1.04912e-168|vvi:100262876|K10746 exonuclease 1 [EC:3.1.-.-] | (RefSeq) exonuclease 1	[L]	Replication, recombination and repair	XPG I-region	Exonuclease 1 OS=Arabidopsis thaliana OX=3702 GN=EXO1 PE=2 SV=2	L	Replication, recombination and repair	PREDICTED: exonuclease 1 isoform X2 [Vitis vinifera]
c100596.graph_c0	1714	1860	1900	457	481	483	45.25	50.68	53.17	12.07	13.18	15.92	1.12271e-75	-2.47036	down	--	--	Cellular Component: Golgi apparatus (GO:0005794);; Biological Process: protein glycosylation (GO:0006486);; Molecular Function: UDP-galactose:N-glycan beta-1,3-galactosyltransferase activity (GO:0010488);; Biological Process: Lewis a epitope biosynthetic process (GO:0010493);; Cellular Component: integral component of membrane (GO:0016021);; Molecular Function: carbohydrate binding (GO:0030246);;	K14413|0|vvi:100244775|K14413 beta-1,3-galactosyltransferase [EC:2.4.1.-] | (RefSeq) beta-1,3-galactosyltransferase GALT1	[G]	Carbohydrate transport and metabolism	Galactoside-binding lectin;; Galactosyltransferase	Beta-1,3-galactosyltransferase GALT1 OS=Arabidopsis thaliana OX=3702 GN=GALT1 PE=1 SV=1	S	Function unknown	PREDICTED: beta-1,3-galactosyltransferase GALT1 [Vitis vinifera]
c92610.graph_c0	2587	3425	2583	1398	1050	903	117.05	145.74	111.83	54.95	39.43	38.87	9.16255e-17	-1.86117	down	[E]	Amino acid transport and metabolism	Molecular Function: prephenate dehydratase activity (GO:0004664);; Biological Process: L-phenylalanine biosynthetic process (GO:0009094);; Cellular Component: chloroplast stroma (GO:0009570);; Molecular Function: amino acid binding (GO:0016597);; Molecular Function: arogenate dehydratase activity (GO:0047769);;	K05359|4.78949e-162|vvi:100265426|K05359 arogenate/prephenate dehydratase [EC:4.2.1.91 4.2.1.51] | (RefSeq) arogenate dehydratase/prephenate dehydratase 1, chloroplastic	[E]	Amino acid transport and metabolism	Prephenate dehydratase	Arogenate dehydratase/prephenate dehydratase 1, chloroplastic OS=Arabidopsis thaliana OX=3702 GN=ADT1 PE=1 SV=1	E	Amino acid transport and metabolism	unnamed protein product, partial [Vitis vinifera]
c85677.graph_c1	8	6	2	55	48	74	1.34	1.05	0.35	8.51	7.2	12.4	2.06205e-07	2.70896	up	--	--	Molecular Function: pectate lyase activity (GO:0030570);; Biological Process: pectin catabolic process (GO:0045490);; Molecular Function: metal ion binding (GO:0046872);;	K01728|1.22084e-25|sind:105157315|K01728 pectate lyase [EC:4.2.2.2] | (RefSeq) probable pectate lyase 18	--	--	--	Putative pectate lyase 11 OS=Arabidopsis thaliana OX=3702 GN=At3g27400 PE=3 SV=2	G	Carbohydrate transport and metabolism	probable pectate lyase 18 [Olea europaea var. sylvestris]
c103648.graph_c0	1919	2120	2297	1511	974	906	60.28	64.26	71.11	37.42	29.21	27.52	2.85849e-08	-1.40802	down	--	--	Molecular Function: ubiquitin-protein transferase activity (GO:0004842);; Cellular Component: nucleus (GO:0005634);; Molecular Function: zinc ion binding (GO:0008270);; Biological Process: protein ubiquitination (GO:0016567);; Biological Process: regulation of defense response (GO:0031347);;	K19042|7.01073e-179|pper:PRUPE_ppa008184mg|K19042 E3 ubiquitin-protein ligase BOI and related proteins [EC:2.3.2.27] | (RefSeq) hypothetical protein	[O]	Posttranslational modification, protein turnover, chaperones	Zinc finger, C3HC4 type (RING finger)	DNA (cytosine-5)-methyltransferase DRM1 OS=Arabidopsis thaliana OX=3702 GN=DRM1 PE=3 SV=2	S	Function unknown	E3 ubiquitin-protein ligase BOI [Carica papaya]
c101714.graph_c0	88	108	82	297	291	255	2.87	3.62	2.79	9.17	8.71	8.53	4.5907e-07	1.05332	up	--	--	--	K13150|1.3358e-158|vvi:100256103|K13150 coilin | (RefSeq) coilin	--	--	Coilin N-terminus	Coilin OS=Arabidopsis thaliana OX=3702 GN=COIL PE=1 SV=1	S	Function unknown	PREDICTED: coilin isoform X3 [Vitis vinifera]
c98372.graph_c0	26	22	23	5	11	11	2.96	1.6	3.17	0.45	1.39	1.14	0.000395863	-1.80411	down	--	--	Molecular Function: nucleic acid binding (GO:0003676);; Molecular Function: ATP-dependent RNA helicase activity (GO:0004004);; Molecular Function: ATP binding (GO:0005524);; Biological Process: translational initiation (GO:0006413);; Biological Process: response to stress (GO:0006950);; Biological Process: response to temperature stimulus (GO:0009266);; Biological Process: regulation of gene expr…	K18655|1.96648e-41|sly:101243705|K18655 ATP-dependent RNA helicase DDX19/DBP5 [EC:3.6.4.13] | (RefSeq) DEAD-box ATP-dependent RNA helicase 38	[A]	RNA processing and modification	--	DEAD-box ATP-dependent RNA helicase 38 OS=Oryza sativa subsp. japonica OX=39947 GN=Os03g0158200 PE=3 SV=1	L	Replication, recombination and repair	unnamed protein product [Coffea canephora]
c93624.graph_c0	6	1	4	36	108	69	0.43	0.05	0.19	2	5.33	3.19	3.60876e-08	3.29771	up	[E]	Amino acid transport and metabolism	Molecular Function: serine-type carboxypeptidase activity (GO:0004185);; Cellular Component: vacuole (GO:0005773);; Cellular Component: integral component of membrane (GO:0016021);; Biological Process: proteolysis involved in cellular protein catabolic process (GO:0051603);;	K16297|0|pop:POPTR_0010s15920g|K16297 serine carboxypeptidase-like clade II [EC:3.4.16.-] | (RefSeq) POPTRDRAFT_1091180; serine carboxypeptidase S10 family protein	[OE]	--	Serine carboxypeptidase;; Serine carboxypeptidase	Serine carboxypeptidase-like 33 OS=Arabidopsis thaliana OX=3702 GN=SCPL33 PE=2 SV=2	E	Amino acid transport and metabolism	serine carboxypeptidase S10 family protein [Populus trichocarpa]
c99422.graph_c0	1437	1299	1381	6914	8361	6229	99.93	91.66	101.73	456.15	545.06	464.06	2.23303e-34	1.82701	up	--	--	Cellular Component: integral component of membrane (GO:0016021);;	--	--	--	Protein of unknown function (DUF640)	Protein LIGHT-DEPENDENT SHORT HYPOCOTYLS 10 OS=Arabidopsis thaliana OX=3702 GN=LSH10 PE=1 SV=1	S	Function unknown	hypothetical protein POPTR_0001s40140g [Populus trichocarpa]
c82618.graph_c0	1199798	1096718	1153974	907485	502265	455992	105001	98475.6	104320	73835.7	39588.3	40223.2	3.26324e-06	-1.38348	down	--	--	Cellular Component: extracellular region (GO:0005576);;	--	--	--	--	Kiwellin OS=Actinidia deliciosa OX=3627 PE=1 SV=1	S	Function unknown	kiwellin [Actinidia arguta]
c77457.graph_c0	137	25	222	7	8	12	17.41	3.23	29.1	0.83	0.92	1.54	7.33246e-10	-3.85686	down	--	--	--	--	--	--	--	--	S	Function unknown	PREDICTED: uncharacterized protein LOC105108532 [Populus euphratica]
c93013.graph_c0	178	115	182	451	848	1044	7.82	5.11	8.23	18.12	32.64	44.97	1.20592e-06	1.69663	up	[QV]	Secondary metabolites biosynthesis, transport and catabolism ;; Defense mechanisms	Molecular Function: monooxygenase activity (GO:0004497);; Molecular Function: iron ion binding (GO:0005506);; Molecular Function: oxidoreductase activity, acting on paired donors, with incorporation or reduction of molecular oxygen (GO:0016705);; Molecular Function: heme binding (GO:0020037);; Molecular Function: secologanin synthase activity (GO:0050616);; Biological Process: oxidation-reduction…	K10717|0|sind:105177944|K10717 cytokinin trans-hydroxylase | (RefSeq) cytokinin hydroxylase	[QI]	--	Cytochrome P450	Cytokinin hydroxylase OS=Arabidopsis thaliana OX=3702 GN=CYP735A1 PE=1 SV=1	Q	Secondary metabolites biosynthesis, transport and catabolism	cytokinin hydroxylase [Sesamum indicum]
c77948.graph_c0	1	0	0	17	19	26	0.1	0	0	1.62	1.75	2.68	1.37546e-05	3.67612	up	--	--	Biological Process: DNA metabolic process (GO:0006259);; Biological Process: cellular macromolecule biosynthetic process (GO:0034645);; Molecular Function: organic cyclic compound binding (GO:0097159);; Molecular Function: heterocyclic compound binding (GO:1901363);;	--	[L]	Replication, recombination and repair	--	Protein STICHEL-like 3 OS=Arabidopsis thaliana OX=3702 GN=At4g18820 PE=3 SV=1	L	Replication, recombination and repair	PREDICTED: protein STICHEL-like 3 isoform X1 [Vitis vinifera]
c99141.graph_c0	5	12	6	37	34	39	0.27	0.5	0.23	1.31	1.21	1.55	0.00156585	1.61203	up	[M]	Cell wall/membrane/envelope biogenesis	Molecular Function: protein serine/threonine kinase activity (GO:0004674);; Molecular Function: ATP binding (GO:0005524);; Biological Process: protein phosphorylation (GO:0006468);;	K07198|2.15936e-178|vvi:100243154|K07198 5'-AMP-activated protein kinase, catalytic alpha subunit [EC:2.7.11.11] | (RefSeq) SNF1-related protein kinase catalytic subunit alpha KIN10	[T]	Signal transduction mechanisms	Protein kinase domain;; Protein tyrosine kinase;; Kinase-like;; RIO1 family;; Kinase associated domain 1	SNF1-related protein kinase catalytic subunit alpha KIN10 OS=Arabidopsis thaliana OX=3702 GN=KIN10 PE=1 SV=2	T	Signal transduction mechanisms	SnRK1.3 [Camellia sinensis]
c91537.graph_c0	9	12	1	56	53	28	0.49	0.57	0.02	4.5	1.85	1.25	0.00209037	1.88862	up	[E]	Amino acid transport and metabolism	Molecular Function: transporter activity (GO:0005215);; Biological Process: oligopeptide transport (GO:0006857);; Cellular Component: integral component of membrane (GO:0016021);;	K14638|1.14928e-74|sot:102579499|K14638 solute carrier family 15 (peptide/histidine transporter), member 3/4 | (RefSeq) protein NRT1/ PTR FAMILY 8.2-like	[E]	Amino acid transport and metabolism	POT family;; POT family	Protein NRT1/ PTR FAMILY 8.1 OS=Arabidopsis thaliana OX=3702 GN=NPF8.1 PE=1 SV=1	E	Amino acid transport and metabolism	PREDICTED: protein NRT1/ PTR FAMILY 8.2-like [Nicotiana attenuata]
c89057.graph_c1	28	52	29	17	12	15	1.89	3.6	1.97	1.11	0.71	0.99	0.000133424	-1.7307	down	--	--	Molecular Function: organic cyclic compound binding (GO:0097159);; Molecular Function: heterocyclic compound binding (GO:1901363);;	--	[D]	Cell cycle control, cell division, chromosome partitioning	--	Protein MEI2-like 4 OS=Oryza sativa subsp. japonica OX=39947 GN=ML4 PE=2 SV=1	S	Function unknown	PREDICTED: protein MEI2-like 4 [Ziziphus jujuba]
c100317.graph_c1	453	496	445	346	292	320	13.55	15.05	13.74	9.67	7.93	9.73	1.61144e-09	-1.06405	down	--	--	Cellular Component: integral component of membrane (GO:0016021);;	--	--	--	--	--	S	Function unknown	leucine-rich repeat extensin-like protein 1 [Herrania umbratica]
c92787.graph_c0	469	516	488	1824	1818	1563	34.19	38.53	36.73	123.68	119.45	114.93	7.13069e-20	1.27647	up	--	--	Biological Process: response to stress (GO:0006950);;	--	--	--	Universal stress protein family	Universal stress protein PHOS32 OS=Arabidopsis thaliana OX=3702 GN=PHOS32 PE=1 SV=1	S	Function unknown	hypothetical protein CDL12_11026 [Handroanthus impetiginosus]
c100399.graph_c0	86	155	85	61	63	69	11.75	20.77	15.29	6.81	5.93	6.49	9.40404e-05	-1.24753	down	--	--	--	K05759|8.47396e-07|spen:107005149|K05759 profilin | (RefSeq) profilin-like	[Z]	Cytoskeleton	--	Profilin-1 OS=Hevea brasiliensis OX=3981 PE=1 SV=1	O	Posttranslational modification, protein turnover, chaperones	hypothetical protein CCACVL1_26527 [Corchorus capsularis]
c94817.graph_c0	134	131	158	407	621	641	7.73	8.81	9.43	22.1	32.61	37.72	7.65886e-09	1.41329	up	--	--	Biological Process: protein peptidyl-prolyl isomerization (GO:0000413);; Molecular Function: peptidyl-prolyl cis-trans isomerase activity (GO:0003755);; Biological Process: protein folding (GO:0006457);; Cellular Component: integral component of membrane (GO:0016021);;	--	--	--	Cyclophilin type peptidyl-prolyl cis-trans isomerase/CLD	--	S	Function unknown	PREDICTED: uncharacterized protein LOC100853434 isoform X1 [Vitis vinifera]
c92814.graph_c0	87	76	57	231	272	292	8	7.14	5.84	20.69	22.28	27.61	1.83019e-07	1.29524	up	--	--	Cellular Component: small nucleolar ribonucleoprotein complex (GO:0005732);; Biological Process: maturation of SSU-rRNA (GO:0030490);; Cellular Component: small-subunit processome (GO:0032040);; Cellular Component: Mpp10 complex (GO:0034457);;	K14559|1.02718e-16|sly:101253879|K14559 U3 small nucleolar RNA-associated protein MPP10 | (RefSeq) U3 small nucleolar ribonucleoprotein protein MPP10	[A]	RNA processing and modification	Mpp10 protein	--	J	Translation, ribosomal structure and biogenesis	PREDICTED: U3 small nucleolar ribonucleoprotein protein MPP10-like [Nicotiana sylvestris]
c93260.graph_c1	4	3	4	37	55	30	0.21	0.07	0.33	1.62	2.46	1.58	3.09777e-06	2.64305	up	--	--	Biological Process: transport (GO:0006810);; Cellular Component: membrane (GO:0016020);;	--	--	--	--	WAT1-related protein At5g40230 OS=Arabidopsis thaliana OX=3702 GN=At5g40230 PE=3 SV=1	S	Function unknown	WAT1-related protein At3g28050-like [Quercus suber]
c91761.graph_c3	42	61	31	95	301	223	2.56	3.86	1.96	5.41	16.53	13.74	0.000272898	1.57758	up	--	--	Molecular Function: nucleotide binding (GO:0000166);; Molecular Function: protein kinase activity (GO:0004672);; Biological Process: cellular protein modification process (GO:0006464);;	--	--	--	--	U-box domain-containing protein 33 OS=Arabidopsis thaliana OX=3702 GN=PUB33 PE=2 SV=2	T	Signal transduction mechanisms	U-box domain-containing protein 33 isoform X4 [Hevea brasiliensis]
c91425.graph_c1	4	4	4	18	27	32	0.19	0.19	0.2	0.79	1.14	1.51	0.00162753	1.92061	up	--	--	Molecular Function: 5S rRNA binding (GO:0008097);;	K02881|3.07112e-110|vvi:100249372|K02881 large subunit ribosomal protein L18 | (RefSeq) uncharacterized LOC100249372	--	--	Ribosomal L18 of archaea, bacteria, mitoch. and chloroplast	--	S	Function unknown	uncharacterized protein LOC110654141 [Hevea brasiliensis]
c93317.graph_c0	902	456	1260	3542	2931	4182	46.6	24.03	67.26	170.09	136.32	217.74	0.000139043	1.42722	up	--	--	Cellular Component: membrane (GO:0016020);;	--	--	--	Late embryogenesis abundant protein	NDR1/HIN1-like protein 1 OS=Arabidopsis thaliana OX=3702 GN=NHL1 PE=2 SV=1	S	Function unknown	PREDICTED: NDR1/HIN1-like protein 12 [Pyrus x bretschneideri]
c93957.graph_c1	73	89	69	40	49	21	3.12	3.87	3.09	1.6	1.9	0.91	7.35657e-06	-1.5635	down	--	--	Biological Process: defense response (GO:0006952);; Biological Process: signal transduction (GO:0007165);; Molecular Function: ADP binding (GO:0043531);;	--	--	--	NB-ARC domain	TMV resistance protein N OS=Nicotiana glutinosa OX=35889 GN=N PE=1 SV=1	S	Function unknown	TMV resistance protein N-like [Prunus avium]
c28078.graph_c0	26	29	29	0	12	14	2.35	2.69	2.71	0	0.98	1.28	0.00514311	-1.93925	down	--	--	--	--	--	--	--	--	S	Function unknown	hypothetical protein CC77DRAFT_263310 [Alternaria alternata]
c68893.graph_c0	25	12	54	9	9	18	9.41	4.74	21.3	2.85	3.12	6.49	0.00892803	-1.67513	down	--	--	--	K09419|6.86901e-08|vvi:100247320|K09419 heat shock transcription factor, other eukaryote | (RefSeq) heat shock factor protein HSF24	--	--	--	--	K	Transcription	PREDICTED: heat shock factor protein HSF24 [Vitis vinifera]
c72412.graph_c1	3	4	2	29	22	26	0.49	0.68	0.33	4.33	3.18	4.21	0.000308525	2.27163	up	--	--	Molecular Function: DNA binding (GO:0003677);;	K09422|5.60894e-70|fve:101312499|K09422 myb proto-oncogene protein, plant | (RefSeq) myb-related protein 308	[K]	Transcription	Myb-like DNA-binding domain;; Myb-like DNA-binding domain	Myb-related protein 308 OS=Antirrhinum majus OX=4151 GN=MYB308 PE=2 SV=1	K	Transcription	hypothetical protein VIGAN_02004300 [Vigna angularis var. angularis]
c94010.graph_c0	13	15	4	37	47	55	0.68	0.69	0.27	1.71	2.19	2.92	0.00352432	1.48221	up	--	--	--	--	[R]	General function prediction only	PPR repeat family;; PPR repeat;; PPR repeat;; Pentatricopeptide repeat domain;; Pentacotripeptide-repeat region of PRORP	Pentatricopeptide repeat-containing protein At3g18970 OS=Arabidopsis thaliana OX=3702 GN=PCMP-E93 PE=2 SV=1	S	Function unknown	hypothetical protein CUMW_083300 [Citrus unshiu]
c83252.graph_c0	18	20	19	417	322	514	2.77	3.21	3.02	59.2	44.3	79.08	1.22906e-32	3.81593	up	--	--	--	--	[K]	Transcription	Homeobox domain	Homeobox-leucine zipper protein ATHB-52 OS=Arabidopsis thaliana OX=3702 GN=ATHB-52 PE=2 SV=1	K	Transcription	PREDICTED: homeobox-leucine zipper protein ATHB-52-like [Nicotiana sylvestris]
c94146.graph_c0	350	291	339	335	181	176	16.02	13.67	17.11	15.29	7.36	8.18	0.00194562	-1.0055	down	[D]	Cell cycle control, cell division, chromosome partitioning	Biological Process: barrier septum site selection (GO:0000918);; Molecular Function: ATP binding (GO:0005524);; Biological Process: metabolic process (GO:0008152);; Cellular Component: chloroplast stroma (GO:0009570);; Cellular Component: chloroplast envelope (GO:0009941);; Biological Process: chloroplast fission (GO:0010020);; Molecular Function: calcium-dependent ATPase activity (GO:0030899);; …	K03609|1.01857e-104|egr:104448379|K03609 septum site-determining protein MinD | (RefSeq) putative septum site-determining protein minD homolog, chloroplastic	[D]	Cell cycle control, cell division, chromosome partitioning	CobQ/CobB/MinD/ParA nucleotide binding domain;; AAA domain;; NUBPL iron-transfer P-loop NTPase;; Anion-transporting ATPase;; ATPase MipZ;; Cellulose biosynthesis protein BcsQ	Putative septum site-determining protein minD homolog, chloroplastic OS=Arabidopsis thaliana OX=3702 GN=MIND1 PE=1 SV=1	D	Cell cycle control, cell division, chromosome partitioning	hypothetical protein CDL15_Pgr022989 [Punica granatum]
c87531.graph_c0	1103	1087	1126	3527	4161	3829	103.52	105.5	109.3	309.24	353.78	364.06	1.60843e-23	1.24958	up	[J]	Translation, ribosomal structure and biogenesis	Molecular Function: structural constituent of ribosome (GO:0003735);; Biological Process: translation (GO:0006412);; Cellular Component: large ribosomal subunit (GO:0015934);;	K02880|7.64724e-88|jcu:105644799|K02880 large subunit ribosomal protein L17e | (RefSeq) 60S ribosomal protein L17-2	[J]	Translation, ribosomal structure and biogenesis	Ribosomal protein L22p/L17e	60S ribosomal protein L17-2 OS=Arabidopsis thaliana OX=3702 GN=RPL17B PE=2 SV=2	J	Translation, ribosomal structure and biogenesis	Ribosomal_L22 domain-containing protein [Cephalotus follicularis]
c87282.graph_c0	613	513	473	1710	1538	1495	28.51	24.97	22.81	74.59	65.33	70.88	3.03049e-08	1.02288	up	[K]	Transcription	--	--	--	--	Leucine rich repeat;; Leucine Rich Repeat	Uncharacterized protein At4g06744 OS=Arabidopsis thaliana OX=3702 GN=At4g06744 PE=2 SV=1	S	Function unknown	PREDICTED: uncharacterized protein At4g06744-like [Populus euphratica]
c92059.graph_c0	227	212	168	686	803	669	19.72	18.02	14.5	51.66	58.08	53.16	9.88777e-13	1.27812	up	[K]	Transcription	Molecular Function: double-stranded RNA binding (GO:0003725);; Molecular Function: ribonuclease III activity (GO:0004525);; Cellular Component: vacuole (GO:0005773);; Biological Process: RNA processing (GO:0006396);; Biological Process: polar nucleus fusion (GO:0010197);; Biological Process: RNA phosphodiester bond hydrolysis, endonucleolytic (GO:0090502);;	--	--	--	Ribonuclease-III-like	Protein NUCLEAR FUSION DEFECTIVE 2 OS=Arabidopsis thaliana OX=3702 GN=NFD2 PE=2 SV=1	S	Function unknown	unnamed protein product, partial [Vitis vinifera]
c99356.graph_c0	126	122	176	552	662	570	4.79	4.77	6.39	19.1	22.01	20.74	4.01081e-12	1.50775	up	[Q]	Secondary metabolites biosynthesis, transport and catabolism	Biological Process: auxin catabolic process (GO:0009852);; Molecular Function: gibberellin 3-beta-dioxygenase activity (GO:0016707);; Molecular Function: metal ion binding (GO:0046872);; Biological Process: oxidation-reduction process (GO:0055114);;	--	[QR]	--	2OG-Fe(II) oxygenase superfamily;; non-haem dioxygenase in morphine synthesis N-terminal;; Protein tyrosine kinase;; Protein kinase domain	2-oxoglutarate-dependent dioxygenase DAO OS=Oryza sativa subsp. japonica OX=39947 GN=DAO PE=2 SV=2	S	Function unknown	unnamed protein product, partial [Vitis vinifera]
c90882.graph_c0	661	556	843	3876	4449	4221	53.54	45.29	69.13	218.5	241.97	260.98	1.06597e-22	2.03601	up	--	--	Molecular Function: calcium ion binding (GO:0005509);; Molecular Function: calcium-dependent phospholipid binding (GO:0005544);; Biological Process: response to osmotic stress (GO:0006970);; Cellular Component: plasmodesma (GO:0009506);; Biological Process: response to abscisic acid (GO:0009737);;	--	[U]	Intracellular trafficking, secretion, and vesicular transport	Annexin	Annexin D4 OS=Arabidopsis thaliana OX=3702 GN=ANN4 PE=1 SV=1	S	Function unknown	PREDICTED: annexin D4 [Ziziphus jujuba]
c86425.graph_c0	4	2	5	39	99	81	0.41	0.21	0.53	3.69	9.07	8.3	1.97378e-09	3.39043	up	[GI]	Carbohydrate transport and metabolism ;; Lipid transport and metabolism	Cellular Component: cell wall (GO:0005618);; Cellular Component: integral component of membrane (GO:0016021);; Molecular Function: pectinesterase activity (GO:0030599);; Biological Process: cell wall modification (GO:0042545);; Biological Process: negative regulation of catalytic activity (GO:0043086);; Molecular Function: aspartyl esterase activity (GO:0045330);; Biological Process: pectin catab…	--	--	--	Pectinesterase	Probable pectinesterase/pectinesterase inhibitor 61 OS=Arabidopsis thaliana OX=3702 GN=PME61 PE=2 SV=1	G	Carbohydrate transport and metabolism	hypothetical protein POPTR_0012s02170g [Populus trichocarpa]
c99652.graph_c0	242	287	274	882	1008	823	11.29	14.63	14.15	43.31	45.21	40.13	1.37911e-15	1.20852	up	[R]	General function prediction only	--	--	[DO]	--	Caspase domain;; Caspase domain;; LSD1 zinc finger	Metacaspase-1 OS=Arabidopsis thaliana OX=3702 GN=AMC1 PE=1 SV=1	O	Posttranslational modification, protein turnover, chaperones	metacaspase-1 [Jatropha curcas]
c103803.graph_c0	344	538	357	1019	1272	1430	4.61	7.28	4.94	12.71	15.36	19.36	1.09364e-05	1.04208	up	--	--	--	--	--	--	--	--	S	Function unknown	uncharacterized protein LOC105644152 isoform X1 [Jatropha curcas]
c93248.graph_c0	317	132	610	129	228	221	10.29	4.34	20.38	3.94	6.7	7.17	0.00688878	-1.34737	down	[T]	Signal transduction mechanisms	Molecular Function: protein serine/threonine kinase activity (GO:0004674);; Molecular Function: ATP binding (GO:0005524);; Cellular Component: plasma membrane (GO:0005886);; Biological Process: protein phosphorylation (GO:0006468);; Cellular Component: integral component of membrane (GO:0016021);;	K04733|0|pmum:103319776|K04733 interleukin-1 receptor-associated kinase 4 [EC:2.7.11.1] | (RefSeq) probable receptor-like protein kinase At1g11050	[T]	Signal transduction mechanisms	Protein kinase domain;; Protein tyrosine kinase	Probable receptor-like protein kinase At1g11050 OS=Arabidopsis thaliana OX=3702 GN=At1g11050 PE=2 SV=1	T	Signal transduction mechanisms	PREDICTED: probable receptor-like protein kinase At1g11050 [Daucus carota subsp. sativus]
c85993.graph_c1	66	69	57	35	32	24	3.66	3.9	3.27	1.81	1.65	1.35	7.11661e-07	-1.57157	down	--	--	--	--	--	--	--	--	S	Function unknown	hypothetical protein CFP56_18463 [Quercus suber]
c93637.graph_c0	975	849	987	2908	3420	3621	29.06	27.15	30.4	75.93	87.13	102.6	1.82485e-13	1.27207	up	[T]	Signal transduction mechanisms	Molecular Function: protein serine/threonine kinase activity (GO:0004674);; Molecular Function: ATP binding (GO:0005524);; Cellular Component: nucleolus (GO:0005730);; Cellular Component: cytoplasm (GO:0005737);; Cellular Component: plasma membrane (GO:0005886);; Biological Process: protein phosphorylation (GO:0006468);; Biological Process: intracellular signal transduction (GO:0035556);;	K08286|0|tcc:TCM_030455|K08286 protein-serine/threonine kinase [EC:2.7.11.-] | (RefSeq) D6 protein kinase like 2	[R]	General function prediction only	Protein kinase domain;; Protein tyrosine kinase	Serine/threonine-protein kinase D6PKL2 OS=Arabidopsis thaliana OX=3702 GN=D6PKL2 PE=1 SV=1	T	Signal transduction mechanisms	serine/threonine-protein kinase D6PKL2 [Herrania umbratica]
c91310.graph_c1	3	4	6	98	114	126	0.39	0.53	0.8	11.64	13.12	16.22	1.65807e-17	3.89708	up	--	--	--	K13434|5.75805e-43|pmum:103338595|K13434 pathogenesis-related genes transcriptional activator PTI6 | (RefSeq) pathogenesis-related genes transcriptional activator PTI6-like	--	--	AP2 domain	Pathogenesis-related genes transcriptional activator PTI6 OS=Solanum lycopersicum OX=4081 GN=PTI6 PE=2 SV=1	K	Transcription	AP2/EREBP family transcription factor-like protein 23 [Prunus pseudocerasus]
c77900.graph_c0	8	4	4	44	80	40	0.36	0.16	0.18	1.66	3.13	1.77	1.31438e-06	2.57096	up	--	--	Molecular Function: transcription factor activity, sequence-specific DNA binding (GO:0003700);; Biological Process: regulation of transcription, DNA-templated (GO:0006355);; Molecular Function: sequence-specific DNA binding (GO:0043565);;	K14431|0|vvi:100249239|K14431 transcription factor TGA | (RefSeq) transcription factor TGA2.3	--	--	Seed dormancy control;; Basic region leucine zipper;; bZIP transcription factor	Transcription factor HBP-1b(c38) OS=Triticum aestivum OX=4565 PE=2 SV=1	K	Transcription	PREDICTED: transcription factor TGA2.3 [Vitis vinifera]
c103590.graph_c0	3383	4047	2803	9869	10308	10523	61.5	72.74	50.95	169.05	158.34	183.95	5.50499e-10	1.04579	up	--	--	Cellular Component: integral component of membrane (GO:0016021);;	--	--	--	--	--	S	Function unknown	hypothetical protein POPTR_0006s02200g [Populus trichocarpa]
c68122.graph_c0	2429	2987	2616	163	53	41	103.5	129.48	116.08	6.51	2.07	1.78	3.17721e-34	-5.18932	down	--	--	--	--	--	--	Glycosyl hydrolases family 17;; X8 domain	Probable glucan endo-1,3-beta-glucosidase A6 OS=Arabidopsis thaliana OX=3702 GN=A6 PE=2 SV=1	G	Carbohydrate transport and metabolism	PREDICTED: LOW QUALITY PROTEIN: probable glucan endo-1,3-beta-glucosidase A6 [Vitis vinifera]
c100108.graph_c0	3734	4746	3075	1895	2294	1428	113.43	144.59	96.16	55.96	65.14	45.66	1.31605e-12	-1.56025	down	--	--	Molecular Function: transcription factor activity, sequence-specific DNA binding (GO:0003700);; Cellular Component: nucleus (GO:0005634);; Biological Process: regulation of transcription, DNA-templated (GO:0006355);; Molecular Function: sequence-specific DNA binding (GO:0043565);;	--	--	--	bZIP transcription factor;; Basic region leucine zipper	Probable transcription factor PosF21 OS=Arabidopsis thaliana OX=3702 GN=POSF21 PE=2 SV=1	K	Transcription	PREDICTED: uncharacterized protein LOC100255631 isoform X1 [Vitis vinifera]
c87884.graph_c1	1668	1713	1528	792	859	934	140.34	147.41	130.97	58.52	58.74	71.58	2.77455e-23	-1.45201	down	--	--	Cellular Component: endoplasmic reticulum (GO:0005783);; Molecular Function: nitrate reductase (NADH) activity (GO:0009703);; Cellular Component: integral component of membrane (GO:0016021);; Molecular Function: heme binding (GO:0020037);; Molecular Function: metal ion binding (GO:0046872);; Molecular Function: L-ascorbate-cytochrome-b5 reductase activity (GO:0047063);; Biological Process: oxidat…	--	[C]	Energy production and conversion	Cytochrome b5-like Heme/Steroid binding domain	Cytochrome b5 OS=Nicotiana tabacum OX=4097 PE=2 SV=1	CI	--	hypothetical protein CUMW_049510 [Citrus unshiu]
c99472.graph_c0	27730	31933	24126	17763	13346	10823	556.18	647.65	502.52	330.5	240.93	223.53	5.13762e-11	-1.50728	down	[O]	Posttranslational modification, protein turnover, chaperones	Cellular Component: membrane (GO:0016020);;	K17081|5.3226e-139|egr:104424955|K17081 prohibitin 2 | (RefSeq) prohibitin-1, mitochondrial	[O]	Posttranslational modification, protein turnover, chaperones	O-methyltransferase;; Dimerisation domain;; SPFH domain / Band 7 family	Prohibitin-6, mitochondrial OS=Arabidopsis thaliana OX=3702 GN=PHB6 PE=1 SV=1	O	Posttranslational modification, protein turnover, chaperones	PREDICTED: prohibitin-1, mitochondrial [Nicotiana sylvestris]
c87980.graph_c0	4	0	1	405	1276	995	0.18	0	0.05	16.46	50.14	43.92	2.02998e-38	7.43417	up	[I]	Lipid transport and metabolism	Molecular Function: nicotinate N-methyltransferase activity (GO:0008938);; Biological Process: methylation (GO:0032259);;	K08241|7.12661e-102|tcc:TCM_000324|K08241 jasmonate O-methyltransferase [EC:2.1.1.141] | (RefSeq) Salicylate O-methyltransferase	--	--	SAM dependent carboxyl methyltransferase	Salicylate carboxymethyltransferase OS=Clarkia breweri OX=36903 GN=SAMT PE=1 SV=1	--	--	SAM dependent carboxyl methyltransferase [Trema orientalis]
c91479.graph_c0	28382	42803	25507	15878	14714	11328	1162.02	1779.91	1079.42	607.62	545.33	470.25	1.77676e-13	-1.70949	down	[E]	Amino acid transport and metabolism	Molecular Function: hydrolase activity (GO:0016787);;	K13051|3.35712e-168|pxb:103945320|K13051 beta-aspartyl-peptidase (threonine type) [EC:3.4.19.5] | (RefSeq) probable isoaspartyl peptidase/L-asparaginase 2	[E]	Amino acid transport and metabolism	Asparaginase;; Asparaginase	Probable isoaspartyl peptidase/L-asparaginase 2 OS=Arabidopsis thaliana OX=3702 GN=At3g16150 PE=2 SV=2	E	Amino acid transport and metabolism	Asparaginase_2 domain-containing protein [Cephalotus follicularis]
c90006.graph_c0	13	22	15	63	55	47	1.25	2.33	1.5	5.92	4.95	4.67	0.00464058	1.14176	up	--	--	Molecular Function: protein binding (GO:0005515);; Cellular Component: chloroplast (GO:0009507);;	--	--	--	--	Protein PHOTOSYSTEM I ASSEMBLY 2, chloroplastic OS=Arabidopsis thaliana OX=3702 GN=PSA2 PE=1 SV=1	S	Function unknown	protein PHOTOSYSTEM I ASSEMBLY 2, chloroplastic isoform X1 [Olea europaea var. sylvestris]
c101987.graph_c0	19	21	14	55	67	66	0.39	0.43	0.32	1.2	1.64	1.93	0.000940587	1.219	up	[H]	Coenzyme transport and metabolism	Molecular Function: coproporphyrinogen oxidase activity (GO:0004109);; Cellular Component: cytoplasm (GO:0005737);; Biological Process: porphyrin-containing compound biosynthetic process (GO:0006779);; Molecular Function: N-acetyltransferase activity (GO:0008080);; Molecular Function: iron-sulfur cluster binding (GO:0051536);; Biological Process: oxidation-reduction process (GO:0055114);;	--	--	--	Radical SAM superfamily	--	H	Coenzyme transport and metabolism	PREDICTED: oxygen-independent coproporphyrinogen-III oxidase-like protein sll1917 [Ziziphus jujuba]
c93318.graph_c0	137	155	128	336	489	460	3.1	4.36	3.24	7.39	11.32	12.1	6.71362e-07	1.06018	up	--	--	--	--	--	--	Rho termination factor, N-terminal domain	--	--	--	--
c100077.graph_c0	208	237	235	76	48	12	9.92	10.56	9.98	3.22	1.92	0.52	1.67203e-08	-2.67961	down	--	--	Molecular Function: L-serine transmembrane transporter activity (GO:0015194);; Biological Process: L-serine transport (GO:0015825);; Cellular Component: integral component of membrane (GO:0016021);;	--	[S]	Function unknown	Serine incorporator (Serinc);; Serine incorporator (Serinc);; Serine incorporator (Serinc)	--	S	Function unknown	unnamed protein product [Coffea canephora]
c97160.graph_c0	275	326	294	3304	5588	4907	10.04	12.22	10.96	120.93	197.5	196.73	7.82763e-58	3.35932	up	--	--	Molecular Function: catechol oxidase activity (GO:0004097);; Biological Process: pigment biosynthetic process (GO:0046148);; Molecular Function: metal ion binding (GO:0046872);; Biological Process: oxidation-reduction process (GO:0055114);;	K00422|0|tcc:TCM_029922|K00422 polyphenol oxidase [EC:1.10.3.1] | (RefSeq) hypothetical protein	--	--	Protein of unknown function (DUF_B2219);; Common central domain of tyrosinase;; Polyphenol oxidase middle domain	Polyphenol oxidase, chloroplastic OS=Malus domestica OX=3750 PE=2 SV=1	S	Function unknown	polyphenoloxidase [Camellia nitidissima]
c94545.graph_c0	8	6	6	42	64	35	1.07	0.99	0.46	2.58	4.48	2.7	2.1498e-05	2.1103	up	--	--	--	K07759|9.03185e-22|vvi:100249056|K07759 poly(ADP-ribose) glycohydrolase [EC:3.2.1.143] | (RefSeq) poly(ADP-ribose) glycohydrolase 1	--	--	--	--	S	Function unknown	PREDICTED: poly(ADP-ribose) glycohydrolase 1 isoform X2 [Vitis vinifera]
c86179.graph_c0	52	23	76	1	1	0	2.4	1.01	3.18	0.08	0.04	0	5.16583e-13	-5.26698	down	[QV]	Secondary metabolites biosynthesis, transport and catabolism ;; Defense mechanisms	Molecular Function: iron ion binding (GO:0005506);; Cellular Component: endoplasmic reticulum membrane (GO:0005789);; Cellular Component: integral component of membrane (GO:0016021);; Biological Process: monoterpenoid biosynthetic process (GO:0016099);; Molecular Function: oxidoreductase activity, acting on paired donors, with incorporation or reduction of molecular oxygen, NAD(P)H as one donor, …	--	[Q]	Secondary metabolites biosynthesis, transport and catabolism	Cytochrome P450	Geraniol 8-hydroxylase OS=Catharanthus roseus OX=4058 GN=CYP76B6 PE=1 SV=1	Q	Secondary metabolites biosynthesis, transport and catabolism	geraniol 10-hydroxylase [Ophiorrhiza pumila]
c100700.graph_c0	160	206	133	43	31	41	5.18	7.03	5.09	1.43	0.93	1.36	1.60778e-19	-2.58241	down	--	--	Molecular Function: ubiquitin-protein transferase activity (GO:0004842);; Cellular Component: cytoplasm (GO:0005737);; Biological Process: regulation of signal transduction (GO:0009966);;	--	--	--	--	--	S	Function unknown	hypothetical protein CISIN_1g007540mg [Citrus sinensis]
c90649.graph_c3	81	94	61	21	25	51	2.74	3.96	2.15	0.67	0.85	1.88	2.78785e-05	-1.72437	down	--	--	--	--	--	--	--	--	S	Function unknown	hypothetical protein A4A49_23275 [Nicotiana attenuata]
c95812.graph_c0	71	49	40	20	18	14	3.82	2.6	3.67	1.04	1.17	1.26	2.96735e-07	-2.06614	down	--	--	--	--	[R]	General function prediction only	Reverse transcriptase (RNA-dependent DNA polymerase);; Reverse transcriptase (RNA-dependent DNA polymerase)	Putative ribonuclease H protein At1g65750 OS=Arabidopsis thaliana OX=3702 GN=At1g65750 PE=3 SV=1	S	Function unknown	uncharacterized protein LOC105180271 [Sesamum indicum]
c101194.graph_c0	1134	1184	1246	1012	708	760	48.23	50.99	54.81	39.53	26.54	32.3	1.47356e-06	-1.04095	down	--	--	--	--	[R]	General function prediction only	zinc-binding in reverse transcriptase;; Reverse transcriptase (RNA-dependent DNA polymerase)	Putative ribonuclease H protein At1g65750 OS=Arabidopsis thaliana OX=3702 GN=At1g65750 PE=3 SV=1	S	Function unknown	uncharacterized protein LOC105180271 [Sesamum indicum]
c91452.graph_c1	6	1	10	19	48	37	0.52	0.09	0.89	1.53	3.73	3.22	0.00703403	1.79325	up	--	--	Molecular Function: transferase activity, transferring glycosyl groups (GO:0016757);;	--	[GC]	--	--	Putative UDP-rhamnose:rhamnosyltransferase 1 OS=Fragaria ananassa OX=3747 GN=GT4 PE=2 SV=1	S	Function unknown	UDP-glycosyltransferase 91A5 [Camellia sinensis]
c87467.graph_c0	7	21	17	66	67	53	0.29	1.03	0.73	2.73	2.82	2.35	0.000926112	1.4393	up	--	--	Molecular Function: nucleic acid binding (GO:0003676);; Molecular Function: metal ion binding (GO:0046872);;	--	[R]	General function prediction only	Zinc finger, C2H2 type;; Zinc-finger of C2H2 type	Protein indeterminate-domain 14 OS=Arabidopsis thaliana OX=3702 GN=IDD14 PE=1 SV=1	S	Function unknown	protein SHOOT GRAVITROPISM 5-like [Hevea brasiliensis]
c100970.graph_c0	62	46	32	535	762	763	1.17	0.86	0.61	9.45	12.91	14.45	3.99368e-32	3.26489	up	[K]	Transcription	Molecular Function: protein kinase activity (GO:0004672);; Molecular Function: ATP binding (GO:0005524);; Cellular Component: plasma membrane (GO:0005886);; Biological Process: protein phosphorylation (GO:0006468);; Biological Process: regulation of meristem growth (GO:0010075);; Cellular Component: integral component of membrane (GO:0016021);; Molecular Function: receptor serine/threonine kinase…	--	--	--	Protein kinase domain;; Protein tyrosine kinase;; Leucine rich repeat;; Leucine Rich repeats (2 copies);; Leucine Rich Repeat;; Leucine rich repeat N-terminal domain	Leucine-rich repeat receptor-like serine/threonine-protein kinase BAM1 OS=Arabidopsis thaliana OX=3702 GN=BAM1 PE=1 SV=1	S	Function unknown	Phosphorylase kinase, gamma catalytic subunit [Trema orientalis]
c100033.graph_c0	35	31	19	195	209	150	0.93	0.77	0.47	4.56	4.65	3.73	3.24014e-12	2.10932	up	[M]	Cell wall/membrane/envelope biogenesis	Cellular Component: cytosol (GO:0005829);;	--	[R]	General function prediction only	Galactose oxidase, central domain;; Galactose oxidase, central domain;; Kelch motif;; Kelch motif;; Kelch motif;; Kelch motif	Acyl-CoA-binding domain-containing protein 6 OS=Oryza sativa subsp. japonica OX=39947 GN=ACBP6 PE=2 SV=1	S	Function unknown	PREDICTED: uncharacterized protein LOC108995030 [Juglans regia]
c88714.graph_c0	2	0	1	45	30	70	0.11	0	0.06	1.85	1.29	3.17	1.42473e-08	4.08746	up	--	--	Cellular Component: membrane (GO:0016020);;	--	[S]	Function unknown	PQ loop repeat;; PQ loop repeat	--	S	Function unknown	hypothetical protein CRG98_013413 [Punica granatum]
c103234.graph_c0	320	335	283	1571	1561	1150	14	15.63	13.73	63.42	64.41	57.95	3.3198e-19	1.63618	up	--	--	--	--	[U]	Intracellular trafficking, secretion, and vesicular transport	Endonuclease/Exonuclease/phosphatase family	Type I inositol polyphosphate 5-phosphatase 2 OS=Arabidopsis thaliana OX=3702 GN=IP5P2 PE=1 SV=2	T	Signal transduction mechanisms	PREDICTED: type I inositol polyphosphate 5-phosphatase 2 [Vitis vinifera]
c89085.graph_c0	204	278	215	2984	2646	2957	11.22	15.57	12.21	153.19	131.55	164.57	9.66786e-65	3.06598	up	--	--	--	--	--	--	SAM domain (Sterile alpha motif)	--	S	Function unknown	uncharacterized protein LOC110651092 [Hevea brasiliensis]
c86859.graph_c0	65	55	57	148	232	192	3.01	2.72	2.71	6.76	10.06	9.59	2.05252e-05	1.12436	up	[J]	Translation, ribosomal structure and biogenesis	Cellular Component: nuclear exosome (RNase complex) (GO:0000176);; Cellular Component: cytoplasmic exosome (RNase complex) (GO:0000177);; Cellular Component: nucleolus (GO:0005730);; Biological Process: rRNA catabolic process (GO:0016075);; Biological Process: rRNA 3'-end processing (GO:0031125);; Biological Process: nuclear-transcribed mRNA catabolic process, exonucleolytic, 3'-5' (GO:0034427);;…	K12590|2.98766e-99|cic:CICLE_v10009310mg|K12590 exosome complex component RRP46 | (RefSeq) hypothetical protein	[J]	Translation, ribosomal structure and biogenesis	3' exoribonuclease family, domain 1	Exosome complex exonuclease RRP46 homolog OS=Arabidopsis thaliana OX=3702 GN=RRP46 PE=2 SV=1	J	Translation, ribosomal structure and biogenesis	exosome complex exonuclease RRP46 homolog [Citrus clementina]
c92053.graph_c0	48	92	54	282	579	614	2.25	4.46	2.75	12.71	24.97	29.31	9.25849e-11	2.309	up	--	--	Molecular Function: DNA binding (GO:0003677);; Molecular Function: transcription factor activity, sequence-specific DNA binding (GO:0003700);; Cellular Component: nucleus (GO:0005634);; Biological Process: regulation of transcription, DNA-templated (GO:0006355);;	K09287|3.20812e-170|sind:105156414|K09287 RAV-like factor | (RefSeq) AP2/ERF and B3 domain-containing transcription factor RAV1-like	--	--	B3 DNA binding domain;; AP2 domain	AP2/ERF and B3 domain-containing transcription factor RAV1 OS=Arabidopsis thaliana OX=3702 GN=RAV1 PE=1 SV=1	K	Transcription	AP2/ERF and B3 domain-containing transcription factor RAV1-like [Sesamum indicum]
c49532.graph_c0	171	28	262	0	0	0	10.22	1.71	16.17	0	0	0	1.68273e-09	-5.45252	down	[G]	Carbohydrate transport and metabolism	Molecular Function: fructose-bisphosphate aldolase activity (GO:0004332);; Cellular Component: nucleus (GO:0005634);; Cellular Component: mitochondrion (GO:0005739);; Cellular Component: cytosol (GO:0005829);; Biological Process: gluconeogenesis (GO:0006094);; Biological Process: glycolytic process (GO:0006096);; Molecular Function: zinc ion binding (GO:0008270);;	K01624|2.13442e-124|mis:MICPUN_104879|K01624 fructose-bisphosphate aldolase, class II [EC:4.1.2.13] | (RefSeq) FBAII; fructose-bisphosphate aldolase, class II	[G]	Carbohydrate transport and metabolism	Fructose-bisphosphate aldolase class-II	--	G	Carbohydrate transport and metabolism	Ketose-bisphosphate aldolase class-2 [Macrophomina phaseolina MS6]
c77434.graph_c0	27	25	25	12	10	7	4.22	4.14	3.26	1.5	1.1	1.19	0.000130695	-1.82836	down	--	--	Molecular Function: nucleotide binding (GO:0000166);; Molecular Function: protein kinase activity (GO:0004672);; Biological Process: phosphorylation (GO:0016310);;	K04688|7.64174e-30|jcu:105649155|K04688 ribosomal protein S6 kinase beta [EC:2.7.11.1] | (RefSeq) serine/threonine-protein kinase AtPK2/AtPK19-like	[RT]	--	--	Serine/threonine-protein kinase AtPK2/AtPK19 OS=Arabidopsis thaliana OX=3702 GN=ATPK2 PE=1 SV=2	T	Signal transduction mechanisms	serine/threonine-protein kinase AtPK2/AtPK19 [Jatropha curcas]
c92562.graph_c0	969	1077	948	531	278	183	92.06	100.78	92.68	45.88	24.09	17.86	1.26186e-08	-2.04654	down	--	--	Molecular Function: zinc ion transmembrane transporter activity (GO:0005385);; Biological Process: response to zinc ion (GO:0010043);; Cellular Component: integral component of membrane (GO:0016021);; Biological Process: regulation of sequestering of zinc ion (GO:0061088);; Biological Process: cation transmembrane transport (GO:0098655);;	--	[P]	Inorganic ion transport and metabolism	Cation efflux family	Metal tolerance protein 10 OS=Arabidopsis thaliana OX=3702 GN=MTP10 PE=2 SV=1	P	Inorganic ion transport and metabolism	unnamed protein product [Coffea canephora]
c85564.graph_c0	146	149	175	0	12	4	15.72	17.1	19.19	0	1.27	0.41	2.02004e-29	-5.08993	down	--	--	Cellular Component: integral component of membrane (GO:0016021);;	--	--	--	--	--	S	Function unknown	uncharacterized protein LOC110668387 [Hevea brasiliensis]
c100173.graph_c0	21	34	27	163	172	136	0.87	1.74	1.15	6.29	7.07	5.88	1.27576e-11	1.94037	up	--	--	--	--	--	--	Helix-loop-helix DNA-binding domain	Transcription factor PIF1 OS=Arabidopsis thaliana OX=3702 GN=PIF1 PE=1 SV=1	K	Transcription	PREDICTED: transcription factor PIF1-like [Juglans regia]
c76330.graph_c0	28	37	31	9	2	5	3.74	5.13	4.28	1.11	0.24	0.67	1.29555e-07	-2.84379	down	--	--	--	--	--	--	Cotton fibre expressed protein	--	S	Function unknown	unnamed protein product [Coffea canephora]
c95638.graph_c0	150	168	127	430	509	487	4.18	4.73	3.63	11.19	12.83	13.75	5.4099e-10	1.1332	up	--	--	--	--	[K]	Transcription	Bromodomain;; Bromodomain extra-terminal - transcription regulation	Transcription factor GTE12 OS=Arabidopsis thaliana OX=3702 GN=GTE12 PE=2 SV=2	BK	--	PREDICTED: transcription factor GTE9 isoform X1 [Elaeis guineensis]
c81740.graph_c0	159	176	118	58	57	58	10.66	12.08	8.11	3.88	3.73	4.26	9.33002e-14	-1.88779	down	--	--	Molecular Function: chromatin binding (GO:0003682);; Cellular Component: nucleus (GO:0005634);;	K14834|2.32144e-17|nnu:104596828|K14834 nucleolar complex protein 3 | (RefSeq) nucleolar complex protein 3 homolog	[JU]	--	--	--	JU	--	PREDICTED: nucleolar complex protein 3 homolog [Nelumbo nucifera]
c96863.graph_c0	91	119	74	285	340	299	4.7	6.94	4.48	16.47	19.85	17.16	2.76815e-07	1.15117	up	[J]	Translation, ribosomal structure and biogenesis	Molecular Function: structural constituent of ribosome (GO:0003735);; Cellular Component: ribosome (GO:0005840);; Biological Process: translation (GO:0006412);;	--	[J]	Translation, ribosomal structure and biogenesis	Ribosomal protein S15	--	J	Translation, ribosomal structure and biogenesis	uncharacterized protein LOC111452150 [Cucurbita moschata]
c97031.graph_c0	162	140	179	249	808	586	5.9	5.17	6.74	8.49	26.69	21.66	0.00281091	1.16276	up	[QV]	Secondary metabolites biosynthesis, transport and catabolism ;; Defense mechanisms	Molecular Function: iron ion binding (GO:0005506);; Cellular Component: integral component of membrane (GO:0016021);; Molecular Function: oxidoreductase activity, acting on paired donors, with incorporation or reduction of molecular oxygen, NAD(P)H as one donor, and incorporation of one atom of oxygen (GO:0016709);; Molecular Function: heme binding (GO:0020037);; Biological Process: secondary met…	--	[Q]	Secondary metabolites biosynthesis, transport and catabolism	Cytochrome P450	Flavonoid 3&apos;-monooxygenase OS=Arabidopsis thaliana OX=3702 GN=CYP75B1 PE=1 SV=1	Q	Secondary metabolites biosynthesis, transport and catabolism	flavonoid 3&apos; hydroxylase [Actinidia chinensis]
c93959.graph_c0	6155	6835	5378	2941	4011	2270	463.39	512.38	417.58	220.41	279.91	170.64	5.88395e-13	-1.52322	down	--	--	--	--	--	--	Rubber elongation factor protein (REF);; Rubber elongation factor protein (REF)	Stress-related protein OS=Vitis riparia OX=96939 GN=SRP PE=2 SV=1	S	Function unknown	PREDICTED: REF/SRPP-like protein At3g05500 [Juglans regia]
c98489.graph_c0	2963	3757	2856	2166	2566	1770	132.99	170.74	132.72	101.34	112.76	87.74	9.65665e-10	-1.08947	down	--	--	Molecular Function: DNA binding (GO:0003677);; Cellular Component: nucleus (GO:0005634);; Biological Process: regulation of transcription, DNA-templated (GO:0006355);; Cellular Component: integral component of membrane (GO:0016021);;	--	--	--	No apical meristem (NAM) protein	Protein NTM1-like 9 OS=Arabidopsis thaliana OX=3702 GN=NTL9 PE=1 SV=1	S	Function unknown	NAC domain-containing protein 91 [Lactuca sativa]
c79204.graph_c0	147	209	148	50	80	74	6.31	9.11	6.55	2	3.11	3.22	1.28112e-11	-1.80624	down	[I]	Lipid transport and metabolism	Cellular Component: cytoplasm (GO:0005737);; Biological Process: vitamin E biosynthetic process (GO:0010189);; Biological Process: methylation (GO:0032259);; Molecular Function: 2-methyl-6-phytyl-1,4-benzoquinone methyltransferase activity (GO:0051741);;	K05928|8.73629e-169|sind:105174312|K05928 tocopherol O-methyltransferase [EC:2.1.1.95] | (RefSeq) probable tocopherol O-methyltransferase, chloroplastic	[IR]	--	Methyltransferase domain;; Methyltransferase domain;; Methyltransferase domain;; Methyltransferase domain;; Mycolic acid cyclopropane synthetase;; Methyltransferase domain;; ubiE/COQ5 methyltransferase family	Probable tocopherol O-methyltransferase, chloroplastic OS=Oryza sativa subsp. japonica OX=39947 GN=VTE4 PE=2 SV=1	S	Function unknown	SAM-dependent methyltransferase [Handroanthus impetiginosus]
c80476.graph_c0	897	786	834	605	523	578	100.31	94.8	101.85	71.48	53.84	68.41	1.17918e-09	-1.08705	down	--	--	Cellular Component: integral component of membrane (GO:0016021);;	K11353|1.32962e-36|egu:105055701|K11353 NADH dehydrogenase (ubiquinone) 1 alpha subcomplex subunit 13 | (RefSeq) NADH dehydrogenase [ubiquinone] 1 alpha subcomplex subunit 13-B	[CD]	--	GRIM-19 protein	NADH dehydrogenase [ubiquinone] 1 alpha subcomplex subunit 13-B OS=Arabidopsis thaliana OX=3702 GN=At2g33220 PE=2 SV=1	U	Intracellular trafficking, secretion, and vesicular transport	NADH dehydrogenase [ubiquinone] 1 alpha subcomplex subunit 13, partial [Capsicum annuum]
c100306.graph_c0	371	310	468	4025	5857	5465	13.77	11.38	17.81	133.91	191.01	202.83	4.0586e-43	3.14276	up	--	--	--	--	--	--	TCP family transcription factor;; Dormancy/auxin associated protein	Transcription factor TCP19 OS=Arabidopsis thaliana OX=3702 GN=TCP19 PE=1 SV=1	K	Transcription	transcription factor TCP19-like [Lactuca sativa]
c94909.graph_c0	943	1169	723	489	243	128	25.27	31.28	21.03	14.47	10.33	7.57	4.72127e-07	-2.13384	down	[P]	Inorganic ion transport and metabolism	Molecular Function: potassium ion transmembrane transporter activity (GO:0015079);; Cellular Component: integral component of membrane (GO:0016021);; Biological Process: potassium ion transmembrane transport (GO:0071805);;	K12236|0|vvi:100268010|K12236 transcriptional repressor NF-X1 | (RefSeq) NF-X1-type zinc finger protein NFXL1	--	--	K+ potassium transporter;; K+ potassium transporter	Potassium transporter 2 OS=Arabidopsis thaliana OX=3702 GN=POT2 PE=1 SV=2	P	Inorganic ion transport and metabolism	unnamed protein product, partial [Vitis vinifera]
c94128.graph_c2	23	19	16	72	114	142	3.23	1.31	1.74	4.85	7.2	11.11	1.41942e-06	1.88054	up	--	--	--	K09284|2.91252e-75|tcc:TCM_043051|K09284 AP2-like factor, euAP2 lineage | (RefSeq) AP2 domain-containing transcription factor, putative isoform 2	--	--	AP2 domain	Ethylene-responsive transcription factor RAP2-7 OS=Arabidopsis thaliana OX=3702 GN=RAP2-7 PE=2 SV=2	K	Transcription	ethylene-responsive transcription factor RAP2-7 isoform X2 [Morus notabilis]
c91595.graph_c0	51	72	66	43	32	14	1.51	2.17	2.03	1.2	0.86	0.42	0.000291233	-1.54595	down	--	;;	Molecular Function: protein serine/threonine kinase activity (GO:0004674);; Molecular Function: ATP binding (GO:0005524);; Cellular Component: plasma membrane (GO:0005886);; Biological Process: protein phosphorylation (GO:0006468);; Molecular Function: carbohydrate binding (GO:0030246);; Biological Process: recognition of pollen (GO:0048544);;	--	--	--	Protein kinase domain;; Protein tyrosine kinase;; D-mannose binding lectin;; S-locus glycoprotein domain	G-type lectin S-receptor-like serine/threonine-protein kinase At1g34300 OS=Arabidopsis thaliana OX=3702 GN=At1g34300 PE=1 SV=1	T	Signal transduction mechanisms	G-type lectin S-receptor-like serine/threonine-protein kinase At1g34300 [Lactuca sativa]
c102691.graph_c0	60	60	48	422	544	458	1.63	1.96	1.27	9.7	12.2	10.97	3.13366e-34	2.51139	up	--	--	--	--	[R]	General function prediction only	WD domain, G-beta repeat	--	S	Function unknown	PREDICTED: uncharacterized protein LOC100257191 [Vitis vinifera]
c101550.graph_c1	57	51	36	22	19	11	3.77	3.46	2.52	1.39	1.2	0.77	3.17829e-06	-1.91642	down	--	--	Cellular Component: membrane (GO:0016020);;	--	--	--	Putative AtpZ or ATP-synthase-associated	--	S	Function unknown	unnamed protein product, partial [Vitis vinifera]
c90301.graph_c2	157	181	222	1070	1497	1029	7.22	8.4	10.8	45.91	61.92	48.17	8.14284e-23	2.10601	up	[MR]	Cell wall/membrane/envelope biogenesis ;; General function prediction only	Molecular Function: ATP binding (GO:0005524);; Molecular Function: D-alanine-D-alanine ligase activity (GO:0008716);; Cellular Component: chloroplast (GO:0009507);; Molecular Function: metal ion binding (GO:0046872);;	--	--	--	D-ala D-ala ligase C-terminus	--	M	Cell wall/membrane/envelope biogenesis	uncharacterized protein LOC18039684 isoform X1 [Citrus clementina]
c96659.graph_c0	32	16	22	160	230	125	1.82	0.86	1.22	8.1	11.43	6.72	5.67481e-10	2.23791	up	[G]	Carbohydrate transport and metabolism	--	K01188|7.60021e-154|mdm:103448033|K01188 beta-glucosidase [EC:3.2.1.21] | (RefSeq) beta-glucosidase 11-like	[G]	Carbohydrate transport and metabolism	Glycosyl hydrolase family 1	Beta-glucosidase 11 OS=Arabidopsis thaliana OX=3702 GN=BGLU11 PE=2 SV=2	G	Carbohydrate transport and metabolism	beta-glucosidase 11-like, partial [Quercus suber]
c84817.graph_c0	55	76	68	205	226	192	4.17	5.9	5.33	14.49	15.47	14.71	1.34536e-06	1.09377	up	--	--	Molecular Function: zinc ion binding (GO:0008270);;	--	[TZ]	--	LIM domain	LIM domain-containing protein WLIM1 OS=Arabidopsis thaliana OX=3702 GN=WLIM1 PE=1 SV=1	S	Function unknown	PREDICTED: LIM domain-containing protein WLIM1 [Vitis vinifera]
c98371.graph_c1	144	173	151	538	545	454	9.68	8.97	10.49	28.96	29.59	24.73	3.19359e-11	1.16848	up	--	--	Molecular Function: nucleotide binding (GO:0000166);; Molecular Function: nucleic acid binding (GO:0003676);;	--	[R]	General function prediction only	RNA recognition motif. (a.k.a. RRM, RBD, or RNP domain)	--	S	Function unknown	PREDICTED: protein WHI4 isoform X1 [Juglans regia]
c87967.graph_c1	0	0	4	19	20	19	0	0	0.38	1.48	1.43	1.38	0.00106193	2.60766	up	--	--	--	--	--	--	Domain of unknown function (DUF702)	Protein LATERAL ROOT PRIMORDIUM 1 OS=Arabidopsis thaliana OX=3702 GN=LRP1 PE=1 SV=1	S	Function unknown	protein LATERAL ROOT PRIMORDIUM 1-like [Manihot esculenta]
c79327.graph_c0	50	28	52	127	164	183	3	1.71	3.22	7.11	8.94	11.1	0.000154774	1.28077	up	[E]	Amino acid transport and metabolism	Cellular Component: chloroplast (GO:0009507);;	--	[E]	Amino acid transport and metabolism	Ornithine cyclodeaminase/mu-crystallin family;; Shikimate / quinate 5-dehydrogenase	Protein SAR DEFICIENT 4 OS=Arabidopsis thaliana OX=3702 GN=SARD4 PE=1 SV=1	E	Amino acid transport and metabolism	unnamed protein product [Coffea canephora]
c101115.graph_c0	339	505	323	121	143	119	18.54	28.22	16.35	6.63	7.82	9.35	4.57251e-21	-2.11095	down	--	--	--	--	--	--	Protein of unknown function (DUF1644)	--	S	Function unknown	unnamed protein product, partial [Vitis vinifera]
c81146.graph_c0	0	1	1	54	143	147	0	0.08	0.1	4.49	11.59	13.4	9.49625e-15	5.43895	up	--	--	Molecular Function: RNA polymerase II regulatory region sequence-specific DNA binding (GO:0000977);; Molecular Function: transcription factor activity, sequence-specific DNA binding (GO:0003700);; Biological Process: regulation of transcription from RNA polymerase II promoter (GO:0006357);; Molecular Function: protein dimerization activity (GO:0046983);; Cellular Component: RNA polymerase II tran…	--	--	--	--	Transcription factor bHLH162 OS=Arabidopsis thaliana OX=3702 GN=BHLH162 PE=1 SV=1	S	Function unknown	transcription factor bHLH162 isoform X1 [Quercus suber]
c95128.graph_c2	1285	1187	1452	466	385	380	65.08	62.59	78.39	20.87	16.41	18.67	3.54777e-30	-2.18721	down	[S]	Function unknown	Cellular Component: pre-autophagosomal structure (GO:0000407);; Cellular Component: endoplasmic reticulum (GO:0005783);; Biological Process: exocytosis (GO:0006887);; Biological Process: endoplasmic reticulum organization (GO:0007029);; Biological Process: Golgi organization (GO:0007030);; Biological Process: regulation of autophagy (GO:0010506);; Cellular Component: integral component of membran…	K21248|2.61388e-174|vvi:100246016|K21248 vacuole membrane protein 1 | (RefSeq) vacuole membrane protein KMS1	[R]	General function prediction only	SNARE associated Golgi protein	Vacuole membrane protein KMS1 OS=Arabidopsis thaliana OX=3702 GN=KMS1 PE=1 SV=1	S	Function unknown	PREDICTED: vacuole membrane protein KMS1 [Vitis vinifera]
c102443.graph_c0	1920	2370	1648	820	1125	851	48.08	59.61	41.1	19.24	25.16	21.09	1.30195e-18	-1.61197	down	[P]	Inorganic ion transport and metabolism	Cellular Component: Golgi membrane (GO:0000139);; Molecular Function: zinc ion transmembrane transporter activity (GO:0005385);; Cellular Component: trans-Golgi network (GO:0005802);; Cellular Component: integral component of membrane (GO:0016021);; Biological Process: zinc II ion transmembrane transport (GO:0071577);;	--	[P]	Inorganic ion transport and metabolism	ZIP Zinc transporter	Putative zinc transporter At3g08650 OS=Arabidopsis thaliana OX=3702 GN=At3g08650 PE=2 SV=2	P	Inorganic ion transport and metabolism	Zinc/iron permease [Corchorus capsularis]
c93428.graph_c1	36	39	30	2	6	5	2.04	2.63	2.19	0.06	0.42	0.21	3.3726e-10	-3.26766	down	--	--	--	--	[R]	General function prediction only	Reverse transcriptase (RNA-dependent DNA polymerase)	--	S	Function unknown	PREDICTED: uncharacterized protein LOC109155672 [Ipomoea nil]
c99654.graph_c0	128	122	137	96	93	73	12.96	14.69	13.2	8.78	7.16	6.65	5.02523e-06	-1.08768	down	[J]	Translation, ribosomal structure and biogenesis	Molecular Function: nucleotide binding (GO:0000166);; Molecular Function: nucleic acid binding (GO:0003676);;	K14396|1.37937e-82|sind:105172613|K14396 polyadenylate-binding protein 2 | (RefSeq) polyadenylate-binding protein 2-like	[A]	RNA processing and modification	RNA recognition motif. (a.k.a. RRM, RBD, or RNP domain)	Polyadenylate-binding protein 2 OS=Arabidopsis thaliana OX=3702 GN=PABN2 PE=1 SV=1	S	Function unknown	polyadenylate-binding protein 2 [Morus notabilis]
c103126.graph_c1	237	150	161	113	182	94	2.65	1.78	1.7	0.95	1.36	0.92	0.00157064	-1.02576	down	[C]	Energy production and conversion	Cellular Component: mitochondrial inner membrane (GO:0005743);; Biological Process: mitochondrial electron transport, ubiquinol to cytochrome c (GO:0006122);; Molecular Function: ubiquinol-cytochrome-c reductase activity (GO:0008121);; Molecular Function: zinc ion binding (GO:0008270);; Molecular Function: electron carrier activity (GO:0009055);; Cellular Component: respiratory chain complex III …	K00412|0|bna:4237881|K00412 ubiquinol-cytochrome c reductase cytochrome b subunit | (RefSeq) cob, BrnapMp076; apocytochrome b	[C]	Energy production and conversion	Cytochrome b/b6/petB;; Cytochrome b(N-terminal)/b6/petB;; Cytochrome b(C-terminal)/b6/petD;; Mitochondrial domain of unknown function (DUF1082);; Plant ATP synthase F0;; Ribosomal protein S14p/S29e	Cytochrome b OS=Arabidopsis thaliana OX=3702 GN=MT-CYB PE=2 SV=2	C	Energy production and conversion	cytochrome b (mitochondrion) [Vitis vinifera]
c92009.graph_c0	1070	1134	880	451	408	370	37.88	39.97	33.78	18.6	14.21	15.77	1.35446e-26	-1.84563	down	--	--	--	K17479|4.77022e-127|nnu:104590054|K17479 glutaredoxin domain-containing cysteine-rich protein 1 | (RefSeq) uncharacterized protein At3g28850	[O]	Posttranslational modification, protein turnover, chaperones	Glutaredoxin	Uncharacterized protein At5g39865 OS=Arabidopsis thaliana OX=3702 GN=At5g39865 PE=2 SV=1	O	Posttranslational modification, protein turnover, chaperones	PREDICTED: uncharacterized protein At3g28850 [Nelumbo nucifera]
c72948.graph_c1	21	19	21	67	96	53	9.01	8.91	9.34	26.13	36.27	22.43	0.00118748	1.22616	up	--	--	Molecular Function: magnesium ion binding (GO:0000287);; Molecular Function: inorganic diphosphatase activity (GO:0004427);; Cellular Component: cytosol (GO:0005829);; Biological Process: phosphate-containing compound metabolic process (GO:0006796);;	K01507|1.31639e-17|vvi:100258490|K01507 inorganic pyrophosphatase [EC:3.6.1.1] | (RefSeq) soluble inorganic pyrophosphatase 4	[C]	Energy production and conversion	--	Soluble inorganic pyrophosphatase 4 OS=Arabidopsis thaliana OX=3702 GN=PPA4 PE=1 SV=1	C	Energy production and conversion	PREDICTED: soluble inorganic pyrophosphatase 4 [Vitis vinifera]
c100701.graph_c0	49	81	46	157	189	174	1.31	2.37	1.09	4.06	4.77	4.91	0.000327708	1.00991	up	--	--	--	--	--	--	--	--	S	Function unknown	uncharacterized protein LOC111405906 isoform X3 [Olea europaea var. sylvestris]
c89071.graph_c0	270	277	256	676	932	907	21.94	23.47	21.63	51.67	69.1	74.91	2.82192e-09	1.09622	up	[J]	Translation, ribosomal structure and biogenesis	Molecular Function: RNA binding (GO:0003723);; Molecular Function: structural constituent of ribosome (GO:0003735);; Biological Process: translation (GO:0006412);; Cellular Component: large ribosomal subunit (GO:0015934);;	K02865|2.29341e-133|pda:103724272|K02865 large subunit ribosomal protein L10Ae | (RefSeq) 60S ribosomal protein L10a	[J]	Translation, ribosomal structure and biogenesis	Ribosomal protein L1p/L10e family	60S ribosomal protein L10a OS=Oryza sativa subsp. japonica OX=39947 GN=RPL10A PE=1 SV=1	J	Translation, ribosomal structure and biogenesis	PREDICTED: 60S ribosomal protein L10a [Phoenix dactylifera]
c89594.graph_c1	186	219	224	86	80	39	12.36	14.86	15.37	5.33	4.8	2.62	4.07509e-12	-2.10593	down	--	--	--	--	[E]	Amino acid transport and metabolism	FACT complex subunit (SPT16/CDC68)	FACT complex subunit SPT16 OS=Arabidopsis thaliana OX=3702 GN=SPT16 PE=1 SV=1	K	Transcription	FACT complex subunit SPT16-like [Sesamum indicum]
c97708.graph_c1	53	74	66	203	224	190	4.29	5.7	5.38	13.77	13.91	15.2	8.72425e-07	1.12329	up	--	--	Biological Process: activation of MAPKK activity (GO:0000186);; Molecular Function: MAP kinase kinase kinase activity (GO:0004709);; Molecular Function: ATP binding (GO:0005524);; Cellular Component: intracellular (GO:0005622);; Cellular Component: plasma membrane (GO:0005886);; Cellular Component: plasmodesma (GO:0009506);; Cellular Component: integral component of membrane (GO:0016021);;	--	--	--	Carbohydrate-binding protein of the ER	Probable LRR receptor-like serine/threonine-protein kinase At1g67720 OS=Arabidopsis thaliana OX=3702 GN=At1g67720 PE=2 SV=1	T	Signal transduction mechanisms	PREDICTED: probable LRR receptor-like serine/threonine-protein kinase At1g67720 isoform X2 [Vitis vinifera]
c91736.graph_c0	828	702	699	2148	2458	2448	60.02	52.03	52.31	145.23	160.97	179.43	3.20467e-12	1.114	up	--	--	Molecular Function: translation elongation factor activity (GO:0003746);; Cellular Component: eukaryotic translation elongation factor 1 complex (GO:0005853);; Biological Process: translational elongation (GO:0006414);;	K03232|2.78206e-98|vvi:100252524|K03232 elongation factor 1-beta | (RefSeq) elongation factor 1-delta	[K]	Transcription	EF-1 guanine nucleotide exchange domain	Elongation factor 1-delta OS=Pimpinella brachycarpa OX=45043 PE=2 SV=3	J	Translation, ribosomal structure and biogenesis	seed ripening regulated protein [Camellia oleifera]
c101458.graph_c0	540	378	862	139	249	272	36.69	27.34	60.17	9.03	16.54	20.34	2.20337e-07	-1.91273	down	--	--	Molecular Function: UDP-glycosyltransferase activity (GO:0008194);; Biological Process: flavonoid biosynthetic process (GO:0009813);; Cellular Component: intracellular membrane-bounded organelle (GO:0043231);; Biological Process: flavonoid glucuronidation (GO:0052696);;	K13495|6.24771e-143|vvi:100262460|K13495 cis-zeatin O-glucosyltransferase [EC:2.4.1.215] | (RefSeq) zeatin O-glucosyltransferase-like	[GC]	--	UDP-glucoronosyl and UDP-glucosyl transferase	Zeatin O-xylosyltransferase OS=Phaseolus vulgaris OX=3885 GN=ZOX1 PE=2 SV=1	S	Function unknown	PREDICTED: zeatin O-glucosyltransferase-like [Vitis vinifera]
c79929.graph_c0	26	42	39	5	12	16	1.99	3.28	3.08	0.36	0.83	1.23	2.42489e-05	-2.08382	down	--	--	Molecular Function: calcium ion binding (GO:0005509);;	K13448|2.15844e-40|sly:101249692|K13448 calcium-binding protein CML | (RefSeq) probable calcium-binding protein CML36	[T]	Signal transduction mechanisms	EF hand;; EF hand;; EF-hand domain;; EF-hand domain pair;; EF-hand domain pair	Probable calcium-binding protein CML36 OS=Arabidopsis thaliana OX=3702 GN=CML36 PE=2 SV=1	DTZ	--	PREDICTED: probable calcium-binding protein CML36 [Solanum lycopersicum]
c103626.graph_c0	46	65	53	243	297	184	0.89	0.82	0.76	3.18	4.08	3.1	3.03444e-09	1.5691	up	[L]	Replication, recombination and repair	--	--	[D]	Cell cycle control, cell division, chromosome partitioning	PIF1-like helicase;; Helitron helicase-like domain at N-terminus;; AAA domain;; PIF1-like helicase;; Helicase	--	L	Replication, recombination and repair	hypothetical protein AQUCO_01200052v1 [Aquilegia coerulea]
c98212.graph_c0	1157	1101	1018	593	594	468	64.7	62.46	59.12	31.37	30.12	27.11	5.28941e-21	-1.51439	down	--	--	--	--	--	--	--	--	--	--	PREDICTED: uncharacterized protein LOC109239177 [Nicotiana attenuata]
c100366.graph_c0	58	56	47	40	40	33	1.64	1.86	1.2	0.86	0.87	0.73	0.00125183	-1.02266	down	[L]	Replication, recombination and repair	Biological Process: telomere maintenance via recombination (GO:0000722);; Biological Process: DNA synthesis involved in DNA repair (GO:0000731);; Cellular Component: nuclear chromosome, telomeric region (GO:0000784);; Molecular Function: DNA binding (GO:0003677);; Molecular Function: ATP binding (GO:0005524);; Cellular Component: nucleoplasm (GO:0005654);; Cellular Component: cytoplasm (GO:000573…	K03654|0|cmo:103486004|K03654 ATP-dependent DNA helicase RecQ [EC:3.6.4.12] | (RefSeq) ATP-dependent DNA helicase RecQ-like	[L]	Replication, recombination and repair	Helicase conserved C-terminal domain;; DEAD/DEAH box helicase;; Type III restriction enzyme, res subunit;; RecQ zinc-binding;; RQC domain;; HRDC domain	Mediator of RNA polymerase II transcription subunit 34 OS=Arabidopsis thaliana OX=3702 GN=MED34 PE=1 SV=1	L	Replication, recombination and repair	uncharacterized protein LOC112007262 isoform X2 [Quercus suber]
c71414.graph_c0	49	43	37	167	197	163	11.7	10	8.56	34.87	39.9	36.83	3.61967e-09	1.46431	up	--	--	Cellular Component: integral component of membrane (GO:0016021);;	--	--	--	--	--	S	Function unknown	hypothetical protein MIMGU_mgv1a025683mg, partial [Erythranthe guttata]
c70539.graph_c0	208	203	324	125	80	52	50.47	42.31	74.03	44.65	28	22.11	6.97476e-08	-1.98098	down	--	--	--	--	--	--	--	--	S	Function unknown	hypothetical protein BVRB_2g029150 [Beta vulgaris subsp. vulgaris]
c91221.graph_c0	161	305	199	485	1183	607	10.07	17.65	12.71	27.6	62.31	35.87	0.000957099	1.18187	up	[P]	Inorganic ion transport and metabolism	Cellular Component: integral component of membrane (GO:0016021);;	--	[P]	Inorganic ion transport and metabolism	ChaC-like protein	Gamma-glutamylcyclotransferase 2-2 OS=Arabidopsis thaliana OX=3702 GN=GGCT2;2 PE=1 SV=1	P	Inorganic ion transport and metabolism	ChaC family protein-like [Theobroma cacao]
c89162.graph_c0	3	2	2	28	34	25	0.74	0.86	0.82	6.31	8.28	9.71	1.93372e-05	2.71092	up	--	--	Biological Process: metabolic process (GO:0008152);; Molecular Function: amino acid binding (GO:0016597);;	--	--	--	--	ACT domain-containing protein ACR10 OS=Arabidopsis thaliana OX=3702 GN=ACR10 PE=2 SV=1	--	--	Histone H4 [Corchorus olitorius]
c65036.graph_c0	22	29	24	8	5	4	4.81	6.7	5.36	1.57	1.02	0.84	3.65697e-06	-2.45921	down	--	--	--	--	--	--	--	--	--	--	PREDICTED: uncharacterized protein LOC103706495 [Phoenix dactylifera]
c86647.graph_c0	95	57	82	854	873	571	6.27	3.82	5.37	50.51	50.31	36.71	5.49708e-23	2.68868	up	--	--	--	--	--	--	--	Protein BIG GRAIN 1-like E OS=Arabidopsis thaliana OX=3702 GN=At1g69160 PE=2 SV=1	S	Function unknown	protein BIG GRAIN 1-like E [Quercus suber]
c26631.graph_c0	11	2	8	29	44	75	2.29	0.44	1.72	5.52	8.12	15.46	0.000901688	2.03362	up	[G]	Carbohydrate transport and metabolism	Molecular Function: sugar:proton symporter activity (GO:0005351);; Molecular Function: glucose transmembrane transporter activity (GO:0005355);; Cellular Component: integral component of plasma membrane (GO:0005887);; Biological Process: proton transport (GO:0015992);; Biological Process: glucose import (GO:0046323);; Biological Process: glucose transmembrane transport (GO:1904659);;	--	[R]	General function prediction only	Sugar (and other) transporter;; Major Facilitator Superfamily	Polyol transporter 5 OS=Arabidopsis thaliana OX=3702 GN=PLT5 PE=1 SV=2	G	Carbohydrate transport and metabolism	polyol transporter [Camellia sinensis]
c101527.graph_c0	49	46	56	32	39	25	3.23	2.64	2.89	1.89	2	1.88	0.000670011	-1.16402	down	--	--	--	--	--	--	Protein of unknown function (DUF 659);; hAT family C-terminal dimerisation region	--	S	Function unknown	uncharacterized protein LOC8079746 [Sorghum bicolor]
c102094.graph_c1	95	88	109	434	857	620	1.67	1.65	2.18	6.76	13.35	12.03	7.66613e-15	2.11106	up	--	--	Biological Process: cellular response to DNA damage stimulus (GO:0006974);; Biological Process: histone modification (GO:0016570);; Biological Process: peptidyl-lysine modification (GO:0018205);; Biological Process: negative regulation of cellular metabolic process (GO:0031324);; Biological Process: regulation of cellular biosynthetic process (GO:0031326);; Cellular Component: cell part (GO:00444…	K10683|0|jcu:105644497|K10683 BRCA1-associated RING domain protein 1 | (RefSeq) protein BREAST CANCER SUSCEPTIBILITY 1 homolog	[LK]	--	BRCT domain, a BRCA1 C-terminus domain;; BRCA1 C Terminus (BRCT) domain;; PHD-like zinc-binding domain;; PHD-zinc-finger like domain;; Zinc finger, C3HC4 type (RING finger);; RING-type zinc-finger;; Zinc finger, C3HC4 type (RING finger);; POT family;; POT family	BRCA1-associated RING domain protein 1 OS=Arabidopsis thaliana OX=3702 GN=BARD1 PE=1 SV=1	S	Function unknown	BRCA1-associated RING domain protein 1 isoform X1 [Jatropha curcas]
c94137.graph_c0	1140	1083	1556	853	741	743	66.23	63.47	92.78	46.01	38.97	43.75	4.94305e-08	-1.2165	down	--	--	--	--	[R]	General function prediction only	PPR repeat;; PPR repeat family;; PPR repeat	Pentatricopeptide repeat-containing protein At4g02750 OS=Arabidopsis thaliana OX=3702 GN=PCMP-H24 PE=3 SV=1	S	Function unknown	unnamed protein product, partial [Vitis vinifera]
c101296.graph_c0	7	9	7	31	30	29	0.19	0.19	0.27	0.7	0.7	0.71	0.00813208	1.33904	up	--	--	--	--	[TZ]	--	Formin Homology 2 Domain	Formin-like protein 6 OS=Arabidopsis thaliana OX=3702 GN=FH6 PE=2 SV=1	S	Function unknown	PREDICTED: formin-like protein 6 [Vitis vinifera]
c102170.graph_c0	3102	3720	2475	1865	1446	1200	136.58	166.77	112.51	79.86	62.11	54.6	4.23738e-11	-1.54875	down	--	--	--	--	[M]	Cell wall/membrane/envelope biogenesis	Pectinacetylesterase;; Pectinacetylesterase	Pectin acetylesterase 12 OS=Arabidopsis thaliana OX=3702 GN=PAE12 PE=2 SV=1	S	Function unknown	pectin acetylesterase 12-like [Olea europaea var. sylvestris]
c100960.graph_c0	26	14	30	58	111	76	1.12	0.58	1.57	4.48	5.62	3.73	0.00509089	1.18967	up	[E]	Amino acid transport and metabolism	Molecular Function: transporter activity (GO:0005215);; Biological Process: oligopeptide transport (GO:0006857);; Cellular Component: integral component of membrane (GO:0016021);;	K14638|0|vvi:100261476|K14638 solute carrier family 15 (peptide/histidine transporter), member 3/4 | (RefSeq) protein NRT1/ PTR FAMILY 5.6	[E]	Amino acid transport and metabolism	POT family;; Major Facilitator Superfamily	Protein NRT1/ PTR FAMILY 5.6 OS=Arabidopsis thaliana OX=3702 GN=NPF5.6 PE=2 SV=1	E	Amino acid transport and metabolism	PREDICTED: protein NRT1/ PTR FAMILY 5.6 [Vitis vinifera]
c86348.graph_c0	2831	3317	2224	1340	824	883	115.55	136.01	94.83	56.16	36.91	44.18	1.02785e-13	-1.94327	down	--	--	--	--	--	--	Carbohydrate esterase, sialic acid-specific acetylesterase	Probable carbohydrate esterase At4g34215 OS=Arabidopsis thaliana OX=3702 GN=At4g34215 PE=1 SV=2	S	Function unknown	probable carbohydrate esterase At4g34215 [Olea europaea var. sylvestris]
c82037.graph_c0	147	114	89	59	89	43	13.42	10.75	8.33	4.97	7.25	3.9	4.39504e-05	-1.38416	down	--	--	Biological Process: metabolic process (GO:0008152);; Molecular Function: amino acid binding (GO:0016597);;	--	--	--	--	ACT domain-containing protein ACR8 OS=Arabidopsis thaliana OX=3702 GN=ACR8 PE=2 SV=1	S	Function unknown	LOW QUALITY PROTEIN: ACT domain-containing protein ACR8-like [Sesamum indicum]
c97337.graph_c0	3646	3996	2770	1830	1768	706	174.78	200.14	137.99	83.94	77.33	35.41	2.02245e-07	-1.76184	down	--	--	Molecular Function: serine-type endopeptidase activity (GO:0004252);; Cellular Component: integral component of membrane (GO:0016021);; Biological Process: protein processing (GO:0016485);;	--	[T]	Signal transduction mechanisms	Rhomboid family;; Rhomboid family	RHOMBOID-like protein 2 OS=Arabidopsis thaliana OX=3702 GN=RBL2 PE=1 SV=1	S	Function unknown	PREDICTED: RHOMBOID-like protein 2 [Ziziphus jujuba]
c90534.graph_c0	136	296	162	27	11	14	4.22	8.59	5.05	1.05	0.92	0.56	2.53046e-20	-3.82473	down	--	--	Cellular Component: membrane (GO:0016020);;	--	[R]	General function prediction only	Root hair defective 3 GTP-binding protein (RHD3);; Root hair defective 3 GTP-binding protein (RHD3)	Protein ROOT HAIR DEFECTIVE 3 homolog 1 OS=Arabidopsis thaliana OX=3702 GN=At1g72960 PE=2 SV=2	Z	Cytoskeleton	hypothetical protein CRG98_017325 [Punica granatum]
c97608.graph_c1	828	1297	881	341	620	379	22.93	35.57	24.79	8.81	15.57	10.42	1.41302e-10	-1.67983	down	--	--	--	--	--	--	Calmodulin binding protein-like	Calmodulin-binding protein 60 B OS=Arabidopsis thaliana OX=3702 GN=CBP60B PE=2 SV=1	S	Function unknown	PREDICTED: uncharacterized protein LOC105134278 [Populus euphratica]
c101231.graph_c0	205	150	149	87	110	96	8.66	6.38	6.1	3.28	3.41	3.58	1.36039e-07	-1.30553	down	[C]	Energy production and conversion	Molecular Function: succinate dehydrogenase activity (GO:0000104);; Cellular Component: mitochondrion (GO:0005739);; Biological Process: tricarboxylic acid cycle (GO:0006099);; Molecular Function: electron carrier activity (GO:0009055);; Cellular Component: integral component of membrane (GO:0016021);; Cellular Component: succinate dehydrogenase complex (GO:0045281);;	K00236|7.00403e-49|vvi:7498669|K00236 succinate dehydrogenase (ubiquinone) cytochrome b560 subunit | (RefSeq) sdh3, ViviM_p032; succinate dehydrogenase subunit 3	[G]	Carbohydrate transport and metabolism	Succinate dehydrogenase/Fumarate reductase transmembrane subunit	Succinate dehydrogenase cytochrome b560 subunit OS=Marchantia polymorpha OX=3197 GN=SDH3 PE=3 SV=1	C	Energy production and conversion	succinate dehydrogenase subunit 3 (mitochondrion) [Nelumbo nucifera]
c92030.graph_c0	146	155	118	427	498	464	3.39	3.69	2.85	9.39	10.62	11.11	8.49059e-11	1.181	up	[J]	Translation, ribosomal structure and biogenesis	Molecular Function: RNA binding (GO:0003723);; Molecular Function: structural constituent of ribosome (GO:0003735);; Cellular Component: mitochondrial small ribosomal subunit (GO:0005763);; Cellular Component: endosome (GO:0005768);; Cellular Component: trans-Golgi network (GO:0005802);; Biological Process: translation (GO:0006412);; Cellular Component: cytosolic small ribosomal subunit (GO:00226…	K02988|0|vvi:100267778|K02988 small subunit ribosomal protein S5 | (RefSeq) uncharacterized LOC100267778	[J]	Translation, ribosomal structure and biogenesis	Ribosomal protein S5, C-terminal domain;; Ribosomal protein S5, N-terminal domain	30S ribosomal protein S5, chloroplastic OS=Thalassiosira pseudonana OX=35128 GN=rps5 PE=3 SV=1	J	Translation, ribosomal structure and biogenesis	uncharacterized protein LOC110758591 [Prunus avium]
c89980.graph_c1	1398	1311	1603	1419	448	636	59.69	56.86	70.7	56.65	17.32	27.58	0.00272311	-1.24565	down	[O]	Posttranslational modification, protein turnover, chaperones	--	K13993|1.25039e-99|tcc:TCM_015499|K13993 HSP20 family protein | (RefSeq) Small heat shock protein isoform 1	[O]	Posttranslational modification, protein turnover, chaperones	Hsp20/alpha crystallin family	Small heat shock protein, chloroplastic OS=Petunia hybrida OX=4102 GN=HSP22 PE=2 SV=1	O	Posttranslational modification, protein turnover, chaperones	hypothetical protein COLO4_14358 [Corchorus olitorius]
c96333.graph_c0	17	27	31	81	85	106	1.46	2.26	2.64	5.89	4.91	6.96	0.000338855	1.28173	up	--	--	--	--	[R]	General function prediction only	PPR repeat family;; PPR repeat;; PPR repeat;; Pentatricopeptide repeat domain;; Pentacotripeptide-repeat region of PRORP	Pentatricopeptide repeat-containing protein At1g26900, mitochondrial OS=Arabidopsis thaliana OX=3702 GN=PCMP-E54 PE=2 SV=1	S	Function unknown	PREDICTED: pentatricopeptide repeat-containing protein At1g26900, mitochondrial [Juglans regia]
c92031.graph_c1	1350	1616	1308	812	562	538	76	92.34	75.88	42.66	28.77	30.69	1.60962e-13	-1.66468	down	--	--	--	--	--	--	Myb/SANT-like DNA-binding domain	Trihelix transcription factor ASR3 OS=Arabidopsis thaliana OX=3702 GN=ASR3 PE=1 SV=1	S	Function unknown	trihelix transcription factor ASR3 [Carica papaya]
c101024.graph_c0	560	415	612	1825	2306	2821	18.89	14.62	18.35	41.12	53.05	75.19	9.10226e-10	1.56041	up	[Q]	Secondary metabolites biosynthesis, transport and catabolism	Molecular Function: metal ion binding (GO:0046872);; Molecular Function: desacetoxyvindoline 4-hydroxylase activity (GO:0050590);; Biological Process: oxidation-reduction process (GO:0055114);;	--	[QR]	--	non-haem dioxygenase in morphine synthesis N-terminal;; 2OG-Fe(II) oxygenase superfamily;; 2OG-Fe(II) oxygenase superfamily	1-aminocyclopropane-1-carboxylate oxidase homolog 4 OS=Arabidopsis thaliana OX=3702 GN=At1g03400 PE=2 SV=1	S	Function unknown	1-aminocyclopropane-1-carboxylate oxidase homolog 1-like [Olea europaea var. sylvestris]
c48327.graph_c0	261	236	247	209	170	120	2.96	2.71	2.89	2.23	1.76	1.38	2.35323e-05	-1.0965	down	--	--	--	--	[T]	Signal transduction mechanisms	NB-ARC domain	Disease resistance RPP8-like protein 3 OS=Arabidopsis thaliana OX=3702 GN=RPP8L3 PE=2 SV=1	S	Function unknown	probable disease resistance RPP8-like protein 2 [Hevea brasiliensis]
c96814.graph_c0	66	68	58	7	11	15	2.7	2.88	2.86	0.26	0.43	0.74	2.74822e-14	-2.94579	down	[L]	Replication, recombination and repair	Molecular Function: deoxyribodipyrimidine photo-lyase activity (GO:0003904);; Biological Process: DNA repair (GO:0006281);;	K01669|0|vvi:100243038|K01669 deoxyribodipyrimidine photo-lyase [EC:4.1.99.3] | (RefSeq) deoxyribodipyrimidine photo-lyase	[LT]	--	DNA photolyase	Deoxyribodipyrimidine photo-lyase OS=Arabidopsis thaliana OX=3702 GN=PHR1 PE=2 SV=1	L	Replication, recombination and repair	deoxyribodipyrimidine photo-lyase [Quercus suber]
c75858.graph_c0	73	62	86	234	272	271	24.1	22.01	29.37	69.82	78.89	87.8	1.01312e-07	1.25283	up	[J]	Translation, ribosomal structure and biogenesis	Molecular Function: translation elongation factor activity (GO:0003746);; Molecular Function: GTPase activity (GO:0003924);; Molecular Function: GTP binding (GO:0005525);; Cellular Component: intracellular (GO:0005622);; Biological Process: translational elongation (GO:0006414);;	K03234|2.09427e-70|sbi:SORBI_0525s002010|K03234 elongation factor 2 | (RefSeq) SORBIDRAFT_0525s002010, Sb0525s002010; hypothetical protein	[J]	Translation, ribosomal structure and biogenesis	Elongation factor Tu GTP binding domain	Elongation factor 2 OS=Beta vulgaris OX=161934 PE=2 SV=1	J	Translation, ribosomal structure and biogenesis	hypothetical protein TSUD_56150 [Trifolium subterraneum]
c77896.graph_c0	82	113	83	63	39	33	3.96	5.55	4.14	2.84	1.7	1.61	9.13217e-06	-1.52057	down	--	--	--	--	[T]	Signal transduction mechanisms	NB-ARC domain	Putative late blight resistance protein homolog R1A-6 OS=Solanum demissum OX=50514 GN=R1A-6 PE=3 SV=2	S	Function unknown	putative disease resistance RPP13-like protein 3 [Jatropha curcas]
c86806.graph_c0	11	11	14	63	121	90	0.81	0.83	1.07	4.34	8.12	6.71	2.10074e-08	2.26853	up	--	--	--	--	[T]	Signal transduction mechanisms	EF hand;; EF-hand domain;; EF-hand domain pair;; EF hand;; EF-hand domain pair	Probable calcium-binding protein CML23 OS=Arabidopsis thaliana OX=3702 GN=CML23 PE=2 SV=1	DTZ	--	probable calcium-binding protein CML23 [Quercus suber]
c81373.graph_c0	7406	10023	5395	1154	1274	938	844.32	1179.36	635.38	121.91	130.48	107.4	1.54104e-44	-3.24428	down	--	--	Cellular Component: extracellular region (GO:0005576);; Cellular Component: cell wall (GO:0005618);; Biological Process: plant-type cell wall organization (GO:0009664);; Biological Process: unidimensional cell growth (GO:0009826);; Cellular Component: membrane (GO:0016020);; Biological Process: primary root development (GO:0080022);;	--	--	--	Pollen allergen;; Lytic transglycolase	Expansin-A10 OS=Arabidopsis thaliana OX=3702 GN=EXPA10 PE=2 SV=1	G	Carbohydrate transport and metabolism	alpha-expansin [Actinidia eriantha]
c94099.graph_c1	48765	70073	33111	194	86	39	1648.03	2490.84	1169.23	5.49	2.4	0.96	1.62283e-38	-8.15661	down	--	--	Molecular Function: magnesium ion binding (GO:0000287);; Molecular Function: sesquiterpene synthase activity (GO:0010334);; Biological Process: sesquiterpene biosynthetic process (GO:0051762);;	--	--	--	Terpene synthase, N-terminal domain;; Terpene synthase family, metal binding domain	Terpene synthase 10 OS=Ricinus communis OX=3988 GN=TPS10 PE=2 SV=1	--	--	terpene synthase [Actinidia arguta]
c99975.graph_c0	4959	4915	6142	1796	1201	864	232.75	234.09	296.55	81.61	52.83	42.89	7.49806e-19	-2.53046	down	[E]	Amino acid transport and metabolism	Molecular Function: spermidine synthase activity (GO:0004766);; Biological Process: polyamine biosynthetic process (GO:0006596);; Molecular Function: putrescine N-methyltransferase activity (GO:0030750);; Biological Process: methylation (GO:0032259);;	K00797|0|jcu:105648347|K00797 spermidine synthase [EC:2.5.1.16] | (RefSeq) spermine synthase	[E]	Amino acid transport and metabolism	Spermine/spermidine synthase domain;; Spermidine synthase tetramerisation domain	Spermine synthase OS=Arabidopsis thaliana OX=3702 GN=SPMS PE=1 SV=1	E	Amino acid transport and metabolism	spermine synthase [Camellia sinensis]
c100107.graph_c0	37	17	19	104	92	74	0.95	0.48	0.5	2.63	2.11	2.57	0.00140246	1.28727	up	--	;;	Cellular Component: membrane (GO:0016020);; Molecular Function: kinase activity (GO:0016301);; Biological Process: phosphorylation (GO:0016310);;	--	--	--	Protein tyrosine kinase;; Protein kinase domain;; Salt stress response/antifungal;; Protein tyrosine kinase;; Protein kinase domain	Cysteine-rich receptor-like protein kinase 42 OS=Arabidopsis thaliana OX=3702 GN=CRK42 PE=2 SV=1	T	Signal transduction mechanisms	cysteine-rich receptor-like protein kinase 42 isoform X1 [Quercus suber]
c96672.graph_c0	147	193	159	124	126	107	6.24	8.25	6.73	4.87	4.88	4.65	2.36895e-06	-1.00675	down	[J]	Translation, ribosomal structure and biogenesis	Biological Process: translational termination (GO:0006415);; Cellular Component: chloroplast (GO:0009507);; Biological Process: chloroplast organization (GO:0009658);; Biological Process: thylakoid membrane organization (GO:0010027);; Molecular Function: translation release factor activity, codon specific (GO:0016149);; Biological Process: plastid translation (GO:0032544);; Molecular Function: ri…	K02835|3.28081e-158|vvi:100247720|K02835 peptide chain release factor 1 | (RefSeq) peptide chain release factor APG3, chloroplastic	[J]	Translation, ribosomal structure and biogenesis	RF-1 domain;; PCRF domain	Peptide chain release factor APG3, chloroplastic OS=Arabidopsis thaliana OX=3702 GN=APG3 PE=2 SV=1	J	Translation, ribosomal structure and biogenesis	PREDICTED: peptide chain release factor APG3, chloroplastic [Vitis vinifera]
c99670.graph_c1	37	30	18	348	279	420	1.89	1.53	0.88	15.72	12.25	20.54	3.31186e-20	3.00364	up	--	--	--	--	--	--	--	--	S	Function unknown	uncharacterized protein LOC105156886 [Sesamum indicum]
c97595.graph_c0	421	348	437	193	239	121	20.93	17.66	21.75	8.37	10.06	5.49	7.83034e-10	-1.6466	down	[T]	Signal transduction mechanisms	Molecular Function: ATP binding (GO:0005524);; Cellular Component: integral component of membrane (GO:0016021);; Molecular Function: ATPase activity (GO:0016887);;	--	[Q]	Secondary metabolites biosynthesis, transport and catabolism	ABC transporter	ABC transporter G family member 22 OS=Arabidopsis thaliana OX=3702 GN=ABCG22 PE=1 SV=1	V	Defense mechanisms	hypothetical protein CISIN_1g0045372mg, partial [Citrus sinensis]
c96994.graph_c1	692	591	759	427	374	360	29.57	25.43	34.89	17.21	14.94	16.84	2.24393e-11	-1.33969	down	[M]	Cell wall/membrane/envelope biogenesis	Biological Process: biosynthetic process (GO:0009058);; Cellular Component: integral component of membrane (GO:0016021);; Molecular Function: nucleotidyltransferase activity (GO:0016779);;	K00967|0|vvi:100251543|K00967 ethanolamine-phosphate cytidylyltransferase [EC:2.7.7.14] | (RefSeq) ethanolamine-phosphate cytidylyltransferase	[I]	Lipid transport and metabolism	Cytidylyltransferase-like;; FAD synthetase	Ethanolamine-phosphate cytidylyltransferase OS=Arabidopsis thaliana OX=3702 GN=PECT1 PE=1 SV=1	IM	--	PREDICTED: ethanolamine-phosphate cytidylyltransferase isoform X1 [Vitis vinifera]
c72723.graph_c0	36	32	48	360	577	625	2.56	2.32	3.52	23.82	36.99	44.83	2.47562e-25	3.1238	up	[O]	Posttranslational modification, protein turnover, chaperones	Molecular Function: glutathione transferase activity (GO:0004364);; Molecular Function: lactoylglutathione lyase activity (GO:0004462);; Cellular Component: cytoplasm (GO:0005737);; Biological Process: glutathione metabolic process (GO:0006749);; Biological Process: toxin catabolic process (GO:0009407);;	K00799|7.82632e-110|vvi:100245369|K00799 glutathione S-transferase [EC:2.5.1.18] | (RefSeq) probable glutathione S-transferase	[O]	Posttranslational modification, protein turnover, chaperones	Glutathione S-transferase, N-terminal domain;; Glutathione S-transferase, N-terminal domain;; Glutathione S-transferase, N-terminal domain;; Glutathione S-transferase, C-terminal domain	Glutathione S-transferase U7 OS=Arabidopsis thaliana OX=3702 GN=GSTU7 PE=2 SV=1	O	Posttranslational modification, protein turnover, chaperones	PREDICTED: probable glutathione S-transferase [Vitis vinifera]
c84607.graph_c1	4	2	5	67	36	51	0.29	0.15	0.38	4.56	2.36	3.77	2.43038e-07	2.95558	up	--	--	Biological Process: response to auxin (GO:0009733);;	K14488|3.94649e-70|rcu:8274638|K14488 SAUR family protein | (RefSeq) auxin-induced protein 6B	--	--	Auxin responsive protein	Auxin-responsive protein SAUR40 OS=Arabidopsis thaliana OX=3702 GN=SAUR40 PE=2 SV=1	S	Function unknown	auxin-induced protein 6B-like [Manihot esculenta]
c81022.graph_c0	71	59	65	33	28	13	11.08	9.66	12.45	5.96	5.31	2.6	1.40352e-06	-1.86428	down	--	--	--	--	--	--	--	Arabinogalactan protein 41 OS=Arabidopsis thaliana OX=3702 GN=AGP41 PE=1 SV=1	--	--	--
c81919.graph_c0	34	465	64	0	6	3	4.49	19.46	15.46	0	0.43	0.17	0.00019572	-3.6028	down	[O]	Posttranslational modification, protein turnover, chaperones	Molecular Function: ATP binding (GO:0005524);;	K09490|0|gmx:547838|K09490 heat shock 70kDa protein 5 | (RefSeq) BiPD; luminal-binding protein 5	[O]	Posttranslational modification, protein turnover, chaperones	NAD-specific glutamate dehydrogenase;; Hsp70 protein;; MreB/Mbl protein	Luminal-binding protein 5 OS=Nicotiana tabacum OX=4097 GN=BIP5 PE=2 SV=1	O	Posttranslational modification, protein turnover, chaperones	predicted protein [Hordeum vulgare subsp. vulgare]
c88597.graph_c0	38	23	66	126	307	227	1.46	0.86	2.55	4.37	10.45	8.57	0.000121107	1.7141	up	--	--	Cellular Component: plastid chromosome (GO:0009508);; Cellular Component: chloroplast thylakoid membrane (GO:0009535);; Cellular Component: chloroplast envelope (GO:0009941);;	--	[G]	Carbohydrate transport and metabolism	NAD(P)H-binding;; NmrA-like family	Protein plastid transcriptionally active 16, chloroplastic OS=Arabidopsis thaliana OX=3702 GN=PTAC16 PE=1 SV=1	GM	--	protein plastid transcriptionally active 16, chloroplastic [Quercus suber]
c102276.graph_c0	74	95	80	20	29	39	4.87	6.52	5.63	1.46	1.63	2.73	2.79056e-09	-1.97316	down	--	--	Molecular Function: binding (GO:0005488);; Molecular Function: transferase activity (GO:0016740);; Molecular Function: hydrolase activity (GO:0016787);; Biological Process: macromolecule metabolic process (GO:0043170);; Biological Process: cellular metabolic process (GO:0044237);; Biological Process: primary metabolic process (GO:0044238);;	K01209|4.48748e-22|aip:107647132|K01209 alpha-N-arabinofuranosidase [EC:3.2.1.55] | (RefSeq) alpha-L-arabinofuranosidase 1-like	[R]	General function prediction only	--	Retrovirus-related Pol polyprotein from transposon TNT 1-94 OS=Nicotiana tabacum OX=4097 PE=2 SV=1	S	Function unknown	hypothetical protein VITISV_030853 [Vitis vinifera]
c94488.graph_c0	196	199	139	119	157	78	9.88	7.25	7.12	4.66	6.48	6.89	0.000181341	-1.11462	down	[OT]	Posttranslational modification, protein turnover, chaperones ;; Signal transduction mechanisms	Biological Process: metabolic process (GO:0008152);; Molecular Function: amino acid binding (GO:0016597);;	--	--	--	ACT domain;; ACT domain	ACT domain-containing protein ACR8 OS=Arabidopsis thaliana OX=3702 GN=ACR8 PE=2 SV=1	S	Function unknown	PREDICTED: ACT domain-containing protein ACR8 [Vitis vinifera]
c103928.graph_c1	375	467	351	1226	1224	1253	7.68	9.66	7.42	23.55	22.78	26.11	1.94782e-11	1.09457	up	--	--	Biological Process: proteolysis (GO:0006508);; Molecular Function: peptidase activity (GO:0008233);; Cellular Component: membrane (GO:0016020);; Biological Process: cellular protein metabolic process (GO:0044267);;	K11855|0|vvi:100260067|K11855 ubiquitin carboxyl-terminal hydrolase 36/42 [EC:3.4.19.12] | (RefSeq) ubiquitin carboxyl-terminal hydrolase 15	[O]	Posttranslational modification, protein turnover, chaperones	Ubiquitin carboxyl-terminal hydrolase;; Ubiquitin carboxyl-terminal hydrolase;; MYND finger	Ubiquitin carboxyl-terminal hydrolase 15 OS=Arabidopsis thaliana OX=3702 GN=UBP15 PE=2 SV=2	O	Posttranslational modification, protein turnover, chaperones	PREDICTED: ubiquitin carboxyl-terminal hydrolase 15 [Vitis vinifera]
c94134.graph_c0	7125	8072	5985	1785	2128	999	460.77	540.99	401.63	111.48	128.7	64.1	4.60853e-23	-2.60378	down	--	--	--	--	--	--	COBRA-like protein	COBRA-like protein 7 OS=Arabidopsis thaliana OX=3702 GN=COBL7 PE=1 SV=2	S	Function unknown	COBRA-like protein 7 [Durio zibethinus]
c98530.graph_c0	213	54	246	19	8	3	10.33	2.66	12.32	0.86	0.35	0.15	7.33228e-12	-4.1276	down	--	--	--	--	[O]	Posttranslational modification, protein turnover, chaperones	Xylanase inhibitor C-terminal;; Xylanase inhibitor N-terminal	Basic 7S globulin OS=Glycine max OX=3847 GN=BG PE=1 SV=2	O	Posttranslational modification, protein turnover, chaperones	PREDICTED: basic 7S globulin-like [Ziziphus jujuba]
c83267.graph_c3	530	703	540	436	429	195	49.83	66.26	52.72	37.49	36.02	18.62	6.54122e-05	-1.25095	down	--	--	Cellular Component: integral component of membrane (GO:0016021);; Molecular Function: cellulose synthase (UDP-forming) activity (GO:0016760);; Biological Process: cellulose biosynthetic process (GO:0030244);; Biological Process: cell wall organization (GO:0071555);;	K20924|7.7884e-118|sly:101249747|K20924 cellulose synthase-like protein [EC:2.4.1.-] | (RefSeq) cellulose synthase-like protein D3	--	--	RING/Ubox like zinc-binding domain	Cellulose synthase-like protein D3 OS=Arabidopsis thaliana OX=3702 GN=CSLD3 PE=1 SV=1	M	Cell wall/membrane/envelope biogenesis	Zinc finger, RING/FYVE/PHD-type [Corchorus capsularis]
c87551.graph_c0	20	34	34	84	92	116	1.49	2	2.12	4.93	5.65	7.13	0.000909672	1.16122	up	--	--	--	--	--	--	--	--	S	Function unknown	PREDICTED: uncharacterized protein LOC107031223 [Solanum pennellii]
c83513.graph_c0	7	8	4	23	43	28	0.3	0.29	0.18	0.91	1.44	1.12	0.0035121	1.61553	up	--	--	Biological Process: carbohydrate metabolic process (GO:0005975);; Cellular Component: integral component of membrane (GO:0016021);; Molecular Function: polysaccharide binding (GO:0030247);; Molecular Function: glucan endo-1,3-beta-D-glucosidase activity (GO:0042973);; Cellular Component: anchored component of plasma membrane (GO:0046658);;	K19891|0|vvi:100256139|K19891 glucan endo-1,3-beta-glucosidase 1/2/3 [EC:3.2.1.39] | (RefSeq) glucan endo-1,3-beta-glucosidase 3	--	--	Glycosyl hydrolases family 17;; X8 domain	Glucan endo-1,3-beta-glucosidase 3 OS=Arabidopsis thaliana OX=3702 GN=At2g01630 PE=1 SV=2	G	Carbohydrate transport and metabolism	PREDICTED: glucan endo-1,3-beta-glucosidase 3 isoform X1 [Vitis vinifera]
c94217.graph_c0	1508	1279	1506	5011	4462	4123	87.21	76.74	90.94	276.57	236.7	244.96	4.21162e-10	1.11414	up	[CR]	Energy production and conversion ;; General function prediction only	Molecular Function: zinc ion binding (GO:0008270);; Molecular Function: oxidoreductase activity (GO:0016491);; Biological Process: oxidation-reduction process (GO:0055114);;	--	[CR]	--	Zinc-binding dehydrogenase;; Alcohol dehydrogenase GroES-like domain;; Zinc-binding dehydrogenase	Chloroplast envelope quinone oxidoreductase homolog OS=Arabidopsis thaliana OX=3702 GN=CEQORH PE=1 SV=1	C	Energy production and conversion	hypothetical protein POPTR_004G036100v3 [Populus trichocarpa]
c96021.graph_c0	152	97	207	452	636	529	6.25	4.01	8.59	15.89	21.75	19.17	7.47194e-05	1.23824	up	[E]	Amino acid transport and metabolism	Molecular Function: acetyl-CoA:L-glutamate N-acetyltransferase activity (GO:0004042);; Cellular Component: cytoplasm (GO:0005737);; Biological Process: arginine biosynthetic process (GO:0006526);; Molecular Function: kinase activity (GO:0016301);; Biological Process: phosphorylation (GO:0016310);;	K14682|0|vvi:100854039|K14682 amino-acid N-acetyltransferase [EC:2.3.1.1] | (RefSeq) probable amino-acid acetyltransferase NAGS1, chloroplastic	[E]	Amino acid transport and metabolism	Acetyltransferase (GNAT) family;; Amino acid kinase family;; Acetyltransferase (GNAT) domain	Probable amino-acid acetyltransferase NAGS1, chloroplastic OS=Arabidopsis thaliana OX=3702 GN=NAGS1 PE=2 SV=1	E	Amino acid transport and metabolism	PREDICTED: probable amino-acid acetyltransferase NAGS1, chloroplastic isoform X1 [Vitis vinifera]
c92965.graph_c0	280	210	318	905	904	947	10.28	7.81	12.06	31.03	30.02	35.2	6.7399e-08	1.2114	up	--	--	Molecular Function: hydrolase activity, hydrolyzing O-glycosyl compounds (GO:0004553);; Biological Process: carbohydrate metabolic process (GO:0005975);; Cellular Component: plant-type cell wall (GO:0009505);; Cellular Component: plasmodesma (GO:0009506);; Biological Process: embryo development ending in seed dormancy (GO:0009793);; Biological Process: pollen exine formation (GO:0010584);; Molecu…	--	--	--	Glycosyl hydrolases family 17;; X8 domain	Probable glucan endo-1,3-beta-glucosidase A6 OS=Arabidopsis thaliana OX=3702 GN=A6 PE=2 SV=1	G	Carbohydrate transport and metabolism	probable glucan endo-1,3-beta-glucosidase A6 [Olea europaea var. sylvestris]
c83079.graph_c0	4	3	5	34	52	48	0.4	0.26	0.28	3.56	4.77	4.07	6.43435e-07	2.68545	up	--	--	--	K20725|8.76066e-45|tcc:TCM_035487|K20725 MAP kinase substrate 1 | (RefSeq) VQ motif-containing protein, putative	--	--	VQ motif	Protein MKS1 OS=Arabidopsis thaliana OX=3702 GN=MKS1 PE=1 SV=2	S	Function unknown	protein MKS1 [Carica papaya]
c48703.graph_c0	278	198	417	660	1293	1026	17.99	13.08	27.87	39.81	75.55	67.11	0.00106564	1.14009	up	[T]	Signal transduction mechanisms	Molecular Function: protein serine/threonine kinase activity (GO:0004674);; Molecular Function: ATP binding (GO:0005524);; Biological Process: protein phosphorylation (GO:0006468);;	K20604|3.26133e-176|nnu:104607302|K20604 mitogen-activated protein kinase kinase 9 [EC:2.7.12.2] | (RefSeq) mitogen-activated protein kinase kinase 9-like	[T]	Signal transduction mechanisms	Protein kinase domain;; Protein tyrosine kinase	Mitogen-activated protein kinase kinase 9 OS=Arabidopsis thaliana OX=3702 GN=MKK9 PE=1 SV=1	T	Signal transduction mechanisms	mitogen-activated protein kinase kinase 9 [Camellia sinensis]
c87204.graph_c0	1040	1319	866	583	578	464	37.77	45.42	32.24	22.81	21.19	18.41	3.55587e-14	-1.50563	down	[P]	Inorganic ion transport and metabolism	Cellular Component: vacuolar membrane (GO:0005774);; Biological Process: cell tip growth (GO:0009932);; Molecular Function: potassium ion transmembrane transporter activity (GO:0015079);; Cellular Component: integral component of membrane (GO:0016021);; Biological Process: potassium ion transmembrane transport (GO:0071805);;	K03549|0|tcc:TCM_017384|K03549 KUP system potassium uptake protein | (RefSeq) K+ uptake transporter 3 isoform 1	--	--	K+ potassium transporter	Potassium transporter 4 OS=Arabidopsis thaliana OX=3702 GN=POT4 PE=1 SV=2	P	Inorganic ion transport and metabolism	Potassium transporter [Trema orientalis]
c96179.graph_c0	9	10	16	60	57	57	0.28	0.38	0.52	2.35	1.95	1.92	4.58628e-05	1.69323	up	[C]	Energy production and conversion	Molecular Function: calcium ion binding (GO:0005509);; Cellular Component: mitochondrial inner membrane (GO:0005743);; Cellular Component: mitochondrial intermembrane space (GO:0005758);; Cellular Component: peroxisome (GO:0005777);; Molecular Function: oxidoreductase activity (GO:0016491);; Biological Process: oxidation-reduction process (GO:0055114);;	K17871|0|sind:105178546|K17871 NADH:ubiquinone reductase (non-electrogenic) [EC:1.6.5.9] | (RefSeq) external alternative NAD(P)H-ubiquinone oxidoreductase B1, mitochondrial-like	[C]	Energy production and conversion	Pyridine nucleotide-disulphide oxidoreductase;; Pyridine nucleotide-disulphide oxidoreductase	External alternative NAD(P)H-ubiquinone oxidoreductase B1, mitochondrial OS=Solanum tuberosum OX=4113 GN=NDB1 PE=3 SV=1	C	Energy production and conversion	PREDICTED: external alternative NAD(P)H-ubiquinone oxidoreductase B1, mitochondrial-like [Ipomoea nil]
c92907.graph_c0	24	29	18	117	171	149	3.91	4.49	3.21	7.43	9.85	8.12	5.11125e-11	2.0272	up	[Q]	Secondary metabolites biosynthesis, transport and catabolism	Molecular Function: metal ion binding (GO:0046872);; Molecular Function: dioxygenase activity (GO:0051213);; Biological Process: oxidation-reduction process (GO:0055114);;	--	[QR]	--	non-haem dioxygenase in morphine synthesis N-terminal;; 2OG-Fe(II) oxygenase superfamily;; 2OG-Fe(II) oxygenase superfamily	Protein SRG1 OS=Arabidopsis thaliana OX=3702 GN=SRG1 PE=2 SV=1	S	Function unknown	PREDICTED: protein SRG1 [Vitis vinifera]
c100895.graph_c0	3506	3745	7301	15485	15963	16523	118.46	122.06	232.49	521.91	510.32	579.29	0.000265036	1.14638	up	[V]	Defense mechanisms	Molecular Function: ATP binding (GO:0005524);; Cellular Component: plasma membrane (GO:0005886);; Cellular Component: integral component of membrane (GO:0016021);; Molecular Function: ATPase activity, coupled to transmembrane movement of substances (GO:0042626);; Biological Process: transmembrane transport (GO:0055085);;	--	[Q]	Secondary metabolites biosynthesis, transport and catabolism	ABC-2 type transporter;; Plant PDR ABC transporter associated;; ABC-transporter extracellular N-terminal;; ABC transporter;; ABC transporter;; AAA domain, putative AbiEii toxin, Type IV TA system	Pleiotropic drug resistance protein 2 OS=Nicotiana plumbaginifolia OX=4092 GN=PDR2 PE=2 SV=1	V	Defense mechanisms	PREDICTED: pleiotropic drug resistance protein 2-like [Nelumbo nucifera]
c96897.graph_c0	150	237	175	52	60	52	9.84	15.32	12.67	2.88	4.12	3.41	3.94859e-19	-2.26933	down	[O]	Posttranslational modification, protein turnover, chaperones	Molecular Function: glutathione transferase activity (GO:0004364);; Cellular Component: cytoplasm (GO:0005737);; Biological Process: glutathione metabolic process (GO:0006749);; Biological Process: toxin catabolic process (GO:0009407);;	K00799|7.39103e-52|pmum:103325843|K00799 glutathione S-transferase [EC:2.5.1.18] | (RefSeq) probable glutathione S-transferase parC	[O]	Posttranslational modification, protein turnover, chaperones	Glutathione S-transferase, N-terminal domain;; Glutathione S-transferase, N-terminal domain;; Glutathione S-transferase, N-terminal domain	Glutathione S-transferase U22 OS=Arabidopsis thaliana OX=3702 GN=GSTU22 PE=1 SV=1	O	Posttranslational modification, protein turnover, chaperones	PREDICTED: probable glutathione S-transferase parC [Capsicum annuum]
c96703.graph_c0	115	147	73	45	17	14	4.96	6.72	2.97	1.75	1.82	0.63	1.0279e-07	-2.493	down	--	--	--	K19476|1.16952e-114|tcc:TCM_028731|K19476 vacuolar protein sorting-associated protein IST1 | (RefSeq) Regulator of Vps4 activity in the MVB pathway protein, putative	[Z]	Cytoskeleton	Regulator of Vps4 activity in the MVB pathway	--	S	Function unknown	uncharacterized protein LOC110427410 [Herrania umbratica]
c84057.graph_c0	105	49	133	17	10	9	11.2	5.95	14.49	1.86	0.72	1.1	5.12346e-12	-3.30619	down	--	--	--	K10268|5.54363e-28|spen:107007469|K10268 F-box and leucine-rich repeat protein 2/20 | (RefSeq) F-box/LRR-repeat protein 3	[R]	General function prediction only	--	--	S	Function unknown	unnamed protein product [Coffea canephora]
c93043.graph_c0	33	62	31	27	23	26	0.84	1.41	0.68	0.61	0.52	0.57	0.00454113	-1.19595	down	--	--	--	--	[S]	Function unknown	--	--	S	Function unknown	uncharacterized protein C23H3.12c [Hevea brasiliensis]
c76494.graph_c0	116	32	171	386	453	584	9.82	2.78	15.01	30.41	34.54	49.87	0.00277955	1.49704	up	--	--	Molecular Function: DNA binding (GO:0003677);; Molecular Function: transcription factor activity, sequence-specific DNA binding (GO:0003700);; Cellular Component: nucleus (GO:0005634);; Biological Process: regulation of transcription, DNA-templated (GO:0006355);;	K14516|3.80448e-59|vvi:100261423|K14516 ethylene-responsive transcription factor 1 | (RefSeq) ethylene-responsive transcription factor 1B	--	--	AP2 domain	Ethylene-responsive transcription factor 1B OS=Arabidopsis thaliana OX=3702 GN=ERF1B PE=1 SV=2	K	Transcription	PREDICTED: ethylene-responsive transcription factor 1B [Vitis vinifera]
c90316.graph_c0	30	57	35	93	133	148	1.28	2.22	1.77	3.31	4.2	5.37	0.00269274	1.05203	up	[J]	Translation, ribosomal structure and biogenesis	Biological Process: metabolic process (GO:0008152);; Molecular Function: transferase activity (GO:0016740);;	K15507|0|vvi:100242436|K15507 21S rRNA (GM2251-2'-O)-methyltransferase [EC:2.1.1.-] | (RefSeq) uncharacterized LOC100242436	[A]	RNA processing and modification	SpoU rRNA Methylase family;; RNA 2'-O ribose methyltransferase substrate binding	--	J	Translation, ribosomal structure and biogenesis	PREDICTED: uncharacterized protein LOC100242436 [Vitis vinifera]
c97572.graph_c0	203	171	132	470	737	352	5.64	4.98	3.74	12.67	18.73	10.63	0.000637381	1.04238	up	--	--	--	--	[R]	General function prediction only	Zinc finger, C2H2 type;; Zinc-finger double-stranded RNA-binding	Protein indeterminate-domain 4, chloroplastic OS=Arabidopsis thaliana OX=3702 GN=IDD4 PE=1 SV=1	S	Function unknown	PREDICTED: protein indeterminate-domain 5, chloroplastic-like [Nelumbo nucifera]
c97281.graph_c0	184	240	158	924	878	1031	7.08	7.19	5	39.67	36.08	48.1	7.40471e-17	1.73527	up	--	--	Cellular Component: Golgi apparatus (GO:0005794);; Cellular Component: integral component of membrane (GO:0016021);; Molecular Function: O-acetyltransferase activity (GO:0016413);; Biological Process: cell wall organization or biogenesis (GO:0071554);;	--	--	--	GDSL/SGNH-like Acyl-Esterase family found in Pmr5 and Cas1p	Protein PMR5 OS=Arabidopsis thaliana OX=3702 GN=PMR5 PE=2 SV=1	S	Function unknown	PREDICTED: protein PMR5-like [Nicotiana tabacum]
c100999.graph_c0	160	146	213	654	828	647	5.11	4.81	7.11	20.63	25.45	22.9	2.24628e-11	1.46814	up	--	--	Biological Process: cellular biosynthetic process (GO:0044249);; Biological Process: biological regulation (GO:0065007);;	--	[O]	Posttranslational modification, protein turnover, chaperones	Myb-like DNA-binding domain	Protein REVEILLE 1 OS=Arabidopsis thaliana OX=3702 GN=RVE1 PE=2 SV=1	K	Transcription	REVEILLE [Camellia sinensis]
c14188.graph_c0	179	35	187	0	0	0	8.19	1.63	8.84	0	0	0	5.3351e-19	-6.91433	down	[G]	Carbohydrate transport and metabolism	Molecular Function: phosphoglycerate kinase activity (GO:0004618);; Molecular Function: ATP binding (GO:0005524);; Biological Process: glycolytic process (GO:0006096);;	K00927|0|ccp:CHC_T00009179001|K00927 phosphoglycerate kinase [EC:2.7.2.3] | (RefSeq) phosphoglycerate kinase	[G]	Carbohydrate transport and metabolism	Phosphoglycerate kinase	Phosphoglycerate kinase, cytosolic OS=Triticum aestivum OX=4565 PE=2 SV=1	G	Carbohydrate transport and metabolism	putative phosphoglycerate kinase [Diplodia seriata]
c99502.graph_c0	144	185	139	667	599	483	7.62	10.46	7.76	33.3	27.94	23.97	2.26253e-10	1.35177	up	--	--	--	K18666|2.44166e-166|vvi:100266864|K18666 activating signal cointegrator complex subunit 1 | (RefSeq) uncharacterized LOC100266864	[K]	Transcription	AKAP7 2'5' RNA ligase-like domain;; KH domain	--	S	Function unknown	PREDICTED: uncharacterized protein LOC100266864 isoform X1 [Vitis vinifera]
c100295.graph_c0	304	323	325	1159	1631	1196	6.64	7.39	7.47	23.79	33.92	26.68	7.35111e-19	1.50689	up	[G]	Carbohydrate transport and metabolism	Molecular Function: polygalacturonase activity (GO:0004650);; Cellular Component: extracellular region (GO:0005576);; Biological Process: carbohydrate metabolic process (GO:0005975);; Molecular Function: lyase activity (GO:0016829);; Molecular Function: galacturan 1,4-alpha-galacturonidase activity (GO:0047911);; Biological Process: cell wall organization (GO:0071555);;	--	--	--	Glycosyl hydrolases family 28;; Pectate lyase superfamily protein	Probable polygalacturonase OS=Vitis vinifera OX=29760 GN=GSVIVT00026920001 PE=1 SV=1	M	Cell wall/membrane/envelope biogenesis	probable polygalacturonase [Manihot esculenta]
c95161.graph_c0	21	33	22	75	95	92	1.02	1.49	1.01	3.12	3.83	4.17	0.00024624	1.21498	up	[J]	Translation, ribosomal structure and biogenesis	Cellular Component: cytoplasm (GO:0005737);; Molecular Function: RNA methyltransferase activity (GO:0008173);; Biological Process: tRNA methylation (GO:0030488);; Molecular Function: iron-sulfur cluster binding (GO:0051536);; Biological Process: rRNA base methylation (GO:0070475);;	K06941|0|gra:105771132|K06941 23S rRNA (adenine2503-C2)-methyltransferase [EC:2.1.1.192] | (RefSeq) uncharacterized LOC105771132	--	--	Radical SAM superfamily;; 4Fe-4S single cluster domain	--	J	Translation, ribosomal structure and biogenesis	uncharacterized protein LOC112016440 [Quercus suber]
c99032.graph_c1	44	51	62	137	158	168	1.76	2.28	1.82	4.65	5.55	7.3	0.000191118	1.00283	up	[G]	Carbohydrate transport and metabolism	Biological Process: phosphatidylinositol phosphorylation (GO:0046854);;	K01092|6.64464e-76|pmum:103325429|K01092 myo-inositol-1(or 4)-monophosphatase [EC:3.1.3.25] | (RefSeq) phosphatase IMPL1, chloroplastic	[G]	Carbohydrate transport and metabolism	Inositol monophosphatase family	Phosphatase IMPL1, chloroplastic OS=Arabidopsis thaliana OX=3702 GN=IMPL1 PE=1 SV=2	G	Carbohydrate transport and metabolism	hypothetical protein PRUPE_4G110600 [Prunus persica]
c92125.graph_c0	117	163	100	70	68	58	4.82	6.8	4.29	2.67	2.48	2.4	9.14105e-08	-1.45716	down	--	--	Cellular Component: integral component of membrane (GO:0016021);;	K09534|1.07531e-122|pper:PRUPE_ppa003725mg|K09534 DnaJ homolog subfamily C member 14 | (RefSeq) hypothetical protein	[O]	Posttranslational modification, protein turnover, chaperones	DnaJ domain	--	O	Posttranslational modification, protein turnover, chaperones	PREDICTED: uncharacterized protein LOC107407831 [Ziziphus jujuba]
c90372.graph_c0	1111	1752	767	675	1209	440	72.69	117.03	51.84	41.17	71.43	29.1	0.00316536	-1.14754	down	--	--	--	--	--	--	Phosphate-induced protein 1 conserved region	Protein EXORDIUM OS=Arabidopsis thaliana OX=3702 GN=EXO PE=2 SV=1	S	Function unknown	protein EXORDIUM-like [Quercus suber]
c85644.graph_c0	26	23	17	64	162	226	2.08	1.96	1.48	4.75	11.67	18.18	1.00929e-05	2.09909	up	--	--	--	K09422|7.35495e-28|pvu:PHAVU_009G187700g|K09422 myb proto-oncogene protein, plant | (RefSeq) hypothetical protein	[K]	Transcription	--	Myb-related protein 306 OS=Antirrhinum majus OX=4151 GN=MYB306 PE=2 SV=1	K	Transcription	Transcription factor, Myb superfamily [Handroanthus impetiginosus]
c81056.graph_c0	158	183	174	32	4	1	9.92	10.86	10.68	1.83	0.23	0.06	0.00106719	-2.99042	down	--	--	Molecular Function: binding (GO:0005488);;	--	--	--	--	--	S	Function unknown	hypothetical protein CUMW_146960 [Citrus unshiu]
c100454.graph_c0	247	148	297	138	46	25	7.64	5.62	10.83	4.28	1.36	1.01	0.000134622	-2.07744	down	[C]	Energy production and conversion	Biological Process: cytokinin metabolic process (GO:0009690);; Cellular Component: integral component of membrane (GO:0016021);; Molecular Function: oxidoreductase activity, acting on CH-OH group of donors (GO:0016614);; Molecular Function: cytokinin dehydrogenase activity (GO:0019139);; Molecular Function: flavin adenine dinucleotide binding (GO:0050660);; Biological Process: oxidation-reduction…	K00279|0|nnu:104613458|K00279 cytokinin dehydrogenase [EC:1.5.99.12] | (RefSeq) cytokinin dehydrogenase 9-like	[C]	Energy production and conversion	Cytokinin dehydrogenase 1, FAD and cytokinin binding;; FAD binding domain	Cytokinin dehydrogenase 9 OS=Oryza sativa subsp. japonica OX=39947 GN=CKX9 PE=2 SV=1	C	Energy production and conversion	PREDICTED: cytokinin dehydrogenase 9-like [Nelumbo nucifera]
c83923.graph_c0	3054	2853	4981	10137	12483	11802	237.42	227.06	400.01	733.59	875.02	925.99	3.91214e-05	1.09204	up	--	--	Molecular Function: transferase activity, transferring acyl groups other than amino-acyl groups (GO:0016747);;	--	--	--	Transferase family	Uncharacterized acetyltransferase At3g50280 OS=Arabidopsis thaliana OX=3702 GN=At3g50280 PE=3 SV=1	S	Function unknown	anthocyanin 5-aromatic acyltransferase [Vaccinium dunalianum]
c70590.graph_c0	40	23	321	4	2	5	3.66	2.17	30.19	0.34	0.17	0.46	3.30197e-05	-3.77658	down	[J]	Translation, ribosomal structure and biogenesis	Molecular Function: mRNA binding (GO:0003729);; Molecular Function: structural constituent of ribosome (GO:0003735);; Biological Process: translation (GO:0006412);; Molecular Function: hydrolase activity, acting on carbon-nitrogen (but not peptide) bonds, in linear amidines (GO:0016813);; Cellular Component: cytosolic large ribosomal subunit (GO:0022625);; Molecular Function: metal ion binding (G…	K02872|8.82058e-75|cme:CYME_CMR122C|K02872 large subunit ribosomal protein L13Ae | (RefSeq) 60S ribosomal protein L13A	[J]	Translation, ribosomal structure and biogenesis	Ribosomal protein L13	60S ribosomal protein L13a OS=Cyanophora paradoxa OX=2762 PE=2 SV=1	J	Translation, ribosomal structure and biogenesis	Ribosomal protein L13 eukaryotic/archaeal [Macrophomina phaseolina MS6]
c96296.graph_c1	283	253	267	875	964	842	12.67	11.48	12.59	35.61	39.29	38.13	4.86608e-15	1.19014	up	--	--	--	--	[R]	General function prediction only	--	--	--	--	uncharacterized protein LOC110776843 [Spinacia oleracea]
c93723.graph_c0	84	97	75	1123	1156	1153	3.15	3.58	2.9	38.82	39.23	42.98	1.03064e-76	3.18315	up	--	--	Cellular Component: vacuole (GO:0005773);;	--	[C]	Energy production and conversion	--	CBS domain-containing protein CBSX6 OS=Arabidopsis thaliana OX=3702 GN=CBSX6 PE=1 SV=1	S	Function unknown	CBS domain-containing protein CBSX6-like [Olea europaea var. sylvestris]
c99506.graph_c0	2107	1333	3226	1738	1468	1485	84.14	53.87	133.75	65.77	53.11	61.27	0.00271439	-1.02317	down	[V]	Defense mechanisms	Biological Process: drug transmembrane transport (GO:0006855);; Molecular Function: drug transmembrane transporter activity (GO:0015238);; Molecular Function: antiporter activity (GO:0015297);; Cellular Component: integral component of membrane (GO:0016021);;	K03327|4.99717e-145|pper:PRUPE_ppa004771mg|K03327 multidrug resistance protein, MATE family | (RefSeq) hypothetical protein	[R]	General function prediction only	MatE	Protein DETOXIFICATION 27 OS=Arabidopsis thaliana OX=3702 GN=DTX27 PE=2 SV=1	V	Defense mechanisms	protein DETOXIFICATION 27-like [Prunus avium]
c100791.graph_c0	106	74	117	989	1127	1151	2.68	1.67	2.79	20.75	23.62	26.83	3.71028e-37	2.87311	up	[P]	Inorganic ion transport and metabolism	Molecular Function: magnesium ion binding (GO:0000287);; Cellular Component: cytoplasm (GO:0005737);; Biological Process: sulfur compound metabolic process (GO:0006790);; Molecular Function: 3'(2'),5'-bisphosphate nucleotidase activity (GO:0008441);; Biological Process: dephosphorylation (GO:0016311);; Biological Process: phosphatidylinositol phosphorylation (GO:0046854);;	K01082|0|vvi:100250311|K01082 3'(2'), 5'-bisphosphate nucleotidase [EC:3.1.3.7] | (RefSeq) PAP-specific phosphatase HAL2-like	[FP]	--	Inositol monophosphatase family	PAP-specific phosphatase HAL2-like OS=Arabidopsis thaliana OX=3702 GN=AHL PE=2 SV=1	P	Inorganic ion transport and metabolism	PAP-specific phosphatase HAL2-like [Quercus suber]
c75044.graph_c1	748	710	657	304	465	357	140.03	139.4	127.05	52.26	77.48	66.48	6.18627e-15	-1.44292	down	--	--	Molecular Function: structural constituent of ribosome (GO:0003735);; Biological Process: translation (GO:0006412);; Biological Process: mitochondrial transport (GO:0006839);; Cellular Component: integral component of membrane (GO:0016021);; Cellular Component: mitochondrial membrane (GO:0031966);; Biological Process: transmembrane transport (GO:0055085);;	K15104|3.07412e-49|vvi:100854774|K15104 solute carrier family 25 (mitochondrial oxoglutarate transporter), member 11 | (RefSeq) mitochondrial uncoupling protein 5-like	[C]	Energy production and conversion	Mitochondrial carrier protein	Mitochondrial uncoupling protein 5 OS=Arabidopsis thaliana OX=3702 GN=PUMP5 PE=2 SV=1	S	Function unknown	PREDICTED: mitochondrial uncoupling protein 5-like [Vitis vinifera]
c90451.graph_c0	1	11	12	65	457	56	0.06	0.52	0.51	2.42	17.42	2.28	0.00311373	2.74279	up	[G]	Carbohydrate transport and metabolism	Biological Process: carbohydrate metabolic process (GO:0005975);; Molecular Function: beta-glucosidase activity (GO:0008422);; Biological Process: response to salt stress (GO:0009651);; Biological Process: response to hormone (GO:0009725);; Biological Process: glucosinolate catabolic process (GO:0019762);; Molecular Function: scopolin beta-glucosidase activity (GO:0102483);;	K01188|8.38107e-146|vvi:100249344|K01188 beta-glucosidase [EC:3.2.1.21] | (RefSeq) beta-glucosidase 12	[G]	Carbohydrate transport and metabolism	Glycosyl hydrolase family 1;; Glycosyl hydrolase family 1	Furcatin hydrolase OS=Viburnum furcatum OX=237940 PE=1 SV=1	G	Carbohydrate transport and metabolism	beta-primeverosidase-like protein, partial [Camellia sinensis]
c97919.graph_c0	4870	4410	6388	19778	24378	25117	128.19	118.38	173.62	469.72	558.94	642.31	1.29169e-13	1.58005	up	[T]	Signal transduction mechanisms	Molecular Function: protein serine/threonine kinase activity (GO:0004674);; Molecular Function: ATP binding (GO:0005524);; Biological Process: protein phosphorylation (GO:0006468);; Biological Process: signal transduction (GO:0007165);; Biological Process: multicellular organism development (GO:0007275);; Biological Process: basipetal auxin transport (GO:0010540);; Biological Process: hyperosmoti…	--	[T]	Signal transduction mechanisms	Protein kinase domain;; Protein tyrosine kinase;; NAF domain;; Kinase-like	CBL-interacting serine/threonine-protein kinase 6 OS=Arabidopsis thaliana OX=3702 GN=CIPK6 PE=1 SV=1	T	Signal transduction mechanisms	CBL-interacting serine/threonine-protein kinase 6 [Momordica charantia]
c78520.graph_c0	82	98	108	309	314	301	10.81	12.94	15.32	39.15	37.03	40.43	3.54677e-08	1.13158	up	[J]	Translation, ribosomal structure and biogenesis	Molecular Function: nucleic acid binding (GO:0003676);; Biological Process: protein methylation (GO:0006479);; Molecular Function: protein methyltransferase activity (GO:0008276);;	K02493|1.86498e-115|vvi:100257585|K02493 release factor glutamine methyltransferase [EC:2.1.1.297] | (RefSeq) release factor glutamine methyltransferase	[R]	General function prediction only	Ribosomal protein L11 methyltransferase (PrmA);; Methyltransferase small domain;; RNA cap guanine-N2 methyltransferase	--	J	Translation, ribosomal structure and biogenesis	unnamed protein product, partial [Vitis vinifera]
c97127.graph_c0	197	170	228	506	798	489	9.31	8.25	11.14	20.75	31.87	22.33	5.22899e-05	1.01798	up	[CHR]	Energy production and conversion ;; Coenzyme transport and metabolism ;; General function prediction only	--	K15893|0|mdm:103420047|K15893 hydroxypyruvate reductase 1 | (RefSeq) glycerate dehydrogenase	[C]	Energy production and conversion	D-isomer specific 2-hydroxyacid dehydrogenase, NAD binding domain;; D-isomer specific 2-hydroxyacid dehydrogenase, catalytic domain;; NAD binding domain of 6-phosphogluconate dehydrogenase	Glycerate dehydrogenase OS=Cucumis sativus OX=3659 GN=HPR-A PE=2 SV=1	C	Energy production and conversion	PREDICTED: glycerate dehydrogenase [Ziziphus jujuba]
c88527.graph_c1	45	38	41	169	143	119	1.88	1.68	3.21	8.17	6.79	5.3	1.94079e-05	1.23176	up	--	--	Molecular Function: aspartic-type endopeptidase activity (GO:0004190);; Biological Process: proteolysis (GO:0006508);; Biological Process: protein catabolic process (GO:0030163);; Cellular Component: anchored component of plasma membrane (GO:0046658);;	--	[O]	Posttranslational modification, protein turnover, chaperones	Xylanase inhibitor N-terminal;; Eukaryotic aspartyl protease;; Xylanase inhibitor C-terminal;; Xylanase inhibitor N-terminal;; Eukaryotic aspartyl protease	Aspartic proteinase-like protein 1 OS=Arabidopsis thaliana OX=3702 GN=At5g10080 PE=1 SV=1	O	Posttranslational modification, protein turnover, chaperones	aspartic proteinase-like protein 1 isoform X1 [Jatropha curcas]
c80837.graph_c0	57	59	68	173	208	198	5.22	5.63	7.02	15.32	17.68	19.14	2.34244e-06	1.09734	up	--	--	Cellular Component: nucleus (GO:0005634);;	K10744|2.54651e-15|gra:105764941|K10744 ribonuclease H2 subunit B | (RefSeq) ribonuclease H2 subunit B	--	--	--	--	S	Function unknown	PREDICTED: ribonuclease H2 subunit B isoform X2 [Gossypium raimondii]
c99232.graph_c0	1031	1171	1031	3909	4653	4590	29.01	28.97	28.89	88.52	109.36	120.15	1.51273e-28	1.47981	up	--	--	--	K11000|0|cit:102611841|K11000 callose synthase [EC:2.4.1.-] | (RefSeq) callose synthase 3	[M]	Cell wall/membrane/envelope biogenesis	1,3-beta-glucan synthase component;; 1,3-beta-glucan synthase subunit FKS1, domain-1;; Vta1 like	Callose synthase 3 OS=Arabidopsis thaliana OX=3702 GN=CALS3 PE=3 SV=3	S	Function unknown	PREDICTED: callose synthase 3 [Daucus carota subsp. sativus]
c98317.graph_c0	193	196	186	110	139	112	10.8	10.69	10.89	6.4	7.09	7.63	5.30751e-10	-1.2016	down	--	--	Molecular Function: DNA binding (GO:0003677);; Cellular Component: nucleus (GO:0005634);; Biological Process: regulation of transcription, DNA-templated (GO:0006355);;	--	--	--	--	Transcription factor KUA1 OS=Arabidopsis thaliana OX=3702 GN=KUA1 PE=1 SV=1	K	Transcription	transcription factor MYBS3 [Sesamum indicum]
c95117.graph_c0	454	354	282	207	389	141	16.98	12.54	11.34	8.16	13.16	4.64	0.00292455	-1.09088	down	--	--	--	K09060|3.13306e-27|nnu:104600299|K09060 plant G-box-binding factor | (RefSeq) common plant regulatory factor 1-like	--	--	bZIP transcription factor;; Basic region leucine zipper;; Disordered region downstream of MFMR;; bZIP Maf transcription factor;; G-box binding protein MFMR	Transcriptional activator TAF-1 (Fragment) OS=Nicotiana tabacum OX=4097 GN=TAF1 PE=2 SV=1	K	Transcription	hypothetical protein PRUPE_2G182800 [Prunus persica]
c85915.graph_c0	71	91	94	161	482	315	8.08	9.07	14.11	14.99	31.79	26.13	0.000622238	1.29529	up	[M]	Cell wall/membrane/envelope biogenesis	Molecular Function: protein serine/threonine kinase activity (GO:0004674);; Molecular Function: ubiquitin-protein transferase activity (GO:0004842);; Molecular Function: ATP binding (GO:0005524);; Biological Process: protein phosphorylation (GO:0006468);; Biological Process: protein ubiquitination (GO:0016567);;	--	--	--	Protein kinase domain;; Protein tyrosine kinase;; U-box domain	U-box domain-containing protein 33 OS=Arabidopsis thaliana OX=3702 GN=PUB33 PE=2 SV=2	T	Signal transduction mechanisms	receptor protein kinase, putative [Ricinus communis]
c99075.graph_c0	976	1162	844	441	456	362	29.83	36.09	24.45	11.2	11.29	11.19	5.94662e-24	-1.76472	down	[IR]	Lipid transport and metabolism ;; General function prediction only	Molecular Function: diacylglycerol kinase activity (GO:0004143);; Molecular Function: ATP binding (GO:0005524);; Cellular Component: intracellular (GO:0005622);; Biological Process: protein kinase C-activating G-protein coupled receptor signaling pathway (GO:0007205);; Cellular Component: integral component of membrane (GO:0016021);; Biological Process: phosphorylation (GO:0016310);; Biological P…	K00901|0|vvi:100247408|K00901 diacylglycerol kinase (ATP) [EC:2.7.1.107] | (RefSeq) diacylglycerol kinase 2	[IT]	--	Diacylglycerol kinase accessory domain;; Diacylglycerol kinase catalytic domain;; Phorbol esters/diacylglycerol binding domain (C1 domain)	Diacylglycerol kinase 2 OS=Arabidopsis thaliana OX=3702 GN=DGK2 PE=1 SV=1	I	Lipid transport and metabolism	PREDICTED: diacylglycerol kinase 2 [Vitis vinifera]
c89324.graph_c0	21330	25954	19630	13033	8584	9737	931.06	1154.49	886.61	547.69	349.71	436.77	2.38044e-12	-1.59421	down	[IQR]	Lipid transport and metabolism ;; Secondary metabolites biosynthesis, transport and catabolism ;; General function prediction only	--	--	[Q]	Secondary metabolites biosynthesis, transport and catabolism	short chain dehydrogenase;; Enoyl-(Acyl carrier protein) reductase	Short-chain dehydrogenase TIC 32, chloroplastic OS=Pisum sativum OX=3888 GN=TIC32 PE=1 SV=1	S	Function unknown	unnamed protein product [Coffea canephora]
c101138.graph_c0	181	332	149	24	7	2	3.35	6.81	3.23	0.41	0.19	0.04	6.01976e-07	-3.86395	down	--	--	Molecular Function: translation initiation factor activity (GO:0003743);; Biological Process: translational initiation (GO:0006413);; Molecular Function: transferase activity (GO:0016740);;	K11593|0|tcc:TCM_020717|K11593 eukaryotic translation initiation factor 2C | (RefSeq) Stabilizer of iron transporter SufD / Polynucleotidyl transferase isoform 1	[J]	Translation, ribosomal structure and biogenesis	Piwi domain;; N-terminal domain of argonaute;; PAZ domain;; Argonaute linker 1 domain;; Argonaute linker 2 domain;; Mid domain of argonaute	Protein argonaute 10 OS=Arabidopsis thaliana OX=3702 GN=AGO10 PE=2 SV=1	J	Translation, ribosomal structure and biogenesis	protein argonaute 10 [Herrania umbratica]
c102585.graph_c0	43	40	34	110	136	109	1.58	1.61	1.36	3.77	4.41	3.5	0.000152165	1.03881	up	--	--	--	--	--	--	--	--	S	Function unknown	PREDICTED: mediator of RNA polymerase II transcription subunit 19a-like [Ziziphus jujuba]
c100451.graph_c1	433	652	391	268	155	79	7.25	10.53	8.22	4.66	3.01	2.81	9.68898e-07	-1.98723	down	--	--	Cellular Component: integral component of membrane (GO:0016021);;	--	--	--	--	GPI-anchored protein LLG1 OS=Arabidopsis thaliana OX=3702 GN=LLG1 PE=1 SV=1	S	Function unknown	PREDICTED: GPI-anchored protein LORELEI [Cucumis sativus]
c101432.graph_c0	154	160	163	477	611	568	5.02	5.04	5.5	13.37	17.16	18.42	1.24036e-12	1.24392	up	--	--	Molecular Function: DNA binding (GO:0003677);; Biological Process: transcription, DNA-templated (GO:0006351);; Biological Process: multicellular organism development (GO:0007275);;	--	--	--	Myb-like DNA-binding domain	Probable transcription factor KAN2 OS=Arabidopsis thaliana OX=3702 GN=KAN2 PE=2 SV=1	K	Transcription	hypothetical protein PHAVU_002G137300g [Phaseolus vulgaris]
c92223.graph_c0	966	481	1210	693	343	386	50.51	25.37	61.54	36.42	15.32	22.51	0.000881601	-1.37669	down	[M]	Cell wall/membrane/envelope biogenesis	Molecular Function: cinnamoyl-CoA reductase activity (GO:0016621);; Molecular Function: dihydrokaempferol 4-reductase activity (GO:0045552);; Molecular Function: coenzyme binding (GO:0050662);; Biological Process: oxidation-reduction process (GO:0055114);;	K09753|5.54927e-159|cic:CICLE_v10026007mg|K09753 cinnamoyl-CoA reductase [EC:1.2.1.44] | (RefSeq) hypothetical protein	[V]	Defense mechanisms	NAD dependent epimerase/dehydratase family;; 3-beta hydroxysteroid dehydrogenase/isomerase family;; NAD(P)H-binding;; NmrA-like family;; GDP-mannose 4,6 dehydratase;; Male sterility protein;; Polysaccharide biosynthesis protein;; KR domain	Cinnamoyl-CoA reductase 1 OS=Arabidopsis thaliana OX=3702 GN=CCR1 PE=1 SV=1	M	Cell wall/membrane/envelope biogenesis	cinnamoyl-CoA reductase [Vaccinium corymbosum]
c90898.graph_c1	27	31	38	112	176	212	3.52	4.57	5.74	13.98	21.13	28.34	2.39073e-07	1.78196	up	--	--	Cellular Component: plasma membrane (GO:0005886);;	--	--	--	Remorin, C-terminal region	--	S	Function unknown	hypothetical protein GOBAR_AA29648 [Gossypium barbadense]
c91148.graph_c0	111	98	100	581	552	678	3.91	3.66	3.87	19.66	17.55	25.45	1.52018e-21	1.9929	up	--	--	--	--	--	--	Protein of unknown function (DUF1645)	--	S	Function unknown	PREDICTED: uncharacterized protein LOC104605121 [Nelumbo nucifera]
c91837.graph_c0	235	219	158	144	142	78	7.52	7.08	5.21	4.3	4.12	2.53	2.95355e-05	-1.26106	down	--	--	Cellular Component: integral component of membrane (GO:0016021);;	--	--	--	--	--	S	Function unknown	PREDICTED: uncharacterized protein LOC108988932 [Juglans regia]
c93042.graph_c1	331	237	544	36	67	48	22.92	18.05	38.47	2.93	5.13	3.8	7.81421e-20	-3.31301	down	--	--	Molecular Function: magnesium ion binding (GO:0000287);; Molecular Function: phospholipid-translocating ATPase activity (GO:0004012);; Molecular Function: ATP binding (GO:0005524);; Cellular Component: integral component of membrane (GO:0016021);; Biological Process: phospholipid translocation (GO:0045332);;	K01530|1.34035e-153|sind:105161452|K01530 phospholipid-translocating ATPase [EC:3.6.3.1] | (RefSeq) putative phospholipid-transporting ATPase 9	[R]	General function prediction only	Phospholipid-translocating P-type ATPase C-terminal	Putative phospholipid-transporting ATPase 9 OS=Arabidopsis thaliana OX=3702 GN=ALA9 PE=3 SV=1	U	Intracellular trafficking, secretion, and vesicular transport	unnamed protein product [Coffea canephora]
c103012.graph_c0	212	173	240	628	655	698	14.31	11.85	16.52	39.27	39.05	47.32	1.35274e-07	1.11012	up	--	--	--	--	--	--	--	--	S	Function unknown	uncharacterized protein LOC110599889 [Manihot esculenta]
c79682.graph_c0	6	2	0	20	22	25	0.14	0.05	0	0.45	0.48	0.61	0.00318814	2.13423	up	--	;;	Molecular Function: protein serine/threonine kinase activity (GO:0004674);; Molecular Function: ATP binding (GO:0005524);; Biological Process: protein phosphorylation (GO:0006468);; Cellular Component: integral component of membrane (GO:0016021);; Biological Process: recognition of pollen (GO:0048544);;	--	--	--	D-mannose binding lectin;; Protein tyrosine kinase;; Protein kinase domain;; S-locus glycoprotein domain	G-type lectin S-receptor-like serine/threonine-protein kinase SD3-1 OS=Arabidopsis thaliana OX=3702 GN=SD31 PE=3 SV=1	U	Intracellular trafficking, secretion, and vesicular transport	PREDICTED: G-type lectin S-receptor-like serine/threonine-protein kinase SD3-1 [Vitis vinifera]
c91573.graph_c2	78	108	170	53	51	49	4.61	8.9	10.82	3.45	2.36	3.75	1.57125e-06	-1.70018	down	[X]	Mobilome: prophages, transposons	--	--	[R]	General function prediction only	Reverse transcriptase (RNA-dependent DNA polymerase);; Integrase core domain;; GAG-pre-integrase domain	Retrovirus-related Pol polyprotein from transposon RE1 OS=Arabidopsis thaliana OX=3702 GN=RE1 PE=2 SV=1	S	Function unknown	hypothetical protein VITISV_039158 [Vitis vinifera]
c9401.graph_c0	2	7	3	27	40	33	1.52	5.92	2.39	17.99	26.36	24.75	9.84547e-05	2.27582	up	--	--	Molecular Function: diacylglycerol O-acyltransferase activity (GO:0004144);; Cellular Component: integral component of membrane (GO:0016021);; Biological Process: glycerolipid biosynthetic process (GO:0045017);;	--	--	--	--	O-acyltransferase WSD1 OS=Arabidopsis thaliana OX=3702 GN=WSD1 PE=2 SV=1	S	Function unknown	o-acyltransferase wsd1 [Quercus suber]
c88188.graph_c1	104	78	101	400	396	328	3.78	2.9	3.81	13.91	13.38	12.38	1.85013e-10	1.42698	up	--	--	Cellular Component: chloroplast envelope (GO:0009941);; Cellular Component: membrane (GO:0016020);;	--	--	--	Domain of unknown function (DUF4339)	Protein TIC 56, chloroplastic OS=Arabidopsis thaliana OX=3702 GN=TIC56 PE=1 SV=1	S	Function unknown	protein TIC 56, chloroplastic [Helianthus annuus]
c85757.graph_c0	12	13	13	41	48	40	0.81	0.89	0.87	2.49	2.85	2.83	0.00538179	1.16803	up	--	--	Cellular Component: cytosol (GO:0005829);; Cellular Component: chloroplast stroma (GO:0009570);;	--	--	--	--	--	S	Function unknown	PREDICTED: uncharacterized protein LOC108204922 [Daucus carota subsp. sativus]
c57524.graph_c0	692	330	708	138	62	26	123.61	61.62	130.44	22.63	9.85	4.62	1.40597e-10	-3.22631	down	--	--	--	--	--	--	--	--	S	Function unknown	hypothetical protein TorRG33x02_222330 [Trema orientalis]
c73279.graph_c0	18	55	38	3	5	11	1.39	4.24	2.95	0.21	0.34	0.83	3.82471e-06	-2.74834	down	[IQR]	Lipid transport and metabolism ;; Secondary metabolites biosynthesis, transport and catabolism ;; General function prediction only	--	K15095|2.05333e-122|pop:POPTR_0675s00200g|K15095 (+)-neomenthol dehydrogenase [EC:1.1.1.208] | (RefSeq) hypothetical protein	[Q]	Secondary metabolites biosynthesis, transport and catabolism	short chain dehydrogenase;; Enoyl-(Acyl carrier protein) reductase;; KR domain;; NAD dependent epimerase/dehydratase family	(+)-neomenthol dehydrogenase OS=Arabidopsis thaliana OX=3702 GN=SDR1 PE=1 SV=1	S	Function unknown	salutaridine reductase-like [Quercus suber]
c98949.graph_c0	7	3	11	35	37	28	0.18	0.08	0.29	0.83	0.85	0.72	0.004736	1.5629	up	[DZ]	Cell cycle control, cell division, chromosome partitioning ;; Cytoskeleton	Molecular Function: protein serine/threonine kinase activity (GO:0004674);; Molecular Function: ATP binding (GO:0005524);; Biological Process: protein phosphorylation (GO:0006468);; Cellular Component: integral component of membrane (GO:0016021);;	--	--	--	Protein tyrosine kinase;; Protein kinase domain;; Regulator of chromosome condensation (RCC1) repeat	Serine/threonine-protein kinase-like protein CCR1 OS=Arabidopsis thaliana OX=3702 GN=CCR1 PE=1 SV=1	T	Signal transduction mechanisms	serine/threonine-protein kinase-like protein CCR1 [Quercus suber]
c104161.graph_c0	192	221	199	30	18	8	20.1	23.83	21.52	2.91	1.69	0.84	2.12457e-27	-3.84012	down	--	--	--	--	--	--	Alginate lyase	Citrate-binding protein OS=Hevea brasiliensis OX=3981 GN=CBP PE=1 SV=1	S	Function unknown	PREDICTED: citrate-binding protein-like [Daucus carota subsp. sativus]
c100341.graph_c0	295	281	231	977	920	1037	4.58	4.3	3.54	13.9	12.62	15.95	6.47409e-13	1.31751	up	[T]	Signal transduction mechanisms	Biological Process: phragmoplast assembly (GO:0000914);; Molecular Function: protein kinase activity (GO:0004672);; Molecular Function: ATP binding (GO:0005524);; Biological Process: protein phosphorylation (GO:0006468);; Molecular Function: microtubule binding (GO:0008017);; Cellular Component: plasmodesma (GO:0009506);; Biological Process: endosperm cellularization (GO:0010342);;	K17545|0|vvi:100259712|K17545 serine/threonine-protein kinase ULK4 [EC:2.7.11.1] | (RefSeq) serine/threonine-protein kinase RUNKEL	[R]	General function prediction only	Protein kinase domain;; Protein tyrosine kinase	Serine/threonine-protein kinase RUNKEL OS=Arabidopsis thaliana OX=3702 GN=RUK PE=1 SV=1	T	Signal transduction mechanisms	PREDICTED: serine/threonine-protein kinase RUNKEL [Vitis vinifera]
c103873.graph_c1	67	74	71	45	36	58	0.64	0.69	0.68	0.4	0.31	0.53	0.00058579	-1.10771	down	[IQ]	Lipid transport and metabolism ;; Secondary metabolites biosynthesis, transport and catabolism	--	--	[R]	General function prediction only	AMP-binding enzyme;; NAD(P)-binding Rossmann-like domain;; Flavin containing amine oxidoreductase;; Phosphopantetheine attachment site;; Pyridine nucleotide-disulphide oxidoreductase;; Catalase;; Bacterial transferase hexapeptide (six repeats)	4-coumarate--CoA ligase-like 7 OS=Arabidopsis thaliana OX=3702 GN=4CLL7 PE=1 SV=1	IQ	--	long-chain-fatty-acid--amp ligase fadd28 [Quercus suber]
c61075.graph_c0	54	29	68	175	221	269	22.75	13.28	29.68	66.25	81.69	111.07	2.57898e-05	1.53561	up	--	--	--	--	--	--	--	--	--	--	hypothetical protein PanWU01x14_296500 [Parasponia andersonii]
c82128.graph_c1	31	37	52	27	17	6	0.89	1.06	1.5	0.71	0.48	0.18	0.0018205	-1.6671	down	--	--	Molecular Function: metal ion binding (GO:0046872);;	--	[R]	General function prediction only	Reverse transcriptase (RNA-dependent DNA polymerase)	Retrovirus-related Pol polyprotein from transposon TNT 1-94 OS=Nicotiana tabacum OX=4097 PE=2 SV=1	ADL	--	Retrovirus-related Pol polyprotein from transposon TNT 1-94 [Cajanus cajan]
c91900.graph_c0	1117	893	1212	3442	4027	4161	105.05	97.67	131.6	300.53	339.91	414.58	5.37775e-11	1.29433	up	[P]	Inorganic ion transport and metabolism	Biological Process: response to oxidative stress (GO:0006979);; Cellular Component: integral component of membrane (GO:0016021);; Molecular Function: L-ascorbate peroxidase activity (GO:0016688);; Molecular Function: heme binding (GO:0020037);; Biological Process: oxidation-reduction process (GO:0055114);; Biological Process: cellular oxidant detoxification (GO:0098869);;	K00434|5.1599e-64|pda:103702852|K00434 L-ascorbate peroxidase [EC:1.11.1.11] | (RefSeq) L-ascorbate peroxidase 1, cytosolic	--	--	Peroxidase;; Peroxidase	L-ascorbate peroxidase, cytosolic OS=Pisum sativum OX=3888 GN=APX1 PE=1 SV=2	P	Inorganic ion transport and metabolism	ascorbate peroxidase, partial [Camellia sinensis]
c89677.graph_c0	9	5	4	36	37	42	0.43	0.24	0.2	1.62	1.64	2.05	0.000134297	1.97993	up	--	--	Cellular Component: nucleus (GO:0005634);; Cellular Component: cytoplasm (GO:0005737);;	--	[S]	Function unknown	Armadillo/beta-catenin-like repeat	--	S	Function unknown	U-box domain-containing protein 7-like [Manihot esculenta]
c102775.graph_c1	2121	2045	1958	1522	1146	1090	43.33	40.96	41.51	28.67	20.23	22.59	8.99189e-10	-1.22427	down	--	--	--	--	[R]	General function prediction only	Signal peptide peptidase;; PA domain	Signal peptide peptidase-like 3 OS=Arabidopsis thaliana OX=3702 GN=SPPL3 PE=2 SV=1	U	Intracellular trafficking, secretion, and vesicular transport	signal peptide peptidase-like 3 [Morus notabilis]
c102060.graph_c0	137	109	121	77	87	52	19.2	16.47	14.83	7.75	9.52	5.1	3.68155e-06	-1.28601	down	--	--	Molecular Function: zinc ion binding (GO:0008270);; Cellular Component: integral component of membrane (GO:0016021);;	--	[O]	Posttranslational modification, protein turnover, chaperones	--	NEP1-interacting protein-like 1 OS=Arabidopsis thaliana OX=3702 GN=ATL27 PE=2 SV=1	O	Posttranslational modification, protein turnover, chaperones	PREDICTED: NEP1-interacting protein 1-like isoform X1 [Fragaria vesca subsp. vesca]
c86427.graph_c0	30	87	78	23	54	31	1.7	5.49	4.24	1.61	4.94	2.02	0.00655837	-1.31718	down	--	--	--	--	--	--	--	--	S	Function unknown	Calmodulin-binding protein 60 D [Capsicum annuum]
c94436.graph_c0	181	205	169	137	67	57	9.33	11.82	9.72	6.3	8.1	8.2	1.91955e-05	-1.55656	down	--	--	--	--	--	--	--	--	S	Function unknown	PREDICTED: uncharacterized protein LOC109210542 [Nicotiana attenuata]
c96898.graph_c0	579	801	538	238	221	165	17.93	22.62	16.37	7.66	7.67	7.07	2.79075e-21	-2.12237	down	--	--	--	--	--	--	F-box domain;; Leucine Rich Repeat	F-box/LRR-repeat protein At4g14096 OS=Arabidopsis thaliana OX=3702 GN=At4g14096 PE=2 SV=1	S	Function unknown	PREDICTED: F-box/LRR-repeat protein At3g59190 isoform X1 [Nicotiana tomentosiformis]
c77006.graph_c0	2	5	6	33	48	33	0.38	0.93	1.17	5.08	7.08	5.56	2.13522e-05	2.35854	up	--	--	Molecular Function: signal transducer activity (GO:0004871);; Cellular Component: nucleus (GO:0005634);; Cellular Component: cytoplasm (GO:0005737);; Biological Process: signal transduction (GO:0007165);; Biological Process: phototropism (GO:0009638);;	--	--	--	BTB/POZ domain	Root phototropism protein 2 OS=Arabidopsis thaliana OX=3702 GN=RPT2 PE=1 SV=2	S	Function unknown	hypothetical protein CDL12_14655 [Handroanthus impetiginosus]
c87534.graph_c1	11	5	9	123	142	127	0.71	0.27	0.58	6.03	6.96	6.75	3.02203e-18	3.28574	up	[T]	Signal transduction mechanisms	Molecular Function: structural constituent of ribosome (GO:0003735);; Molecular Function: protein serine/threonine kinase activity (GO:0004674);; Molecular Function: ATP binding (GO:0005524);; Cellular Component: nucleus (GO:0005634);; Cellular Component: ribosome (GO:0005840);; Biological Process: translation (GO:0006412);; Biological Process: protein phosphorylation (GO:0006468);; Biological Pr…	K14498|0|jcu:105630640|K14498 serine/threonine-protein kinase SRK2 [EC:2.7.11.1] | (RefSeq) serine/threonine-protein kinase SAPK2	[T]	Signal transduction mechanisms	Protein kinase domain;; Protein tyrosine kinase	Serine/threonine-protein kinase SAPK2 OS=Oryza sativa subsp. indica OX=39946 GN=SAPK2 PE=2 SV=2	T	Signal transduction mechanisms	Serine/threonine-protein kinase SAPK2 [Morus notabilis]
c20147.graph_c0	66	54	55	42	27	27	21.68	19.07	18.69	12.47	7.79	8.7	0.000134772	-1.35483	down	--	--	Biological Process: cellular amino acid metabolic process (GO:0006520);; Molecular Function: transaminase activity (GO:0008483);; Biological Process: biosynthetic process (GO:0009058);; Molecular Function: pyridoxal phosphate binding (GO:0030170);;	K00815|2.56382e-44|vvi:100253895|K00815 tyrosine aminotransferase [EC:2.6.1.5] | (RefSeq) tyrosine aminotransferase	[E]	Amino acid transport and metabolism	--	Tyrosine aminotransferase OS=Arabidopsis thaliana OX=3702 GN=TAT PE=2 SV=1	E	Amino acid transport and metabolism	PREDICTED: S-alkyl-thiohydroximate lyase SUR1-like [Juglans regia]
c79135.graph_c1	365	452	497	119	124	118	29.12	36.93	40.95	8.83	8.92	9.5	1.27581e-32	-2.37507	down	[K]	Transcription	Molecular Function: protein serine/threonine kinase activity (GO:0004674);; Molecular Function: ATP binding (GO:0005524);; Biological Process: protein phosphorylation (GO:0006468);; Cellular Component: integral component of membrane (GO:0016021);; Molecular Function: carbohydrate binding (GO:0030246);;	--	--	--	Leucine Rich repeats (2 copies);; Leucine rich repeat	Probable LRR receptor-like serine/threonine-protein kinase At1g74360 OS=Arabidopsis thaliana OX=3702 GN=At1g74360 PE=1 SV=1	S	Function unknown	probable LRR receptor-like serine/threonine-protein kinase At1g74360 [Olea europaea var. sylvestris]
c94556.graph_c0	159	165	114	82	90	71	6.18	6.82	4.73	2.93	2.71	2.61	3.26905e-08	-1.36526	down	--	--	--	K15289|5.4383e-117|jcu:105644403|K15289 solute carrier family 35, member F5 | (RefSeq) thiamine-repressible mitochondrial transport protein THI74	[S]	Function unknown	Solute carrier family 35;; EamA-like transporter family;; Purine nucleobase transmembrane transport	--	EG	--	thiamine-repressible mitochondrial transport protein THI74-like [Hevea brasiliensis]
c76534.graph_c0	4	6	0	28	27	34	0.42	0.65	0	2.81	2.59	3.68	0.000401787	2.30466	up	--	--	--	--	--	--	--	--	S	Function unknown	PREDICTED: SKI family transcriptional corepressor 2-like [Solanum tuberosum]
c101012.graph_c0	292	341	563	92	105	230	22.19	24.23	41.97	5.52	6.62	15.86	3.41014e-06	-1.92257	down	[Q]	Secondary metabolites biosynthesis, transport and catabolism	Molecular Function: dioxygenase activity (GO:0051213);;	--	[QR]	--	2OG-Fe(II) oxygenase superfamily;; non-haem dioxygenase in morphine synthesis N-terminal	Protein DMR6-LIKE OXYGENASE 2 OS=Arabidopsis thaliana OX=3702 GN=DLO2 PE=2 SV=1	S	Function unknown	protein DMR6-LIKE OXYGENASE 2 [Prunus persica]
c98473.graph_c0	377	372	292	203	239	224	29.16	28.1	22.06	11.15	14.63	13.27	2.66151e-10	-1.17157	down	--	--	Molecular Function: DNA binding (GO:0003677);; Cellular Component: nucleus (GO:0005634);;	--	--	--	Methyl-CpG binding domain	Methyl-CpG-binding domain-containing protein 10 OS=Arabidopsis thaliana OX=3702 GN=MBD10 PE=1 SV=1	S	Function unknown	PREDICTED: methyl-CpG-binding domain-containing protein 11-like [Ziziphus jujuba]
c96171.graph_c0	19	30	9	62	97	95	2.15	4.6	1.12	2.7	2.83	4.73	0.00055749	1.51852	up	[J]	Translation, ribosomal structure and biogenesis	Molecular Function: zinc ion binding (GO:0008270);; Biological Process: RNA modification (GO:0009451);; Molecular Function: hydrolase activity (GO:0016787);; Molecular Function: deaminase activity (GO:0019239);;	K15441|4.60289e-56|vvi:100855243|K15441 tRNA-specific adenosine deaminase 2 [EC:3.5.4.-] | (RefSeq) tRNA-specific adenosine deaminase 2	[F]	Nucleotide transport and metabolism	Cytidine and deoxycytidylate deaminase zinc-binding region;; MafB19-like deaminase	tRNA(adenine(34)) deaminase, chloroplastic OS=Arabidopsis thaliana OX=3702 GN=TADA PE=1 SV=1	FJ	--	tRNA-specific adenosine deaminase 2-like [Olea europaea var. sylvestris]
c97973.graph_c0	7	8	19	36	51	90	0.21	0.21	0.64	1.01	1.31	2.86	0.00253665	1.6883	up	[M]	Cell wall/membrane/envelope biogenesis	Molecular Function: nucleotide binding (GO:0000166);; Cellular Component: membrane (GO:0016020);;	--	--	--	Protein kinase domain;; Protein tyrosine kinase;; Leucine rich repeat;; Leucine Rich repeats (2 copies);; Leucine Rich Repeat;; Leucine rich repeat N-terminal domain	Probable inactive receptor kinase At3g08680 OS=Arabidopsis thaliana OX=3702 GN=At3g08680 PE=1 SV=1	S	Function unknown	PREDICTED: probable inactive receptor kinase At5g58300 [Nelumbo nucifera]
c86528.graph_c0	66	50	127	165	416	390	2.17	1.81	4.3	4.35	11.75	13.32	0.0024799	1.36184	up	[T]	Signal transduction mechanisms	Molecular Function: protein serine/threonine kinase activity (GO:0004674);; Molecular Function: ATP binding (GO:0005524);; Cellular Component: plasma membrane (GO:0005886);; Biological Process: protein phosphorylation (GO:0006468);; Biological Process: defense response (GO:0006952);; Cellular Component: plasmodesma (GO:0009506);; Cellular Component: integral component of membrane (GO:0016021);;	--	--	--	Salt stress response/antifungal;; Protein tyrosine kinase;; Protein kinase domain	Cysteine-rich receptor-like protein kinase 6 OS=Arabidopsis thaliana OX=3702 GN=CRK6 PE=1 SV=1	T	Signal transduction mechanisms	cysteine-rich receptor-like protein kinase 25 isoform X1 [Hevea brasiliensis]
c86967.graph_c1	6	5	2	164	229	79	0.22	0.19	0.08	5.6	7.67	2.97	9.11425e-16	4.22783	up	[M]	Cell wall/membrane/envelope biogenesis	Cellular Component: cytoplasm (GO:0005737);; Molecular Function: UDP-N-acetylglucosamine 1-carboxyvinyltransferase activity (GO:0008760);; Biological Process: UDP-N-acetylgalactosamine biosynthetic process (GO:0019277);;	--	--	--	EPSP synthase (3-phosphoshikimate 1-carboxyvinyltransferase);; EPSP synthase (3-phosphoshikimate 1-carboxyvinyltransferase)	--	M	Cell wall/membrane/envelope biogenesis	PREDICTED: uncharacterized protein LOC100262376 [Vitis vinifera]
c98569.graph_c1	19	27	52	87	142	96	0.83	1.42	3.19	3	4.73	3.65	0.00901497	1.11991	up	--	--	Molecular Function: aspartic-type endopeptidase activity (GO:0004190);; Biological Process: proteolysis (GO:0006508);; Biological Process: protein catabolic process (GO:0030163);;	--	[O]	Posttranslational modification, protein turnover, chaperones	Xylanase inhibitor N-terminal;; Eukaryotic aspartyl protease;; Xylanase inhibitor C-terminal	Aspartic proteinase Asp1 OS=Oryza sativa subsp. japonica OX=39947 GN=ASP1 PE=2 SV=1	O	Posttranslational modification, protein turnover, chaperones	Peptidase A1 [Corchorus capsularis]
c90242.graph_c0	132	168	116	25	22	33	3.84	4.91	3.46	0.68	0.58	0.97	2.99152e-21	-2.83277	down	--	--	Cellular Component: integral component of membrane (GO:0016021);; Molecular Function: transferase activity (GO:0016740);;	--	[GMW]	--	Exostosin family	Probable arabinosyltransferase ARAD1 OS=Arabidopsis thaliana OX=3702 GN=ARAD1 PE=1 SV=1	S	Function unknown	PREDICTED: probable arabinosyltransferase ARAD1 [Vitis vinifera]
c100144.graph_c0	1076	1260	1054	597	756	627	44.14	47.38	42.6	24.52	29.43	27.3	2.36425e-20	-1.30856	down	--	--	Cellular Component: Golgi stack (GO:0005795);; Molecular Function: alpha-1,6-mannosylglycoprotein 2-beta-N-acetylglucosaminyltransferase activity (GO:0008455);; Biological Process: oligosaccharide biosynthetic process (GO:0009312);; Cellular Component: integral component of membrane (GO:0016021);;	K00736|0|vvi:100240895|K00736 alpha-1,6-mannosyl-glycoprotein beta-1,2-N-acetylglucosaminyltransferase [EC:2.4.1.143] | (RefSeq) alpha-1,6-mannosyl-glycoprotein 2-beta-N-acetylglucosaminyltransferase	[G]	Carbohydrate transport and metabolism	N-acetylglucosaminyltransferase II (MGAT2)	Alpha-1,6-mannosyl-glycoprotein 2-beta-N-acetylglucosaminyltransferase OS=Arabidopsis thaliana OX=3702 GN=GNT2 PE=1 SV=1	S	Function unknown	PREDICTED: alpha-1,6-mannosyl-glycoprotein 2-beta-N-acetylglucosaminyltransferase-like [Nicotiana tabacum]
c101606.graph_c0	111	99	97	651	948	525	4.02	3.48	3.37	20.17	29.26	17.09	2.35889e-19	2.19997	up	--	--	--	K11593|0|sind:105169961|K11593 eukaryotic translation initiation factor 2C | (RefSeq) protein argonaute MEL1	[J]	Translation, ribosomal structure and biogenesis	Piwi domain;; Argonaute linker 2 domain;; Mid domain of argonaute;; N-terminal domain of argonaute;; PAZ domain;; Argonaute linker 1 domain	Protein argonaute 5 OS=Arabidopsis thaliana OX=3702 GN=AGO5 PE=1 SV=2	J	Translation, ribosomal structure and biogenesis	protein argonaute MEL1 [Sesamum indicum]
c103408.graph_c0	722	486	1019	238	284	284	14.42	9.69	21.13	4.15	5.24	5.34	5.72722e-11	-1.96717	down	[K]	Transcription	--	--	--	--	Protein kinase domain;; Protein tyrosine kinase;; Leucine rich repeat;; Leucine Rich repeats (2 copies);; Leucine Rich repeat;; Leucine rich repeat N-terminal domain;; Leucine Rich Repeat	Probable LRR receptor-like serine/threonine-protein kinase At1g74360 OS=Arabidopsis thaliana OX=3702 GN=At1g74360 PE=1 SV=1	S	Function unknown	probable LRR receptor-like serine/threonine-protein kinase At1g74360 [Herrania umbratica]
c94440.graph_c0	71	68	72	222	277	247	3.17	2.87	3.45	10.68	13.65	11.8	2.10052e-09	1.26462	up	[G]	Carbohydrate transport and metabolism	Biological Process: carbohydrate metabolic process (GO:0005975);; Biological Process: dephosphorylation (GO:0016311);; Molecular Function: fructose 1,6-bisphosphate 1-phosphatase activity (GO:0042132);;	K03841|5.07648e-173|pop:POPTR_0017s07040g|K03841 fructose-1,6-bisphosphatase I [EC:3.1.3.11] | (RefSeq) POPTRDRAFT_577299; hypothetical protein	[G]	Carbohydrate transport and metabolism	Fructose-1-6-bisphosphatase, N-terminal domain	Fructose-1,6-bisphosphatase, chloroplastic OS=Spinacia oleracea OX=3562 PE=1 SV=2	G	Carbohydrate transport and metabolism	fructose-1,6-bisphosphatase, chloroplastic-like [Hevea brasiliensis]
c70697.graph_c0	91	80	113	50	67	76	11.8	10.75	15.14	6	7.79	9.88	0.000463904	-1.07389	down	--	--	Cellular Component: chloroplast (GO:0009507);; Cellular Component: membrane (GO:0016020);;	--	--	--	--	--	S	Function unknown	hypothetical protein CDL12_23592 [Handroanthus impetiginosus]
c90620.graph_c0	1712	1333	1764	8536	9063	9251	79.38	62.83	84.29	370.07	381.33	436.77	1.21828e-25	1.92038	up	--	--	Molecular Function: transcription factor activity, sequence-specific DNA binding (GO:0003700);; Cellular Component: nucleus (GO:0005634);; Biological Process: regulation of transcription, DNA-templated (GO:0006355);; Molecular Function: sequence-specific DNA binding (GO:0043565);;	K09338|6.57752e-129|tcc:TCM_013821|K09338 homeobox-leucine zipper protein | (RefSeq) Homeobox protein, putative isoform 1	[K]	Transcription	Homeobox domain;; Homeobox associated leucine zipper;; Homeobox KN domain	Homeobox-leucine zipper protein HOX16 OS=Oryza sativa subsp. indica OX=39946 GN=HOX16 PE=2 SV=1	K	Transcription	homeobox-leucine zipper protein HAT5-like isoform X2 [Durio zibethinus]
c80975.graph_c0	50	22	46	14	16	0	2.43	1.09	2.31	0.64	0.7	0	0.00243369	-2.17142	down	--	--	Cellular Component: membrane (GO:0016020);;	--	[S]	Function unknown	Putative adipose-regulatory protein (Seipin)	Seipin-1 OS=Arabidopsis thaliana OX=3702 GN=SEI1 PE=2 SV=1	S	Function unknown	unnamed protein product [Coffea canephora]
c94095.graph_c0	221	186	169	601	624	656	4.87	4.05	3.76	13.03	12.51	14.31	9.25046e-10	1.15905	up	[J]	Translation, ribosomal structure and biogenesis	Cellular Component: intracellular (GO:0005622);; Biological Process: intracellular protein transport (GO:0006886);; Molecular Function: endoribonuclease activity, producing 5'-phosphomonoesters (GO:0016891);; Biological Process: tRNA 3'-trailer cleavage (GO:0042779);; Biological Process: RNA phosphodiester bond hydrolysis, endonucleolytic (GO:0090502);;	K00784|0|vvi:100254820|K00784 ribonuclease Z [EC:3.1.26.11] | (RefSeq) zinc phosphodiesterase ELAC protein 2	[R]	General function prediction only	Beta-lactamase superfamily domain;; tRNase Z endonuclease	tRNAse Z TRZ4, mitochondrial OS=Arabidopsis thaliana OX=3702 GN=TRZ4 PE=2 SV=1	S	Function unknown	PREDICTED: zinc phosphodiesterase ELAC protein 2 isoform X1 [Vitis vinifera]
c79650.graph_c0	45	31	57	571	764	617	0.64	0.34	0.67	5.81	7.86	7.14	3.16871e-37	3.26275	up	--	--	Molecular Function: Rho guanyl-nucleotide exchange factor activity (GO:0005089);; Cellular Component: nucleus (GO:0005634);; Cellular Component: cytosol (GO:0005829);; Cellular Component: plasma membrane (GO:0005886);; Biological Process: small GTPase mediated signal transduction (GO:0007264);; Biological Process: regulation of actin polymerization or depolymerization (GO:0008064);; Biological Pr…	--	[T]	Signal transduction mechanisms	Dock homology region 2;; C2 domain in Dock180 and Zizimin proteins	Guanine nucleotide exchange factor SPIKE 1 OS=Arabidopsis thaliana OX=3702 GN=SPK1 PE=1 SV=1	S	Function unknown	PREDICTED: guanine nucleotide exchange factor SPIKE 1 isoform X1 [Vitis vinifera]
c99615.graph_c0	85	96	76	520	643	601	2.9	3.47	2.26	15.61	16.41	17.69	7.96148e-33	2.2189	up	[P]	Inorganic ion transport and metabolism	Molecular Function: potassium ion transmembrane transporter activity (GO:0015079);; Cellular Component: integral component of membrane (GO:0016021);; Biological Process: potassium ion transmembrane transport (GO:0071805);;	K03549|0|vvi:100262109|K03549 KUP system potassium uptake protein | (RefSeq) potassium transporter 1	--	--	K+ potassium transporter;; K+ potassium transporter;; K+ potassium transporter	Potassium transporter 1 OS=Arabidopsis thaliana OX=3702 GN=POT1 PE=1 SV=2	P	Inorganic ion transport and metabolism	potassium transporter [Corchorus olitorius]
c92149.graph_c0	33463	48495	30230	16360	12042	13476	1450.94	2136.4	1354.08	663.16	472.8	592.48	1.79627e-16	-1.91375	down	[K]	Transcription	Cellular Component: cell wall (GO:0005618);; Cellular Component: plasmodesma (GO:0009506);; Cellular Component: chloroplast (GO:0009507);; Cellular Component: membrane (GO:0016020);; Cellular Component: apoplast (GO:0048046);;	--	[R]	General function prediction only	Leucine rich repeat;; Leucine Rich Repeat;; Leucine Rich repeats (2 copies);; Leucine Rich repeat;; Leucine rich repeat N-terminal domain	DNA damage-repair/toleration protein DRT100 OS=Arabidopsis thaliana OX=3702 GN=DRT100 PE=2 SV=2	S	Function unknown	DNA damage-repair/toleration protein DRT100-like, partial [Olea europaea var. sylvestris]
c80373.graph_c0	0	1	2	20	44	22	0	0.11	0.11	1.07	2.41	1.15	7.4537e-06	3.39629	up	[IR]	Lipid transport and metabolism ;; General function prediction only	Cellular Component: integral component of membrane (GO:0016021);; Molecular Function: hydrolase activity, acting on ester bonds (GO:0016788);;	--	--	--	GDSL-like Lipase/Acylhydrolase	GDSL esterase/lipase At4g01130 OS=Arabidopsis thaliana OX=3702 GN=At4g01130 PE=2 SV=1	S	Function unknown	GDSL esterase/lipase At4g01130 [Durio zibethinus]
c88963.graph_c3	2	0	0	278	422	456	0.21	0	0	27.74	40.9	49.24	8.20598e-31	7.14073	up	--	--	Molecular Function: zinc ion transmembrane transporter activity (GO:0005385);; Cellular Component: integral component of membrane (GO:0016021);; Biological Process: zinc II ion transmembrane transport (GO:0071577);;	K14709|5.99324e-99|vvi:100250979|K14709 solute carrier family 39 (zinc transporter), member 1/2/3 | (RefSeq) zinc transporter 5-like	[P]	Inorganic ion transport and metabolism	ZIP Zinc transporter	Zinc transporter 1 OS=Arabidopsis thaliana OX=3702 GN=ZIP1 PE=2 SV=1	P	Inorganic ion transport and metabolism	PREDICTED: zinc transporter 5-like [Vitis vinifera]
c86837.graph_c0	40	36	33	106	138	144	2.87	2.79	2.56	7.62	9.31	10.99	1.10352e-05	1.26432	up	--	--	Cellular Component: proteasome complex (GO:0000502);; Biological Process: proteasome assembly (GO:0043248);;	K11878|2.64254e-69|vvi:100244351|K11878 proteasome assembly chaperone 4 | (RefSeq) proteasome assembly chaperone 4	[F]	Nucleotide transport and metabolism	Proteasome assembly chaperone 4	--	S	Function unknown	PREDICTED: proteasome assembly chaperone 4 isoform X1 [Vitis vinifera]
c103366.graph_c0	4	6	13	43	61	70	0.07	0.11	0.24	0.81	1.15	1.87	1.26707e-05	2.20737	up	[R]	General function prediction only	--	--	--	--	Translocase of chloroplast 159/132, membrane anchor domain;; AIG1 family;; 50S ribosome-binding GTPase	Translocase of chloroplast 159, chloroplastic OS=Arabidopsis thaliana OX=3702 GN=TOC159 PE=1 SV=1	S	Function unknown	AIG1 [Macleaya cordata]
c79268.graph_c0	93	100	54	45	50	53	19.33	20.5	10.96	8.68	9.93	12.77	0.000184177	-1.2351	down	--	--	--	--	--	--	--	--	S	Function unknown	transmembrane protein 184 homolog DDB_G0279555-like [Olea europaea var. sylvestris]
c103419.graph_c0	247	264	282	191	190	172	14.89	17.88	20.04	11.8	12.19	9.97	7.38824e-09	-1.04954	down	--	--	--	--	--	--	R3H-associated N-terminal domain;; R3H domain	--	S	Function unknown	R3H-associated N-terminal domain [Macleaya cordata]
c91691.graph_c0	316	326	290	949	1021	987	106.38	112.73	96.58	322.94	307.63	344.74	1.06537e-15	1.12258	up	--	--	Molecular Function: structural constituent of ribosome (GO:0003735);; Cellular Component: ribosome (GO:0005840);; Biological Process: translation (GO:0006412);;	K02882|3.00084e-69|csv:105434495|K02882 large subunit ribosomal protein L18Ae | (RefSeq) 60S ribosomal protein L18a-2-like	[J]	Translation, ribosomal structure and biogenesis	Ribosomal proteins 50S-L18Ae/60S-L20/60S-L18A	60S ribosomal protein L18a-2 OS=Arabidopsis thaliana OX=3702 GN=RPL18AB PE=1 SV=2	J	Translation, ribosomal structure and biogenesis	hypothetical protein CQW23_19192 [Capsicum baccatum]
c101266.graph_c1	62	64	64	320	377	355	1.72	1.7	1.44	8.18	8.85	8.35	8.09254e-22	1.90828	up	[L]	Replication, recombination and repair	Molecular Function: recombinase activity (GO:0000150);; Molecular Function: four-way junction DNA binding (GO:0000400);; Biological Process: DNA recombinase assembly (GO:0000730);; Molecular Function: double-stranded DNA binding (GO:0003690);; Molecular Function: single-stranded DNA binding (GO:0003697);; Molecular Function: endodeoxyribonuclease activity (GO:0004520);; Molecular Function: ATP bi…	K03553|1.79338e-161|sot:102585921|K03553 recombination protein RecA | (RefSeq) DNA repair protein recA homolog 1, chloroplastic	[L]	Replication, recombination and repair	recA bacterial DNA recombination protein;; Rad51;; KaiC	DNA repair protein recA homolog 1, chloroplastic OS=Arabidopsis thaliana OX=3702 GN=RECA PE=2 SV=1	L	Replication, recombination and repair	PREDICTED: DNA repair protein recA homolog 1, chloroplastic-like isoform X2 [Nicotiana tabacum]
c36206.graph_c1	122	66	108	51	27	12	50.15	29.47	45.99	18.8	9.71	4.83	1.8185e-05	-2.11087	down	[Q]	Secondary metabolites biosynthesis, transport and catabolism	Biological Process: ethylene biosynthetic process (GO:0009693);; Molecular Function: 1-aminocyclopropane-1-carboxylate oxidase activity (GO:0009815);; Biological Process: fruit ripening (GO:0009835);; Molecular Function: L-ascorbic acid binding (GO:0031418);; Molecular Function: metal ion binding (GO:0046872);; Biological Process: oxidation-reduction process (GO:0055114);;	K05933|1.28179e-67|sind:105175306|K05933 aminocyclopropanecarboxylate oxidase [EC:1.14.17.4] | (RefSeq) 1-aminocyclopropane-1-carboxylate oxidase	[QR]	--	2OG-Fe(II) oxygenase superfamily	1-aminocyclopropane-1-carboxylate oxidase OS=Actinidia deliciosa OX=3627 GN=ACO PE=2 SV=1	S	Function unknown	ACC oxidase 6 [Actinidia chinensis]
c67417.graph_c0	13	4	9	99	135	106	4.09	1.35	2.93	28.18	37.33	32.74	1.73779e-13	3.00698	up	--	--	Molecular Function: catalytic activity (GO:0003824);; Biological Process: branched-chain amino acid biosynthetic process (GO:0009082);; Molecular Function: cation binding (GO:0043169);;	K01652|1.91728e-12|sind:105158132|K01652 acetolactate synthase I/II/III large subunit [EC:2.2.1.6] | (RefSeq) acetolactate synthase 1, chloroplastic	--	--	--	Acetolactate synthase 3, chloroplastic OS=Brassica napus OX=3708 PE=3 SV=1	E	Amino acid transport and metabolism	PREDICTED: acetolactate synthase 1, chloroplastic-like [Erythranthe guttata]
c90151.graph_c0	37	34	37	139	156	140	13.03	12.05	9.08	32.01	34.53	39.33	2.02692e-08	1.44333	up	--	--	Biological Process: tricarboxylic acid cycle (GO:0006099);; Molecular Function: phosphoenolpyruvate carboxylase activity (GO:0008964);; Biological Process: carbon fixation (GO:0015977);;	K01595|6.90719e-23|pxb:103926889|K01595 phosphoenolpyruvate carboxylase [EC:4.1.1.31] | (RefSeq) PEPC; phosphoenolpyruvate carboxylase, housekeeping isozyme	--	--	--	Phosphoenolpyruvate carboxylase, housekeeping isozyme OS=Glycine max OX=3847 GN=PPC16 PE=2 SV=1	C	Energy production and conversion	PREDICTED: phosphoenolpyruvate carboxylase 1, partial [Juglans regia]
c91288.graph_c1	72	75	75	28	26	34	5.76	6.22	6.23	2.11	1.89	2.76	1.97356e-09	-1.82284	down	[O]	Posttranslational modification, protein turnover, chaperones	--	K13993|2.00088e-63|jcu:105633871|K13993 HSP20 family protein | (RefSeq) small heat shock protein, chloroplastic	[O]	Posttranslational modification, protein turnover, chaperones	Hsp20/alpha crystallin family	Small heat shock protein, chloroplastic OS=Petunia hybrida OX=4102 GN=HSP22 PE=2 SV=1	O	Posttranslational modification, protein turnover, chaperones	small heat shock protein, chloroplastic [Jatropha curcas]
c102849.graph_c1	83	95	53	420	512	519	1.21	1.38	0.79	5.73	6.72	7.66	1.42101e-17	2.08257	up	[KL]	Transcription ;; Replication, recombination and repair	--	K10875|0|sot:102579983|K10875 DNA repair and recombination protein RAD54 and RAD54-like protein [EC:3.6.4.-] | (RefSeq) SNF2 domain-containing protein CLASSY 1-like	[L]	Replication, recombination and repair	SNF2 family N-terminal domain;; Helicase conserved C-terminal domain;; Type III restriction enzyme, res subunit	SNF2 domain-containing protein CLASSY 2 OS=Arabidopsis thaliana OX=3702 GN=CLSY2 PE=1 SV=1	L	Replication, recombination and repair	PREDICTED: SNF2 domain-containing protein CLASSY 1-like [Nicotiana tomentosiformis]
c76374.graph_c1	11	18	14	35	62	52	1.22	1.53	1.09	2.76	4.22	4.26	0.00658186	1.19003	up	--	--	Molecular Function: GTPase activity (GO:0003924);; Molecular Function: GTP binding (GO:0005525);;	--	[UR]	--	Dynamin GTPase effector domain;; Dynamin central region;; Dynamin family	Dynamin-related protein 1E OS=Arabidopsis thaliana OX=3702 GN=DRP1E PE=1 SV=1	S	Function unknown	hypothetical protein B456_013G014400 [Gossypium raimondii]
c93218.graph_c0	525	439	656	1390	1721	2249	24.05	19.83	29.9	49.97	62.06	85.41	1.71991e-05	1.16295	up	--	--	Molecular Function: diphosphomevalonate decarboxylase activity (GO:0004163);; Molecular Function: ATP binding (GO:0005524);; Cellular Component: cytosol (GO:0005829);; Biological Process: isopentenyl diphosphate biosynthetic process, mevalonate pathway (GO:0019287);;	K01597|2.43413e-54|pop:POPTR_0008s02200g|K01597 diphosphomevalonate decarboxylase [EC:4.1.1.33] | (RefSeq) POPTRDRAFT_655777; mevalonate disphosphate decarboxylase family protein	[I]	Lipid transport and metabolism	--	Diphosphomevalonate decarboxylase MVD2, peroxisomal OS=Arabidopsis thaliana OX=3702 GN=MVD2 PE=1 SV=1	I	Lipid transport and metabolism	unnamed protein product [Coffea canephora]
c99555.graph_c1	50	49	50	385	311	258	1.28	1.28	1.33	9.27	7.25	6.75	4.69672e-16	2.10281	up	--	--	Molecular Function: nucleotide binding (GO:0000166);; Molecular Function: microtubule motor activity (GO:0003777);; Cellular Component: kinesin complex (GO:0005871);; Biological Process: microtubule-based movement (GO:0007018);; Molecular Function: ATPase activity (GO:0016887);;	--	[Z]	Cytoskeleton	Microtubule binding;; Kinesin motor domain	Kinesin-like protein KIN-14U OS=Arabidopsis thaliana OX=3702 GN=KIN14U PE=2 SV=1	Z	Cytoskeleton	PREDICTED: kinesin-like protein KIN-14U [Vitis vinifera]
c76597.graph_c0	6321	6037	5867	1664	636	598	120.31	116.19	115.4	29.69	11	11.58	1.09969e-15	-3.04484	down	[G]	Carbohydrate transport and metabolism	Molecular Function: hydrolase activity, hydrolyzing O-glycosyl compounds (GO:0004553);; Cellular Component: cell wall (GO:0005618);; Biological Process: xyloglucan metabolic process (GO:0010411);; Molecular Function: xyloglucan:xyloglucosyl transferase activity (GO:0016762);; Biological Process: cell wall biogenesis (GO:0042546);; Cellular Component: apoplast (GO:0048046);; Biological Process: ce…	K08235|6.16631e-175|vvi:100266368|K08235 xyloglucan:xyloglucosyl transferase [EC:2.4.1.207] | (RefSeq) probable xyloglucan endotransglucosylase/hydrolase protein 28	--	--	Glycosyl hydrolases family 16;; Xyloglucan endo-transglycosylase (XET) C-terminus	Probable xyloglucan endotransglucosylase/hydrolase protein 28 OS=Arabidopsis thaliana OX=3702 GN=XTH28 PE=2 SV=1	G	Carbohydrate transport and metabolism	xyloglucan endotransglucosylase/hydrolase 13 [Actinidia deliciosa]
c89983.graph_c1	649	936	602	537	513	405	16.54	24.34	16.86	14.78	12.51	12.23	6.8386e-07	-1.10458	down	[T]	Signal transduction mechanisms	Molecular Function: protein serine/threonine kinase activity (GO:0004674);; Molecular Function: ATP binding (GO:0005524);; Biological Process: protein phosphorylation (GO:0006468);; Cellular Component: integral component of membrane (GO:0016021);;	--	--	--	Protein kinase domain;; Protein tyrosine kinase;; Leucine Rich repeats (2 copies);; Leucine rich repeat;; Leucine rich repeat N-terminal domain;; Leucine Rich Repeat	Receptor-like kinase TMK3 OS=Arabidopsis thaliana OX=3702 GN=TMK3 PE=2 SV=1	T	Signal transduction mechanisms	PREDICTED: receptor protein kinase TMK1-like [Solanum pennellii]
c76433.graph_c0	16	14	23	65	113	103	1.5	1.35	2.23	5.67	9.55	9.82	4.27132e-06	1.78229	up	--	--	Molecular Function: transcription factor activity, sequence-specific DNA binding (GO:0003700);; Biological Process: regulation of transcription, DNA-templated (GO:0006355);; Biological Process: brassinosteroid mediated signaling pathway (GO:0009742);;	--	--	--	--	BES1/BZR1 homolog protein 4 OS=Arabidopsis thaliana OX=3702 GN=BEH4 PE=1 SV=1	S	Function unknown	hypothetical protein CICLE_v10021151mg [Citrus clementina]
c103264.graph_c0	2679	1703	4307	984	609	623	50	32.14	82.91	17.28	10.51	12.02	4.301e-11	-2.41984	down	--	--	--	--	--	--	Domain of unknown function (DUF4378);; Protein of unknown function (DUF3741)	--	S	Function unknown	PREDICTED: uncharacterized protein LOC100258456 [Vitis vinifera]
c87132.graph_c0	35	55	42	136	178	143	1.44	2.18	1.7	5.03	6.49	5.63	5.60711e-06	1.22855	up	[L]	Replication, recombination and repair	Molecular Function: nucleic acid binding (GO:0003676);; Molecular Function: ATP-dependent RNA helicase activity (GO:0004004);; Molecular Function: ATP binding (GO:0005524);; Biological Process: rRNA processing (GO:0006364);; Biological Process: RNA secondary structure unwinding (GO:0010501);;	K14779|0|sind:105161400|K14779 ATP-dependent RNA helicase DDX52/ROK1 [EC:3.6.4.13] | (RefSeq) DEAD-box ATP-dependent RNA helicase 57	[A]	RNA processing and modification	DEAD/DEAH box helicase;; Helicase conserved C-terminal domain;; Type III restriction enzyme, res subunit	DEAD-box ATP-dependent RNA helicase 57 OS=Arabidopsis thaliana OX=3702 GN=RH57 PE=2 SV=1	L	Replication, recombination and repair	DEAD-box ATP-dependent RNA helicase 57 [Sesamum indicum]
c85241.graph_c1	16	9	20	105	99	136	1.83	0.97	2.28	8.39	9.36	14.97	4.69192e-09	2.27984	up	--	--	Cellular Component: nucleosome (GO:0000786);; Molecular Function: DNA binding (GO:0003677);; Cellular Component: nucleus (GO:0005634);; Biological Process: nucleosome assembly (GO:0006334);; Biological Process: regulation of transcription, DNA-templated (GO:0006355);;	--	--	--	linker histone H1 and H5 family	HMG-Y-related protein A OS=Zea mays OX=4577 GN=HMGIY2 PE=1 SV=1	S	Function unknown	PREDICTED: HMG-Y-related protein A-like [Pyrus x bretschneideri]
c90665.graph_c1	30	120	30	2	0	2	1.96	8.1	2.06	0.12	0	0.13	1.24986e-11	-4.84232	down	--	--	Molecular Function: protein kinase activity (GO:0004672);; Cellular Component: membrane (GO:0016020);;	--	--	--	--	Probable leucine-rich repeat receptor-like protein kinase At5g49770 OS=Arabidopsis thaliana OX=3702 GN=At5g49770 PE=2 SV=1	S	Function unknown	probable leucine-rich repeat receptor-like protein kinase At5g49770 isoform X2 [Olea europaea var. sylvestris]
c90666.graph_c0	26	40	22	254	461	430	0.62	1.14	0.54	6.78	11.74	12.64	1.8615e-21	3.0696	up	[P]	Inorganic ion transport and metabolism	Molecular Function: transporter activity (GO:0005215);; Cellular Component: integral component of membrane (GO:0016021);; Biological Process: anion transmembrane transport (GO:0098656);;	--	[P]	Inorganic ion transport and metabolism	Citrate transporter;; Arsenical pump membrane protein	Silicon efflux transporter LSI2 OS=Oryza sativa subsp. japonica OX=39947 GN=LSI2 PE=1 SV=1	P	Inorganic ion transport and metabolism	PREDICTED: putative transporter arsB [Citrus sinensis]
c80027.graph_c0	158	177	168	607	691	604	6.5	7.39	7.14	23.39	25.74	25.2	4.74794e-19	1.37041	up	[J]	Translation, ribosomal structure and biogenesis	--	K12881|1.26084e-63|vvi:100257081|K12881 THO complex subunit 4 | (RefSeq) THO complex subunit 4A	[A]	RNA processing and modification	RNA recognition motif. (a.k.a. RRM, RBD, or RNP domain);; C-terminal duplication domain of Friend of PRMT1	THO complex subunit 4A OS=Arabidopsis thaliana OX=3702 GN=ALY1 PE=1 SV=1	S	Function unknown	PREDICTED: THO complex subunit 4B-like [Daucus carota subsp. sativus]
c85354.graph_c0	4	2	3	99	196	308	0.33	0.08	0.11	3.85	8.01	12.77	1.53035e-18	4.9495	up	[G]	Carbohydrate transport and metabolism	Molecular Function: hydrolase activity, hydrolyzing O-glycosyl compounds (GO:0004553);; Biological Process: carbohydrate metabolic process (GO:0005975);; Cellular Component: chloroplast (GO:0009507);; Cellular Component: integral component of membrane (GO:0016021);; Cellular Component: apoplast (GO:0048046);;	K01188|0|tcc:TCM_011571|K01188 beta-glucosidase [EC:3.2.1.21] | (RefSeq) Beta glucosidase 40 isoform 1	[G]	Carbohydrate transport and metabolism	Glycosyl hydrolase family 1;; Glycosyl hydrolase family 1	Beta-glucosidase 40 OS=Arabidopsis thaliana OX=3702 GN=BGLU40 PE=2 SV=1	G	Carbohydrate transport and metabolism	beta-glucosidase 6 GH1 family [Camellia sinensis]
c98057.graph_c0	167	244	286	674	1355	1829	11.45	17.49	16.82	46.24	90.67	137.16	4.52292e-07	1.85991	up	--	--	Molecular Function: transporter activity (GO:0005215);; Biological Process: transport (GO:0006810);; Cellular Component: integral component of membrane (GO:0016021);;	--	--	--	Purine nucleobase transmembrane transport	Purine permease 21 OS=Arabidopsis thaliana OX=3702 GN=PUP21 PE=2 SV=2	U	Intracellular trafficking, secretion, and vesicular transport	PREDICTED: probable purine permease 10 [Vitis vinifera]
c84963.graph_c0	40	61	30	10	14	23	2.82	5.59	2.24	0.74	0.9	1.46	5.85521e-05	-1.88364	down	[L]	Replication, recombination and repair	Molecular Function: ubiquitin-protein transferase activity (GO:0004842);; Biological Process: protein ubiquitination (GO:0016567);;	--	[S]	Function unknown	U-box domain	U-box domain-containing protein 6 OS=Arabidopsis thaliana OX=3702 GN=PUB6 PE=2 SV=2	O	Posttranslational modification, protein turnover, chaperones	U-box domain-containing protein 6-like isoform X3 [Manihot esculenta]
c101990.graph_c0	8	10	33	105	257	170	0.49	0.52	1.75	5.03	11.88	8.8	4.45094e-07	2.60253	up	[G]	Carbohydrate transport and metabolism	Biological Process: carbohydrate metabolic process (GO:0005975);; Cellular Component: plant-type cell wall (GO:0009505);; Cellular Component: integral component of membrane (GO:0016021);; Cellular Component: apoplast (GO:0048046);; Molecular Function: raffinose alpha-galactosidase activity (GO:0052692);;	K07407|0|pop:POPTR_0010s26170g|K07407 alpha-galactosidase [EC:3.2.1.22] | (RefSeq) POPTRDRAFT_228333; hypothetical protein	[G]	Carbohydrate transport and metabolism	Alpha galactosidase A	Alpha-galactosidase 1 OS=Arabidopsis thaliana OX=3702 GN=AGAL1 PE=2 SV=1	G	Carbohydrate transport and metabolism	PREDICTED: alpha-galactosidase 1-like [Ziziphus jujuba]
c97231.graph_c5	187	104	109	39	103	49	72.48	43.67	43.75	13.59	34.95	18.59	0.000155789	-1.56217	down	--	--	Cellular Component: mitochondrion (GO:0005739);;	--	--	--	--	--	--	--	hypothetical protein (mitochondrion) [Vicia faba]
c72246.graph_c0	60	58	53	26	29	30	18.23	17.49	19.75	6.8	6.01	9.01	2.13191e-06	-1.50519	down	--	--	--	--	--	--	--	--	I	Lipid transport and metabolism	PREDICTED: acyl-CoA-binding domain-containing protein 3-like isoform X2 [Vitis vinifera]
c91919.graph_c1	17	27	18	72	57	69	1.13	1.81	1.22	4.4	3.38	4.58	0.00344563	1.1073	up	--	--	Cellular Component: nucleus (GO:0005634);; Biological Process: transcription, DNA-templated (GO:0006351);;	--	--	--	--	--	--	--	uncharacterized protein LOC110941050 [Helianthus annuus]
c80365.graph_c0	19	11	8	421	476	503	1.74	0.99	0.72	34.25	37.59	44.38	2.15685e-48	4.53262	up	--	--	Cellular Component: cytoplasm (GO:0005737);; Biological Process: metal ion transport (GO:0030001);; Molecular Function: transition metal ion binding (GO:0046914);; Biological Process: cellular transition metal ion homeostasis (GO:0046916);;	--	[P]	Inorganic ion transport and metabolism	--	Heavy metal-associated isoprenylated plant protein 32 OS=Arabidopsis thaliana OX=3702 GN=HIPP32 PE=2 SV=1	S	Function unknown	hypothetical protein VITISV_043533 [Vitis vinifera]
c101657.graph_c0	726	879	722	558	629	458	26.34	32.27	27.33	19.16	20.71	17.4	7.51902e-10	-1.03232	down	[M]	Cell wall/membrane/envelope biogenesis	Cellular Component: integral component of membrane (GO:0016021);; Molecular Function: glycoprotein 2-beta-D-xylosyltransferase activity (GO:0050513);;	K03714|0|sly:101253606|K03714 glycoprotein 2-beta-D-xylosyltransferase [EC:2.4.2.38] | (RefSeq) beta-(1,2)-xylosyltransferase	[S]	Function unknown	Protein of unknown function (DUF563)	Beta-(1,2)-xylosyltransferase OS=Arabidopsis thaliana OX=3702 GN=XYLT PE=1 SV=1	S	Function unknown	beta-(1,2)-xylosyltransferase-like isoform X2 [Olea europaea var. sylvestris]
c100353.graph_c0	40	27	28	696	734	689	0.54	0.49	0.97	12.24	12.22	12.99	5.07804e-66	3.88103	up	[K]	Transcription	Molecular Function: protein serine/threonine kinase activity (GO:0004674);; Molecular Function: ATP binding (GO:0005524);; Biological Process: protein phosphorylation (GO:0006468);; Cellular Component: integral component of membrane (GO:0016021);; Molecular Function: peptide binding (GO:0042277);; Biological Process: response to nitrate starvation (GO:0090548);; Biological Process: nitrate import…	--	--	--	Protein kinase domain;; Leucine rich repeat;; Leucine Rich repeats (2 copies);; Protein tyrosine kinase;; Leucine rich repeat N-terminal domain;; Leucine Rich Repeat	Receptor protein-tyrosine kinase CEPR2 OS=Arabidopsis thaliana OX=3702 GN=CEPR2 PE=1 SV=1	S	Function unknown	PREDICTED: receptor-like protein kinase HAIKU2 [Nicotiana sylvestris]
c80823.graph_c0	870	1088	995	373	687	283	100.7	130.13	119.02	39.88	71.12	32.85	2.26665e-08	-1.65586	down	--	--	Cellular Component: chloroplast (GO:0009507);; Cellular Component: photosystem I (GO:0009522);; Biological Process: photosynthesis (GO:0015979);; Cellular Component: integral component of membrane (GO:0016021);; Molecular Function: chlorophyll binding (GO:0016168);;	K08905|3.41807e-76|spen:107026325|K08905 photosystem I subunit V | (RefSeq) photosystem I reaction center subunit V, chloroplastic	--	--	Photosystem I psaG / psaK	Photosystem I reaction center subunit V, chloroplastic OS=Arabidopsis thaliana OX=3702 GN=PSAG PE=1 SV=1	I	Lipid transport and metabolism	photosystem I reaction center V (chloroplast) [Solanum tuberosum]
c86797.graph_c0	150	96	142	61	26	26	15.14	11.07	15.79	7	2.92	3.59	8.99378e-08	-2.20486	down	--	--	Cellular Component: mitochondrial inner membrane presequence translocase complex (GO:0005744);; Molecular Function: protein channel activity (GO:0015266);; Biological Process: protein import into mitochondrial matrix (GO:0030150);; Cellular Component: integral component of mitochondrial inner membrane (GO:0031305);;	--	--	--	Tim17/Tim22/Tim23/Pmp24 family	Outer envelope pore protein 16-2, chloroplastic OS=Arabidopsis thaliana OX=3702 GN=OEP162 PE=2 SV=1	O	Posttranslational modification, protein turnover, chaperones	outer envelope pore protein [Medicago truncatula]
c98656.graph_c0	39	54	66	32	26	32	1.75	1.95	2.54	1.16	0.82	1.2	0.000410355	-1.30657	down	--	--	--	--	--	--	--	Protein JASON OS=Arabidopsis thaliana OX=3702 GN=JASON PE=2 SV=1	S	Function unknown	PREDICTED: protein JASON [Vitis vinifera]
c87530.graph_c0	192	172	227	114	111	143	27.29	25.1	28.43	7.23	9.59	15.38	1.7725e-06	-1.20036	down	[T]	Signal transduction mechanisms	Biological Process: single-organism process (GO:0044699);;	K18835|2.6006e-97|vvi:100261730|K18835 WRKY transcription factor 2 | (RefSeq) probable WRKY transcription factor 2	[T]	Signal transduction mechanisms	Protein tyrosine kinase;; Protein kinase domain	Receptor-like cytosolic serine/threonine-protein kinase RBK1 OS=Arabidopsis thaliana OX=3702 GN=RBK1 PE=1 SV=1	K	Transcription	hypothetical protein VITISV_039673 [Vitis vinifera]
c96635.graph_c0	566	586	494	1603	1735	1571	19.48	20.43	17.56	51.55	54.05	54.8	8.31289e-15	1.03381	up	[O]	Posttranslational modification, protein turnover, chaperones	Molecular Function: ATP binding (GO:0005524);; Cellular Component: cytoplasm (GO:0005737);; Biological Process: protein folding (GO:0006457);; Molecular Function: unfolded protein binding (GO:0051082);;	K09496|0|nnu:104592688|K09496 T-complex protein 1 subunit delta | (RefSeq) T-complex protein 1 subunit delta	[O]	Posttranslational modification, protein turnover, chaperones	TCP-1/cpn60 chaperonin family	T-complex protein 1 subunit delta OS=Arabidopsis thaliana OX=3702 GN=CCT4 PE=1 SV=1	O	Posttranslational modification, protein turnover, chaperones	PREDICTED: T-complex protein 1 subunit delta [Nelumbo nucifera]
c89153.graph_c0	267	239	215	866	834	634	10.85	9.83	9.2	33.11	30.74	26.29	1.42318e-08	1.14208	up	[T]	Signal transduction mechanisms	Molecular Function: protein kinase activity (GO:0004672);; Molecular Function: ATP binding (GO:0005524);; Biological Process: protein phosphorylation (GO:0006468);;	K14500|0|vvi:100265782|K14500 BR-signaling kinase [EC:2.7.11.1] | (RefSeq) probable serine/threonine-protein kinase At4g35230	--	--	Protein tyrosine kinase;; Protein kinase domain	Serine/threonine-protein kinase BSK1 OS=Arabidopsis thaliana OX=3702 GN=BSK1 PE=1 SV=1	T	Signal transduction mechanisms	probable serine/threonine-protein kinase At4g35230 [Manihot esculenta]
c99521.graph_c1	11	4	14	39	66	83	0.37	0.14	0.49	1.26	2.04	2.85	0.000157339	1.98437	up	--	--	--	--	--	--	C2 domain	--	S	Function unknown	PREDICTED: uncharacterized protein LOC100255166 [Vitis vinifera]
c90289.graph_c0	1406	1833	1218	584	626	515	86.44	113.24	77.2	35.56	40.01	36.62	9.70233e-25	-1.8855	down	--	--	Biological Process: transcription, DNA-templated (GO:0006351);; Biological Process: regulation of cellular process (GO:0050794);;	K14484|2.35387e-85|sind:105163334|K14484 auxin-responsive protein IAA | (RefSeq) auxin-induced protein AUX28-like	--	--	AUX/IAA family	Auxin-induced protein AUX28 OS=Glycine max OX=3847 GN=AUX28 PE=2 SV=1	K	Transcription	AUX/IAA protein [Macleaya cordata]
c100340.graph_c0	101	53	42	34	40	44	5.21	2.62	2.2	1.43	1.88	2.15	0.00418442	-1.2159	down	[M]	Cell wall/membrane/envelope biogenesis	Cellular Component: chloroplast (GO:0009507);; Cellular Component: photosystem I (GO:0009522);; Biological Process: photosynthesis (GO:0015979);; Cellular Component: integral component of membrane (GO:0016021);;	K02690|2.11669e-122|fve:10251512|K02690 photosystem I P700 chlorophyll a apoprotein A2 | (RefSeq) psaB, FvH4_C0034; photosystem I P700 apoprotein A2	--	--	Photosystem I psaA/psaB protein;; Ribosomal protein S14p/S29e	Photosystem I P700 chlorophyll a apoprotein A2 OS=Lotus japonicus OX=34305 GN=psaB PE=3 SV=1	C	Energy production and conversion	PsaB, partial (chloroplast) [Acorus gramineus]
c85520.graph_c1	74	59	77	5	5	21	6.21	4.91	5.99	0.42	0.35	1.99	3.92469e-09	-3.03336	down	--	--	Cellular Component: mitochondrial respiratory chain (GO:0005746);; Cellular Component: integral component of membrane (GO:0016021);;	--	--	--	--	Cytochrome c oxidase subunit 5C OS=Oryza sativa subsp. japonica OX=39947 GN=COX5C PE=3 SV=3	O	Posttranslational modification, protein turnover, chaperones	PREDICTED: probable cytochrome c oxidase subunit 5C-3 [Citrus sinensis]
c98091.graph_c2	63	39	84	2156	2622	2624	2.29	1.54	3.15	81.42	94.87	103.53	4.23793e-67	4.66508	up	[G]	Carbohydrate transport and metabolism	Biological Process: carbohydrate metabolic process (GO:0005975);; Molecular Function: beta-glucosidase activity (GO:0008422);; Biological Process: glycosyl compound metabolic process (GO:1901657);;	K05350|0|jcu:105631046|K05350 beta-glucosidase [EC:3.2.1.21] | (RefSeq) beta-glucosidase 44-like	[G]	Carbohydrate transport and metabolism	Glycosyl hydrolase family 1	Beta-glucosidase 44 OS=Arabidopsis thaliana OX=3702 GN=BGLU44 PE=2 SV=1	G	Carbohydrate transport and metabolism	beta-glucosidase 3 GH1 family [Camellia sinensis]
c98742.graph_c0	523	599	715	16	15	21	9.83	11.35	13.85	0.29	0.28	0.45	3.44453e-86	-5.54554	down	--	--	Biological Process: obsolete protein import into nucleus, docking (GO:0000059);; Biological Process: nuclear pore organization (GO:0006999);; Molecular Function: structural constituent of nuclear pore (GO:0017056);; Cellular Component: nuclear pore inner ring (GO:0044611);;	--	--	--	N-terminal C2 in EEIG1 and EHBP1 proteins	--	S	Function unknown	PREDICTED: uncharacterized protein LOC105777003 [Gossypium raimondii]
[truncated: 3,615 more rows]

## Sheet: WP110 vs WP70
#ID	WP70-1_Count	WP70-2_Count	WP70-3_Count	WP110-1_Count	WP110-2_Count	WP110-3_Count	WP70-1_FPKM	WP70-2_FPKM	WP70-3_FPKM	WP110-1_FPKM	WP110-2_FPKM	WP110-3_FPKM	FDR	log2FC	regulated	COG_class	COG_class_annotation	GO_annotation	KEGG_annotation	KOG_class	KOG_class_annotation	Pfam_annotation	Swissprot_annotation	eggNOG_class	eggNOG_class_annotation	nr_annotation
[truncated: 6,672 more rows]

## Sheet: WP110 vs TP70
#ID	WP110-1_Count	WP110-2_Count	WP110-3_Count	TP70-1_Count	TP70-2_Count	TP70-3_Count	WP110-1_FPKM	WP110-2_FPKM	WP110-3_FPKM	TP70-1_FPKM	TP70-2_FPKM	TP70-3_FPKM	FDR	log2FC	regulated	COG_class	COG_class_annotation	GO_annotation	KEGG_annotation	KOG_class	KOG_class_annotation	Pfam_annotation	Swissprot_annotation	eggNOG_class	eggNOG_class_annotation	nr_annotation
[truncated: 6,151 more rows]

[truncated: 3 more sheets: TP110 vs  WP70, TP110 vs TP70, WP70 vs TP70]
