# Supplementary material for: Comparative Transcriptome Analysis of Different Actinidia arguta Fruit Parts Reveals Difference of Light Response during Fruit Coloration
Source: Biology (Basel). 2021 Jul 11;10(7):648. doi: 10.3390/biology10070648 (PMC8301191; doi:10.3390/biology10070648)
Supplement: Supplementary file 1 [file biology-10-00648-s001.zip › Table S3.xlsx]

## Sheet: WX110 vs TX110
#ID	WX110-1_Count	WX110-2_Count	WX110-3_Count	TX110-1_Count	TX110-2_Count	TX110-3_Count	WX110-1_FPKM	WX110-2_FPKM	WX110-3_FPKM	TX110-1_FPKM	TX110-2_FPKM	TX110-3_FPKM	FDR	log2FC	regulated	COG_class	COG_class_annotation	GO_annotation	KEGG_annotation	KOG_class	KOG_class_annotation	Pfam_annotation	Swissprot_annotation	eggNOG_class	eggNOG_class_annotation	nr_annotation
c98147.graph_c0	642	430	400	415	306	387	36.02	24.26	25.37	30.01	22.62	26.69	9.58848e-06	-1.02475	down	--	--	Molecular Function: DNA binding (GO:0003677);; Cellular Component: nucleus (GO:0005634);; Biological Process: transcription, DNA-templated (GO:0006351);; Biological Process: cell cycle (GO:0007049);; Cellular Component: transcriptional repressor complex (GO:0017053);;	--	[BDT]	--	--	Protein ALWAYS EARLY 3 OS=Arabidopsis thaliana OX=3702 GN=ALY3 PE=1 SV=1	S	Function unknown	PREDICTED: protein ALWAYS EARLY 3 isoform X1 [Juglans regia]
c99459.graph_c0	43	39	32	123	103	128	1.41	1.13	1.08	4.02	3.52	4.21	0.000720878	1.00902	up	[P]	Inorganic ion transport and metabolism	Molecular Function: calcium-transporting ATPase activity (GO:0005388);; Molecular Function: ATP binding (GO:0005524);; Cellular Component: integral component of plasma membrane (GO:0005887);; Cellular Component: intracellular membrane-bounded organelle (GO:0043231);; Molecular Function: metal ion binding (GO:0046872);; Biological Process: calcium ion transmembrane transport (GO:0070588);;	K01537|0|vvi:100257170|K01537 Ca2+-transporting ATPase [EC:3.6.3.8] | (RefSeq) calcium-transporting ATPase 12, plasma membrane-type	[P]	Inorganic ion transport and metabolism	E1-E2 ATPase;; Cation transporter/ATPase, N-terminus;; Cation transport ATPase (P-type)	Putative calcium-transporting ATPase 13, plasma membrane-type OS=Arabidopsis thaliana OX=3702 GN=ACA13 PE=3 SV=1	P	Inorganic ion transport and metabolism	PREDICTED: calcium-transporting ATPase 12, plasma membrane-type [Vitis vinifera]
c72160.graph_c0	1	4	3	220	408	343	0.11	0.59	0.23	20.83	35.63	29.12	1.6696e-29	5.98635	up	--	--	--	--	--	--	Helix-loop-helix DNA-binding domain	Transcription factor BEE 1 OS=Arabidopsis thaliana OX=3702 GN=BEE1 PE=2 SV=1	K	Transcription	PREDICTED: transcription factor BEE 1 isoform X2 [Populus euphratica]
c82968.graph_c0	125	101	45	0	2	1	7.05	5.06	2.68	0	0.82	0.06	5.38463e-19	-6.29925	down	--	--	Molecular Function: voltage-gated potassium channel activity (GO:0005249);; Cellular Component: integral component of plasma membrane (GO:0005887);; Biological Process: regulation of membrane potential (GO:0042391);; Biological Process: potassium ion transmembrane transport (GO:0071805);;	K05391|0|tcc:TCM_012032|K05391 cyclic nucleotide gated channel, other eukaryote | (RefSeq) Cyclic nucleotide-gated channel 16	[PT]	--	Ion transport protein	Probable cyclic nucleotide-gated ion channel 16 OS=Arabidopsis thaliana OX=3702 GN=CNGC16 PE=2 SV=1	U	Intracellular trafficking, secretion, and vesicular transport	PREDICTED: probable cyclic nucleotide-gated ion channel 16 [Theobroma cacao]
c92549.graph_c1	3	4	3	58	58	52	0.19	0.24	0.21	4.11	4.21	3.59	8.65731e-09	3.26247	up	--	--	Molecular Function: DNA binding (GO:0003677);; Cellular Component: nucleus (GO:0005634);;	--	--	--	--	Squamosa promoter-binding-like protein 4 OS=Arabidopsis thaliana OX=3702 GN=SPL4 PE=1 SV=1	K	Transcription	squamosa promoter binding protein-like 3c [Platanus x hispanica]
c89824.graph_c0	25	38	16	469	358	323	0.71	0.96	0.45	13.52	11	9.6	1.05997e-32	3.21849	up	[S]	Function unknown	Molecular Function: acid phosphatase activity (GO:0003993);; Biological Process: dephosphorylation (GO:0016311);; Molecular Function: metal ion binding (GO:0046872);;	--	[G]	Carbohydrate transport and metabolism	Calcineurin-like phosphoesterase;; Iron/zinc purple acid phosphatase-like protein C;; Purple acid Phosphatase, N-terminal domain	Probable inactive purple acid phosphatase 1 OS=Arabidopsis thaliana OX=3702 GN=PAP1 PE=2 SV=1	S	Function unknown	purple acid phosphatase 1 [Camellia oleifera]
c102085.graph_c0	172	174	120	133	77	79	11.28	9.49	8.89	8.81	5.88	5.88	7.76782e-07	-1.29399	down	[G]	Carbohydrate transport and metabolism	Biological Process: flavonoid biosynthetic process (GO:0009813);; Cellular Component: intracellular membrane-bounded organelle (GO:0043231);; Biological Process: flavonoid glucuronidation (GO:0052696);; Molecular Function: quercetin 3-O-glucosyltransferase activity (GO:0080043);; Molecular Function: quercetin 7-O-glucosyltransferase activity (GO:0080044);;	--	[GC]	--	UDP-glucoronosyl and UDP-glucosyl transferase	UDP-glycosyltransferase 89B1 OS=Arabidopsis thaliana OX=3702 GN=UGT89B1 PE=2 SV=2	S	Function unknown	UDP-glycosyltransferase 89B1 [Citrus clementina]
c90351.graph_c0	130	84	74	438	380	230	6.9	4.14	4.34	30.03	27.11	15.78	3.27021e-05	1.21504	up	[Q]	Secondary metabolites biosynthesis, transport and catabolism	--	--	[QR]	--	2OG-Fe(II) oxygenase superfamily;; non-haem dioxygenase in morphine synthesis N-terminal	Gibberellin 2-beta-dioxygenase 8 OS=Arabidopsis thaliana OX=3702 GN=GA2OX8 PE=1 SV=2	S	Function unknown	unnamed protein product [Coffea canephora]
c97723.graph_c0	2842	2351	1946	1831	1012	1022	430.75	313.07	313.61	315.09	179.44	174.62	9.63327e-12	-1.50681	down	[P]	Inorganic ion transport and metabolism	--	K01537|0|cit:107175731|K01537 Ca2+-transporting ATPase [EC:3.6.3.8] | (RefSeq) calcium-transporting ATPase 12, plasma membrane-type-like	[P]	Inorganic ion transport and metabolism	Cation transporting ATPase, C-terminus;; E1-E2 ATPase;; haloacid dehalogenase-like hydrolase;; Ubiquitin-conjugating enzyme	Calcium-transporting ATPase 12, plasma membrane-type OS=Arabidopsis thaliana OX=3702 GN=ACA12 PE=2 SV=1	P	Inorganic ion transport and metabolism	calcium-transporting ATPase 12, plasma membrane-type [Citrus clementina]
c91773.graph_c0	3410	4578	3369	1090	1056	990	132.23	155.14	137.92	47.02	47.58	41.77	6.40422e-85	-2.45419	down	--	--	Molecular Function: copper ion binding (GO:0005507);; Cellular Component: cytoplasm (GO:0005737);; Biological Process: metal ion transport (GO:0030001);; Biological Process: cellular transition metal ion homeostasis (GO:0046916);;	--	[P]	Inorganic ion transport and metabolism	Heavy-metal-associated domain	Heavy metal-associated isoprenylated plant protein 6 OS=Arabidopsis thaliana OX=3702 GN=HIPP06 PE=1 SV=1	S	Function unknown	heavy metal-associated isoprenylated plant protein 6 [Arachis duranensis]
c92019.graph_c0	762	777	571	378	332	314	43.92	38.88	33.22	21.61	19.45	17.5	1.01587e-26	-1.64705	down	--	--	Cellular Component: vacuole (GO:0005773);; Molecular Function: FMN binding (GO:0010181);; Molecular Function: oxidoreductase activity (GO:0016491);; Biological Process: oxidation-reduction process (GO:0055114);;	--	[K]	Transcription	--	--	S	Function unknown	PREDICTED: protein CREG1 [Ricinus communis]
c94859.graph_c0	569	485	582	180	99	82	24.68	18.58	26.25	7.98	4.58	3.59	2.11683e-27	-2.79913	down	--	--	Molecular Function: SNARE binding (GO:0000149);; Molecular Function: SNAP receptor activity (GO:0005484);; Cellular Component: endoplasmic reticulum membrane (GO:0005789);; Cellular Component: Golgi apparatus (GO:0005794);; Cellular Component: cytosol (GO:0005829);; Cellular Component: plasma membrane (GO:0005886);; Biological Process: protein targeting to vacuole (GO:0006623);; Biological Proces…	K08494|5.5359e-149|jcu:105636657|K08494 novel plant SNARE | (RefSeq) novel plant SNARE 11	--	--	Sec20	Novel plant SNARE 11 OS=Arabidopsis thaliana OX=3702 GN=NPSN11 PE=1 SV=2	U	Intracellular trafficking, secretion, and vesicular transport	novel plant SNARE 11-like [Olea europaea var. sylvestris]
c84785.graph_c1	107	155	72	0	0	0	6.9	8.79	4.84	0	0	0	3.16618e-18	-7.82929	down	--	--	Cellular Component: plant-type cell wall (GO:0009505);;	--	--	--	Protein of unknown function (DUF642)	--	S	Function unknown	hypothetical protein DCAR_025475 [Daucus carota subsp. sativus]
c102467.graph_c1	4	5	6	70	23	47	0.08	0.09	0.13	1.55	0.96	1.55	5.55462e-05	2.4248	up	--	--	--	--	[R]	General function prediction only	PPR repeat;; PPR repeat family;; PPR repeat;; Pentatricopeptide repeat domain;; Pentacotripeptide-repeat region of PRORP;; Uncharacterized ACR, COG1678	Pentatricopeptide repeat-containing protein At3g29230 OS=Arabidopsis thaliana OX=3702 GN=PCMP-E27 PE=2 SV=1	S	Function unknown	pentatricopeptide repeat-containing protein At3g29230-like [Quercus suber]
c87486.graph_c0	61	66	56	281	239	260	6.74	6.49	6.55	33.66	29.38	30.16	2.31374e-11	1.46662	up	--	--	Cellular Component: commitment complex (GO:0000243);; Biological Process: spliceosomal complex assembly (GO:0000245);; Biological Process: spliceosomal snRNP assembly (GO:0000387);; Molecular Function: RNA binding (GO:0003723);; Cellular Component: U5 snRNP (GO:0005682);; Cellular Component: U1 snRNP (GO:0005685);; Cellular Component: U2 snRNP (GO:0005686);; Cellular Component: U4 snRNP (GO:00056…	K11088|1.89639e-81|cmo:103493808|K11088 small nuclear ribonucleoprotein D3 | (RefSeq) small nuclear ribonucleoprotein SmD3a-like	[A]	RNA processing and modification	LSM domain	Small nuclear ribonucleoprotein SmD3b OS=Arabidopsis thaliana OX=3702 GN=SMD3B PE=2 SV=1	K	Transcription	Ribonucleoprotein LSM domain [Macleaya cordata]
c85266.graph_c0	5	9	7	106	119	105	0.12	0.28	0.24	3.21	3.74	3.2	1.23122e-14	3.26355	up	--	--	--	--	--	--	--	--	S	Function unknown	uncharacterized protein LOC111990321 [Quercus suber]
c87831.graph_c0	106	143	88	57	58	57	6.16	7.55	5.6	3.34	3.21	3.09	3.31092e-09	-1.54967	down	--	--	Cellular Component: cytoplasm (GO:0005737);; Cellular Component: integral component of membrane (GO:0016021);; Molecular Function: transferase activity, transferring glycosyl groups (GO:0016757);;	--	--	--	GDP-fucose protein O-fucosyltransferase	O-fucosyltransferase 34 OS=Arabidopsis thaliana OX=3702 GN=OFUT34 PE=2 SV=1	S	Function unknown	GDP-fucose protein O-fucosyltransferase [Macleaya cordata]
c102923.graph_c1	104	91	101	551	591	706	3.04	2.29	4.33	16.32	20.07	21.46	3.80259e-20	2.01109	up	--	--	--	--	--	--	VQ motif	VQ motif-containing protein 9 OS=Arabidopsis thaliana OX=3702 GN=VQ9 PE=1 SV=1	S	Function unknown	PREDICTED: VQ motif-containing protein 9 [Solanum tuberosum]
c93334.graph_c2	3493	4292	2728	674	1550	2086	182.16	200.05	145.92	34.1	84.74	104.82	0.000618523	-1.77194	down	--	--	Molecular Function: zinc ion binding (GO:0008270);; Biological Process: regulation of stomatal opening (GO:1902456);;	K10144|1.46225e-103|pop:POPTR_0009s01110g|K10144 RING finger and CHY zinc finger domain-containing protein 1 [EC:2.3.2.27] | (RefSeq) POPTRDRAFT_558319; zinc finger family protein	[R]	General function prediction only	CHY zinc finger;; RING-type zinc-finger;; Zinc finger, C3HC4 type (RING finger)	E3 ubiquitin-protein ligase RZFP34 OS=Arabidopsis thaliana OX=3702 GN=RZPF34 PE=1 SV=1	S	Function unknown	hypothetical protein POPTR_009G005700v3 [Populus trichocarpa]
c92830.graph_c1	30	58	28	419	263	228	0.63	1.02	0.76	8.74	5.74	4.65	7.69071e-15	2.32969	up	[R]	General function prediction only	Biological Process: rRNA processing (GO:0006364);; Cellular Component: small-subunit processome (GO:0032040);;	K14554|0|cit:102623825|K14554 U3 small nucleolar RNA-associated protein 21 | (RefSeq) U3 small nucleolar RNA-associated protein 21 homolog	[R]	General function prediction only	Utp21 specific WD40 associated putative domain;; WD domain, G-beta repeat	--	S	Function unknown	U3 small nucleolar RNA-associated protein 21 homolog [Quercus suber]
c103548.graph_c0	200	141	189	62	39	50	2.87	1.77	2.8	0.89	0.59	0.72	3.00352e-17	-2.41809	down	--	--	--	--	--	--	Plant calmodulin-binding domain	Calmodulin binding protein PICBP OS=Arabidopsis thaliana OX=3702 GN=PICBP PE=2 SV=1	S	Function unknown	PREDICTED: uncharacterized protein LOC104087022 isoform X2 [Nicotiana tomentosiformis]
c94460.graph_c0	770	821	571	366	278	203	22.03	22.79	15.97	11.51	8.23	5.63	8.18973e-23	-1.95626	down	[Q]	Secondary metabolites biosynthesis, transport and catabolism	Cellular Component: plasma membrane (GO:0005886);; Molecular Function: phytanoyl-CoA dioxygenase activity (GO:0048244);; Biological Process: oxidation-reduction process (GO:0055114);;	K00477|1.18548e-81|gmx:100788875|K00477 phytanoyl-CoA hydroxylase [EC:1.14.11.18] | (RefSeq) phytanoyl-CoA dioxygenase domain-containing protein 1-like	[I]	Lipid transport and metabolism	Phytanoyl-CoA dioxygenase (PhyH)	Phytanoyl-CoA dioxygenase OS=Arabidopsis thaliana OX=3702 GN=PAHX PE=2 SV=2	Q	Secondary metabolites biosynthesis, transport and catabolism	PREDICTED: phytanoyl-CoA dioxygenase [Populus euphratica]
c73163.graph_c0	49	58	36	150	166	147	9.21	9.68	7.19	32.22	35.5	29.88	5.47167e-05	1.08232	up	--	--	Molecular Function: ubiquitin-protein transferase activity (GO:0004842);; Biological Process: protein ubiquitination (GO:0016567);;	--	[S]	Function unknown	--	U-box domain-containing protein 13 OS=Arabidopsis thaliana OX=3702 GN=PUB13 PE=1 SV=1	S	Function unknown	PREDICTED: U-box domain-containing protein 13-like [Juglans regia]
c99231.graph_c0	11	33	23	149	107	140	0.21	0.55	0.49	2.85	2.18	2.8	1.14133e-07	1.91894	up	--	--	--	--	[R]	General function prediction only	PPR repeat;; PPR repeat family;; PPR repeat;; Pentatricopeptide repeat domain;; Pentacotripeptide-repeat region of PRORP;; Tetratricopeptide repeat	Putative pentatricopeptide repeat-containing protein At1g77010, mitochondrial OS=Arabidopsis thaliana OX=3702 GN=PCMP-E5 PE=3 SV=1	S	Function unknown	putative pentatricopeptide repeat-containing protein At1g77010, mitochondrial [Quercus suber]
c98676.graph_c1	791	1089	712	477	380	375	35.14	42.07	32.54	21.7	18.22	16.99	1.67255e-26	-1.67012	down	--	--	Molecular Function: DNA binding (GO:0003677);;	K14432|3.06019e-92|sot:102600966|K14432 ABA responsive element binding factor | (RefSeq) ABSCISIC ACID-INSENSITIVE 5-like protein 2	--	--	Basic region leucine zipper	ABSCISIC ACID-INSENSITIVE 5-like protein 2 OS=Arabidopsis thaliana OX=3702 GN=DPBF3 PE=1 SV=1	K	Transcription	bZIP transcription factor bZIP7 [Camellia sinensis]
c103764.graph_c0	25	19	29	86	58	91	0.35	0.3	0.44	1.35	0.85	1.27	0.00880578	1.02926	up	[IQR]	Lipid transport and metabolism ;; Secondary metabolites biosynthesis, transport and catabolism ;; General function prediction only	Molecular Function: zinc ion binding (GO:0008270);;	--	[R]	General function prediction only	PPR repeat family;; PPR repeat;; PPR repeat;; Pentatricopeptide repeat domain;; Pentacotripeptide-repeat region of PRORP;; DYW family of nucleic acid deaminases;; short chain dehydrogenase;; Enoyl-(Acyl carrier protein) reductase;; KR domain;; DYW family of nucleic acid deaminases	Pentatricopeptide repeat-containing protein At4g13650 OS=Arabidopsis thaliana OX=3702 GN=PCMP-H42 PE=2 SV=2	S	Function unknown	PREDICTED: pentatricopeptide repeat-containing protein At4g13650 [Vitis vinifera]
c102552.graph_c0	206	205	139	106	89	91	3.58	2.71	2.06	1.56	1.32	1.38	6.11517e-12	-1.53847	down	--	--	Molecular Function: DNA binding (GO:0003677);;	K09422|1.27215e-140|vvi:100256309|K09422 myb proto-oncogene protein, plant | (RefSeq) myb-like protein B	[K]	Transcription	Myb-like DNA-binding domain;; Myb-like DNA-binding domain	Transcription factor MYB1 OS=Arabidopsis thaliana OX=3702 GN=MYB1 PE=2 SV=1	K	Transcription	PREDICTED: myb-like protein B [Vitis vinifera]
c91568.graph_c0	71	122	109	400	344	340	1.91	2.9	3.18	11	9.92	9.32	7.31426e-08	1.21921	up	[R]	General function prediction only	Cellular Component: cytoplasm (GO:0005737);; Cellular Component: mRNA cleavage and polyadenylation specificity factor complex (GO:0005847);; Biological Process: mRNA polyadenylation (GO:0006378);; Biological Process: mRNA cleavage (GO:0006379);; Cellular Component: plasmodesma (GO:0009506);; Biological Process: posttranscriptional gene silencing by RNA (GO:0035194);;	K14402|0|vvi:100267865|K14402 cleavage and polyadenylation specificity factor subunit 2 | (RefSeq) cleavage and polyadenylation specificity factor subunit 2	[A]	RNA processing and modification	Metallo-beta-lactamase superfamily domain;; Beta-Casp domain;; Metallo-beta-lactamase superfamily;; Cleavage and polyadenylation factor 2 C-terminal;; Zn-dependent metallo-hydrolase RNA specificity domain	Cleavage and polyadenylation specificity factor subunit 2 OS=Arabidopsis thaliana OX=3702 GN=CPSF100 PE=1 SV=2	J	Translation, ribosomal structure and biogenesis	PREDICTED: cleavage and polyadenylation specificity factor subunit 2 isoform X1 [Vitis vinifera]
c94769.graph_c0	102	121	116	361	422	461	2.44	2.57	2.87	8.98	10.38	11.17	9.03248e-09	1.25804	up	--	--	Molecular Function: hydrolase activity, hydrolyzing O-glycosyl compounds (GO:0004553);; Biological Process: carbohydrate metabolic process (GO:0005975);;	K19893|0|cit:102629166|K19893 glucan endo-1,3-beta-glucosidase 5/6 [EC:3.2.1.39] | (RefSeq) glucan endo-1,3-beta-glucosidase 6	--	--	Glycosyl hydrolases family 17;; X8 domain	Glucan endo-1,3-beta-glucosidase 6 OS=Arabidopsis thaliana OX=3702 GN=At5g58090 PE=1 SV=2	G	Carbohydrate transport and metabolism	PREDICTED: glucan endo-1,3-beta-glucosidase 6 [Juglans regia]
c80626.graph_c0	4	4	9	40	29	24	0.41	0.26	0.7	2.91	2.26	1.78	0.00575302	1.69214	up	--	--	Cellular Component: integral component of membrane (GO:0016021);;	--	--	--	--	--	S	Function unknown	PREDICTED: uncharacterized protein LOC108984658 [Juglans regia]
c87721.graph_c1	13	14	9	83	52	58	0.62	0.54	0.48	3.93	2.46	2.83	4.47106e-05	1.75207	up	[O]	Posttranslational modification, protein turnover, chaperones	Cellular Component: chloroplast (GO:0009507);;	--	--	--	--	--	S	Function unknown	uncharacterized protein LOC105647604 [Jatropha curcas]
c93171.graph_c2	64	88	61	51	45	42	9.25	12.91	6.48	8.22	5.38	6.09	4.50187e-05	-1.21453	down	--	--	--	K15891|1.07279e-06|csv:101223178|K15891 NAD+-dependent farnesol dehydrogenase [EC:1.1.1.354] | (RefSeq) dihydroflavonol-4-reductase	--	--	--	--	--	--	uncharacterized protein LOC111876193 [Lactuca sativa]
c92389.graph_c0	970	1742	1255	3515	4330	4655	36	54.55	45.27	126.82	161.86	164.79	5.84001e-07	1.0591	up	--	--	Biological Process: cellular protein metabolic process (GO:0044267);;	--	[O]	Posttranslational modification, protein turnover, chaperones	Ring finger domain;; RING-like zinc finger;; Zinc finger, C3HC4 type (RING finger);; Zinc finger, C3HC4 type (RING finger);; Anaphase-promoting complex subunit 11 RING-H2 finger	RING-H2 finger protein ATL60 OS=Arabidopsis thaliana OX=3702 GN=ATL60 PE=2 SV=1	O	Posttranslational modification, protein turnover, chaperones	RING-H2 finger protein ATL3 [Sesamum indicum]
c100083.graph_c0	44	30	21	17	26	13	1.57	0.93	0.74	0.52	0.86	0.39	0.0073237	-1.31965	down	[HJ]	Coenzyme transport and metabolism ;; Translation, ribosomal structure and biogenesis	--	K14487|0|rcu:8287873|K14487 auxin responsive GH3 gene family | (RefSeq) indole-3-acetic acid-amido synthetase GH3.6	--	--	GH3 auxin-responsive promoter	Indole-3-acetic acid-amido synthetase GH3.6 OS=Arabidopsis thaliana OX=3702 GN=GH3.6 PE=1 SV=1	S	Function unknown	auxin early response protein GH3.5 [Camellia sinensis]
c93807.graph_c0	179	200	131	583	469	601	4.97	4.56	3.44	17.47	14.81	18.75	2.03268e-08	1.08758	up	[C]	Energy production and conversion	Biological Process: carbohydrate metabolic process (GO:0005975);; Biological Process: tricarboxylic acid cycle (GO:0006099);; Biological Process: malate metabolic process (GO:0006108);; Molecular Function: L-malate dehydrogenase activity (GO:0030060);;	K00026|0|vvi:100232924|K00026 malate dehydrogenase [EC:1.1.1.37] | (RefSeq) MDHG; malate dehydrogenase, glyoxysomal	[C]	Energy production and conversion	lactate/malate dehydrogenase, alpha/beta C-terminal domain;; lactate/malate dehydrogenase, NAD binding domain	Malate dehydrogenase, glyoxysomal OS=Citrullus lanatus OX=3654 PE=1 SV=1	C	Energy production and conversion	PREDICTED: malate dehydrogenase, glyoxysomal [Vitis vinifera]
c93387.graph_c1	2	2	3	26	16	32	0.09	0.08	0.35	1.76	1.74	1.73	0.000716415	2.51016	up	--	--	Cellular Component: integral component of membrane (GO:0016021);; Biological Process: transmembrane transport (GO:0055085);;	--	--	--	--	Probable metal-nicotianamine transporter YSL4 OS=Arabidopsis thaliana OX=3702 GN=YSL4 PE=2 SV=1	S	Function unknown	probable metal-nicotianamine transporter YSL6 [Olea europaea var. sylvestris]
c92436.graph_c0	1163	1089	1000	5662	3861	4414	60.37	50.82	54.6	295.22	218.55	227.85	2.20952e-20	1.46722	up	[E]	Amino acid transport and metabolism	Cellular Component: plasma membrane (GO:0005886);; Molecular Function: methyltransferase activity (GO:0008168);; Biological Process: methylation (GO:0032259);;	K00547|1.86931e-66|spen:107029752|K00547 homocysteine S-methyltransferase [EC:2.1.1.10] | (RefSeq) homocysteine S-methyltransferase 2	[E]	Amino acid transport and metabolism	Homocysteine S-methyltransferase	Homocysteine S-methyltransferase 3 OS=Arabidopsis thaliana OX=3702 GN=HMT3 PE=1 SV=2	E	Amino acid transport and metabolism	PREDICTED: homocysteine S-methyltransferase 2-like [Nicotiana sylvestris]
c76323.graph_c0	10	18	34	137	331	187	0.38	0.6	1.34	5.27	13.45	7.13	1.99815e-09	2.68014	up	--	--	--	K09286|1.43468e-60|tcc:TCM_018659|K09286 EREBP-like factor | (RefSeq) WIN1-like protein, putative	--	--	--	Ethylene-responsive transcription factor RAP2-11 OS=Arabidopsis thaliana OX=3702 GN=RAP2-11 PE=2 SV=1	S	Function unknown	AP2-like ethylene-responsive transcription factor BBM [Durio zibethinus]
c99705.graph_c0	6	21	10	443	590	481	0.12	0.44	0.32	11.16	15.24	11.4	3.34133e-46	4.67474	up	[F]	Nucleotide transport and metabolism	Molecular Function: transporter activity (GO:0005215);; Cellular Component: integral component of membrane (GO:0016021);; Biological Process: transmembrane transport (GO:0055085);;	--	[F]	Nucleotide transport and metabolism	Permease family;; Permease family	Nucleobase-ascorbate transporter 11 OS=Arabidopsis thaliana OX=3702 GN=NAT11 PE=2 SV=1	F	Nucleotide transport and metabolism	hypothetical protein CISIN_1g013981mg [Citrus sinensis]
c83145.graph_c2	12	10	7	112	108	108	2.18	1.61	1.35	23.16	22.27	21.17	4.16513e-13	2.81577	up	[R]	General function prediction only	Cellular Component: endoplasmic reticulum (GO:0005783);; Cellular Component: heterotrimeric G-protein complex (GO:0005834);; Biological Process: response to ethylene (GO:0009723);; Biological Process: negative regulation of abscisic acid-activated signaling pathway (GO:0009788);; Biological Process: defense response to fungus, incompatible interaction (GO:0009817);; Biological Process: jasmonic a…	K04536|1.61081e-106|gmx:100794776|K04536 guanine nucleotide-binding protein G(I)/G(S)/G(T) subunit beta-1 | (RefSeq) guanine nucleotide-binding protein subunit beta-1	[R]	General function prediction only	WD domain, G-beta repeat	Guanine nucleotide-binding protein subunit beta-2 OS=Nicotiana tabacum OX=4097 PE=2 SV=1	S	Function unknown	PREDICTED: guanine nucleotide-binding protein subunit beta-1 [Glycine max]
c88513.graph_c0	92	124	81	62	68	61	5.27	6.07	4.3	5.57	6.26	6.1	4.0741e-06	-1.22191	down	--	--	Molecular Function: binding (GO:0005488);;	--	[R]	General function prediction only	Reverse transcriptase (RNA-dependent DNA polymerase);; GAG-pre-integrase domain	Retrovirus-related Pol polyprotein from transposon RE1 OS=Arabidopsis thaliana OX=3702 GN=RE1 PE=2 SV=1	S	Function unknown	Cysteine-rich RLK (receptor-like protein kinase) 8 [Dorcoceras hygrometricum]
c96775.graph_c0	106	138	141	337	422	474	11.23	12.46	12.71	40.98	57.61	59.38	1.35257e-05	1.06141	up	--	--	--	--	--	--	--	--	S	Function unknown	hypothetical protein CFP56_05634 [Quercus suber]
c96025.graph_c1	45	39	24	15	7	7	1.44	1.11	0.83	0.49	0.22	0.24	1.3891e-06	-2.40985	down	--	--	--	--	[R]	General function prediction only	GPCR-chaperone;; Ankyrin repeats (3 copies);; GPCR-chaperone	--	S	Function unknown	ankyrin repeat domain-containing protein 13C [Quercus suber]
c88948.graph_c0	34	32	36	223	125	167	0.82	0.67	0.89	5.38	3.16	4	4.52197e-08	1.67781	up	--	--	--	--	[R]	General function prediction only	PPR repeat family;; PPR repeat;; PPR repeat;; Pentatricopeptide repeat domain;; Pentacotripeptide-repeat region of PRORP;; Mitochondrial ATPase expression;; Mitochondrial 28S ribosomal protein S27;; Tetratricopeptide repeat;; beta-keto acid cleavage enzyme	Pentatricopeptide repeat-containing protein At3g61520, mitochondrial OS=Arabidopsis thaliana OX=3702 GN=At3g61520 PE=2 SV=1	S	Function unknown	pentatricopeptide repeat-containing protein [Camellia sinensis]
c101688.graph_c0	12740	17903	13650	12077	8952	8464	240.16	292.12	265.49	225.25	175.03	156.33	1.92932e-15	-1.19706	down	--	--	Cellular Component: endosome (GO:0005768);; Cellular Component: vacuolar membrane (GO:0005774);; Cellular Component: trans-Golgi network (GO:0005802);; Molecular Function: S-adenosylmethionine-dependent methyltransferase activity (GO:0008757);; Cellular Component: integral component of membrane (GO:0016021);; Biological Process: methylation (GO:0032259);;	--	--	--	Putative S-adenosyl-L-methionine-dependent methyltransferase;; Methyltransferase domain;; Methyltransferase domain;; Putative S-adenosyl-L-methionine-dependent methyltransferase;; Putative S-adenosyl-L-methionine-dependent methyltransferase	Probable methyltransferase PMT25 OS=Arabidopsis thaliana OX=3702 GN=At2g34300 PE=2 SV=2	S	Function unknown	hypothetical protein PHAVU_009G155600g [Phaseolus vulgaris]
c103257.graph_c0	3916	3445	2926	2403	2003	2170	88.19	69.64	69.92	57.35	48.42	48.85	2.67822e-17	-1.25823	down	--	--	--	K09480|0|sind:105173989|K09480 digalactosyldiacylglycerol synthase [EC:2.4.1.241] | (RefSeq) digalactosyldiacylglycerol synthase 1, chloroplastic	--	--	--	Digalactosyldiacylglycerol synthase 1, chloroplastic OS=Glycine max OX=3847 GN=DGD1 PE=2 SV=1	S	Function unknown	digalactosyldiacylglycerol synthase 1, chloroplastic [Quercus suber]
c102309.graph_c1	10	9	16	53	48	62	0.26	0.25	0.42	1.33	1.36	1.65	0.000952701	1.53572	up	--	--	--	--	[R]	General function prediction only	PPR repeat family;; PPR repeat;; PPR repeat;; Pentatricopeptide repeat domain	Pentatricopeptide repeat-containing protein At3g02330, mitochondrial OS=Arabidopsis thaliana OX=3702 GN=PCMP-E90 PE=2 SV=2	S	Function unknown	PREDICTED: pentatricopeptide repeat-containing protein At3g14730-like [Vitis vinifera]
c83549.graph_c1	15	21	16	186	131	156	0.65	0.66	0.67	7.68	5.74	6.62	4.09729e-15	2.52673	up	--	--	--	--	[R]	General function prediction only	--	Uncharacterized protein At3g49140 OS=Arabidopsis thaliana OX=3702 GN=At3g49140 PE=1 SV=2	S	Function unknown	uncharacterized protein At3g49140, partial [Quercus suber]
c91514.graph_c0	293	262	264	2046	1565	1442	12.18	9.29	11.07	85.3	68.32	60.12	1.2017e-31	1.98547	up	--	--	Cellular Component: membrane (GO:0016020);; Biological Process: single-organism process (GO:0044699);; Biological Process: innate immune response (GO:0045087);; Biological Process: cellular response to stimulus (GO:0051716);;	K13456|4.49398e-78|vvi:100258114|K13456 RPM1-interacting protein 4 | (RefSeq) RPM1-interacting protein 4	--	--	Cleavage site for pathogenic type III effector avirulence factor Avr	RPM1-interacting protein 4 OS=Arabidopsis thaliana OX=3702 GN=RIN4 PE=1 SV=1	S	Function unknown	PREDICTED: RPM1-interacting protein 4 [Vitis vinifera]
c91567.graph_c0	5494	5649	4163	2520	2290	2660	339.2	285.26	260.22	204.31	190.74	204.23	1.61136e-30	-1.63396	down	--	--	Molecular Function: metal ion binding (GO:0046872);;	--	[R]	General function prediction only	A20-like zinc finger;; AN1-like Zinc finger;; Core histone H2A/H2B/H3/H4	Zinc finger A20 and AN1 domain-containing stress-associated protein 4 OS=Arabidopsis thaliana OX=3702 GN=SAP4 PE=1 SV=1	S	Function unknown	zinc finger protein [Macleaya cordata]
c91402.graph_c0	1080	1667	1147	328	214	205	36.31	49.24	39.97	11.26	7.69	6.86	5.04849e-55	-2.97487	down	[T]	Signal transduction mechanisms	Molecular Function: acid phosphatase activity (GO:0003993);; Biological Process: dephosphorylation (GO:0016311);;	K14379|1.7849e-171|vvi:100261163|K14379 tartrate-resistant acid phosphatase type 5 [EC:3.1.3.2] | (RefSeq) purple acid phosphatase 3	[O]	Posttranslational modification, protein turnover, chaperones	Calcineurin-like phosphoesterase;; Calcineurin-like phosphoesterase	Purple acid phosphatase 3 OS=Arabidopsis thaliana OX=3702 GN=PAP3 PE=2 SV=1	S	Function unknown	purple acid phosphatase 3-like [Quercus suber]
c90421.graph_c0	834	702	733	114	90	104	47.69	34.3	42.02	5.87	4.72	5.32	4.82661e-74	-3.48508	down	--	--	Cellular Component: integral component of membrane (GO:0016021);; Molecular Function: transferase activity (GO:0016740);;	--	--	--	--	Probable xyloglucan glycosyltransferase 12 OS=Arabidopsis thaliana OX=3702 GN=CSLC12 PE=1 SV=1	M	Cell wall/membrane/envelope biogenesis	probable xyloglucan glycosyltransferase 12 [Jatropha curcas]
c83178.graph_c0	133	213	166	9	4	1	6.04	8.49	7.84	0.42	0.19	0.05	5.68218e-37	-5.59988	down	--	--	--	--	--	--	Protein of unknown function, DUF617	Protein MIZU-KUSSEI 1 OS=Arabidopsis thaliana OX=3702 GN=MIZ1 PE=1 SV=1	S	Function unknown	PREDICTED: protein MIZU-KUSSEI 1 [Ricinus communis]
c85807.graph_c1	1	1	1	84	98	147	0.14	0.12	0.15	7.91	9.65	13.5	1.67842e-14	5.495	up	[O]	Posttranslational modification, protein turnover, chaperones	Biological Process: protein peptidyl-prolyl isomerization (GO:0000413);; Molecular Function: peptidyl-prolyl cis-trans isomerase activity (GO:0003755);; Biological Process: protein folding (GO:0006457);; Cellular Component: chloroplast (GO:0009507);; Cellular Component: thylakoid lumen (GO:0031977);;	K03768|1.06944e-143|sind:105166399|K03768 peptidyl-prolyl cis-trans isomerase B (cyclophilin B) [EC:5.2.1.8] | (RefSeq) peptidyl-prolyl cis-trans isomerase CYP28, chloroplastic	[O]	Posttranslational modification, protein turnover, chaperones	Cyclophilin type peptidyl-prolyl cis-trans isomerase/CLD	Peptidyl-prolyl cis-trans isomerase CYP28, chloroplastic OS=Arabidopsis thaliana OX=3702 GN=CYP28 PE=1 SV=1	O	Posttranslational modification, protein turnover, chaperones	peptidyl-prolyl cis-trans isomerase CYP28, chloroplastic [Sesamum indicum]
c91217.graph_c1	1065	1436	1004	451	398	543	111.6	133.92	111.51	50.94	43.84	58.67	7.57091e-28	-1.91869	down	--	--	Molecular Function: zinc ion transmembrane transporter activity (GO:0005385);; Biological Process: response to zinc ion (GO:0010043);; Cellular Component: integral component of membrane (GO:0016021);; Biological Process: regulation of sequestering of zinc ion (GO:0061088);; Biological Process: zinc II ion transmembrane transport (GO:0071577);;	--	[P]	Inorganic ion transport and metabolism	Cation efflux family	Metal tolerance protein 10 OS=Arabidopsis thaliana OX=3702 GN=MTP10 PE=2 SV=1	P	Inorganic ion transport and metabolism	cation efflux family protein [Sesuvium portulacastrum]
c85275.graph_c0	390	366	337	264	195	166	18.67	15.38	16.77	12.97	9.97	8.05	4.56204e-13	-1.42515	down	[I]	Lipid transport and metabolism	Molecular Function: isomerase activity (GO:0016853);;	K17361|0|spen:107007328|K17361 acyl-coenzyme A thioesterase 9 [EC:3.1.2.-] | (RefSeq) acyl-coenzyme A thioesterase 9, mitochondrial-like	[I]	Lipid transport and metabolism	Thioesterase superfamily	--	S	Function unknown	PREDICTED: acyl-coenzyme A thioesterase 9, mitochondrial-like [Solanum pennellii]
c100583.graph_c0	139	100	121	69	56	59	6.25	3.73	5.23	2.5	1.78	2.32	1.53198e-08	-1.5799	down	--	--	--	--	--	--	--	--	S	Function unknown	PREDICTED: uncharacterized protein LOC100257067 isoform X1 [Vitis vinifera]
c102613.graph_c0	111	115	126	103	82	65	4.51	5.26	6.56	8.16	4.48	2.81	2.60453e-05	-1.11291	down	--	--	--	--	[P]	Inorganic ion transport and metabolism	--	Heavy metal-associated isoprenylated plant protein 9 OS=Arabidopsis thaliana OX=3702 GN=HIPP09 PE=2 SV=1	S	Function unknown	PREDICTED: uncharacterized protein At1g76070 [Theobroma cacao]
c92915.graph_c0	160	160	144	138	80	93	16.59	14.1	14.68	13.38	8.32	9.21	1.29907e-06	-1.19225	down	--	--	Cellular Component: mitochondrial inner membrane presequence translocase complex (GO:0005744);; Biological Process: protein import into mitochondrial matrix (GO:0030150);;	K17805|2.72786e-41|vvi:100261824|K17805 mitochondrial import inner membrane translocase subunit TIM16 | (RefSeq) mitochondrial import inner membrane translocase subunit PAM16 like 2	[S]	Function unknown	Pam16	Mitochondrial import inner membrane translocase subunit PAM16 like 2 OS=Arabidopsis thaliana OX=3702 GN=PAM16L2 PE=2 SV=1	U	Intracellular trafficking, secretion, and vesicular transport	mitochondrial import inner membrane translocase subunit PAM16 like 2-like [Lactuca sativa]
c102341.graph_c0	371	319	206	222	156	114	5.68	4.26	3.23	3.4	2.5	1.74	2.40512e-08	-1.46836	down	[NW]	Cell motility ;; Extracellular structures	--	K04733|6.55078e-146|vvi:100854787|K04733 interleukin-1 receptor-associated kinase 4 [EC:2.7.11.1] | (RefSeq) phytosulfokine receptor 2	[T]	Signal transduction mechanisms	Protein tyrosine kinase;; Protein kinase domain	Leucine-rich repeat receptor protein kinase EMS1 OS=Arabidopsis thaliana OX=3702 GN=EMS1 PE=1 SV=1	T	Signal transduction mechanisms	PREDICTED: leucine-rich repeat receptor protein kinase EXS [Nicotiana sylvestris]
c79041.graph_c1	55	24	88	19	13	7	7.18	1.48	8.56	1.44	1.52	0.48	1.21845e-06	-2.64883	down	[K]	Transcription	--	--	--	--	Leucine rich repeat;; Leucine Rich repeats (2 copies);; Leucine Rich Repeat;; Leucine rich repeat N-terminal domain	Probable leucine-rich repeat receptor-like protein kinase At1g35710 OS=Arabidopsis thaliana OX=3702 GN=At1g35710 PE=2 SV=1	S	Function unknown	Leucine-rich repeat receptor protein kinase family protein [Theobroma cacao]
c102153.graph_c0	21	57	25	116	121	160	0.75	2.24	1.74	7.67	8.16	8.09	0.000262678	1.34633	up	--	--	--	--	--	--	Domain of unknown function (DUF702)	Protein SHORT INTERNODES OS=Arabidopsis thaliana OX=3702 GN=SHI PE=1 SV=1	S	Function unknown	PREDICTED: protein SHI RELATED SEQUENCE 1 [Theobroma cacao]
c99490.graph_c0	54	58	45	272	252	264	11.78	10.56	8.97	71.82	63.33	63.64	3.39088e-14	1.70388	up	--	--	Biological Process: single organism reproductive process (GO:0044702);; Biological Process: shoot system development (GO:0048367);; Biological Process: regulation of cellular process (GO:0050794);;	--	--	--	--	Auxin response factor 2 OS=Arabidopsis thaliana OX=3702 GN=ARF2 PE=1 SV=2	K	Transcription	PREDICTED: auxin response factor 2 [Vitis vinifera]
c93157.graph_c0	13	13	13	327	245	228	0.43	0.37	0.44	11.04	8.6	7.58	4.4173e-31	3.67033	up	--	--	Molecular Function: nucleic acid binding (GO:0003676);; Molecular Function: RNA-directed DNA polymerase activity (GO:0003964);; Molecular Function: aspartic-type endopeptidase activity (GO:0004190);; Molecular Function: endonuclease activity (GO:0004519);; Molecular Function: protein kinase activity (GO:0004672);; Molecular Function: ATP binding (GO:0005524);; Biological Process: RNA-dependent DN…	--	[R]	General function prediction only	Reverse transcriptase (RNA-dependent DNA polymerase)	Retrovirus-related Pol polyprotein from transposon TNT 1-94 OS=Nicotiana tabacum OX=4097 PE=2 SV=1	S	Function unknown	Retrovirus-related Pol polyprotein from transposon TNT 1-94 [Cajanus cajan]
c90260.graph_c0	193	239	176	101	93	82	3.33	4.07	3.39	1.91	1.67	1.61	2.15187e-17	-1.73568	down	[K]	Transcription	Molecular Function: nucleotide binding (GO:0000166);; Molecular Function: protein kinase activity (GO:0004672);; Cellular Component: membrane (GO:0016020);; Biological Process: phosphorylation (GO:0016310);;	--	--	--	Leucine Rich repeats (2 copies);; Protein kinase domain;; Leucine rich repeat;; Protein tyrosine kinase;; Leucine Rich Repeat;; Leucine rich repeat N-terminal domain	Receptor-like protein kinase OS=Ipomoea nil OX=35883 GN=INRPK1 PE=2 SV=2	S	Function unknown	Serine/threonine protein kinase [Handroanthus impetiginosus]
c90158.graph_c0	7	12	7	90	68	80	0.38	0.57	0.39	4.99	3.92	4.37	5.27274e-09	2.50788	up	[M]	Cell wall/membrane/envelope biogenesis	Biological Process: metabolic process (GO:0008152);; Molecular Function: phosphatidylcholine phospholipase C activity (GO:0034480);;	K01114|0|mdm:103409648|K01114 phospholipase C [EC:3.1.4.3] | (RefSeq) non-specific phospholipase C6-like	--	--	Phosphoesterase family	Non-specific phospholipase C6 OS=Arabidopsis thaliana OX=3702 GN=NPC6 PE=2 SV=1	M	Cell wall/membrane/envelope biogenesis	non-specific phospholipase C6-like [Durio zibethinus]
c95904.graph_c5	148	119	106	136	45	27	9.01	6.37	6.33	7.52	2.63	1.26	0.00106618	-1.45737	down	[IQ]	Lipid transport and metabolism ;; Secondary metabolites biosynthesis, transport and catabolism	Biological Process: metabolic process (GO:0008152);; Molecular Function: ligase activity (GO:0016874);;	K01904|2.07023e-120|vvi:100245991|K01904 4-coumarate--CoA ligase [EC:6.2.1.12] | (RefSeq) 4CL; 4-coumarate:CoA ligase	[I]	Lipid transport and metabolism	AMP-binding enzyme;; AMP-binding enzyme C-terminal domain	4-coumarate--CoA ligase 2 OS=Glycine max OX=3847 PE=2 SV=2	IQ	--	coumaroyl-CoA ligase [Vitis vinifera]
c89484.graph_c1	6	6	7	76	66	74	0.33	0.3	0.4	3.93	3.48	3.75	2.18605e-09	2.78263	up	--	--	--	K08064|6.14305e-79|vvi:100248239|K08064 nuclear transcription factor Y, alpha | (RefSeq) nuclear transcription factor Y subunit A-1	[K]	Transcription	CCAAT-binding transcription factor (CBF-B/NF-YA) subunit B	Nuclear transcription factor Y subunit A-1 OS=Arabidopsis thaliana OX=3702 GN=NFYA1 PE=2 SV=1	K	Transcription	unnamed protein product, partial [Vitis vinifera]
c96303.graph_c0	13	19	15	109	101	112	0.43	0.66	0.5	3.44	4.26	3.65	1.22262e-09	2.12517	up	--	--	--	K18213|0|vvi:100243870|K18213 proteinaceous RNase P [EC:3.1.26.5] | (RefSeq) proteinaceous RNase P 1, chloroplastic/mitochondrial	[R]	General function prediction only	Protein-only RNase P;; Pentacotripeptide-repeat region of PRORP;; PPR repeat;; PPR repeat family	Proteinaceous RNase P 1, chloroplastic/mitochondrial OS=Arabidopsis thaliana OX=3702 GN=PRORP1 PE=1 SV=1	V	Defense mechanisms	PREDICTED: proteinaceous RNase P 1, chloroplastic/mitochondrial [Vitis vinifera]
c103277.graph_c1	1220	1248	1067	752	698	622	51.29	44.26	46.3	32.99	35.68	26.2	2.71152e-25	-1.38312	down	--	--	Molecular Function: thiol-dependent ubiquitin-specific protease activity (GO:0004843);; Biological Process: ubiquitin-dependent protein catabolic process (GO:0006511);; Molecular Function: zinc ion binding (GO:0008270);; Biological Process: protein deubiquitination (GO:0016579);;	K11835|7.09862e-12|vvi:100259769|K11835 ubiquitin carboxyl-terminal hydrolase 4/11/15 [EC:3.4.19.12] | (RefSeq) ubiquitin carboxyl-terminal hydrolase 9	[O]	Posttranslational modification, protein turnover, chaperones	--	Ubiquitin carboxyl-terminal hydrolase 10 OS=Arabidopsis thaliana OX=3702 GN=UBP10 PE=2 SV=2	O	Posttranslational modification, protein turnover, chaperones	unnamed protein product [Coffea canephora]
c93819.graph_c0	376	482	328	256	246	245	42.88	50.59	38.84	24.99	24.88	24.91	2.83318e-14	-1.26263	down	--	--	--	--	[R]	General function prediction only	--	--	S	Function unknown	unnamed protein product [Coffea canephora]
c35209.graph_c0	1	3	6	22	38	44	0.53	1.45	3.49	16.02	25.32	28.01	0.000205289	2.53933	up	--	--	Molecular Function: transcription factor activity, transcription factor binding (GO:0000989);; Cellular Component: nucleus (GO:0005634);; Biological Process: regulation of transcription, DNA-templated (GO:0006355);;	K14494|4.99312e-38|vvi:100253268|K14494 DELLA protein | (RefSeq) DELLA protein GAI	--	--	GRAS domain family	DELLA protein GAI OS=Solanum lycopersicum OX=4081 GN=GAI PE=2 SV=1	K	Transcription	GA repressor DELLA [Actinidia deliciosa]
c93207.graph_c0	42	54	33	32	20	32	1.64	2.45	1.39	1.23	0.91	1.62	0.00229591	-1.19089	down	--	--	--	--	[R]	General function prediction only	ENT domain	Protein EMSY-LIKE 3 OS=Arabidopsis thaliana OX=3702 GN=EML3 PE=1 SV=1	S	Function unknown	hypothetical protein CUMW_048780 [Citrus unshiu]
c72505.graph_c0	195	136	64	0	0	0	6.66	4.07	2.27	0	0	0	6.54208e-19	-7.98838	down	--	--	Molecular Function: nucleic acid binding (GO:0003676);; Biological Process: DNA integration (GO:0015074);;	--	[R]	General function prediction only	Reverse transcriptase (RNA-dependent DNA polymerase)	Retrovirus-related Pol polyprotein from transposon RE1 OS=Arabidopsis thaliana OX=3702 GN=RE1 PE=2 SV=1	L	Replication, recombination and repair	hypothetical protein VITISV_036059 [Vitis vinifera]
c100255.graph_c0	24	33	29	62	100	105	2.54	2.79	3.83	6.94	8.36	9.68	0.00758465	1.01511	up	[Q]	Secondary metabolites biosynthesis, transport and catabolism	Cellular Component: cytoplasm (GO:0005737);;	K06287|2.78064e-23|vra:106763065|K06287 septum formation protein | (RefSeq) maf-like protein DDB_G0281937	[D]	Cell cycle control, cell division, chromosome partitioning	Maf-like protein	--	D	Cell cycle control, cell division, chromosome partitioning	maf-like protein DDB_G0281937 isoform X1 [Vigna radiata var. radiata]
c91131.graph_c0	1321	1311	1091	823	614	670	46.78	41.47	41.33	30.13	24.15	25.88	1.05379e-22	-1.43468	down	[T]	Signal transduction mechanisms	Molecular Function: acid phosphatase activity (GO:0003993);; Biological Process: dephosphorylation (GO:0016311);; Molecular Function: metal ion binding (GO:0046872);;	--	[G]	Carbohydrate transport and metabolism	Calcineurin-like phosphoesterase;; Iron/zinc purple acid phosphatase-like protein C;; Purple acid Phosphatase, N-terminal domain	Probable inactive purple acid phosphatase 27 OS=Arabidopsis thaliana OX=3702 GN=PAP27 PE=2 SV=1	S	Function unknown	probable inactive purple acid phosphatase 27 isoform X3 [Olea europaea var. sylvestris]
c95507.graph_c0	16	17	18	73	92	93	0.4	0.41	0.51	1.89	2.46	2.42	7.23412e-06	1.68959	up	--	--	--	--	[R]	General function prediction only	PPR repeat family;; PPR repeat;; PPR repeat;; Pentatricopeptide repeat domain;; Pentacotripeptide-repeat region of PRORP	Putative pentatricopeptide repeat-containing protein At5g43820 OS=Arabidopsis thaliana OX=3702 GN=At5g43820 PE=3 SV=1	S	Function unknown	putative pentatricopeptide repeat-containing protein At5g43820 [Quercus suber]
c81573.graph_c0	58	61	61	337	278	283	3.45	3.19	3.77	20.7	17.76	17.28	1.02929e-14	1.68484	up	--	--	Cellular Component: extracellular region (GO:0005576);; Cellular Component: cell wall (GO:0005618);; Biological Process: plant-type cell wall organization (GO:0009664);; Cellular Component: membrane (GO:0016020);;	--	--	--	Pollen allergen;; Lytic transglycolase	Expansin-A13 OS=Arabidopsis thaliana OX=3702 GN=EXPA13 PE=2 SV=2	G	Carbohydrate transport and metabolism	alpha-expansin [Actinidia arguta]
c94573.graph_c0	21	18	18	138	88	78	2.44	0.6	0.33	9.41	1.87	2.7	2.13983e-06	1.74322	up	[I]	Lipid transport and metabolism	Biological Process: biosynthetic process (GO:0009058);; Molecular Function: transferase activity (GO:0016740);;	K18163|2.28156e-150|jcu:105645968|K18163 NADH dehydrogenase [ubiquinone] 1 alpha subcomplex assembly factor 6 | (RefSeq) NADH dehydrogenase (ubiquinone) complex I, assembly factor 6	[I]	Lipid transport and metabolism	Squalene/phytoene synthase	--	I	Lipid transport and metabolism	NADH dehydrogenase (ubiquinone) complex I, assembly factor 6 [Jatropha curcas]
c69841.graph_c0	50	50	37	1	2	1	2.03	1.78	1.56	0.04	0.09	0.04	3.63061e-14	-5.16249	down	--	--	Cellular Component: Golgi membrane (GO:0000139);; Biological Process: protein glycosylation (GO:0006486);; Molecular Function: galactosyltransferase activity (GO:0008378);; Cellular Component: integral component of membrane (GO:0016021);;	K20855|0|pper:PRUPE_ppa006530mg|K20855 beta-1,3-galactosyltransferase 1/2/3/4/5/7/8 [EC:2.4.1.-] | (RefSeq) hypothetical protein	[G]	Carbohydrate transport and metabolism	Galactosyltransferase;; Domain of unknown function (DUF4094)	Probable beta-1,3-galactosyltransferase 2 OS=Arabidopsis thaliana OX=3702 GN=B3GALT2 PE=2 SV=1	S	Function unknown	probable beta-1,3-galactosyltransferase 2 isoform X2 [Prunus avium]
c92388.graph_c0	266	297	198	212	160	187	15.31	15.62	12	12.33	10.04	10.27	1.12927e-07	-1.04481	down	--	--	Cellular Component: membrane (GO:0016020);;	--	--	--	PLAC8 family	Protein PLANT CADMIUM RESISTANCE 10 OS=Arabidopsis thaliana OX=3702 GN=PCR10 PE=2 SV=1	S	Function unknown	PREDICTED: protein PLANT CADMIUM RESISTANCE 10 [Juglans regia]
c96104.graph_c0	14909	12986	11292	43	27	29	646.94	484.55	504.82	9.27	4.72	2.39	0	-9.17681	down	--	--	Molecular Function: transferase activity, transferring acyl groups other than amino-acyl groups (GO:0016747);;	K19861|2.85666e-112|vvi:100266675|K19861 benzyl alcohol O-benzoyltransferase [EC:2.3.1.196 2.3.1.232] | (RefSeq) methanol O-anthraniloyltransferase	--	--	Transferase family;; Transferase family	Methanol O-anthraniloyltransferase OS=Vitis labrusca OX=103355 GN=AMAT PE=1 SV=1	--	--	alcohol acyltransferase [Actinidia deliciosa]
c75571.graph_c0	72	84	40	9	15	13	8.61	8.83	5.05	1.16	1.97	1.67	3.75719e-12	-2.89979	down	--	--	Molecular Function: calcium ion binding (GO:0005509);;	--	[ZD]	--	EF-hand domain pair;; Cytoskeletal-regulatory complex EF hand	Calcium-binding protein KRP1 OS=Arabidopsis thaliana OX=3702 GN=KRP1 PE=2 SV=1	DTZ	--	PREDICTED: calcium-binding protein PBP1-like [Daucus carota subsp. sativus]
c102327.graph_c0	7	5	3	58	39	40	0.43	0.12	0.08	1.54	1.69	1.93	1.07797e-05	2.43771	up	--	--	--	--	[R]	General function prediction only	PPR repeat;; PPR repeat family;; PPR repeat;; Pentatricopeptide repeat domain;; Tetratricopeptide repeat;; Tetratricopeptide repeat;; Tetratricopeptide repeat;; Tetratricopeptide repeat	Pentatricopeptide repeat-containing protein At4g02750 OS=Arabidopsis thaliana OX=3702 GN=PCMP-H24 PE=3 SV=1	S	Function unknown	Tetratricopeptide-like helical domain containing protein [Trema orientalis]
c80076.graph_c0	147	283	120	1	3	3	15.91	26.86	13.57	0.12	0.35	0.34	3.7625e-32	-6.45933	down	--	--	--	--	--	--	Wound-induced protein	--	--	--	--
c80432.graph_c1	438	457	304	157	130	130	38.11	37.19	30	16.91	14.86	14.26	2.07611e-29	-2.11786	down	--	--	--	--	--	--	--	Telomere repeat-binding protein 5 OS=Arabidopsis thaliana OX=3702 GN=TRP5 PE=1 SV=2	K	Transcription	hypothetical protein AQUCO_00900956v1 [Aquilegia coerulea]
c99886.graph_c0	22	38	18	85	105	113	1.6	1.64	0.9	6.21	7.68	8.35	0.000166885	1.34786	up	[O]	Posttranslational modification, protein turnover, chaperones	Molecular Function: DNA binding (GO:0003677);; Cellular Component: chloroplast (GO:0009507);;	--	--	--	--	Clp protease adapter protein ClpF, chloroplastic OS=Arabidopsis thaliana OX=3702 GN=CLPF PE=1 SV=1	S	Function unknown	PREDICTED: uncharacterized protein LOC102605078 [Solanum tuberosum]
c83718.graph_c0	13	13	9	49	68	38	0.6	0.61	0.43	3.3	3.47	1.78	0.00163324	1.48538	up	--	--	--	--	--	--	zinc-finger of the FCS-type, C2-C2	Protein MARD1 OS=Arabidopsis thaliana OX=3702 GN=MARD1 PE=2 SV=2	S	Function unknown	PREDICTED: protein MARD1 [Nelumbo nucifera]
c81653.graph_c0	186	212	214	166	143	140	29.41	35.03	36.29	32.47	25.7	27.9	2.12074e-07	-1.06186	down	--	--	Molecular Function: translation initiation factor activity (GO:0003743);; Biological Process: translational initiation (GO:0006413);;	K03113|4.52125e-46|nnu:104585667|K03113 translation initiation factor 1 | (RefSeq) protein translation factor SUI1 homolog	[J]	Translation, ribosomal structure and biogenesis	Translation initiation factor SUI1	Protein translation factor SUI1 homolog OS=Salix bakko OX=72444 PE=3 SV=1	J	Translation, ribosomal structure and biogenesis	Translation initiation factor SUI1 [Corchorus olitorius]
c78223.graph_c1	44	57	33	168	158	127	0.92	1.07	0.74	3.58	3.54	2.71	3.53486e-05	1.13939	up	[K]	Transcription	Molecular Function: DNA binding (GO:0003677);; Molecular Function: DNA-directed 5'-3' RNA polymerase activity (GO:0003899);; Cellular Component: mitochondrion (GO:0005739);; Biological Process: transcription, DNA-templated (GO:0006351);;	K10908|0|vvi:100250202|K10908 DNA-directed RNA polymerase, mitochondrial [EC:2.7.7.6] | (RefSeq) DNA-directed RNA polymerase 3, chloroplastic	[KL]	--	DNA-dependent RNA polymerase;; DNA-directed RNA polymerase N-terminal	DNA-directed RNA polymerase 3, chloroplastic OS=Nicotiana sylvestris OX=4096 GN=RPOT3 PE=2 SV=1	K	Transcription	PREDICTED: DNA-directed RNA polymerase 3, chloroplastic [Vitis vinifera]
c97347.graph_c0	114	171	127	30	16	14	5.4	7.52	7.91	2.17	0.8	0.83	1.41093e-25	-3.33601	down	--	--	Cellular Component: Golgi apparatus (GO:0005794);; Biological Process: metabolic process (GO:0008152);; Biological Process: pollen tube growth (GO:0009860);; Cellular Component: integral component of membrane (GO:0016021);; Molecular Function: dihydroceramidase activity (GO:0071633);; Cellular Component: pollen tube (GO:0090406);; Biological Process: regulation of stomatal opening (GO:1902456);;	--	--	--	Protein of unknown function (DUF616)	--	S	Function unknown	DUF616 domain-containing protein [Cephalotus follicularis]
c86546.graph_c0	192	224	166	26	15	13	19.35	20.01	17.62	2.83	1.66	1.36	8.84208e-43	-3.98533	down	--	--	--	--	--	--	--	O-fucosyltransferase 28 OS=Arabidopsis thaliana OX=3702 GN=OFUT28 PE=2 SV=1	S	Function unknown	GDP-fucose protein O-fucosyltransferase [Trema orientalis]
c98215.graph_c0	1447	1665	1067	28	27	25	38.46	38.38	29.98	0.86	1.57	0.77	1.39975e-173	-6.25242	down	--	--	Cellular Component: cytoplasm (GO:0005737);; Cellular Component: integral component of membrane (GO:0016021);;	--	--	--	GDP-fucose protein O-fucosyltransferase	O-fucosyltransferase 20 OS=Arabidopsis thaliana OX=3702 GN=OFUT20 PE=1 SV=1	S	Function unknown	PREDICTED: uncharacterized protein At1g04910-like [Nicotiana tabacum]
c90561.graph_c0	1689	1858	1515	1352	1216	1277	73.13	70.6	68.11	59.86	56.1	55.9	1.13791e-16	-1.00557	down	[T]	Signal transduction mechanisms	Molecular Function: nucleotide binding (GO:0000166);; Molecular Function: signal transducer, downstream of receptor, with serine/threonine kinase activity (GO:0004702);; Cellular Component: cytoplasm (GO:0005737);; Biological Process: protein phosphorylation (GO:0006468);;	--	[T]	Signal transduction mechanisms	Protein kinase domain;; Protein tyrosine kinase	Mitogen-activated protein kinase kinase kinase 5 OS=Arabidopsis thaliana OX=3702 GN=MAPKKK5 PE=1 SV=1	T	Signal transduction mechanisms	MEKK [Handroanthus impetiginosus]
c89263.graph_c1	1	7	8	27	51	34	0.03	0.26	0.56	1.24	2.79	1.42	0.00128054	2.05284	up	[P]	Inorganic ion transport and metabolism	Cellular Component: integral component of membrane (GO:0016021);;	--	[S]	Function unknown	--	Vacuolar iron transporter homolog 2.1 OS=Arabidopsis thaliana OX=3702 GN=At3g25190 PE=1 SV=1	S	Function unknown	vacuolar iron transporter homolog 1-like [Manihot esculenta]
c88324.graph_c1	57	71	92	36	43	30	4.88	5.3	7.84	3.2	3.62	2.22	4.57948e-06	-1.61015	down	--	--	--	--	--	--	hAT family C-terminal dimerisation region	--	S	Function unknown	uncharacterized protein LOC111366639 [Olea europaea var. sylvestris]
c86329.graph_c0	19	19	21	162	118	124	1.49	1.2	1.84	9.15	7.8	7.49	5.88452e-11	2.1131	up	[C]	Energy production and conversion	Molecular Function: NADPH dehydrogenase activity (GO:0003959);; Cellular Component: intracellular (GO:0005622);; Molecular Function: FMN binding (GO:0010181);; Biological Process: oxidation-reduction process (GO:0055114);;	K05894|7.62231e-152|tcc:TCM_006136|K05894 12-oxophytodienoic acid reductase [EC:1.3.1.42] | (RefSeq) 12-oxophytodienoate reductase 1	[CR]	--	NADH:flavin oxidoreductase / NADH oxidase family	Putative 12-oxophytodienoate reductase 11 OS=Oryza sativa subsp. japonica OX=39947 GN=OPR11 PE=2 SV=1	C	Energy production and conversion	putative 12-oxophytodienoate reductase 11 [Herrania umbratica]
c96044.graph_c0	79	105	98	56	47	36	1.11	1.29	1.41	0.79	0.69	0.51	2.48004e-08	-1.61966	down	[R]	General function prediction only	Biological Process: G2/M transition of mitotic cell cycle (GO:0000086);; Cellular Component: nucleus (GO:0005634);; Biological Process: regulation of meristem structural organization (GO:0009934);; Cellular Component: membrane (GO:0016020);; Biological Process: cell division (GO:0051301);;	--	[R]	General function prediction only	Tetratricopeptide repeat;; Tetratricopeptide repeat;; Tetratricopeptide repeat;; Tetratricopeptide repeat;; Tetratricopeptide repeat;; Tetratricopeptide repeat	Protein TONSOKU OS=Arabidopsis thaliana OX=3702 GN=TSK PE=1 SV=2	S	Function unknown	PREDICTED: protein TONSOKU [Vitis vinifera]
c93197.graph_c0	765	549	531	1	0	1	30.27	16.36	22.21	0.02	0	0.02	5.9824e-44	-9.26612	down	[X]	Mobilome: prophages, transposons	Molecular Function: nucleic acid binding (GO:0003676);; Biological Process: DNA integration (GO:0015074);; Cellular Component: integral component of membrane (GO:0016021);; Molecular Function: transferase activity, transferring hexosyl groups (GO:0016758);;	--	[R]	General function prediction only	Reverse transcriptase (RNA-dependent DNA polymerase);; Integrase core domain;; GAG-pre-integrase domain;; Retrotransposon gag protein	Retrovirus-related Pol polyprotein from transposon TNT 1-94 OS=Nicotiana tabacum OX=4097 PE=2 SV=1	S	Function unknown	retrovirus-related Pol polyprotein from transposon TNT 1-94 [Trifolium pratense]
c103836.graph_c0	351	353	286	857	972	1257	4.14	3.91	3.8	10.21	12.43	15.18	8.3496e-07	1.03338	up	[G]	Carbohydrate transport and metabolism	--	K16055|0|mdm:103446295|K16055 trehalose 6-phosphate synthase/phosphatase [EC:2.4.1.15 3.1.3.12] | (RefSeq) probable alpha,alpha-trehalose-phosphate synthase [UDP-forming] 7	[G]	Carbohydrate transport and metabolism	Glycosyltransferase family 20;; Trehalose-phosphatase;; haloacid dehalogenase-like hydrolase	Probable alpha,alpha-trehalose-phosphate synthase [UDP-forming] 7 OS=Arabidopsis thaliana OX=3702 GN=TPS7 PE=1 SV=1	G	Carbohydrate transport and metabolism	alpha,alpha-trehalose-phosphate synthase 7 [Camellia sinensis]
c103372.graph_c0	514	585	489	495	364	274	9.06	9.52	10.07	8.99	8.89	7.02	2.21647e-08	-1.10569	down	--	--	--	--	--	--	Plant protein of unknown function (DUF863)	--	S	Function unknown	PREDICTED: uncharacterized protein LOC104879181 isoform X2 [Vitis vinifera]
c91822.graph_c1	42	30	34	149	127	84	1.6	0.96	1.38	5.57	4.95	3.11	0.000936436	1.10942	up	--	--	Molecular Function: microtubule motor activity (GO:0003777);; Molecular Function: ATP binding (GO:0005524);; Cellular Component: microtubule (GO:0005874);; Biological Process: microtubule-based movement (GO:0007018);; Molecular Function: microtubule binding (GO:0008017);; Biological Process: regulation of microtubule-based process (GO:0032886);; Biological Process: root development (GO:0048364);;	--	[Z]	Cytoskeleton	Armadillo/beta-catenin-like repeat	Kinesin-like protein KIN-UB OS=Oryza sativa subsp. japonica OX=39947 GN=KINUB PE=2 SV=1	Z	Cytoskeleton	PREDICTED: armadillo repeat-containing kinesin-like protein 2 [Ziziphus jujuba]
c100568.graph_c2	10	6	10	139	102	111	0.3	0.16	0.3	4.4	3.44	3.4	4.01822e-14	3.0421	up	--	--	--	--	[R]	General function prediction only	PPR repeat family;; PPR repeat;; PPR repeat;; Pentatricopeptide repeat domain;; Pentacotripeptide-repeat region of PRORP;; Tetratricopeptide repeat	Putative pentatricopeptide repeat-containing protein At3g15930 OS=Arabidopsis thaliana OX=3702 GN=PCMP-E51 PE=3 SV=2	S	Function unknown	PREDICTED: putative pentatricopeptide repeat-containing protein At3g15930 [Juglans regia]
c97586.graph_c0	163	150	121	571	546	520	6.59	5.36	5.27	24.57	23.15	22.96	3.21423e-13	1.29599	up	--	--	Biological Process: transcription, DNA-templated (GO:0006351);;	--	--	--	--	--	S	Function unknown	unnamed protein product, partial [Vitis vinifera]
c91404.graph_c0	37	28	22	8	23	8	2.59	1.27	1.04	0.33	1.16	1.04	0.00253074	-1.67324	down	--	--	--	--	--	--	--	GDSL esterase/lipase At3g62280 OS=Arabidopsis thaliana OX=3702 GN=At3g62280 PE=2 SV=1	--	--	--
c94978.graph_c0	703	683	502	351	311	336	38.79	32.6	29.33	20.44	18.75	19.75	2.93542e-20	-1.52105	down	--	--	Molecular Function: hydrolase activity (GO:0016787);;	--	--	--	--	--	S	Function unknown	PREDICTED: uncharacterized protein LOC102589654 [Solanum tuberosum]
c92460.graph_c0	1575	1104	1284	1017	740	906	82.02	50.87	70.13	55.96	42.22	49.31	5.09678e-09	-1.19959	down	--	--	Cellular Component: plasma membrane (GO:0005886);; Cellular Component: plasmodesma (GO:0009506);; Cellular Component: integral component of membrane (GO:0016021);;	--	--	--	Late embryogenesis abundant protein	NDR1/HIN1-like protein 6 OS=Arabidopsis thaliana OX=3702 GN=NHL6 PE=1 SV=1	S	Function unknown	NDR1/HIN1-like protein 13 [Helianthus annuus]
c103805.graph_c1	2673	4102	2492	1692	777	353	44.38	59.65	42.82	28.25	13.57	5.87	0.000114819	-2.22029	down	--	--	--	--	--	--	Phloem protein 2;; F-box domain;; Phloem protein 2;; Leucine Rich repeat	F-box protein PP2-B15 OS=Arabidopsis thaliana OX=3702 GN=PP2B15 PE=2 SV=2	S	Function unknown	hypothetical protein VITISV_022466 [Vitis vinifera]
c81872.graph_c0	148	432	300	3143	1872	1960	9.66	25.33	21	218.89	134.59	133.47	4.21629e-16	2.34402	up	[G]	Carbohydrate transport and metabolism	Molecular Function: transporter activity (GO:0005215);; Biological Process: transport (GO:0006810);; Cellular Component: integral component of membrane (GO:0016021);;	K09873|1.77839e-102|egr:104420926|K09873 aquaporin TIP | (RefSeq) aquaporin TIP1-3	[G]	Carbohydrate transport and metabolism	Major intrinsic protein	Aquaporin TIP1-1 OS=Arabidopsis thaliana OX=3702 GN=TIP1-1 PE=1 SV=1	G	Carbohydrate transport and metabolism	PREDICTED: aquaporin TIP1-3 [Eucalyptus grandis]
c93301.graph_c0	28	29	17	104	124	107	1.2	0.72	0.57	2.71	3.97	3.86	2.56227e-06	1.55117	up	[QV]	Secondary metabolites biosynthesis, transport and catabolism ;; Defense mechanisms	Molecular Function: iron ion binding (GO:0005506);; Cellular Component: endoplasmic reticulum (GO:0005783);; Biological Process: multicellular organism development (GO:0007275);; Biological Process: gibberellin biosynthetic process (GO:0009686);; Biological Process: brassinosteroid homeostasis (GO:0010268);; Cellular Component: integral component of membrane (GO:0016021);; Biological Process: ste…	K04123|0|vvi:100251295|K04123 ent-kaurenoic acid hydroxylase [EC:1.14.13.79] | (RefSeq) ent-kaurenoic acid oxidase 2	[QI]	--	Cytochrome P450;; 50S ribosome-binding GTPase;; RsgA GTPase;; Ferrous iron transport protein B	Ent-kaurenoic acid oxidase 1 OS=Arabidopsis thaliana OX=3702 GN=KAO1 PE=2 SV=1	Q	Secondary metabolites biosynthesis, transport and catabolism	ent-kaurenoic acid oxidase 2-like [Hevea brasiliensis]
c90829.graph_c0	5	10	12	87	63	76	0.18	0.66	0.49	3.82	2.21	3.27	1.12027e-07	2.36178	up	--	--	--	--	--	--	--	--	S	Function unknown	zinc finger ccch domain-containing protein 55 [Quercus suber]
c102813.graph_c0	128	149	150	40	48	35	3.8	3.41	5.07	1.12	1.37	0.96	5.02868e-19	-2.38497	down	--	--	Molecular Function: RNA binding (GO:0003723);; Molecular Function: polynucleotide adenylyltransferase activity (GO:0004652);; Cellular Component: nucleus (GO:0005634);; Cellular Component: integral component of membrane (GO:0016021);; Biological Process: RNA 3'-end processing (GO:0031123);; Biological Process: RNA polyadenylation (GO:0043631);;	--	--	--	Protein of unknown function, DUF599	--	S	Function unknown	uncharacterized protein LOC110746823 [Prunus avium]
c97012.graph_c0	3089	4750	3313	566	424	424	293.77	399.88	331.12	57.56	42.69	42.09	1.08626e-110	-3.57048	down	--	--	--	--	[R]	General function prediction only	ML domain	--	U	Intracellular trafficking, secretion, and vesicular transport	phosphatidylglycerol/phosphatidylinositol transfer protein precursor [Camellia sinensis]
c100300.graph_c2	3520	5755	4169	21550	17933	21390	174.51	252.68	216.48	1120.33	972.4	1102.36	2.21811e-21	1.57083	up	[J]	Translation, ribosomal structure and biogenesis	Molecular Function: nucleotide binding (GO:0000166);; Cellular Component: nucleus (GO:0005634);; Biological Process: mRNA processing (GO:0006397);; Molecular Function: poly(A) binding (GO:0008143);; Cellular Component: cytoplasmic stress granule (GO:0010494);; Biological Process: cellular response to heat (GO:0034605);;	--	[R]	General function prediction only	RNA recognition motif. (a.k.a. RRM, RBD, or RNP domain);; RNA recognition motif. (a.k.a. RRM, RBD, or RNP domain);; RNA recognition motif. (a.k.a. RRM, RBD, or RNP domain);; RNA recognition motif;; RNA binding motif	Polyadenylate-binding protein RBP47 OS=Nicotiana plumbaginifolia OX=4092 GN=RBP47 PE=1 SV=1	S	Function unknown	polyadenylate-binding protein RBP47 [Sesamum indicum]
c102981.graph_c0	56	89	67	316	240	287	1.82	2.27	2.5	10.68	7.82	10.54	3.15128e-09	1.37116	up	--	--	--	--	[O]	Posttranslational modification, protein turnover, chaperones	Wall-associated receptor kinase C-terminal;; Ring finger domain;; RING-H2 zinc finger domain;; RING-like zinc finger;; Zinc finger, C3HC4 type (RING finger);; RING-type zinc-finger;; Anaphase-promoting complex subunit 11 RING-H2 finger;; Zinc finger, C3HC4 type (RING finger);; Zinc finger, C3HC4 type (RING finger)	Putative RING-H2 finger protein ATL21A OS=Arabidopsis thaliana OX=3702 GN=ATL21A PE=3 SV=1	O	Posttranslational modification, protein turnover, chaperones	putative RING-H2 finger protein ATL21A [Manihot esculenta]
c99178.graph_c1	4	9	2	29	46	48	0.14	0.28	0.07	1.06	1.79	1.73	0.000123983	2.31707	up	--	--	Molecular Function: transcription factor activity, sequence-specific DNA binding (GO:0003700);; Biological Process: regulation of transcription, DNA-templated (GO:0006355);; Molecular Function: sequence-specific DNA binding (GO:0043565);;	K14431|0|pop:POPTR_0009s16590g|K14431 transcription factor TGA | (RefSeq) POPTRDRAFT_1085955; bZIP family transcription factor family protein	--	--	Seed dormancy control;; bZIP transcription factor;; Basic region leucine zipper	Transcription factor TGA9 OS=Arabidopsis thaliana OX=3702 GN=TGA9 PE=1 SV=1	K	Transcription	bZIP family protein [Populus trichocarpa]
c100502.graph_c0	279	295	254	5906	3572	3651	9.94	8.75	9.48	189.32	119.95	113.06	5.34272e-73	3.3379	up	[G]	Carbohydrate transport and metabolism	--	--	--	--	Domain of unknown function (DUF4378);; Protein of unknown function (DUF3741)	Mannan endo-1,4-beta-mannosidase 7 OS=Arabidopsis thaliana OX=3702 GN=MAN7 PE=2 SV=1	S	Function unknown	PREDICTED: uncharacterized protein LOC104880169 [Vitis vinifera]
c86151.graph_c0	27	21	19	126	114	93	2.56	1.89	2	13.12	12.1	9.63	5.21878e-07	1.66245	up	--	--	Biological Process: ribosomal small subunit assembly (GO:0000028);; Molecular Function: structural constituent of ribosome (GO:0003735);; Biological Process: translation (GO:0006412);; Cellular Component: cytosolic small ribosomal subunit (GO:0022627);;	K02966|2.05165e-08|pop:POPTR_0004s11780g|K02966 small subunit ribosomal protein S19e | (RefSeq) POPTRDRAFT_556400; 40S ribosomal protein S19	[J]	Translation, ribosomal structure and biogenesis	--	40S ribosomal protein S19-3 OS=Arabidopsis thaliana OX=3702 GN=RPS19C PE=2 SV=1	J	Translation, ribosomal structure and biogenesis	PREDICTED: 40S ribosomal protein S19-3 [Populus euphratica]
c91029.graph_c0	2951	1403	1676	164	274	102	286.19	119.81	170.28	16.94	29.03	10.33	5.82628e-13	-3.90262	down	[O]	Posttranslational modification, protein turnover, chaperones	Cellular Component: cytoplasm (GO:0005737);;	K13993|1.21696e-83|gmx:100526893|K13993 HSP20 family protein | (RefSeq) uncharacterized LOC100526893	[O]	Posttranslational modification, protein turnover, chaperones	Hsp20/alpha crystallin family	17.5 kDa class I heat shock protein OS=Glycine max OX=3847 GN=HSP17.5-M PE=3 SV=1	O	Posttranslational modification, protein turnover, chaperones	putative class I heat shock protein [Glycine max]
c87797.graph_c1	1526	855	850	9	9	3	43.14	21.04	25.01	0.93	0.74	1.23	2.53025e-87	-7.67615	down	[T]	Signal transduction mechanisms	Molecular Function: ATP binding (GO:0005524);; Cellular Component: plasma membrane (GO:0005886);; Cellular Component: integral component of membrane (GO:0016021);; Molecular Function: ATPase activity, coupled to transmembrane movement of substances (GO:0042626);; Biological Process: transmembrane transport (GO:0055085);;	--	[Q]	Secondary metabolites biosynthesis, transport and catabolism	ABC-2 type transporter;; ABC transporter	ABC transporter G family member 11 OS=Arabidopsis thaliana OX=3702 GN=ABCG11 PE=1 SV=1	V	Defense mechanisms	ABC transporter [Diospyros kaki]
c97714.graph_c0	258	233	151	185	79	83	14.33	11.05	9.56	9.45	5.81	3.33	2.06823e-06	-1.49267	down	--	--	--	--	--	--	Protein of unknown function (DUF1336)	--	S	Function unknown	unnamed protein product, partial [Vitis vinifera]
c81318.graph_c0	57	56	43	187	137	165	3.8	3.31	3	12.93	9.83	11.26	9.78145e-05	1.02326	up	--	--	Molecular Function: DNA binding (GO:0003677);; Biological Process: cellular response to DNA damage stimulus (GO:0006974);; Biological Process: cellular macromolecule metabolic process (GO:0044260);; Biological Process: nucleic acid metabolic process (GO:0090304);;	--	--	--	Whirly transcription factor	Single-stranded DNA-binding protein WHY2, mitochondrial OS=Solanum tuberosum OX=4113 GN=WHY2 PE=1 SV=1	K	Transcription	single-stranded DNA-binding protein WHY2, mitochondrial-like [Olea europaea var. sylvestris]
c102293.graph_c0	313	380	224	1692	1720	1587	8.52	8.65	5.44	42.58	47.77	40.84	5.54872e-30	1.84185	up	[I]	Lipid transport and metabolism	Molecular Function: diacylglycerol O-acyltransferase activity (GO:0004144);; Cellular Component: plastoglobule (GO:0010287);; Biological Process: phytol metabolic process (GO:0033306);;	--	--	--	Diacylglycerol acyltransferase	Acyltransferase-like protein At3g26840, chloroplastic OS=Arabidopsis thaliana OX=3702 GN=At3g26840 PE=1 SV=1	I	Lipid transport and metabolism	PREDICTED: acyltransferase-like protein At3g26840, chloroplastic [Vitis vinifera]
c103738.graph_c0	130	176	107	481	416	485	6.49	7.72	5.55	24.69	22.2	24.59	4.98897e-09	1.13766	up	--	--	Cellular Component: mitochondrial inner membrane presequence translocase complex (GO:0005744);; Biological Process: protein import into mitochondrial matrix (GO:0030150);; Biological Process: mitochondrial respiratory chain complex I assembly (GO:0032981);; Biological Process: mitochondrial respiratory chain complex IV assembly (GO:0033617);;	K17796|2.14447e-124|spen:107026723|K17796 mitochondrial import inner membrane translocase subunit TIM21 | (RefSeq) probable mitochondrial import inner membrane translocase subunit TIM21	[S]	Function unknown	TIM21;; Cytochrome oxidase complex assembly protein 1	Probable mitochondrial import inner membrane translocase subunit TIM21 OS=Arabidopsis thaliana OX=3702 GN=TIM21 PE=1 SV=1	U	Intracellular trafficking, secretion, and vesicular transport	PREDICTED: probable mitochondrial import inner membrane translocase subunit TIM21 [Solanum pennellii]
c99758.graph_c0	77	134	128	728	536	651	1.75	2.67	3.81	17.64	12.9	16.12	3.71471e-16	1.86355	up	--	--	--	--	--	--	Domain of unknown function (DUF4220);; Protein of unknown function, DUF594	--	S	Function unknown	PREDICTED: uncharacterized protein LOC108209209 [Daucus carota subsp. sativus]
c103283.graph_c1	1123	899	632	551	614	578	18.91	12.64	10.68	9.05	10.19	9.06	8.18758e-09	-1.20244	down	[G]	Carbohydrate transport and metabolism	Molecular Function: beta-galactosidase activity (GO:0004565);; Cellular Component: cell wall (GO:0005618);; Cellular Component: vacuole (GO:0005773);; Biological Process: carbohydrate metabolic process (GO:0005975);; Molecular Function: carbohydrate binding (GO:0030246);;	--	[G]	Carbohydrate transport and metabolism	Glycosyl hydrolases family 35;; Galactose binding lectin domain;; Beta-galactosidase;; SNO glutamine amidotransferase family	Beta-galactosidase 8 OS=Arabidopsis thaliana OX=3702 GN=BGAL8 PE=2 SV=2	G	Carbohydrate transport and metabolism	beta-galactosidase [Diospyros kaki]
c91734.graph_c0	28	20	32	116	144	79	0.67	0.49	0.9	2.55	3.19	1.71	0.000157723	1.41413	up	--	--	Molecular Function: transporter activity (GO:0005215);; Cellular Component: integral component of membrane (GO:0016021);; Biological Process: transmembrane transport (GO:0055085);;	--	[G]	Carbohydrate transport and metabolism	--	Probable sphingolipid transporter spinster homolog 3 OS=Arabidopsis thaliana OX=3702 GN=At2g22730 PE=3 SV=1	G	Carbohydrate transport and metabolism	PREDICTED: probable sphingolipid transporter spinster homolog 2 [Solanum tuberosum]
c98135.graph_c0	2217	2672	1955	881	911	1178	103.55	107.98	94.44	42.65	48.41	55.38	5.79228e-25	-1.79094	down	[F]	Nucleotide transport and metabolism	Biological Process: 'de novo' IMP biosynthetic process (GO:0006189);; Molecular Function: formyltetrahydrofolate deformylase activity (GO:0008864);; Molecular Function: amino acid binding (GO:0016597);; Molecular Function: hydroxymethyl-, formyl- and related transferase activity (GO:0016742);;	K01433|9.45226e-149|pper:PRUPE_ppa008574mg|K01433 formyltetrahydrofolate deformylase [EC:3.5.1.10] | (RefSeq) hypothetical protein	[G]	Carbohydrate transport and metabolism	Auxin canalisation;; Formyl transferase	Formyltetrahydrofolate deformylase 2, mitochondrial OS=Arabidopsis thaliana OX=3702 GN=PURU2 PE=1 SV=1	F	Nucleotide transport and metabolism	5&apos;-phosphoribosylglycinamide formyltransferase [Handroanthus impetiginosus]
c95437.graph_c0	35	34	21	14	19	18	5.97	5.18	3.94	2.76	3.66	3.29	0.00311376	-1.36797	down	--	--	Molecular Function: copper ion binding (GO:0005507);; Cellular Component: chloroplast stroma (GO:0009570);; Cellular Component: thylakoid (GO:0009579);; Biological Process: response to cytokinin (GO:0009735);; Cellular Component: chloroplast envelope (GO:0009941);; Molecular Function: oxidoreductase activity (GO:0016491);; Biological Process: oxidation-reduction process (GO:0055114);;	--	--	--	--	Fruit protein pKIWI502 OS=Actinidia deliciosa OX=3627 GN=pKIWI502 PE=2 SV=1	C	Energy production and conversion	hypothetical protein POPTR_010G116500v3 [Populus trichocarpa]
c81373.graph_c1	1348	896	1017	382	267	221	708.24	418.48	591.19	252.93	160.29	136.2	4.73762e-28	-2.52674	down	--	--	Cellular Component: extracellular region (GO:0005576);; Cellular Component: cell wall (GO:0005618);; Biological Process: plant-type cell wall organization (GO:0009664);; Biological Process: unidimensional cell growth (GO:0009826);; Cellular Component: membrane (GO:0016020);; Biological Process: primary root development (GO:0080022);;	--	--	--	--	Expansin-A9 OS=Arabidopsis thaliana OX=3702 GN=EXPA9 PE=2 SV=1	G	Carbohydrate transport and metabolism	alpha-expansin [Actinidia eriantha]
c103412.graph_c0	255	278	232	160	181	177	4.37	5.33	4.5	2.64	3.13	2.89	1.03552e-09	-1.16312	down	--	--	--	--	[R]	General function prediction only	PPR repeat family;; PPR repeat;; PPR repeat;; Pentatricopeptide repeat domain;; Pentacotripeptide-repeat region of PRORP;; Mitochondrial ATPase expression;; Mitochondrial 28S ribosomal protein S27;; N-terminal C2 in EEIG1 and EHBP1 proteins	Pentatricopeptide repeat-containing protein At4g26680, mitochondrial OS=Arabidopsis thaliana OX=3702 GN=At4g26680 PE=3 SV=1	S	Function unknown	PREDICTED: pentatricopeptide repeat-containing protein At4g26680, mitochondrial-like [Ziziphus jujuba]
c83259.graph_c0	0	7	6	43	37	37	0	0.53	0.54	3.89	3.47	3.27	0.000150507	2.38844	up	--	--	Molecular Function: electron carrier activity (GO:0009055);; Cellular Component: integral component of membrane (GO:0016021);; Cellular Component: anchored component of plasma membrane (GO:0046658);;	--	--	--	Plastocyanin-like domain	Lamin-like protein OS=Arabidopsis thaliana OX=3702 GN=At5g15350 PE=1 SV=1	S	Function unknown	unknown [Lotus japonicus]
c72804.graph_c0	10	11	6	73	44	24	0.35	0.34	0.22	2.58	1.63	0.84	0.00231875	1.67223	up	[K]	Transcription	Biological Process: metabolic process (GO:0008152);; Molecular Function: kinase activity (GO:0016301);;	--	--	--	Leucine rich repeat;; Leucine Rich repeats (2 copies);; Leucine Rich Repeat;; Leucine rich repeat N-terminal domain	Probable LRR receptor-like serine/threonine-protein kinase At3g47570 OS=Arabidopsis thaliana OX=3702 GN=At3g47570 PE=2 SV=1	S	Function unknown	Serine/threonine protein kinase [Parasponia andersonii]
c92384.graph_c0	103	106	77	284	404	293	8.62	7.32	7.39	20.71	39.29	21.81	1.47523e-06	1.16585	up	--	--	Cellular Component: nucleosome (GO:0000786);; Cellular Component: nucleus (GO:0005634);; Biological Process: nucleosome assembly (GO:0006334);; Cellular Component: plastid (GO:0009536);; Molecular Function: nucleosomal DNA binding (GO:0031492);; Molecular Function: protein heterodimerization activity (GO:0046982);;	K11253|1.71875e-88|crb:CARUB_v10021660mg|K11253 histone H3 | (RefSeq) hypothetical protein	[B]	Chromatin structure and dynamics	Core histone H2A/H2B/H3/H4	Histone H3.2 OS=Nicotiana tabacum OX=4097 GN=B34 PE=1 SV=1	B	Chromatin structure and dynamics	putative histone H3/CENP-A [Helianthus annuus]
c86497.graph_c0	10	27	18	232	299	341	0.85	2.04	1.61	21.2	27.93	30.56	1.48536e-23	3.33393	up	--	--	Cellular Component: chloroplast thylakoid membrane (GO:0009535);; Cellular Component: photosystem I reaction center (GO:0009538);; Biological Process: photosynthesis (GO:0015979);;	K02692|3.76816e-117|rcu:8261461|K02692 photosystem I subunit II | (RefSeq) photosystem I reaction center subunit II, chloroplastic	--	--	PsaD	Photosystem I reaction center subunit II, chloroplastic OS=Cucumis sativus OX=3659 GN=psaD PE=1 SV=1	C	Energy production and conversion	photosystem I subunit D-1 [Diospyros kaki]
c80747.graph_c0	0	1	3	59	148	229	0	0.07	0.27	5.28	13.63	20.02	1.03264e-14	5.51782	up	--	--	Molecular Function: calcium ion binding (GO:0005509);; Cellular Component: photosystem II oxygen evolving complex (GO:0009654);; Biological Process: photosynthesis (GO:0015979);; Cellular Component: extrinsic component of membrane (GO:0019898);;	--	--	--	PsbP	Thylakoid lumenal 19 kDa protein, chloroplastic OS=Arabidopsis thaliana OX=3702 GN=At3g63540 PE=1 SV=2	S	Function unknown	thylakoid lumenal 19 kDa protein, chloroplastic [Manihot esculenta]
c95065.graph_c1	126	166	150	740	657	765	4.85	5.66	6.16	30.12	27.4	29.62	2.10977e-20	1.66946	up	[F]	Nucleotide transport and metabolism	Cellular Component: cytosol (GO:0005829);; Biological Process: dephosphorylation (GO:0016311);; Molecular Function: phosphatase activity (GO:0016791);;	K19269|5.80324e-84|fve:101294770|K19269 phosphoglycolate phosphatase [EC:3.1.3.18 3.1.3.48] | (RefSeq) phosphoglycolate phosphatase 1B, chloroplastic-like	[P]	Inorganic ion transport and metabolism	Haloacid dehalogenase-like hydrolase;; HAD-hyrolase-like;; Haloacid dehalogenase-like hydrolase	Phosphoglycolate phosphatase 1B, chloroplastic OS=Arabidopsis thaliana OX=3702 GN=PGLP1B PE=1 SV=1	G	Carbohydrate transport and metabolism	2-phosphoglycolate phosphatase [Parasponia andersonii]
c81820.graph_c1	21	24	25	301	252	253	1.02	0.82	1.15	11.64	10.69	10.54	4.56352e-27	2.87117	up	[J]	Translation, ribosomal structure and biogenesis	Molecular Function: tRNA binding (GO:0000049);; Molecular Function: magnesium ion binding (GO:0000287);; Molecular Function: phenylalanine-tRNA ligase activity (GO:0004826);; Molecular Function: ATP binding (GO:0005524);; Cellular Component: mitochondrion (GO:0005739);; Biological Process: phenylalanyl-tRNA aminoacylation (GO:0006432);; Biological Process: tRNA processing (GO:0008033);;	K01889|0|fve:101296266|K01889 phenylalanyl-tRNA synthetase alpha chain [EC:6.1.1.20] | (RefSeq) phenylalanine--tRNA ligase, chloroplastic/mitochondrial	[J]	Translation, ribosomal structure and biogenesis	tRNA synthetases class II core domain (F);; Ferredoxin-fold anticodon binding domain	Phenylalanine--tRNA ligase, chloroplastic/mitochondrial OS=Arabidopsis thaliana OX=3702 GN=At3g58140 PE=1 SV=1	J	Translation, ribosomal structure and biogenesis	phenylalanine--tRNA ligase, chloroplastic/mitochondrial-like [Quercus suber]
c80064.graph_c0	201	302	176	1508	1125	1184	7.14	9.43	6.49	54.25	42.37	42.21	5.45228e-26	1.87955	up	[E]	Amino acid transport and metabolism	Biological Process: lysine biosynthetic process via diaminopimelate (GO:0009089);; Molecular Function: L,L-diaminopimelate aminotransferase activity (GO:0010285);; Molecular Function: pyridoxal phosphate binding (GO:0030170);;	K10206|2.48749e-88|pmum:103334955|K10206 LL-diaminopimelate aminotransferase [EC:2.6.1.83] | (RefSeq) LL-diaminopimelate aminotransferase, chloroplastic	[E]	Amino acid transport and metabolism	Aminotransferase class I and II;; Aminotransferase class I and II	LL-diaminopimelate aminotransferase, chloroplastic OS=Arabidopsis thaliana OX=3702 GN=DAP PE=1 SV=1	E	Amino acid transport and metabolism	PREDICTED: LL-diaminopimelate aminotransferase, chloroplastic-like [Juglans regia]
c91935.graph_c0	19	38	27	472	538	475	0.8	0.91	0.8	14.54	18.04	14.84	6.88e-44	3.50406	up	[OT]	Posttranslational modification, protein turnover, chaperones ;; Signal transduction mechanisms	Biological Process: metabolic process (GO:0008152);; Molecular Function: amino acid binding (GO:0016597);;	--	--	--	ACT domain;; ACT domain;; ACT domain;; ACT domain	ACT domain-containing protein ACR3 OS=Arabidopsis thaliana OX=3702 GN=ACR3 PE=2 SV=1	S	Function unknown	PREDICTED: ACT domain-containing protein ACR3 isoform X1 [Ziziphus jujuba]
c101265.graph_c0	2654	2456	2016	1621	1091	1259	88.33	72.56	67.75	54.71	37.92	41.79	8.06599e-19	-1.45833	down	--	--	Cellular Component: integral component of membrane (GO:0016021);; Molecular Function: transferase activity (GO:0016740);;	--	[GMW]	--	Exostosin family;; Galactosyltransferase;; Domain of unknown function (DUF4094)	Beta-1,3-galactosyltransferase 7 OS=Arabidopsis thaliana OX=3702 GN=B3GALT7 PE=2 SV=1	S	Function unknown	PREDICTED: probable arabinosyltransferase ARAD1 [Nelumbo nucifera]
c93577.graph_c0	2146	2563	1790	143	166	157	115.82	121.79	100.44	8.13	9.62	8.57	1.28018e-173	-4.38226	down	--	--	Molecular Function: hydrolase activity (GO:0016787);;	--	--	--	Kelch motif;; Kelch motif;; Kelch motif;; F-box domain	F-box/kelch-repeat protein At1g23390 OS=Arabidopsis thaliana OX=3702 GN=At1g23390 PE=2 SV=1	S	Function unknown	F-box/kelch protein [Camellia sinensis]
c98705.graph_c0	210	286	159	1019	943	711	10.29	12.45	8.07	53.48	50.41	36.09	3.72062e-13	1.41965	up	--	--	--	--	--	--	--	Transcription factor bHLH121 OS=Arabidopsis thaliana OX=3702 GN=BHLH121 PE=1 SV=1	K	Transcription	transcription factor BHLH037, partial [Vaccinium corymbosum]
c101101.graph_c0	1354	1264	1342	249	166	132	42.75	33.35	41.42	12.17	7.88	8.58	4.31188e-64	-3.47018	down	--	--	--	--	--	--	Remorin, C-terminal region;; Remorin, C-terminal region	--	S	Function unknown	PREDICTED: uncharacterized protein LOC100257562 isoform X2 [Vitis vinifera]
c80588.graph_c0	5	8	3	36	20	36	0.66	0.83	0.59	4.11	2.04	5.16	0.00352035	1.80704	up	--	--	Cellular Component: integral component of membrane (GO:0016021);;	--	--	--	--	Cysteine-rich repeat secretory protein 3 OS=Arabidopsis thaliana OX=3702 GN=CRRSP3 PE=1 SV=1	U	Intracellular trafficking, secretion, and vesicular transport	cysteine-rich repeat secretory protein 3-like isoform X1 [Carica papaya]
c100988.graph_c0	239	214	172	184	123	130	8.78	5.93	6.08	5.92	4.13	4.15	4.94207e-07	-1.12849	down	--	--	Molecular Function: microtubule motor activity (GO:0003777);; Molecular Function: binding (GO:0005488);; Cellular Component: kinesin complex (GO:0005871);; Biological Process: microtubule-based movement (GO:0007018);; Molecular Function: ATPase activity (GO:0016887);;	K11498|0|vvi:100250389|K11498 centromeric protein E | (RefSeq) kinesin-like protein KIN-7E	[Z]	Cytoskeleton	Domain of unknown function (DUF3490)	Kinesin-like protein KIN-7E OS=Arabidopsis thaliana OX=3702 GN=KIN7E PE=2 SV=1	Z	Cytoskeleton	hypothetical protein POPTR_004G162800v3 [Populus trichocarpa]
c91225.graph_c0	79	115	114	40	93	59	6.52	8.25	9.78	3.42	8.22	5.05	0.000485612	-1.25798	down	--	--	Cellular Component: intracellular (GO:0005622);; Biological Process: intracellular signal transduction (GO:0035556);;	--	--	--	C1 domain	Probable nucleoredoxin 1 OS=Arabidopsis thaliana OX=3702 GN=At1g60420 PE=1 SV=1	S	Function unknown	ZZ domain-containing protein/C1_2 domain-containing protein [Cephalotus follicularis]
c101888.graph_c0	66	69	65	67	37	14	2.93	2.61	3.27	7.82	1.36	0.47	0.00206215	-1.36605	down	--	--	--	--	--	--	--	--	S	Function unknown	uncharacterized protein LOC110762003 [Prunus avium]
c96819.graph_c1	491	227	332	93	32	20	14.72	5.89	10.32	2.74	1.03	1.13	8.10802e-07	-3.27015	down	[DPM]	Cell cycle control, cell division, chromosome partitioning ;; Inorganic ion transport and metabolism ;; Cell wall/membrane/envelope biogenesis	Molecular Function: copper ion binding (GO:0005507);; Biological Process: lignin biosynthetic process (GO:0009809);; Molecular Function: oxidoreductase activity, oxidizing metal ions (GO:0016722);; Biological Process: lignin catabolic process (GO:0046274);; Cellular Component: apoplast (GO:0048046);; Molecular Function: hydroquinone:oxygen oxidoreductase activity (GO:0052716);; Biological Process…	K05909|0|vvi:100243355|K05909 laccase [EC:1.10.3.2] | (RefSeq) laccase-14	[Q]	Secondary metabolites biosynthesis, transport and catabolism	Multicopper oxidase;; Multicopper oxidase;; Multicopper oxidase	Laccase-14 OS=Arabidopsis thaliana OX=3702 GN=LAC14 PE=2 SV=1	Q	Secondary metabolites biosynthesis, transport and catabolism	unnamed protein product, partial [Vitis vinifera]
c99572.graph_c0	1782	1584	1125	362	229	259	66.79	53.05	43.56	14.63	9.5	10.33	1.61262e-52	-2.99914	down	--	--	Molecular Function: nucleic acid binding (GO:0003676);; Molecular Function: zinc ion binding (GO:0008270);;	--	[R]	General function prediction only	AN1-like Zinc finger;; C2H2-type zinc finger;; Zinc finger, C2H2 type	Zinc finger AN1 and C2H2 domain-containing stress-associated protein 16 OS=Oryza sativa subsp. japonica OX=39947 GN=SAP16 PE=2 SV=2	S	Function unknown	PREDICTED: zinc finger AN1 and C2H2 domain-containing stress-associated protein 16 [Vitis vinifera]
c85742.graph_c0	25	72	28	122	119	156	0.86	2.1	1.14	4.35	4.17	5.37	0.0042555	1.07766	up	[TK]	Signal transduction mechanisms ;; Transcription	Molecular Function: calcium ion binding (GO:0005509);; Molecular Function: GTP diphosphokinase activity (GO:0008728);; Molecular Function: guanosine-3',5'-bis(diphosphate) 3'-diphosphatase activity (GO:0008893);; Cellular Component: chloroplast (GO:0009507);; Biological Process: guanosine tetraphosphate metabolic process (GO:0015969);; Biological Process: response to starvation (GO:0042594);;	--	[T]	Signal transduction mechanisms	Region found in RelA / SpoT proteins;; HD domain;; EF hand;; EF-hand domain pair;; EF hand;; EF-hand domain	Probable GTP diphosphokinase CRSH, chloroplastic OS=Arabidopsis thaliana OX=3702 GN=CRSH PE=2 SV=1	KT	--	PREDICTED: probable GTP diphosphokinase CRSH, chloroplastic [Nelumbo nucifera]
c50004.graph_c0	121	42	76	54	37	40	23.77	7.33	15.89	12.42	8.33	8.53	0.00041656	-1.4781	down	--	--	Cellular Component: integral component of membrane (GO:0016021);;	--	--	--	--	--	S	Function unknown	hypothetical protein PHAVU_005G042200g [Phaseolus vulgaris]
c75602.graph_c0	27	28	19	4	1	4	5.85	5.26	4.29	0.69	0.17	0.84	1.81097e-07	-3.37278	down	--	--	Molecular Function: DNA binding (GO:0003677);; Cellular Component: nucleus (GO:0005634);; Molecular Function: lipid binding (GO:0008289);;	K09338|4.41384e-37|pvu:PHAVU_009G110500g|K09338 homeobox-leucine zipper protein | (RefSeq) hypothetical protein	--	--	Homeobox domain	Homeobox-leucine zipper protein ATHB-15 OS=Arabidopsis thaliana OX=3702 GN=ATHB-15 PE=1 SV=1	K	Transcription	PREDICTED: homeobox-leucine zipper protein ATHB-15-like [Gossypium hirsutum]
c94828.graph_c1	7	3	4	42	21	33	1.08	0.41	0.65	7.22	3.64	5.43	0.00148558	2.00127	up	--	--	Molecular Function: dTDP-glucose 4,6-dehydratase activity (GO:0008460);; Biological Process: nucleotide-sugar metabolic process (GO:0009225);; Molecular Function: UDP-glucose 4,6-dehydratase activity (GO:0050377);;	K12450|8.55906e-54|gmx:100785885|K12450 UDP-glucose 4,6-dehydratase [EC:4.2.1.76] | (RefSeq) trifunctional UDP-glucose 4,6-dehydratase/UDP-4-keto-6-deoxy-D-glucose 3,5-epimerase/UDP-4-keto-L-rhamnose-reductase RHM1-like	[G]	Carbohydrate transport and metabolism	--	Bifunctional dTDP-4-dehydrorhamnose 3,5-epimerase/dTDP-4-dehydrorhamnose reductase OS=Arabidopsis thaliana OX=3702 GN=NRS/ER PE=1 SV=1	M	Cell wall/membrane/envelope biogenesis	UDP-L-rhamnose synthase, partial [Camellia sinensis]
c86946.graph_c0	28	19	16	112	181	224	1.42	0.85	0.84	5.83	9.76	11.46	4.50632e-10	2.38156	up	[IR]	Lipid transport and metabolism ;; General function prediction only	Molecular Function: hydrolase activity, acting on ester bonds (GO:0016788);;	--	--	--	GDSL-like Lipase/Acylhydrolase	GDSL esterase/lipase At5g03610 OS=Arabidopsis thaliana OX=3702 GN=At5g03610 PE=2 SV=1	S	Function unknown	PREDICTED: GDSL esterase/lipase At5g03610 [Solanum tuberosum]
c98522.graph_c1	374	461	347	1265	1124	1221	11.85	13.26	11.33	40.76	37.9	40.04	1.0897e-12	1.00092	up	[M]	Cell wall/membrane/envelope biogenesis	--	K07277|0|thj:104799090|K07277 outer membrane protein insertion porin family | (RefSeq) outer envelope protein 80, chloroplastic	--	--	Surface antigen	Outer envelope protein 80, chloroplastic OS=Arabidopsis thaliana OX=3702 GN=OEP80 PE=2 SV=1	M	Cell wall/membrane/envelope biogenesis	PREDICTED: outer envelope protein 80, chloroplastic [Tarenaya hassleriana]
c94954.graph_c0	57	70	54	376	348	283	2.18	2.02	1.65	10.08	11.11	7.74	1.00356e-17	1.8484	up	[V]	Defense mechanisms	Biological Process: drug transmembrane transport (GO:0006855);; Molecular Function: drug transmembrane transporter activity (GO:0015238);; Molecular Function: antiporter activity (GO:0015297);; Cellular Component: integral component of membrane (GO:0016021);;	K03327|0|vvi:100262309|K03327 multidrug resistance protein, MATE family | (RefSeq) protein DETOXIFICATION 40	[R]	General function prediction only	MatE	Protein DETOXIFICATION 40 OS=Arabidopsis thaliana OX=3702 GN=DTX40 PE=1 SV=1	V	Defense mechanisms	multidrug and toxic extrusion transporter [Vaccinium corymbosum]
c84136.graph_c1	2	9	7	32	39	54	0.16	0.62	0.55	2.95	3.81	5.22	0.000386981	2.08007	up	--	--	--	--	[R]	General function prediction only	--	Uncharacterized mitochondrial protein AtMg00300 OS=Arabidopsis thaliana OX=3702 GN=AtMg00300 PE=4 SV=1	L	Replication, recombination and repair	Retrovirus-related Pol polyprotein from transposon TNT 1-94 [Apostasia shenzhenica]
c93277.graph_c2	232519	245695	202039	15150	14656	12489	11906.1	10768.8	10819.8	805.47	821.17	659.09	0	-4.61099	down	[Q]	Secondary metabolites biosynthesis, transport and catabolism	Molecular Function: iron ion binding (GO:0005506);; Biological Process: ethylene biosynthetic process (GO:0009693);; Molecular Function: 1-aminocyclopropane-1-carboxylate oxidase activity (GO:0009815);; Biological Process: fruit ripening (GO:0009835);; Molecular Function: L-ascorbic acid binding (GO:0031418);; Molecular Function: dioxygenase activity (GO:0051213);; Biological Process: oxidation-r…	K05933|2.13591e-118|pop:POPTR_0011s00970g|K05933 aminocyclopropanecarboxylate oxidase [EC:1.14.17.4] | (RefSeq) POPTRDRAFT_568162; aminocyclopropane carboxylate oxidase family protein	[QR]	--	non-haem dioxygenase in morphine synthesis N-terminal;; 2OG-Fe(II) oxygenase superfamily	1-aminocyclopropane-1-carboxylate oxidase OS=Diospyros kaki OX=35925 GN=DK-ACO1 PE=2 SV=1	S	Function unknown	ACC oxidase 5 [Actinidia chinensis]
c100452.graph_c0	182	134	97	690	579	644	9.62	6.53	5.43	35.35	29.91	35.17	1.14024e-12	1.58601	up	[H]	Coenzyme transport and metabolism	Cellular Component: membrane (GO:0016020);; Molecular Function: transferase activity, transferring alkyl or aryl (other than methyl) groups (GO:0016765);;	K09833|3.43163e-60|mdm:103414840|K09833 homogentisate phytyltransferase / homogentisate geranylgeranyltransferase [EC:2.5.1.115 2.5.1.116] | (RefSeq) homogentisate phytyltransferase 1, chloroplastic-like	--	--	UbiA prenyltransferase family	Probable homogentisate phytyltransferase 1, chloroplastic OS=Oryza sativa subsp. japonica OX=39947 GN=HPT1 PE=2 SV=1	H	Coenzyme transport and metabolism	isopentenyltransferase [Ginkgo biloba]
c93471.graph_c0	88	101	112	454	604	393	6.1	6.6	8.05	31.14	47.79	28.55	1.24336e-11	1.63319	up	--	--	Biological Process: amino acid transmembrane transport (GO:0003333);; Cellular Component: plasma membrane (GO:0005886);; Molecular Function: amino acid transmembrane transporter activity (GO:0015171);; Cellular Component: integral component of membrane (GO:0016021);; Biological Process: amino acid export (GO:0032973);; Biological Process: amino acid import (GO:0043090);; Biological Process: amino…	--	--	--	EamA-like transporter family	WAT1-related protein At1g21890 OS=Arabidopsis thaliana OX=3702 GN=At1g21890 PE=2 SV=1	S	Function unknown	PREDICTED: WAT1-related protein At1g21890 [Vitis vinifera]
c99570.graph_c0	2636	3095	2073	1536	1428	1609	88.1	91.18	71.85	51.88	50.81	54.14	1.12819e-21	-1.36521	down	[K]	Transcription	--	--	[R]	General function prediction only	Leucine Rich repeats (2 copies);; Leucine rich repeat;; Leucine Rich Repeat	Plant intracellular Ras-group-related LRR protein 3 OS=Oryza sativa subsp. japonica OX=39947 GN=IRL3 PE=2 SV=3	S	Function unknown	LRR domain containing protein [Trema orientalis]
c96811.graph_c0	1741	1880	1117	82	62	76	36.47	32.86	24.44	2.69	1.14	1.42	2.20109e-137	-4.993	down	[JO]	Translation, ribosomal structure and biogenesis ;; Posttranslational modification, protein turnover, chaperones	Molecular Function: procollagen-proline 4-dioxygenase activity (GO:0004656);; Molecular Function: iron ion binding (GO:0005506);; Cellular Component: endoplasmic reticulum membrane (GO:0005789);; Cellular Component: Golgi apparatus (GO:0005794);; Cellular Component: integral component of membrane (GO:0016021);; Biological Process: peptidyl-proline hydroxylation to 4-hydroxy-L-proline (GO:0018401)…	K00472|7.63015e-47|ath:AT4G33910|K00472 prolyl 4-hydroxylase [EC:1.14.11.2] | (RefSeq) 2-oxoglutarate (2OG) and Fe(II)-dependent oxygenase superfamily protein	[E]	Amino acid transport and metabolism	2OG-Fe(II) oxygenase superfamily;; 2OG-Fe(II) oxygenase superfamily	Probable prolyl 4-hydroxylase 9 OS=Arabidopsis thaliana OX=3702 GN=P4H9 PE=2 SV=1	S	Function unknown	hypothetical protein AALP_AA7G207100 [Arabis alpina]
c82080.graph_c0	21	20	15	80	63	63	2.22	1.86	1.66	9.22	7.49	6.98	0.00106848	1.23561	up	--	--	Cellular Component: integral component of membrane (GO:0016021);;	--	--	--	--	--	S	Function unknown	hypothetical protein F511_21478 [Dorcoceras hygrometricum]
c87045.graph_c0	19	56	25	307	289	371	0.81	2.09	1.1	13.35	13.15	15.96	1.92355e-17	2.65213	up	[M]	Cell wall/membrane/envelope biogenesis	--	--	--	--	Surface antigen	Outer envelope protein 80, chloroplastic OS=Arabidopsis thaliana OX=3702 GN=OEP80 PE=2 SV=1	M	Cell wall/membrane/envelope biogenesis	PREDICTED: outer envelope protein 80, chloroplastic [Juglans regia]
c95276.graph_c0	271	289	194	840	758	788	20.35	20.03	14.11	55.09	53.34	53.4	1.31311e-10	1.05269	up	--	--	--	--	--	--	--	--	S	Function unknown	PREDICTED: uncharacterized protein LOC100264843 isoform X2 [Vitis vinifera]
c84378.graph_c0	143	47	112	4	15	5	7.1	1.94	7.04	0.3	0.85	0.45	1.33321e-14	-4.08345	down	--	--	Molecular Function: peptidase activity (GO:0008233);;	--	[O]	Posttranslational modification, protein turnover, chaperones	Xylanase inhibitor C-terminal;; Xylanase inhibitor N-terminal	Basic 7S globulin 2 OS=Glycine max OX=3847 PE=1 SV=1	O	Posttranslational modification, protein turnover, chaperones	PREDICTED: basic 7S globulin-like [Juglans regia]
c86734.graph_c0	227	196	255	74	21	37	13.64	10.49	16.31	4.85	1.33	2.39	1.28711e-17	-2.95692	down	--	--	--	--	--	--	--	Transcription factor bHLH149 OS=Arabidopsis thaliana OX=3702 GN=BHLH149 PE=1 SV=1	K	Transcription	PREDICTED: transcription factor bHLH149-like [Nicotiana tomentosiformis]
c89422.graph_c1	1	5	5	25	36	28	0.03	0.42	0.23	0.99	1.43	1.03	0.000812925	2.22934	up	[K]	Transcription	Molecular Function: kinase activity (GO:0016301);;	K13420|8.30331e-95|aip:107622636|K13420 LRR receptor-like serine/threonine-protein kinase FLS2 [EC:2.7.11.1] | (RefSeq) probable LRR receptor-like serine/threonine-protein kinase At3g47570	--	--	Leucine rich repeat;; Leucine Rich repeats (2 copies);; Leucine rich repeat	Probable LRR receptor-like serine/threonine-protein kinase At3g47570 OS=Arabidopsis thaliana OX=3702 GN=At3g47570 PE=2 SV=1	S	Function unknown	probable LRR receptor-like serine/threonine-protein kinase At3g47570 isoform X1 [Arachis ipaensis]
c92504.graph_c0	13	13	14	159	40	25	1.42	1.66	2.05	25.27	7.6	4.73	0.00502082	1.70065	up	--	--	--	--	--	--	Remorin, C-terminal region	Remorin OS=Solanum tuberosum OX=4113 PE=1 SV=1	S	Function unknown	PREDICTED: remorin-like [Oryza brachyantha]
c100064.graph_c0	75	72	58	276	237	245	2.06	1.99	2.3	7.98	8.33	7.2	8.60237e-09	1.26302	up	--	--	--	--	--	--	GDP-fucose protein O-fucosyltransferase;; GDP-fucose protein O-fucosyltransferase	O-fucosyltransferase 13 OS=Arabidopsis thaliana OX=3702 GN=OFUT13 PE=2 SV=1	S	Function unknown	PREDICTED: uncharacterized protein At1g04910 isoform X3 [Malus domestica]
c95197.graph_c0	15	31	17	120	78	48	0.69	1.31	0.82	5.63	3.95	2.29	0.00239996	1.31182	up	--	--	Molecular Function: calcium ion binding (GO:0005509);; Molecular Function: calcium-dependent phospholipid binding (GO:0005544);;	--	[U]	Intracellular trafficking, secretion, and vesicular transport	Annexin	Annexin-like protein RJ4 OS=Fragaria ananassa OX=3747 PE=2 SV=2	S	Function unknown	annexin-like protein RJ4 isoform X2 [Quercus suber]
c101639.graph_c0	9	20	18	4115	2977	1974	0.36	0.71	0.8	170	128.33	80.69	7.5226e-112	6.84701	up	--	--	Molecular Function: oxidoreductase activity, acting on single donors with incorporation of molecular oxygen, incorporation of two atoms of oxygen (GO:0016702);; Biological Process: oxylipin biosynthetic process (GO:0031408);; Molecular Function: metal ion binding (GO:0046872);; Biological Process: oxidation-reduction process (GO:0055114);;	K00454|0|pmum:103341815|K00454 lipoxygenase [EC:1.13.11.12] | (RefSeq) linoleate 13S-lipoxygenase 2-1, chloroplastic-like	--	--	Lipoxygenase;; Lipoxygenase	Linoleate 13S-lipoxygenase 2-1, chloroplastic OS=Solanum tuberosum OX=4113 GN=LOX2.1 PE=1 SV=1	S	Function unknown	PREDICTED: linoleate 13S-lipoxygenase 2-1, chloroplastic-like [Prunus mume]
c98531.graph_c0	1658	1679	1193	1031	1005	1007	47.31	41.68	33.87	31.96	32.63	30.06	1.59654e-15	-1.17443	down	--	--	--	--	[R]	General function prediction only	Zinc finger C-x8-C-x5-C-x3-H type (and similar)	Zinc finger CCCH domain-containing protein 3 OS=Arabidopsis thaliana OX=3702 GN=At1g04990 PE=2 SV=1	S	Function unknown	PREDICTED: zinc finger CCCH domain-containing protein 3 [Vitis vinifera]
c73419.graph_c0	71	75	61	25	33	36	13.13	12.36	11.96	5.26	7.06	7.17	2.13251e-07	-1.71102	down	--	--	Biological Process: phosphorelay signal transduction system (GO:0000160);; Molecular Function: DNA binding (GO:0003677);; Molecular Function: transcription factor activity, sequence-specific DNA binding (GO:0003700);; Cellular Component: nucleus (GO:0005634);; Biological Process: regulation of transcription, DNA-templated (GO:0006355);;	K14491|4.00192e-20|mdm:103452804|K14491 two-component response regulator ARR-B family | (RefSeq) two-component response regulator ARR1-like	[K]	Transcription	--	Two-component response regulator ARR2 OS=Arabidopsis thaliana OX=3702 GN=ARR2 PE=1 SV=1	T	Signal transduction mechanisms	PREDICTED: two-component response regulator ARR1-like [Nicotiana sylvestris]
c103952.graph_c0	816	528	646	165	182	146	37.83	19.35	32.43	6.15	7.48	4.52	2.0077e-30	-2.62155	down	--	--	--	--	[S]	Function unknown	--	--	S	Function unknown	PREDICTED: protein FAM135B-like [Nicotiana attenuata]
c93192.graph_c0	5	3	3	22	27	41	0.12	0.06	0.08	0.55	0.71	1.02	0.000717815	2.24706	up	--	--	--	--	[R]	General function prediction only	PPR repeat;; PPR repeat family;; PPR repeat;; Pentatricopeptide repeat domain	Pentatricopeptide repeat-containing protein At4g35130, chloroplastic OS=Arabidopsis thaliana OX=3702 GN=PCMP-H27 PE=3 SV=1	S	Function unknown	PREDICTED: putative pentatricopeptide repeat-containing protein At3g01580 [Vitis vinifera]
c78550.graph_c0	169	136	149	123	90	94	14.4	10.2	13.27	11.06	8.33	8.25	1.39542e-06	-1.18391	down	--	--	Biological Process: post-embryonic development (GO:0009791);; Biological Process: fruit development (GO:0010154);; Biological Process: single organism reproductive process (GO:0044702);; Biological Process: phyllome development (GO:0048827);;	K11789|4.40022e-80|vvi:100254299|K11789 HIV-1 Vpr-binding protein | (RefSeq) DDB1- and CUL4-associated factor homolog 1	[D]	Cell cycle control, cell division, chromosome partitioning	--	DDB1- and CUL4-associated factor homolog 1 OS=Arabidopsis thaliana OX=3702 GN=DCAF1 PE=1 SV=2	S	Function unknown	PREDICTED: DDB1- and CUL4-associated factor homolog 1 [Vitis vinifera]
c98959.graph_c0	574	548	462	50	47	46	17.51	14.54	15.15	2.21	1.51	2.2	3.75974e-90	-4.05519	down	[J]	Translation, ribosomal structure and biogenesis	Cellular Component: cytosol (GO:0005829);; Molecular Function: zinc ion binding (GO:0008270);; Biological Process: RNA modification (GO:0009451);; Molecular Function: guanosine deaminase activity (GO:0047974);;	--	[F]	Nucleotide transport and metabolism	MafB19-like deaminase;; Cytidine and deoxycytidylate deaminase zinc-binding region	--	FJ	--	uncharacterized protein LOC111909680 [Lactuca sativa]
c101504.graph_c0	609	676	557	2398	2002	2219	20.19	19.76	19.29	74.85	66.48	69.62	3.05679e-21	1.229	up	--	--	Cellular Component: nuclear pore (GO:0005643);; Cellular Component: nucleoplasm (GO:0005654);; Cellular Component: cytosol (GO:0005829);; Biological Process: NLS-bearing protein import into nucleus (GO:0006607);; Molecular Function: nuclear localization sequence binding (GO:0008139);; Molecular Function: protein transporter activity (GO:0008565);;	--	[U]	Intracellular trafficking, secretion, and vesicular transport	Armadillo/beta-catenin-like repeat;; Importin beta binding domain;; HEAT-like repeat;; HEAT repeats;; HEAT repeat;; Atypical Arm repeat	Importin subunit alpha-2 OS=Arabidopsis thaliana OX=3702 GN=IMPA2 PE=1 SV=1	U	Intracellular trafficking, secretion, and vesicular transport	Armadillo [Corchorus olitorius]
c91902.graph_c0	1289	1310	1071	762	663	740	104.95	96.94	93.02	65.78	57.88	61.59	3.03595e-23	-1.369	down	--	--	Biological Process: protein peptidyl-prolyl isomerization (GO:0000413);; Molecular Function: peptidyl-prolyl cis-trans isomerase activity (GO:0003755);; Biological Process: protein folding (GO:0006457);; Cellular Component: integral component of membrane (GO:0016021);;	--	[O]	Posttranslational modification, protein turnover, chaperones	--	Peptidyl-prolyl cis-trans isomerase CYP21-4 OS=Arabidopsis thaliana OX=3702 GN=CYP21-4 PE=2 SV=1	O	Posttranslational modification, protein turnover, chaperones	hypothetical protein GLYMA_10G206100 [Glycine max]
c95230.graph_c1	804	835	725	304	234	271	43.59	38.34	39.46	14.93	12.03	12.91	2.43961e-45	-2.15567	down	--	--	Cellular Component: endosome (GO:0005768);; Cellular Component: vacuolar membrane (GO:0005774);; Cellular Component: trans-Golgi network (GO:0005802);; Molecular Function: S-adenosylmethionine-dependent methyltransferase activity (GO:0008757);; Cellular Component: integral component of membrane (GO:0016021);; Biological Process: methylation (GO:0032259);;	--	--	--	Putative S-adenosyl-L-methionine-dependent methyltransferase;; Putative S-adenosyl-L-methionine-dependent methyltransferase	Probable methyltransferase PMT28 OS=Arabidopsis thaliana OX=3702 GN=At1g19430 PE=2 SV=1	S	Function unknown	PREDICTED: probable methyltransferase PMT28 isoform X1 [Juglans regia]
c101015.graph_c1	21	34	17	261	299	214	0.66	0.9	0.55	7.46	8.79	5.93	9.73623e-22	2.78778	up	[QV]	Secondary metabolites biosynthesis, transport and catabolism ;; Defense mechanisms	Molecular Function: monooxygenase activity (GO:0004497);; Molecular Function: iron ion binding (GO:0005506);; Biological Process: multicellular organism development (GO:0007275);; Biological Process: brassinosteroid homeostasis (GO:0010268);; Cellular Component: integral component of membrane (GO:0016021);; Biological Process: sterol metabolic process (GO:0016125);; Biological Process: brassinost…	--	[QI]	--	Cytochrome P450	Abscisic acid 8&apos;-hydroxylase 3 OS=Oryza sativa subsp. indica OX=39946 GN=CYP707A7 PE=3 SV=1	Q	Secondary metabolites biosynthesis, transport and catabolism	ABA 8&apos;-hydroxylase [Camellia sinensis]
c100940.graph_c1	1057	1118	803	560	466	591	48.25	44.11	37.73	25.2	25.15	28.18	1.00848e-19	-1.47888	down	--	--	Cellular Component: lysosomal membrane (GO:0005765);; Biological Process: signal peptide processing (GO:0006465);; Biological Process: pollen development (GO:0009555);; Biological Process: pollen germination (GO:0009846);; Cellular Component: Golgi-associated vesicle membrane (GO:0030660);; Biological Process: membrane protein proteolysis (GO:0033619);; Molecular Function: aspartic endopeptidase …	K09595|0|tcc:TCM_040944|K09595 minor histocompatibility antigen H13 [EC:3.4.23.-] | (RefSeq) Signal peptide peptidase isoform 1	[S]	Function unknown	Signal peptide peptidase;; Signal-peptide peptidase, presenilin aspartyl protease	Signal peptide peptidase OS=Arabidopsis thaliana OX=3702 GN=SPP PE=2 SV=1	U	Intracellular trafficking, secretion, and vesicular transport	PREDICTED: signal peptide peptidase [Ziziphus jujuba]
c91984.graph_c0	41	52	26	154	119	147	2.72	3.08	1.49	12.72	9.23	11.45	4.92584e-05	1.20475	up	--	--	Molecular Function: serine-type endopeptidase activity (GO:0004252);; Biological Process: signal peptide processing (GO:0006465);; Biological Process: protein processing involved in protein targeting to mitochondrion (GO:0006627);; Biological Process: mitochondrial respiratory chain complex assembly (GO:0033108);; Cellular Component: mitochondrial inner membrane peptidase complex (GO:0042720);;	K09648|1.34814e-28|rcu:8267517|K09648 mitochondrial inner membrane protease subunit 2 [EC:3.4.21.-] | (RefSeq) mitochondrial inner membrane protease subunit 2	[OU]	--	--	--	U	Intracellular trafficking, secretion, and vesicular transport	Peptidase S26A [Macleaya cordata]
c83353.graph_c0	53	58	73	222	197	215	5.11	4.93	7.38	22.79	20.74	21.49	8.14676e-06	1.14684	up	--	--	Molecular Function: DNA binding (GO:0003677);; Cellular Component: nucleus (GO:0005634);; Biological Process: regulation of transcription, DNA-templated (GO:0006355);; Biological Process: auxin-activated signaling pathway (GO:0009734);;	--	--	--	B3 DNA binding domain	Auxin response factor 16 OS=Arabidopsis thaliana OX=3702 GN=ARF16 PE=1 SV=1	K	Transcription	auxin response factor 18 isoform X4 [Prunus persica]
c102574.graph_c0	2447	2881	2263	1023	875	1220	39.15	39.11	37.2	16.42	14.93	19.81	2.38235e-30	-1.87867	down	[N]	Cell motility	Cellular Component: integral component of membrane (GO:0016021);; Molecular Function: cellulose synthase (UDP-forming) activity (GO:0016760);; Biological Process: cellulose biosynthetic process (GO:0030244);; Biological Process: cell wall organization (GO:0071555);;	K20924|0|vvi:100261385|K20924 cellulose synthase-like protein [EC:2.4.1.-] | (RefSeq) cellulose synthase-like protein D3	--	--	Cellulose synthase;; Glycosyl transferase family group 2;; Glycosyl transferase family 2;; RING/Ubox like zinc-binding domain	Cellulose synthase-like protein D2 OS=Arabidopsis thaliana OX=3702 GN=CSLD2 PE=3 SV=1	M	Cell wall/membrane/envelope biogenesis	Cellulose synthase [Corchorus olitorius]
c90234.graph_c0	286	360	301	1582	1142	1134	16.85	19.07	18.18	100.65	86.97	79.09	7.46221e-18	1.40014	up	--	--	Molecular Function: calcium-dependent cysteine-type endopeptidase activity (GO:0004198);; Molecular Function: calcium ion binding (GO:0005509);; Cellular Component: cytoplasm (GO:0005737);; Biological Process: proteolysis (GO:0006508);;	K13448|8.3078e-41|pmum:103342432|K13448 calcium-binding protein CML | (RefSeq) probable calcium-binding protein CML49	[T]	Signal transduction mechanisms	--	Probable calcium-binding protein CML49 OS=Arabidopsis thaliana OX=3702 GN=CML49 PE=2 SV=1	S	Function unknown	PREDICTED: probable calcium-binding protein CML49 [Prunus mume]
c103538.graph_c0	670	654	505	455	321	273	18.39	15.08	14.21	12.41	8.8	7.79	1.61575e-13	-1.41604	down	--	--	--	--	[R]	General function prediction only	Late exocytosis, associated with Golgi transport;; Cytosolic domain of 10TM putative phosphate transporter;; Calcium-dependent channel, 7TM region, putative phosphate;; Calcium-dependent channel, 7TM region, putative phosphate;; Cytosolic domain of 10TM putative phosphate transporter	CSC1-like protein At1g32090 OS=Arabidopsis thaliana OX=3702 GN=At1g32090 PE=1 SV=1	S	Function unknown	Calcium-dependent channel [Parasponia andersonii]
c99548.graph_c0	16	5	21	76	63	67	0.49	0.14	0.68	2.39	2.07	2.09	0.00121327	1.57229	up	--	;;	--	--	[T]	Signal transduction mechanisms	Protein tyrosine kinase;; Protein kinase domain	Serine/threonine-protein kinase STY17 OS=Arabidopsis thaliana OX=3702 GN=STY17 PE=1 SV=1	T	Signal transduction mechanisms	PREDICTED: probable LIM domain-containing serine/threonine-protein kinase DDB_G0287001 [Ziziphus jujuba]
c103403.graph_c0	354	469	349	297	208	201	5.77	5.92	4.75	4.51	3.24	3.02	4.83364e-13	-1.33841	down	--	--	--	K12604|0|vvi:100256945|K12604 CCR4-NOT transcription complex subunit 1 | (RefSeq) CCR4-NOT transcription complex subunit 1	[K]	Transcription	CCR4-NOT transcription complex subunit 1 CAF1-binding domain;; CCR4-NOT transcription complex subunit 1 TTP binding domain;; Domain of unknown function (DUF3819);; CCR4-NOT transcription complex subunit 1 HEAT repeat;; CCR4-Not complex component, Not1	--	K	Transcription	PREDICTED: CCR4-NOT transcription complex subunit 1 [Vitis vinifera]
c97111.graph_c0	393	275	311	27	41	30	12.74	10.58	9.65	0.74	1.67	0.65	7.44749e-45	-3.8914	down	[V]	Defense mechanisms	Molecular Function: ATP binding (GO:0005524);; Cellular Component: integral component of membrane (GO:0016021);; Molecular Function: ATPase activity, coupled to transmembrane movement of substances (GO:0042626);; Biological Process: transmembrane transport (GO:0055085);;	K05658|0|vvi:100257018|K05658 ATP-binding cassette, subfamily B (MDR/TAP), member 1 [EC:3.6.3.44] | (RefSeq) putative multidrug resistance protein	[Q]	Secondary metabolites biosynthesis, transport and catabolism	ABC transporter transmembrane region;; ABC transporter;; ABC transporter;; ABC transporter;; ABC transporter transmembrane region	Putative multidrug resistance protein OS=Oryza sativa subsp. japonica OX=39947 GN=Os02g0190300 PE=3 SV=1	V	Defense mechanisms	PREDICTED: putative multidrug resistance protein [Vitis vinifera]
c96102.graph_c1	529	952	711	33	34	15	68.87	110.6	94.77	3.79	3.36	1.17	5.67725e-83	-5.27841	down	--	--	Molecular Function: pectate lyase activity (GO:0030570);; Biological Process: pectin catabolic process (GO:0045490);; Molecular Function: metal ion binding (GO:0046872);;	K01728|6.92519e-39|atr:18441978|K01728 pectate lyase [EC:4.2.2.2] | (RefSeq) probable pectate lyase 18	--	--	--	Probable pectate lyase P18 OS=Solanum lycopersicum OX=4081 GN=9612 PE=2 SV=1	G	Carbohydrate transport and metabolism	unknown [Lotus japonicus]
c103971.graph_c0	752	395	487	1504	1742	2203	13.17	4.42	6.47	12.32	15.48	20.38	6.36795e-05	1.10274	up	[IR]	Lipid transport and metabolism ;; General function prediction only	--	K00469|1.85267e-155|jcu:105631515|K00469 inositol oxygenase [EC:1.13.99.1] | (RefSeq) inositol oxygenase 1-like	[R]	General function prediction only	Myo-inositol oxygenase;; gag-polypeptide of LTR copia-type	Inositol oxygenase 1 OS=Arabidopsis thaliana OX=3702 GN=MIOX1 PE=2 SV=1	S	Function unknown	PREDICTED: inositol oxygenase 1-like [Juglans regia]
c103161.graph_c0	736	869	638	421	337	342	13.81	14.38	12.49	7.94	6.72	6.53	1.18289e-29	-1.63244	down	[T]	Signal transduction mechanisms	Molecular Function: ATP binding (GO:0005524);; Cellular Component: plasma membrane (GO:0005886);; Biological Process: drug transmembrane transport (GO:0006855);; Molecular Function: xenobiotic-transporting ATPase activity (GO:0008559);; Cellular Component: integral component of membrane (GO:0016021);; Biological Process: xenobiotic transport (GO:0042908);;	--	[Q]	Secondary metabolites biosynthesis, transport and catabolism	ABC transporter	ABC transporter G family member 28 OS=Arabidopsis thaliana OX=3702 GN=ABCG28 PE=3 SV=1	V	Defense mechanisms	ABC transporter G family member 28-like isoform X1 [Hevea brasiliensis]
c95391.graph_c0	68	64	151	538	360	357	2.76	2.31	6.35	22.77	15.79	14.81	3.42514e-05	1.44725	up	[T]	Signal transduction mechanisms	Molecular Function: nucleotide binding (GO:0000166);; Molecular Function: protein kinase activity (GO:0004672);; Biological Process: phosphorylation (GO:0016310);;	--	[T]	Signal transduction mechanisms	Protein tyrosine kinase;; Protein kinase domain	Serine/threonine-protein kinase-like protein At1g28390 OS=Arabidopsis thaliana OX=3702 GN=At1g28390 PE=2 SV=1	T	Signal transduction mechanisms	unnamed protein product, partial [Vitis vinifera]
c93546.graph_c0	1064	1072	854	599	536	529	58.63	52.85	49.05	32.4	32.48	30.91	4.64431e-26	-1.45355	down	--	--	--	--	--	--	--	--	S	Function unknown	uncharacterized protein LOC112002860 [Quercus suber]
c78895.graph_c0	9	8	3	32	34	74	1.05	0.86	0.37	4.04	4.37	9.03	0.000418975	2.09873	up	--	--	--	--	--	--	--	Transcription factor TCP11 OS=Arabidopsis thaliana OX=3702 GN=TCP11 PE=1 SV=1	K	Transcription	PREDICTED: transcription factor TCP11 [Vitis vinifera]
c90483.graph_c0	561	514	305	103	71	73	13.66	10.94	7.46	2.57	1.83	2.06	1.03464e-37	-3.06056	down	--	--	--	K09419|2.5019e-92|pper:PRUPE_ppa015602mg|K09419 heat shock transcription factor, other eukaryote | (RefSeq) hypothetical protein	[K]	Transcription	HSF-type DNA-binding	Heat stress transcription factor A-3 OS=Arabidopsis thaliana OX=3702 GN=HSFA3 PE=1 SV=2	K	Transcription	Heat shock factor (HSF)-type, DNA-binding protein [Corchorus olitorius]
c88275.graph_c0	3287	4155	3003	2917	2209	1923	69.25	77.41	65.89	61.49	48.16	40.15	7.96029e-15	-1.1773	down	[G]	Carbohydrate transport and metabolism	Molecular Function: sugar:proton symporter activity (GO:0005351);; Molecular Function: glucose transmembrane transporter activity (GO:0005355);; Cellular Component: integral component of plasma membrane (GO:0005887);; Cellular Component: plant-type vacuole membrane (GO:0009705);; Biological Process: proton transport (GO:0015992);; Molecular Function: 2-alkenal reductase [NAD(P)] activity (GO:0032…	--	[R]	General function prediction only	Sugar (and other) transporter;; Major Facilitator Superfamily	Monosaccharide-sensing protein 2 OS=Arabidopsis thaliana OX=3702 GN=MSSP2 PE=1 SV=2	G	Carbohydrate transport and metabolism	PREDICTED: monosaccharide-sensing protein 2 [Vitis vinifera]
c82033.graph_c0	1115	1050	744	11	1	0	163.74	136.91	115.36	1.15	0.21	0	2.37043e-12	-6.75796	down	[R]	General function prediction only	Cellular Component: membrane (GO:0016020);;	--	--	--	Stigma-specific protein, Stig1	Stigma-specific STIG1-like protein 1 OS=Arabidopsis thaliana OX=3702 GN=At4g26880 PE=3 SV=1	S	Function unknown	hypothetical protein POPTR_0004s00850g [Populus trichocarpa]
c87241.graph_c0	327	44	245	0	0	0	16.37	1.91	12.8	0	0	0	3.67564e-12	-7.25745	down	--	--	Cellular Component: integral component of membrane (GO:0016021);;	--	--	--	Nucleotide-diphospho-sugar transferase	Uncharacterized protein At1g28695 OS=Arabidopsis thaliana OX=3702 GN=At1g28695 PE=2 SV=1	S	Function unknown	PREDICTED: uncharacterized protein At1g28695-like [Nicotiana sylvestris]
c86135.graph_c0	104	115	99	435	403	533	10.01	9.76	9.99	44.59	42.36	53.24	1.74341e-12	1.49029	up	[J]	Translation, ribosomal structure and biogenesis	Molecular Function: structural constituent of ribosome (GO:0003735);; Cellular Component: ribosome (GO:0005840);; Cellular Component: chloroplast thylakoid (GO:0009534);; Cellular Component: chloroplast stroma (GO:0009570);; Cellular Component: chloroplast envelope (GO:0009941);; Biological Process: plastid translation (GO:0032544);;	K02961|1.54408e-46|jcu:105635007|K02961 small subunit ribosomal protein S17 | (RefSeq) 30S ribosomal protein S17, chloroplastic	[J]	Translation, ribosomal structure and biogenesis	Ribosomal protein S17	30S ribosomal protein S17, chloroplastic OS=Arabidopsis thaliana OX=3702 GN=RPS17 PE=1 SV=1	J	Translation, ribosomal structure and biogenesis	30S ribosomal protein S17, chloroplastic [Jatropha curcas]
c100767.graph_c0	0	2	3	76	78	64	0	0.04	0.07	2.52	1.95	1.59	1.02564e-11	4.43027	up	[M]	Cell wall/membrane/envelope biogenesis	Molecular Function: protein kinase activity (GO:0004672);; Molecular Function: ATP binding (GO:0005524);; Biological Process: protein phosphorylation (GO:0006468);; Cellular Component: integral component of membrane (GO:0016021);;	--	--	--	Protein kinase domain;; Protein tyrosine kinase;; Leucine rich repeat;; Leucine rich repeat N-terminal domain;; Leucine Rich repeats (2 copies)	Probable LRR receptor-like serine/threonine-protein kinase At4g37250 OS=Arabidopsis thaliana OX=3702 GN=At4g37250 PE=2 SV=1	T	Signal transduction mechanisms	probable LRR receptor-like serine/threonine-protein kinase At4g37250 [Olea europaea var. sylvestris]
c99611.graph_c0	15658	15998	12555	9281	9328	11873	2515.78	2265.97	2111.75	1775.66	1780.26	2165.59	1.25821e-11	-1.13297	down	--	--	Cellular Component: extracellular region (GO:0005576);; Cellular Component: cell wall (GO:0005618);; Biological Process: plant-type cell wall organization (GO:0009664);; Biological Process: unidimensional cell growth (GO:0009826);; Cellular Component: integral component of membrane (GO:0016021);; Biological Process: primary root development (GO:0080022);;	--	--	--	--	Expansin-A1 OS=Arabidopsis thaliana OX=3702 GN=EXPA1 PE=2 SV=1	G	Carbohydrate transport and metabolism	alpha-expansin [Actinidia chinensis]
c95697.graph_c0	229	223	162	718	683	734	10.41	8.97	7.78	33.5	35	33.48	9.73729e-12	1.186	up	[J]	Translation, ribosomal structure and biogenesis	Biological Process: maturation of LSU-rRNA (GO:0000470);; Molecular Function: RNA binding (GO:0003723);; Cellular Component: mitochondrion (GO:0005739);; Biological Process: translation (GO:0006412);; Cellular Component: cytosolic large ribosomal subunit (GO:0022625);;	K02863|4.50155e-70|spen:107005184|K02863 large subunit ribosomal protein L1 | (RefSeq) 50S ribosomal protein L1, chloroplastic	[J]	Translation, ribosomal structure and biogenesis	--	50S ribosomal protein L1, chloroplastic OS=Arabidopsis thaliana OX=3702 GN=RPL1 PE=1 SV=1	J	Translation, ribosomal structure and biogenesis	50S ribosomal protein L1, chloroplastic-like isoform X2 [Manihot esculenta]
c101795.graph_c0	0	4	3	19	26	19	0	0.12	0.1	0.61	0.89	0.62	0.00305207	2.3166	up	--	--	--	--	[R]	General function prediction only	PPR repeat;; PPR repeat family;; PPR repeat;; Pentatricopeptide repeat domain;; PPR repeat family;; PPR repeat;; PPR repeat	Putative pentatricopeptide repeat-containing protein At3g49142 OS=Arabidopsis thaliana OX=3702 GN=PCMP-H77 PE=3 SV=1	S	Function unknown	PREDICTED: pentatricopeptide repeat-containing protein At3g12770 [Vitis vinifera]
c95446.graph_c0	152	178	80	107	63	64	9.69	9.81	5.17	7.12	4.43	3.56	7.12374e-06	-1.38905	down	[VI]	Defense mechanisms ;; Lipid transport and metabolism	Molecular Function: glutathione peroxidase activity (GO:0004602);; Cellular Component: nucleus (GO:0005634);; Cellular Component: cytosol (GO:0005829);; Biological Process: response to oxidative stress (GO:0006979);; Biological Process: oxidation-reduction process (GO:0055114);; Biological Process: cellular oxidant detoxification (GO:0098869);;	K00432|4.35573e-59|vvi:100254672|K00432 glutathione peroxidase [EC:1.11.1.9] | (RefSeq) probable glutathione peroxidase 8	[O]	Posttranslational modification, protein turnover, chaperones	Glutathione peroxidase	Probable glutathione peroxidase 8 OS=Arabidopsis thaliana OX=3702 GN=GPX8 PE=2 SV=1	O	Posttranslational modification, protein turnover, chaperones	PREDICTED: probable glutathione peroxidase 8 isoform X2 [Vitis vinifera]
c88672.graph_c0	325	199	183	142	190	147	16.81	8.82	9.77	7.52	10.57	7.58	3.41989e-05	-1.16269	down	--	--	--	--	[E]	Amino acid transport and metabolism	FACT complex subunit SPT16 N-terminal lobe domain	FACT complex subunit SPT16 OS=Arabidopsis thaliana OX=3702 GN=SPT16 PE=1 SV=1	K	Transcription	PREDICTED: FACT complex subunit SPT16-like [Nelumbo nucifera]
c103195.graph_c0	8	12	7	110	81	66	0.19	0.3	0.17	3.03	2.31	1.73	2.71287e-09	2.55379	up	[T]	Signal transduction mechanisms	Molecular Function: nucleotide binding (GO:0000166);; Molecular Function: protein serine/threonine kinase activity (GO:0004674);; Cellular Component: plasma membrane (GO:0005886);; Biological Process: protein phosphorylation (GO:0006468);;	K04733|0|vvi:100257449|K04733 interleukin-1 receptor-associated kinase 4 [EC:2.7.11.1] | (RefSeq) putative receptor protein kinase ZmPK1	--	--	Protein kinase domain;; Protein tyrosine kinase;; D-mannose binding lectin;; S-locus glycoprotein domain;; PAN-like domain	Putative receptor protein kinase ZmPK1 OS=Zea mays OX=4577 GN=PK1 PE=2 SV=2	T	Signal transduction mechanisms	PREDICTED: putative receptor protein kinase ZmPK1 [Juglans regia]
c85941.graph_c2	197	209	171	4342	5700	13524	8.57	7.92	8.87	380.29	546.94	1302.84	2.19252e-16	4.51593	up	[E]	Amino acid transport and metabolism	Molecular Function: arginase activity (GO:0004053);; Molecular Function: metal ion binding (GO:0046872);;	K01476|6.47761e-71|nnu:104602265|K01476 arginase [EC:3.5.3.1] | (RefSeq) arginase 1, mitochondrial	[E]	Amino acid transport and metabolism	Arginase family;; Arginase family;; Arginase family	Arginase 1, mitochondrial OS=Arabidopsis thaliana OX=3702 GN=ARGAH1 PE=1 SV=1	E	Amino acid transport and metabolism	unnamed protein product [Coffea canephora]
c86849.graph_c0	5	0	1	42	28	18	0.16	0	0.04	1.35	0.98	0.57	0.000264255	2.85771	up	--	--	--	--	[R]	General function prediction only	PPR repeat;; PPR repeat family;; PPR repeat;; Pentatricopeptide repeat domain;; Tetratricopeptide repeat;; PPR repeat family;; PPR repeat;; PPR repeat	Pentatricopeptide repeat-containing protein At1g11290, chloroplastic OS=Arabidopsis thaliana OX=3702 GN=PCMP-H40 PE=2 SV=1	S	Function unknown	unnamed protein product, partial [Vitis vinifera]
c86553.graph_c0	1148	1211	1263	17	0	1	44.7	38.01	50.82	0.58	0	0.03	7.27715e-08	-5.8352	down	[J]	Translation, ribosomal structure and biogenesis	Molecular Function: nucleotide binding (GO:0000166);; Molecular Function: nucleic acid binding (GO:0003676);;	--	[R]	General function prediction only	RNA recognition motif. (a.k.a. RRM, RBD, or RNP domain)	Probable RNA-binding protein ARP1 OS=Arabidopsis thaliana OX=3702 GN=ARP1 PE=2 SV=1	S	Function unknown	probable RNA-binding protein ARP1 isoform X2 [Durio zibethinus]
c100327.graph_c0	3639	4135	3665	2645	1946	2483	112.65	110.93	116.61	81.2	62.22	76.29	6.54542e-19	-1.30586	down	[G]	Carbohydrate transport and metabolism	Biological Process: carbohydrate metabolic process (GO:0005975);; Molecular Function: oxidoreductase activity, acting on the CH-OH group of donors, quinone or similar compound as acceptor (GO:0016901);; Molecular Function: quinone binding (GO:0048038);; Biological Process: oxidation-reduction process (GO:0055114);;	--	--	--	Nodulin-like;; Glucose / Sorbosone dehydrogenase	HIPL1 protein OS=Arabidopsis thaliana OX=3702 GN=HIPL1 PE=1 SV=2	G	Carbohydrate transport and metabolism	HIPL1 protein-like isoform X1 [Durio zibethinus]
c102191.graph_c0	2365	1851	1435	1217	841	804	53.13	36.25	33.31	27.72	19.74	17.9	4.8568e-15	-1.59492	down	--	--	--	--	[S]	Function unknown	PAP2 superfamily C-terminal	Phosphatidylinositol:ceramide inositolphosphotransferase 2 OS=Arabidopsis thaliana OX=3702 GN=IPCS2 PE=2 SV=1	S	Function unknown	phosphatidylinositol:ceramide inositolphosphotransferase 1 [Sesamum indicum]
c99227.graph_c0	24	25	13	110	110	114	0.91	0.77	0.42	3.41	3.19	3.56	1.05176e-07	1.79604	up	--	--	--	--	--	--	--	Multiple organellar RNA editing factor 3, mitochondrial OS=Arabidopsis thaliana OX=3702 GN=MORF3 PE=1 SV=1	S	Function unknown	PREDICTED: multiple organellar RNA editing factor 3, mitochondrial [Erythranthe guttata]
c100304.graph_c0	305	264	211	130	82	74	11.48	9.38	9.24	5.72	4.22	3.66	2.1438e-17	-2.05301	down	[E]	Amino acid transport and metabolism	--	--	[E]	Amino acid transport and metabolism	FACT complex subunit SPT16 N-terminal lobe domain;; Metallopeptidase family M24	FACT complex subunit SPT16 OS=Oryza sativa subsp. japonica OX=39947 GN=SPT16 PE=2 SV=2	K	Transcription	hypothetical protein VITISV_017318 [Vitis vinifera]
c87010.graph_c0	3	4	5	40	17	21	0.08	0.33	0.15	1.65	0.5	0.64	0.00535853	1.89894	up	--	--	--	--	[S]	Function unknown	Armadillo/beta-catenin-like repeat;; HEAT repeat;; V-ATPase subunit H;; Armadillo-like	--	U	Intracellular trafficking, secretion, and vesicular transport	protein CELLULOSE SYNTHASE INTERACTIVE 1-like [Cajanus cajan]
c90982.graph_c0	24	15	24	172	164	83	0.95	0.53	1.05	6.99	6.94	3.5	1.25693e-07	2.03695	up	--	--	--	--	--	--	Cotton fibre expressed protein	--	S	Function unknown	formin BNI1-like [Sesamum indicum]
c75100.graph_c0	80	412	317	84	77	98	13.6	82.73	75.58	16.51	15.9	23.12	0.00102998	-2.08411	down	--	--	--	--	--	--	Hydrophobic seed protein;; Probable lipid transfer	36.4 kDa proline-rich protein OS=Solanum lycopersicum OX=4081 GN=TPRP-F1 PE=2 SV=1	S	Function unknown	PREDICTED: 36.4 kDa proline-rich protein [Vitis vinifera]
c86321.graph_c0	74	46	80	493	358	519	6.24	3.48	7.14	43.73	33.13	45.86	5.69643e-14	2.10774	up	--	--	--	--	[K]	Transcription	Myb/SANT-like DNA-binding domain;; Myb-like DNA-binding domain	Trihelix transcription factor PTL OS=Arabidopsis thaliana OX=3702 GN=PTL PE=2 SV=1	K	Transcription	PREDICTED: trihelix transcription factor GTL2 [Vitis vinifera]
c99111.graph_c0	708	770	455	491	451	463	30.7	29.03	19.51	21.35	20.48	19.25	5.47714e-09	-1.05261	down	--	--	--	--	--	--	Plant protein 1589 of unknown function (A_thal_3526)	--	S	Function unknown	uncharacterized protein LOC105634412 [Jatropha curcas]
c82564.graph_c0	3	4	6	43	55	38	0.19	0.22	0.4	2.82	3.74	2.45	5.24102e-06	2.61015	up	[P]	Inorganic ion transport and metabolism	Cellular Component: integral component of plasma membrane (GO:0005887);; Biological Process: response to aluminum ion (GO:0010044);; Molecular Function: ion transmembrane transporter activity (GO:0015075);; Biological Process: ion transmembrane transport (GO:0034220);;	K02069|2.83403e-160|jcu:105642136|K02069 putative ABC transport system permease protein | (RefSeq) protein ALUMINUM SENSITIVE 3	--	--	Uncharacterised protein family (UPF0014)	Protein ALUMINUM SENSITIVE 3 OS=Arabidopsis thaliana OX=3702 GN=ALS3 PE=1 SV=1	S	Function unknown	PREDICTED: protein ALUMINUM SENSITIVE 3-like [Populus euphratica]
c96438.graph_c4	1871	2355	1967	10563	10289	11722	71.24	76.82	78.09	405.48	412.11	438.77	1.98572e-37	1.7827	up	[C]	Energy production and conversion	Molecular Function: malate dehydrogenase (decarboxylating) (NAD+) activity (GO:0004471);; Biological Process: malate metabolic process (GO:0006108);; Molecular Function: metal ion binding (GO:0046872);; Molecular Function: NAD binding (GO:0051287);; Biological Process: oxidation-reduction process (GO:0055114);;	K00029|0|tcc:TCM_034707|K00029 malate dehydrogenase (oxaloacetate-decarboxylating)(NADP+) [EC:1.1.1.40] | (RefSeq) NADP-dependent malic enzyme	[C]	Energy production and conversion	Malic enzyme, NAD binding domain;; Malic enzyme, N-terminal domain	NADP-dependent malic enzyme OS=Populus trichocarpa OX=3694 PE=2 SV=3	C	Energy production and conversion	NADP-dependent malic enzyme [Theobroma cacao]
c97798.graph_c0	28	34	31	126	78	101	0.9	1.38	0.84	4.93	3.53	4.11	0.0010909	1.07404	up	[A]	RNA processing and modification	Molecular Function: hydrolase activity (GO:0016787);;	K12603|5.2666e-175|pxb:103931121|K12603 CCR4-NOT transcription complex subunit 6 [EC:3.1.13.4] | (RefSeq) carbon catabolite repressor protein 4 homolog 4	[K]	Transcription	Endonuclease/Exonuclease/phosphatase family	Carbon catabolite repressor protein 4 homolog 4 OS=Arabidopsis thaliana OX=3702 GN=CCR4-4 PE=1 SV=1	A	RNA processing and modification	PREDICTED: carbon catabolite repressor protein 4 homolog 4 isoform X2 [Pyrus x bretschneideri]
c85802.graph_c0	14	17	13	64	68	95	0.6	0.68	0.68	2.64	3.98	4.66	2.58291e-05	1.72075	up	[H]	Coenzyme transport and metabolism	Cellular Component: mitochondrion (GO:0005739);; Biological Process: Mo-molybdopterin cofactor biosynthetic process (GO:0006777);;	K03637|8.4248e-113|cic:CICLE_v10022060mg|K03637 cyclic pyranopterin monophosphate synthase [EC:4.6.1.17] | (RefSeq) hypothetical protein	[H]	Coenzyme transport and metabolism	MoaC family	Cyclic pyranopterin monophosphate synthase, mitochondrial OS=Arabidopsis thaliana OX=3702 GN=CNX3 PE=1 SV=1	H	Coenzyme transport and metabolism	PREDICTED: cyclic pyranopterin monophosphate synthase accessory protein, mitochondrial [Ziziphus jujuba]
c85425.graph_c0	1	0	1	23	26	39	0.07	0	0.08	1.38	1.84	2.44	5.19924e-06	4.01711	up	--	--	Molecular Function: SNARE binding (GO:0000149);; Molecular Function: SNAP receptor activity (GO:0005484);; Biological Process: exocytosis (GO:0006887);; Biological Process: vesicle fusion (GO:0006906);; Cellular Component: integral component of membrane (GO:0016021);; Cellular Component: SNARE complex (GO:0031201);;	--	[U]	Intracellular trafficking, secretion, and vesicular transport	Synaptobrevin	Putative vesicle-associated membrane protein 726 OS=Arabidopsis thaliana OX=3702 GN=VAMP726 PE=2 SV=2	U	Intracellular trafficking, secretion, and vesicular transport	vesicle-associated membrane protein 722-like [Vigna radiata var. radiata]
c83847.graph_c0	780	363	327	95	16	32	27.93	11.49	12.16	3.61	0.65	1.2	6.04946e-07	-3.64534	down	[Q]	Secondary metabolites biosynthesis, transport and catabolism	Molecular Function: iron ion binding (GO:0005506);; Molecular Function: dioxygenase activity (GO:0051213);; Biological Process: oxidation-reduction process (GO:0055114);;	--	[QR]	--	non-haem dioxygenase in morphine synthesis N-terminal;; 2OG-Fe(II) oxygenase superfamily	Protein DMR6-LIKE OXYGENASE 2 OS=Arabidopsis thaliana OX=3702 GN=DLO2 PE=2 SV=1	S	Function unknown	protein DMR6-LIKE OXYGENASE 2-like [Quercus suber]
c85458.graph_c0	154	160	108	117	86	88	6.05	5.34	4.36	5.08	3.83	3.71	1.92882e-06	-1.13676	down	--	--	Molecular Function: ubiquitin-protein transferase activity (GO:0004842);; Molecular Function: protein binding (GO:0005515);; Biological Process: response to water deprivation (GO:0009414);; Biological Process: protein autoubiquitination (GO:0051865);;	K16277|3.20712e-14|aly:ARALYDRAFT_887879|K16277 E3 ubiquitin-protein ligase DRIP [EC:2.3.2.27] | (RefSeq) zinc finger family protein	[S]	Function unknown	Zinc finger, C3HC4 type (RING finger);; Zinc finger, C3HC4 type (RING finger);; RING-type zinc-finger	E3 ubiquitin protein ligase DRIP2 OS=Arabidopsis thaliana OX=3702 GN=DRIP2 PE=1 SV=1	S	Function unknown	E3 ubiquitin protein ligase DRIP1 [Arabidopsis lyrata subsp. lyrata]
c101829.graph_c0	682	692	570	548	353	459	27.35	28.92	25.43	28.59	19.77	29.15	2.76795e-10	-1.12819	down	--	--	Cellular Component: integral component of membrane (GO:0016021);;	--	[T]	Signal transduction mechanisms	Organic solute transporter Ostalpha	Protein LAZ1 homolog 1 OS=Arabidopsis thaliana OX=3702 GN=At1g77220 PE=2 SV=1	S	Function unknown	PREDICTED: transmembrane protein 184A [Vitis vinifera]
c92212.graph_c0	158	190	153	973	728	776	5.79	5.02	5.54	33.02	25.73	24.88	2.39948e-24	1.6821	up	[L]	Replication, recombination and repair	Molecular Function: nucleic acid binding (GO:0003676);; Molecular Function: ATP-dependent RNA helicase activity (GO:0004004);; Molecular Function: ATP binding (GO:0005524);; Cellular Component: mitochondrion (GO:0005739);; Cellular Component: cytosol (GO:0005829);; Molecular Function: zinc ion binding (GO:0008270);; Biological Process: RNA secondary structure unwinding (GO:0010501);; Molecular Fu…	K14811|3.05959e-159|vvi:100247646|K14811 ATP-dependent RNA helicase DBP3 [EC:3.6.4.13] | (RefSeq) DEAD-box ATP-dependent RNA helicase 5	[A]	RNA processing and modification	DEAD/DEAH box helicase;; Helicase conserved C-terminal domain	DEAD-box ATP-dependent RNA helicase 5 OS=Oryza sativa subsp. japonica OX=39947 GN=Os07g0301200 PE=2 SV=1	L	Replication, recombination and repair	hypothetical protein VITISV_010658 [Vitis vinifera]
c97309.graph_c0	127	155	123	486	448	465	2.72	3.05	2.95	11.63	11.13	11.7	1.44956e-11	1.17366	up	--	--	Cellular Component: nuclear envelope (GO:0005635);; Cellular Component: cytosol (GO:0005829);; Biological Process: protein import into nucleus (GO:0006606);; Biological Process: signal transduction (GO:0007165);; Molecular Function: Ran GTPase binding (GO:0008536);; Molecular Function: protein transporter activity (GO:0008565);;	--	--	--	--	Importin beta-like SAD2 homolog OS=Arabidopsis thaliana OX=3702 GN=At3g59020 PE=1 SV=1	S	Function unknown	PREDICTED: importin beta-like SAD2 homolog [Vitis vinifera]
c48471.graph_c0	81	153	186	0	0	2	21.82	36.85	53.9	0	0	0.6	6.61448e-23	-7.23289	down	--	--	--	--	--	--	--	--	S	Function unknown	uncharacterized protein LOC112034846 [Quercus suber]
c64628.graph_c0	1615	1640	1726	607	476	271	272.3	245.32	308.47	115.26	90.69	49	4.7959e-27	-2.49757	down	--	--	--	--	[T]	Signal transduction mechanisms	EF hand;; EF-hand domain;; EF hand;; EF-hand domain pair	Probable calcium-binding protein CML10 OS=Oryza sativa subsp. japonica OX=39947 GN=CML10 PE=2 SV=1	S	Function unknown	polcalcin Che a 3-like [Herrania umbratica]
c87751.graph_c0	24	32	23	176	68	159	1.4	0.95	0.81	6.43	2.45	5.42	1.54858e-05	1.69347	up	[I]	Lipid transport and metabolism	Biological Process: lipid metabolic process (GO:0006629);; Cellular Component: integral component of membrane (GO:0016021);; Molecular Function: oxidoreductase activity (GO:0016491);; Biological Process: oxidation-reduction process (GO:0055114);;	K13076|0|sind:105164669|K13076 Delta8-fatty-acid desaturase [EC:1.14.19.4] | (RefSeq) delta(8)-fatty-acid desaturase 2-like	[I]	Lipid transport and metabolism	Fatty acid desaturase;; Cytochrome b5-like Heme/Steroid binding domain	Acyl-lipid (9-3)-desaturase OS=Borago officinalis OX=13363 PE=1 SV=1	I	Lipid transport and metabolism	delta-6-desaturase [Camellia oleifera]
c96803.graph_c0	117	122	86	51	27	28	10.89	10.03	8.38	4.94	2.69	2.66	6.97267e-13	-2.20039	down	--	--	--	K03691|2.28345e-118|sot:102584575|K03691 peptide-O-fucosyltransferase [EC:2.4.1.221] | (RefSeq) fut13; uncharacterized LOC102584575	--	--	--	O-fucosyltransferase 36 OS=Arabidopsis thaliana OX=3702 GN=OFUT36 PE=2 SV=1	S	Function unknown	PREDICTED: uncharacterized protein LOC102584575 [Solanum tuberosum]
c90458.graph_c0	3	8	4	125	130	175	0.17	0.39	0.23	7.61	8.04	10.71	1.37983e-18	4.08542	up	[BQ]	Chromatin structure and dynamics ;; Secondary metabolites biosynthesis, transport and catabolism	Molecular Function: hydrolase activity (GO:0016787);;	--	[B]	Chromatin structure and dynamics	Histone deacetylase domain	Histone deacetylase 8 OS=Arabidopsis thaliana OX=3702 GN=HDA8 PE=2 SV=1	BQ	--	PREDICTED: histone deacetylase 8 [Prunus mume]
c61592.graph_c0	101	104	80	41	58	61	19.84	18.16	16.73	9.27	13.01	13.01	1.82196e-06	-1.41187	down	--	--	Molecular Function: motor activity (GO:0003774);; Molecular Function: actin binding (GO:0003779);; Molecular Function: ATP binding (GO:0005524);; Cellular Component: myosin complex (GO:0016459);; Biological Process: transport of virus in host, cell to cell (GO:0046740);;	K10357|3.09337e-81|vvi:100266890|K10357 myosin V | (RefSeq) myosin-17	[Z]	Cytoskeleton	IQ calmodulin-binding motif	Myosin-17 OS=Arabidopsis thaliana OX=3702 GN=XI-K PE=1 SV=2	Z	Cytoskeleton	PREDICTED: myosin-17 isoform X2 [Vitis vinifera]
c92694.graph_c1	30	16	20	76	77	131	2.03	1.03	1.53	5.66	6.23	10.21	0.0005426	1.45001	up	[O]	Posttranslational modification, protein turnover, chaperones	Molecular Function: antioxidant activity (GO:0016209);; Molecular Function: oxidoreductase activity (GO:0016491);; Biological Process: oxidation-reduction process (GO:0055114);; Biological Process: cellular oxidant detoxification (GO:0098869);;	K03564|9.95555e-100|csv:101214787|K03564 peroxiredoxin Q/BCP [EC:1.11.1.15] | (RefSeq) peroxiredoxin Q, chloroplastic	[O]	Posttranslational modification, protein turnover, chaperones	--	Peroxiredoxin Q, chloroplastic OS=Populus jackii OX=640484 GN=PRXQ PE=1 SV=1	O	Posttranslational modification, protein turnover, chaperones	PREDICTED: peroxiredoxin Q, chloroplastic-like [Daucus carota subsp. sativus]
c91604.graph_c0	2319	2414	2042	1410	1261	1380	162.89	148.38	147.08	80.61	73.69	76.32	1.1352e-26	-1.35108	down	[R]	General function prediction only	Molecular Function: GTP binding (GO:0005525);; Cellular Component: vacuole (GO:0005773);; Cellular Component: plasma membrane (GO:0005886);; Biological Process: small GTPase mediated signal transduction (GO:0007264);;	K07877|1.23272e-136|atr:18447480|K07877 Ras-related protein Rab-2A | (RefSeq) ras-related protein RABB1c	[U]	Intracellular trafficking, secretion, and vesicular transport	Ras family;; Ras of Complex, Roc, domain of DAPkinase;; ADP-ribosylation factor family;; 50S ribosome-binding GTPase	Ras-related protein RABB1c OS=Arabidopsis thaliana OX=3702 GN=RABB1C PE=1 SV=1	S	Function unknown	ras-related protein RABB1c [Amborella trichopoda]
c99675.graph_c0	22	42	18	80	90	189	0.55	0.93	0.47	2.03	2.41	4.8	0.00053933	1.52199	up	[L]	Replication, recombination and repair	Cellular Component: nucleus (GO:0005634);; Cellular Component: cytoplasm (GO:0005737);;	--	[S]	Function unknown	U-box domain;; Armadillo/beta-catenin-like repeat;; RING-type zinc-finger	U-box domain-containing protein 19 OS=Arabidopsis thaliana OX=3702 GN=PUB19 PE=2 SV=1	O	Posttranslational modification, protein turnover, chaperones	U-box domain-containing protein 18 [Citrus clementina]
c93103.graph_c0	1069	1084	921	4355	3640	3199	72.66	68.17	67.29	332.74	291.45	253.22	1.35826e-19	1.24003	up	--	--	Cellular Component: integral component of membrane (GO:0016021);; Molecular Function: transferase activity, transferring glycosyl groups (GO:0016757);;	--	[S]	Function unknown	Protein of unknown function (DUF563)	--	S	Function unknown	PREDICTED: uncharacterized protein LOC102628603 [Citrus sinensis]
c95765.graph_c0	8	10	19	55	53	51	0.3	0.26	0.68	1.8	1.93	1.67	0.00295123	1.41421	up	--	--	Biological Process: transcription, DNA-templated (GO:0006351);;	K09284|6.04476e-79|pper:PRUPE_ppa021782mg|K09284 AP2-like factor, euAP2 lineage | (RefSeq) hypothetical protein	--	--	AP2 domain	Floral homeotic protein APETALA 2 OS=Arabidopsis thaliana OX=3702 GN=AP2 PE=1 SV=1	K	Transcription	AP2/ERF domain [Macleaya cordata]
c91392.graph_c0	38	41	28	179	140	126	1.39	1.32	1.06	6.68	5.45	4.65	5.05296e-07	1.42327	up	[O]	Posttranslational modification, protein turnover, chaperones	Cellular Component: mitochondrial matrix (GO:0005759);; Biological Process: iron-sulfur cluster assembly (GO:0016226);;	--	[K]	Transcription	Glycine cleavage T-protein C-terminal barrel domain	Putative transferase At4g12130, mitochondrial OS=Arabidopsis thaliana OX=3702 GN=At4g12130 PE=1 SV=1	S	Function unknown	PREDICTED: putative transferase At4g12130, mitochondrial [Vitis vinifera]
c87971.graph_c1	77	85	83	497	309	294	3.06	2.93	2.88	19.32	13.09	11.43	3.33648e-10	1.51934	up	--	--	Biological Process: metabolic process (GO:0008152);; Molecular Function: amino acid binding (GO:0016597);;	--	--	--	--	ACT domain-containing protein ACR10 OS=Arabidopsis thaliana OX=3702 GN=ACR10 PE=2 SV=1	S	Function unknown	PREDICTED: ACT domain-containing protein ACR10-like [Daucus carota subsp. sativus]
c99246.graph_c0	192	354	204	226	144	129	3.16	5.59	3.29	3.78	2.53	2.69	5.78721e-06	-1.17907	down	[J]	Translation, ribosomal structure and biogenesis	--	--	[R]	General function prediction only	3'-5' exonuclease	Werner Syndrome-like exonuclease OS=Arabidopsis thaliana OX=3702 GN=WEX PE=1 SV=1	S	Function unknown	unnamed protein product [Coffea canephora]
c102136.graph_c1	27	21	22	71	84	104	0.52	0.35	0.44	1.37	1.7	2.02	0.00081141	1.25017	up	--	--	--	--	--	--	C2 domain of PTEN tumour-suppressor protein	Formin-like protein 18 OS=Arabidopsis thaliana OX=3702 GN=FH18 PE=2 SV=3	S	Function unknown	formin-like protein 18 [Prunus persica]
c83161.graph_c0	134	160	134	114	94	88	8.25	8.65	8.59	7.27	6.22	5.52	2.66845e-07	-1.13878	down	--	--	Cellular Component: integral component of membrane (GO:0016021);;	--	--	--	--	--	S	Function unknown	PREDICTED: uncharacterized protein LOC109007951 [Juglans regia]
c93084.graph_c0	6725	11878	9152	43021	39198	52835	541.75	867.52	796.92	3934.22	3676.94	4752.66	1.15089e-16	1.67427	up	--	--	--	--	[DZ]	--	Translationally controlled tumour protein	Translationally-controlled tumor protein homolog OS=Hevea brasiliensis OX=3981 GN=TCTP PE=2 SV=1	S	Function unknown	translationally-controlled tumor protein homolog [Olea europaea var. sylvestris]
c87350.graph_c0	33	39	29	327	307	304	1.99	2.13	1.7	19.71	19.26	17.98	6.16402e-28	2.58196	up	--	--	Molecular Function: protein kinase activity (GO:0004672);; Molecular Function: ATP binding (GO:0005524);; Biological Process: protein phosphorylation (GO:0006468);; Cellular Component: integral component of membrane (GO:0016021);;	--	--	--	--	--	S	Function unknown	PREDICTED: uncharacterized protein LOC100266795 [Vitis vinifera]
c103504.graph_c0	7	9	10	46	99	72	0.08	0.08	0.11	0.72	1.82	2.12	1.63837e-06	2.35914	up	--	--	--	--	[R]	General function prediction only	--	Retrovirus-related Pol polyprotein from transposon RE1 OS=Arabidopsis thaliana OX=3702 GN=RE1 PE=2 SV=1	L	Replication, recombination and repair	hypothetical protein VITISV_012155 [Vitis vinifera]
c68856.graph_c0	12	21	12	116	82	97	1	1.52	1.05	10.04	7.3	8.27	2.84768e-08	2.05951	up	--	--	--	--	--	--	GRAM domain	GEM-like protein 4 OS=Arabidopsis thaliana OX=3702 GN=At5g08350 PE=2 SV=1	S	Function unknown	PREDICTED: GEM-like protein 4 [Daucus carota subsp. sativus]
c64589.graph_c0	1010	1079	907	420	309	404	87.09	81.91	81.75	38.22	28.94	35.9	5.95154e-37	-2.00876	down	[O]	Posttranslational modification, protein turnover, chaperones	Biological Process: sulfate assimilation (GO:0000103);; Biological Process: protein folding (GO:0006457);; Biological Process: glycerol ether metabolic process (GO:0006662);; Molecular Function: enzyme activator activity (GO:0008047);; Cellular Component: chloroplast stroma (GO:0009570);; Molecular Function: protein disulfide oxidoreductase activity (GO:0015035);; Molecular Function: oxidoreducta…	--	[O]	Posttranslational modification, protein turnover, chaperones	Thioredoxin;; AhpC/TSA family	Thioredoxin X, chloroplastic OS=Arabidopsis thaliana OX=3702 GN=ATHX PE=2 SV=2	O	Posttranslational modification, protein turnover, chaperones	thioredoxin X, chloroplastic [Prunus persica]
c58135.graph_c0	1025	999	919	752	642	734	34.1	29.15	31.69	25.39	22.65	24.6	2.71566e-13	-1.08142	down	--	--	Biological Process: transcription initiation from RNA polymerase II promoter (GO:0006367);; Molecular Function: sequence-specific DNA binding (GO:0043565);;	K03136|0|sind:105178526|K03136 transcription initiation factor TFIIE subunit alpha | (RefSeq) general transcription factor IIE subunit 1-like	[K]	Transcription	TFIIE alpha subunit	--	K	Transcription	general transcription factor IIE subunit 1 [Sesamum indicum]
c104039.graph_c0	277	319	294	1214	1081	927	3.4	3.43	3.74	14.94	13.96	11.37	1.81728e-15	1.23067	up	[U]	Intracellular trafficking, secretion, and vesicular transport	--	--	[T]	Signal transduction mechanisms	NB-ARC domain;; Leucine Rich repeats (2 copies)	Putative disease resistance RPP13-like protein 1 OS=Arabidopsis thaliana OX=3702 GN=RPPL1 PE=3 SV=1	S	Function unknown	hypothetical protein MANES_17G072100 [Manihot esculenta]
c92056.graph_c0	15	27	20	222	202	158	0.86	1.39	1.16	13.57	12.98	9.72	2.21724e-17	2.57781	up	--	--	--	--	--	--	--	--	S	Function unknown	hypothetical protein CDL15_Pgr003127 [Punica granatum]
c97711.graph_c0	516	457	314	255	171	162	27.37	21.97	20.72	15.43	11.17	12.8	5.36943e-15	-1.73416	down	--	--	Molecular Function: DNA binding (GO:0003677);; Molecular Function: transcription factor activity, sequence-specific DNA binding (GO:0003700);; Cellular Component: nucleus (GO:0005634);; Biological Process: regulation of transcription, DNA-templated (GO:0006355);;	--	--	--	AP2 domain	Dehydration-responsive element-binding protein 2C OS=Arabidopsis thaliana OX=3702 GN=DREB2C PE=2 SV=2	K	Transcription	ethylene response factor 3 [Actinidia deliciosa]
c73323.graph_c0	130	143	107	59	39	38	9.42	9.14	8.09	4.47	3.05	2.82	4.97683e-15	-2.07398	down	--	--	Molecular Function: motor activity (GO:0003774);; Cellular Component: myosin complex (GO:0016459);;	--	--	--	Unconventional myosin tail, actin- and lipid-binding	--	S	Function unknown	myosin IB heavy chain-like [Olea europaea var. sylvestris]
c85806.graph_c0	6	9	10	43	63	50	0.26	0.4	0.55	1.83	3.1	2.71	7.63749e-05	1.95076	up	--	--	--	--	--	--	--	Telomere repeat-binding protein 3 OS=Arabidopsis thaliana OX=3702 GN=TRP3 PE=1 SV=1	K	Transcription	putative double-strand telomere binding protein 2 [Carica papaya]
c94991.graph_c1	325	500	350	1300	1443	1158	3.19	4.31	3.57	13.59	15.32	11.66	8.38314e-11	1.1256	up	[K]	Transcription	Molecular Function: DNA binding (GO:0003677);; Molecular Function: RNA binding (GO:0003723);; Molecular Function: helicase activity (GO:0004386);; Molecular Function: ribonuclease III activity (GO:0004525);; Molecular Function: ATP binding (GO:0005524);; Biological Process: RNA processing (GO:0006396);; Biological Process: rRNA catabolic process (GO:0016075);; Biological Process: RNA phosphodiest…	K11592|0|aly:ARALYDRAFT_333551|K11592 endoribonuclease Dicer [EC:3.1.26.-] | (RefSeq) hypothetical protein	[A]	RNA processing and modification	Helicase conserved C-terminal domain;; DEAD/DEAH box helicase;; Type III restriction enzyme, res subunit;; Dicer dimerisation domain;; Ribonuclease III domain;; Ribonuclease-III-like;; Double-stranded RNA binding motif;; double strand RNA binding domain from DEAD END PROTEIN 1;; PAZ domain;; PAZ domain	Endoribonuclease Dicer homolog 1 OS=Arabidopsis thaliana OX=3702 GN=DCL1 PE=1 SV=2	L	Replication, recombination and repair	Helicase, C-terminal; Argonaute and Dicer protein, PAZ; Ribonuclease III, bacterial [Medicago truncatula]
c98461.graph_c0	492	436	425	354	199	203	25.9	18.7	22.92	19.37	11.71	10.61	8.36474e-11	-1.46476	down	--	--	Molecular Function: RNA polymerase II regulatory region sequence-specific DNA binding (GO:0000977);; Molecular Function: RNA polymerase II transcription factor binding (GO:0001085);; Molecular Function: transcriptional activator activity, RNA polymerase II transcription regulatory region sequence-specific binding (GO:0001228);; Molecular Function: chromatin binding (GO:0003682);; Cellular Compone…	--	[K]	Transcription	GATA zinc finger	GATA transcription factor 9 OS=Arabidopsis thaliana OX=3702 GN=GATA9 PE=2 SV=1	K	Transcription	PREDICTED: GATA transcription factor 8-like [Daucus carota subsp. sativus]
c97687.graph_c1	6	6	13	477	608	472	0.83	0.19	1.83	17.34	23.03	19.99	6.05466e-50	5.22411	up	--	--	--	--	--	--	RNA recognition motif. (a.k.a. RRM, RBD, or RNP domain);; Zinc finger C-x8-C-x5-C-x3-H type (and similar)	Zinc finger CCCH domain-containing protein 53 OS=Oryza sativa subsp. japonica OX=39947 GN=Os07g0682400 PE=2 SV=1	S	Function unknown	PREDICTED: zinc finger CCCH domain-containing protein 53 isoform X1 [Vitis vinifera]
c95379.graph_c1	172	213	122	77	59	54	4.7	5.16	3.45	2.19	1.73	1.51	9.75505e-16	-1.9977	down	[K]	Transcription	--	K04733|0|vvi:100247349|K04733 interleukin-1 receptor-associated kinase 4 [EC:2.7.11.1] | (RefSeq) probable inactive receptor kinase RLK902	--	--	Protein tyrosine kinase;; Protein kinase domain;; Leucine rich repeat N-terminal domain;; Leucine Rich repeats (2 copies);; Leucine rich repeat	Probable inactive receptor kinase At5g16590 OS=Arabidopsis thaliana OX=3702 GN=At5g16590 PE=1 SV=1	--	--	probable inactive receptor kinase At1g48480 [Carica papaya]
c84857.graph_c0	382	257	372	249	170	193	15.52	9.16	15.7	10.37	7.36	7.92	7.39596e-08	-1.35658	down	--	--	Cellular Component: integral component of membrane (GO:0016021);;	--	[I]	Lipid transport and metabolism	GNS1/SUR4 family	Elongation of fatty acids protein 3-like OS=Arabidopsis thaliana OX=3702 GN=HOS3 PE=2 SV=1	I	Lipid transport and metabolism	PREDICTED: elongation of fatty acids protein 3-like [Ipomoea nil]
c97930.graph_c0	305	351	177	144	133	158	9.5	9.49	8.7	7.66	12.89	11.21	2.06063e-10	-1.51165	down	--	--	--	--	[R]	General function prediction only	PPR repeat family;; PPR repeat;; PPR repeat;; Pentatricopeptide repeat domain;; Pentacotripeptide-repeat region of PRORP	Pentatricopeptide repeat-containing protein At1g10910, chloroplastic OS=Arabidopsis thaliana OX=3702 GN=At1g10910 PE=2 SV=1	S	Function unknown	PREDICTED: pentatricopeptide repeat-containing protein At1g10910, chloroplastic [Vitis vinifera]
c84414.graph_c0	140	85	77	1179	1606	1732	13.08	6.86	7.55	114.75	160.01	162.97	4.18728e-36	3.25815	up	--	--	--	--	--	--	--	--	--	--	hydrogen peroxide induced protein 1 [Camellia sinensis]
c78218.graph_c1	53	170	140	93	79	94	4.38	12.37	12.4	8.09	7.08	8.33	0.00607149	-1.02824	down	--	--	--	--	--	--	--	--	S	Function unknown	uncharacterized protein LOC18790696 [Prunus persica]
c103634.graph_c0	134	200	161	813	819	895	1.89	2.47	2.36	11.49	12.18	12.61	1.81178e-21	1.7386	up	--	--	Molecular Function: DNA binding (GO:0003677);; Molecular Function: DNA-directed DNA polymerase activity (GO:0003887);; Cellular Component: cytosol (GO:0005829);; Biological Process: transcription, DNA-templated (GO:0006351);; Biological Process: DNA biosynthetic process (GO:0071897);;	K02331|0|vvi:100268096|K02331 DNA polymerase phi [EC:2.7.7.7] | (RefSeq) DNA polymerase V	[K]	Transcription	DNA polymerase phi	--	S	Function unknown	PREDICTED: DNA polymerase V [Vitis vinifera]
c103855.graph_c0	4451	3750	2891	1395	900	893	87.6	62.67	57.96	18.59	11.76	10.86	1.71647e-35	-2.40833	down	[M]	Cell wall/membrane/envelope biogenesis	--	--	[T]	Signal transduction mechanisms	Armadillo/beta-catenin-like repeat;; U-box domain;; Protein kinase domain;; Protein tyrosine kinase;; EF hand;; EF-hand domain;; EF-hand domain pair;; EF hand;; EF-hand domain pair;; Lipopolysaccharide kinase (Kdo/WaaP) family	U-box domain-containing protein 4 OS=Arabidopsis thaliana OX=3702 GN=PUB4 PE=1 SV=3	S	Function unknown	unnamed protein product [Coffea canephora]
c96711.graph_c1	470	622	435	238	216	214	7.97	9.06	7.96	4.43	4.22	3.72	3.30856e-29	-1.78882	down	--	--	Cellular Component: nucleus (GO:0005634);; Biological Process: regulation of transcription, DNA-templated (GO:0006355);; Molecular Function: sequence-specific DNA binding (GO:0043565);;	K09338|1.97093e-48|pop:POPTR_0005s12760g|K09338 homeobox-leucine zipper protein | (RefSeq) homeobox-leucine zipper family protein	[K]	Transcription	Homeobox domain;; Homeobox KN domain	Homeobox-leucine zipper protein ATHB-40 OS=Arabidopsis thaliana OX=3702 GN=ATHB-40 PE=2 SV=3	K	Transcription	homeobox-leucine zipper family protein [Populus trichocarpa]
c97338.graph_c0	6	27	23	189	194	201	0.2	0.8	0.8	7.62	6.7	7.6	7.99979e-14	2.71787	up	[J]	Translation, ribosomal structure and biogenesis	Biological Process: pseudouridine synthesis (GO:0001522);; Molecular Function: RNA binding (GO:0003723);; Biological Process: tRNA processing (GO:0008033);; Molecular Function: pseudouridine synthase activity (GO:0009982);;	K01855|2.50962e-102|gra:105797010|K01855 tRNA pseudouridine38/39 synthase [EC:5.4.99.45] | (RefSeq) tRNA pseudouridine(38/39) synthase	[J]	Translation, ribosomal structure and biogenesis	tRNA pseudouridine synthase;; tRNA pseudouridine synthase	--	J	Translation, ribosomal structure and biogenesis	PREDICTED: tRNA pseudouridine(38/39) synthase isoform X1 [Gossypium raimondii]
c100893.graph_c0	26607	32834	25384	5620	4127	4453	1979.92	2164	1969.05	417	309.07	328.46	2.43607e-137	-3.18359	down	--	--	--	--	--	--	--	--	--	--	PREDICTED: uncharacterized protein LOC102604346 [Solanum tuberosum]
c68847.graph_c0	45	78	79	3	5	8	5.61	8.59	10.36	0.41	0.69	1.05	1.76469e-16	-4.07905	down	--	--	Molecular Function: polygalacturonase activity (GO:0004650);; Cellular Component: extracellular region (GO:0005576);; Biological Process: carbohydrate metabolic process (GO:0005975);; Biological Process: cell wall organization (GO:0071555);;	--	--	--	Glycosyl hydrolases family 28	Polygalacturonase At1g48100 OS=Arabidopsis thaliana OX=3702 GN=At1g48100 PE=2 SV=1	M	Cell wall/membrane/envelope biogenesis	hypothetical protein VITISV_006410 [Vitis vinifera]
c88744.graph_c0	10	10	9	39	54	59	0.89	0.97	0.93	3.74	5.1	6.59	0.000347229	1.72102	up	--	--	Cellular Component: integral component of membrane (GO:0016021);;	--	--	--	--	--	S	Function unknown	unnamed protein product [Coffea canephora]
c79450.graph_c0	2243	3051	1793	853	762	1077	162.47	194.35	135.34	64.04	58.84	78.91	7.64067e-25	-1.9706	down	--	--	Cellular Component: nucleus (GO:0005634);; Biological Process: regulation of transcription, DNA-templated (GO:0006355);; Biological Process: response to heat (GO:0009408);; Biological Process: response to water deprivation (GO:0009414);; Biological Process: response to ethylene (GO:0009723);; Biological Process: auxin-activated signaling pathway (GO:0009734);; Biological Process: post-embryonic d…	K14484|4.51508e-31|nnu:104612448|K14484 auxin-responsive protein IAA | (RefSeq) auxin-responsive protein IAA4-like	--	--	AUX/IAA family	Auxin-induced protein 22B OS=Vigna radiata var. radiata OX=3916 GN=AUX22B PE=2 SV=1	K	Transcription	hypothetical protein POPTR_010G078400v3 [Populus trichocarpa]
c100014.graph_c0	68	93	45	47	38	38	1.44	2.52	0.98	1.31	0.85	1.14	7.22668e-05	-1.31445	down	[E]	Amino acid transport and metabolism	--	--	[O]	Posttranslational modification, protein turnover, chaperones	Prolyl oligopeptidase, N-terminal beta-propeller domain;; Prolyl oligopeptidase family	--	E	Amino acid transport and metabolism	PREDICTED: uncharacterized protein LOC100258143 isoform X5 [Vitis vinifera]
c87397.graph_c0	33	25	24	3	3	5	1.54	1.02	1.89	0.14	0.15	0.24	5.84716e-08	-3.28348	down	--	--	Cellular Component: membrane (GO:0016020);; Molecular Function: transferase activity (GO:0016740);;	--	[GM]	--	galactosyl transferase GMA12/MNN10 family	Galactomannan galactosyltransferase 1 OS=Cyamopsis tetragonoloba OX=3832 GN=GMGT1 PE=1 SV=1	S	Function unknown	PREDICTED: putative glycosyltransferase 7 [Nelumbo nucifera]
c100006.graph_c0	12	25	7	70	93	78	0.26	0.48	0.19	2.2	2.63	2.17	2.55887e-05	1.82396	up	[E]	Amino acid transport and metabolism	Molecular Function: serine-type carboxypeptidase activity (GO:0004185);; Cellular Component: integral component of membrane (GO:0016021);; Molecular Function: transferase activity, transferring acyl groups other than amino-acyl groups (GO:0016747);; Biological Process: secondary metabolic process (GO:0019748);; Biological Process: proteolysis involved in cellular protein catabolic process (GO:005…	K16297|1.74838e-151|egr:104443899|K16297 serine carboxypeptidase-like clade II [EC:3.4.16.-] | (RefSeq) serine carboxypeptidase-like 45	[OE]	--	Serine carboxypeptidase	Serine carboxypeptidase-like 45 OS=Arabidopsis thaliana OX=3702 GN=SCPL45 PE=2 SV=1	E	Amino acid transport and metabolism	PREDICTED: serine carboxypeptidase-like 45 [Eucalyptus grandis]
c100098.graph_c0	108	88	65	10	7	7	4.13	3.06	2.5	0.64	0.29	0.42	1.78201e-21	-3.93527	down	--	--	--	--	--	--	ACT domain;; ACT domain;; ACT domain;; ACT domain	ACT domain-containing protein ACR2 OS=Arabidopsis thaliana OX=3702 GN=ACR2 PE=4 SV=1	S	Function unknown	ACT domain-containing protein, partial [Cephalotus follicularis]
c99844.graph_c1	92	68	67	238	298	373	13.4	8.63	10.92	38.01	49.74	57.58	9.02775e-07	1.37694	up	--	--	--	--	--	--	--	Light-inducible protein CPRF2 OS=Petroselinum crispum OX=4043 GN=CPRF2 PE=2 SV=2	K	Transcription	bZIP transcription factor family protein 6 [Camellia sinensis]
c98410.graph_c0	1345	1565	1138	788	724	636	41.94	42.12	36.69	27.26	24.27	20.49	1.08436e-30	-1.51844	down	--	--	--	--	[O]	Posttranslational modification, protein turnover, chaperones	Ring finger domain;; RING-H2 zinc finger domain;; Zinc finger, C3HC4 type (RING finger);; Zinc finger, C3HC4 type (RING finger)	E3 ubiquitin-protein ligase MBR2 OS=Arabidopsis thaliana OX=3702 GN=MBR2 PE=1 SV=1	O	Posttranslational modification, protein turnover, chaperones	PREDICTED: E3 ubiquitin-protein ligase RLIM [Vitis vinifera]
c90423.graph_c0	17	25	20	255	379	290	1.07	1.4	1.27	16.58	25.6	18.5	1.22425e-26	3.24499	up	[IQR]	Lipid transport and metabolism ;; Secondary metabolites biosynthesis, transport and catabolism ;; General function prediction only	Molecular Function: androstan-3-alpha,17-beta-diol dehydrogenase activity (GO:0047044);; Biological Process: oxidation-reduction process (GO:0055114);;	--	[R]	General function prediction only	Enoyl-(Acyl carrier protein) reductase;; short chain dehydrogenase;; KR domain;; NAD dependent epimerase/dehydratase family	Secoisolariciresinol dehydrogenase (Fragment) OS=Podophyllum peltatum OX=35933 PE=1 SV=1	S	Function unknown	PREDICTED: secoisolariciresinol dehydrogenase-like [Ziziphus jujuba]
c101358.graph_c1	133	131	123	66	54	66	6	4.9	5.6	5.15	2.39	4.42	2.11763e-11	-1.65746	down	--	--	Molecular Function: ATP binding (GO:0005524);; Cellular Component: integral component of membrane (GO:0016021);; Molecular Function: ATPase activity (GO:0016887);;	--	[Q]	Secondary metabolites biosynthesis, transport and catabolism	--	ABC transporter G family member 26 OS=Arabidopsis thaliana OX=3702 GN=ABCG26 PE=3 SV=2	V	Defense mechanisms	ABC transporter G family member 26 [Morus notabilis]
c80173.graph_c0	753	759	576	495	437	409	223.5	201.78	184.81	181.05	154.05	137.23	1.07111e-16	-1.24632	down	[O]	Posttranslational modification, protein turnover, chaperones	Molecular Function: ATP binding (GO:0005524);; Biological Process: protein folding (GO:0006457);; Biological Process: response to stress (GO:0006950);; Molecular Function: unfolded protein binding (GO:0051082);;	K04079|1.97067e-77|jcu:105639131|K04079 molecular chaperone HtpG | (RefSeq) heat shock cognate protein 80	[O]	Posttranslational modification, protein turnover, chaperones	Hsp90 protein	Heat shock cognate protein 80 OS=Solanum lycopersicum OX=4081 GN=HSC80 PE=2 SV=1	O	Posttranslational modification, protein turnover, chaperones	heat shock cognate protein 80-like, partial [Lactuca sativa]
c83867.graph_c0	23	62	49	9	5	3	1.34	3.12	3.1	0.65	0.31	0.18	7.54e-10	-3.40153	down	--	--	Cellular Component: Golgi membrane (GO:0000139);; Molecular Function: magnesium ion binding (GO:0000287);; Molecular Function: phospholipid-translocating ATPase activity (GO:0004012);; Molecular Function: ATP binding (GO:0005524);; Cellular Component: trans-Golgi network (GO:0005802);; Cellular Component: plasma membrane (GO:0005886);; Cellular Component: integral component of membrane (GO:001602…	K01530|3.66532e-37|egr:104433321|K01530 phospholipid-translocating ATPase [EC:3.6.3.1] | (RefSeq) putative phospholipid-transporting ATPase 9	[R]	General function prediction only	Phospholipid-translocating ATPase N-terminal	Phospholipid-transporting ATPase 10 OS=Arabidopsis thaliana OX=3702 GN=ALA10 PE=3 SV=1	U	Intracellular trafficking, secretion, and vesicular transport	putative phospholipid-transporting ATPase 9 [Carica papaya]
c98488.graph_c1	34	38	16	278	272	242	1.75	1.81	0.74	12.5	13.1	11.07	2.62239e-20	2.53864	up	--	--	--	--	--	--	F-box domain;; F-box associated domain;; F-box-like	Putative F-box protein At1g12855 OS=Arabidopsis thaliana OX=3702 GN=At1g12855 PE=4 SV=1	S	Function unknown	PREDICTED: F-box protein CPR30 [Vitis vinifera]
c102616.graph_c0	5	9	9	91	82	81	0.09	0.14	0.17	1.59	1.49	1.35	1.86185e-10	2.75926	up	--	--	Molecular Function: zinc ion binding (GO:0008270);;	--	[R]	General function prediction only	PPR repeat;; PPR repeat family;; PPR repeat;; DYW family of nucleic acid deaminases;; Pentatricopeptide repeat domain;; Tetratricopeptide repeat;; Tetratricopeptide repeat;; Pentacotripeptide-repeat region of PRORP	Pentatricopeptide repeat-containing protein At4g02750 OS=Arabidopsis thaliana OX=3702 GN=PCMP-H24 PE=3 SV=1	S	Function unknown	pentatricopeptide repeat-containing protein At4g02750 isoform X1 [Quercus suber]
c81567.graph_c0	128	82	86	74	56	92	8.13	4.54	5.65	4.84	3.8	5.92	0.00183481	-1.01837	down	--	--	Molecular Function: DNA binding (GO:0003677);; Molecular Function: transcription factor activity, sequence-specific DNA binding (GO:0003700);; Cellular Component: nucleus (GO:0005634);; Biological Process: regulation of transcription, DNA-templated (GO:0006355);; Molecular Function: protein dimerization activity (GO:0046983);;	--	[K]	Transcription	SRF-type transcription factor (DNA-binding and dimerisation domain);; K-box region	MADS-box protein 04g005320 OS=Solanum lycopersicum OX=4081 GN=Solyc04g005320 PE=3 SV=1	K	Transcription	MADS-box domain protein [Camellia sinensis]
c90711.graph_c0	682	798	534	602	418	416	15.55	15.89	12.42	13.86	9.82	9.7	3.76092e-10	-1.09437	down	[R]	General function prediction only	Molecular Function: catalytic activity (GO:0003824);;	--	[R]	General function prediction only	Protein of unknown function, DUF255;; Protein of unknown function, DUF255;; Thioredoxin-like	--	O	Posttranslational modification, protein turnover, chaperones	PREDICTED: spermatogenesis-associated protein 20 isoform X1 [Vitis vinifera]
c87596.graph_c0	163	203	154	629	615	565	12.16	13.32	11.99	49.13	49.65	43.24	2.63144e-13	1.18564	up	[T]	Signal transduction mechanisms	Molecular Function: phosphoprotein phosphatase activity (GO:0004721);; Biological Process: protein dephosphorylation (GO:0006470);; Biological Process: brassinosteroid mediated signaling pathway (GO:0009742);;	--	[TR]	--	Calcineurin-like phosphoesterase	Serine/threonine-protein phosphatase BSL1 OS=Arabidopsis thaliana OX=3702 GN=BSL1 PE=1 SV=2	T	Signal transduction mechanisms	serine/threonine-protein phosphatase BSL1-like [Olea europaea var. sylvestris]
c89849.graph_c1	48	29	34	3	5	11	5	2.57	4.4	1.03	1.66	3.49	7.75571e-08	-2.9885	down	--	--	Biological Process: cellular protein metabolic process (GO:0044267);;	K04554|2.77037e-16|spen:107015160|K04554 ubiquitin-conjugating enzyme E2 J2 [EC:2.3.2.23] | (RefSeq) ubiquitin-conjugating enzyme E2 34	[O]	Posttranslational modification, protein turnover, chaperones	--	Ubiquitin-conjugating enzyme E2 34 OS=Arabidopsis thaliana OX=3702 GN=UBC34 PE=2 SV=1	O	Posttranslational modification, protein turnover, chaperones	ubiquitin conjugating enzyme J2 [Camellia oleifera]
c95848.graph_c0	1998	2673	2126	1796	1610	1513	57.01	60.63	57.64	46.19	44.04	38.87	1.00142e-16	-1.07428	down	--	--	--	--	--	--	Myb/SANT-like DNA-binding domain	--	S	Function unknown	uncharacterized protein LOC18041979 [Citrus clementina]
c102867.graph_c0	5743	6380	4369	3525	2697	2396	127.35	124.58	100.33	75.92	60.18	49.77	3.83792e-24	-1.54313	down	[K]	Transcription	--	--	[R]	General function prediction only	Leucine rich repeat;; Leucine Rich repeats (2 copies);; Leucine Rich Repeat;; Thioredoxin;; Thioredoxin-like domain;; Thioredoxin	Plant intracellular Ras-group-related LRR protein 4 OS=Arabidopsis thaliana OX=3702 GN=PIRL4 PE=1 SV=1	S	Function unknown	plant intracellular Ras-group-related LRR protein 4 [Jatropha curcas]
c100323.graph_c1	120	159	108	78	96	57	3.62	2.37	3.05	2.85	1.8	1.65	6.20136e-07	-1.33198	down	--	--	--	--	--	--	WRKY DNA -binding domain	WRKY transcription factor 44 OS=Arabidopsis thaliana OX=3702 GN=WRKY44 PE=1 SV=2	K	Transcription	WRKY transcription factor [Castanea mollissima]
c101347.graph_c0	441	539	390	1774	1554	1589	22.39	24.69	20.81	90.35	80.88	78.96	8.43923e-21	1.23307	up	[O]	Posttranslational modification, protein turnover, chaperones	Molecular Function: ATP binding (GO:0005524);; Cellular Component: cytoplasm (GO:0005737);; Biological Process: protein folding (GO:0006457);; Molecular Function: unfolded protein binding (GO:0051082);;	K09498|1.40236e-180|vvi:100249757|K09498 T-complex protein 1 subunit zeta | (RefSeq) T-complex protein 1 subunit zeta 1	[O]	Posttranslational modification, protein turnover, chaperones	TCP-1/cpn60 chaperonin family;; TCP-1/cpn60 chaperonin family	T-complex protein 1 subunit zeta 1 OS=Arabidopsis thaliana OX=3702 GN=CCT6A PE=1 SV=1	O	Posttranslational modification, protein turnover, chaperones	hypothetical protein CRG98_004015 [Punica granatum]
c102055.graph_c1	15	52	15	160	121	121	0.68	3.25	0.78	12.51	8.7	9.15	3.11055e-05	1.67758	up	[I]	Lipid transport and metabolism	Molecular Function: phosphogluconate dehydrogenase (decarboxylating) activity (GO:0004616);; Cellular Component: chloroplast stroma (GO:0009570);; Molecular Function: glyoxylate reductase (NADP) activity (GO:0030267);; Molecular Function: NAD binding (GO:0051287);; Biological Process: oxidation-reduction process (GO:0055114);;	K18121|5.94948e-108|nnu:104600688|K18121 glyoxylate/succinic semialdehyde reductase [EC:1.1.1.79 1.1.1.-] | (RefSeq) glyoxylate/succinic semialdehyde reductase 2, chloroplastic	[R]	General function prediction only	NAD-binding of NADP-dependent 3-hydroxyisobutyrate dehydrogenase;; NAD binding domain of 6-phosphogluconate dehydrogenase;; NAD binding domain of 6-phosphogluconate dehydrogenase	Glyoxylate/succinic semialdehyde reductase 2, chloroplastic OS=Arabidopsis thaliana OX=3702 GN=GLYR2 PE=1 SV=1	I	Lipid transport and metabolism	Fatty oxidation complex subunit [Trema orientalis]
c103926.graph_c0	5250	4819	4938	2803	2357	3047	93.19	74.94	90.65	49.77	43.97	53.74	2.07131e-19	-1.48478	down	[P]	Inorganic ion transport and metabolism	Cellular Component: plasma membrane (GO:0005886);; Molecular Function: potassium ion transmembrane transporter activity (GO:0015079);; Cellular Component: integral component of membrane (GO:0016021);; Biological Process: potassium ion transmembrane transport (GO:0071805);;	K03549|0|sind:105166992|K03549 KUP system potassium uptake protein | (RefSeq) potassium transporter 2	--	--	K+ potassium transporter	Potassium transporter 2 OS=Arabidopsis thaliana OX=3702 GN=POT2 PE=1 SV=2	P	Inorganic ion transport and metabolism	potassium transporter 2 [Herrania umbratica]
c67845.graph_c0	24	31	19	20	13	10	4.56	5.22	3.83	4.34	2.81	2.05	0.00761909	-1.33983	down	[IQ]	Lipid transport and metabolism ;; Secondary metabolites biosynthesis, transport and catabolism	Biological Process: fatty acid biosynthetic process (GO:0006633);; Molecular Function: transferase activity, transferring acyl groups other than amino-acyl groups (GO:0016747);;	K09458|9.66896e-48|gra:105769588|K09458 3-oxoacyl-[acyl-carrier-protein] synthase II [EC:2.3.1.179] | (RefSeq) 3-oxoacyl-[acyl-carrier-protein] synthase I, chloroplastic	[IQ]	--	Beta-ketoacyl synthase, N-terminal domain	3-oxoacyl-[acyl-carrier-protein] synthase I, chloroplastic OS=Arabidopsis thaliana OX=3702 GN=KAS1 PE=1 SV=2	I	Lipid transport and metabolism	chloroplast beta-ketoacyl-ACP synthase 1 a-1, partial [Brassica rapa subsp. pekinensis]
c98930.graph_c1	507	437	360	309	307	289	25.52	18.96	18.57	14.12	12.94	13.07	4.28164e-10	-1.13421	down	--	--	Molecular Function: DNA binding (GO:0003677);; Molecular Function: transcription factor activity, sequence-specific DNA binding (GO:0003700);; Biological Process: regulation of transcription, DNA-templated (GO:0006355);; Cellular Component: CCAAT-binding factor complex (GO:0016602);;	K08064|1.25234e-84|vvi:100249692|K08064 nuclear transcription factor Y, alpha | (RefSeq) nuclear transcription factor Y subunit A-7	[K]	Transcription	CCAAT-binding transcription factor (CBF-B/NF-YA) subunit B;; HNH endonuclease	Nuclear transcription factor Y subunit A-7 OS=Arabidopsis thaliana OX=3702 GN=NFYA7 PE=1 SV=1	K	Transcription	PREDICTED: nuclear transcription factor Y subunit A-7 [Vitis vinifera]
c93854.graph_c0	11102	13653	9143	2091	2190	2345	549.83	591.02	469.05	103.23	114	114.38	1.04557e-94	-2.93975	down	[M]	Cell wall/membrane/envelope biogenesis	Biological Process: sucrose metabolic process (GO:0005985);; Molecular Function: sucrose synthase activity (GO:0016157);;	K00695|3.91524e-147|pda:103711450|K00695 sucrose synthase [EC:2.4.1.13] | (RefSeq) sucrose synthase 4-like	[M]	Cell wall/membrane/envelope biogenesis	Glycosyl transferases group 1;; Glycosyl transferases group 1;; Glycosyl transferases group 1;; Sucrose synthase	Sucrose synthase 2 OS=Pisum sativum OX=3888 GN=SUS2 PE=2 SV=1	M	Cell wall/membrane/envelope biogenesis	sucrose synthase [Actinidia deliciosa]
c91089.graph_c0	25	34	29	225	181	225	1.47	1.71	1.81	13.58	11.12	13.77	7.37862e-16	2.20329	up	[J]	Translation, ribosomal structure and biogenesis	Cellular Component: mitochondrion (GO:0005739);; Molecular Function: ribosomal large subunit binding (GO:0043023);; Biological Process: mitochondrial translational termination (GO:0070126);;	K02838|1.10595e-62|vvi:100249298|K02838 ribosome recycling factor | (RefSeq) ribosome-recycling factor	[J]	Translation, ribosomal structure and biogenesis	Ribosome recycling factor	Ribosome-recycling factor, chloroplastic OS=Oryza sativa subsp. japonica OX=39947 GN=Os07g0570700 PE=2 SV=2	J	Translation, ribosomal structure and biogenesis	Ribosome recycling factor [Macleaya cordata]
c72769.graph_c0	29	27	41	126	149	103	6.35	5.27	9.6	32.3	37.65	24.75	0.000101627	1.30633	up	--	--	--	--	--	--	--	--	S	Function unknown	hypothetical protein BC332_04725 [Capsicum chinense]
c35217.graph_c0	31	40	47	321	184	435	1.35	1.57	1.97	13.74	8.04	18.41	1.22713e-11	2.32853	up	[IR]	Lipid transport and metabolism ;; General function prediction only	Cellular Component: plant-type cell wall (GO:0009505);; Cellular Component: plasmodesma (GO:0009506);; Molecular Function: hydrolase activity, acting on ester bonds (GO:0016788);;	--	--	--	GDSL-like Lipase/Acylhydrolase	GDSL esterase/lipase At5g14450 OS=Arabidopsis thaliana OX=3702 GN=At5g14450 PE=2 SV=1	S	Function unknown	PREDICTED: GDSL esterase/lipase At5g14450 [Theobroma cacao]
c83136.graph_c0	142	183	98	15	3	0	8.66	9.77	6.19	0.92	0.2	0	1.34647e-05	-4.21547	down	--	--	--	--	--	--	C1 domain	Probable nucleoredoxin 1 OS=Arabidopsis thaliana OX=3702 GN=At1g60420 PE=1 SV=1	S	Function unknown	PREDICTED: uncharacterized protein LOC100261320 [Vitis vinifera]
c102673.graph_c0	4671	4980	4231	17914	15000	15065	264.74	229.96	246.14	922.04	802.36	779.27	4.93692e-25	1.1695	up	[J]	Translation, ribosomal structure and biogenesis	Molecular Function: translation elongation factor activity (GO:0003746);; Molecular Function: GTPase activity (GO:0003924);; Molecular Function: GTP binding (GO:0005525);; Cellular Component: ribosome (GO:0005840);; Biological Process: translational elongation (GO:0006414);;	--	[J]	Translation, ribosomal structure and biogenesis	Elongation factor G, domain IV;; Elongation factor Tu GTP binding domain;; Elongation factor G C-terminus;; Elongation factor Tu domain 2;; Elongation Factor G, domain II	Elongation factor 2 OS=Arabidopsis thaliana OX=3702 GN=LOS1 PE=1 SV=1	J	Translation, ribosomal structure and biogenesis	elongation factor 2 isoform X1 [Cucurbita maxima]
c75488.graph_c1	207	102	119	72	24	26	21.14	9.29	12.77	7.87	2.66	2.77	5.26131e-09	-2.40254	down	--	--	Molecular Function: DNA binding (GO:0003677);; Molecular Function: transcription factor activity, sequence-specific DNA binding (GO:0003700);; Cellular Component: nucleus (GO:0005634);; Biological Process: regulation of transcription, DNA-templated (GO:0006355);;	--	--	--	AP2 domain	Pathogenesis-related genes transcriptional activator PTI5 OS=Solanum lycopersicum OX=4081 GN=PTI5 PE=2 SV=1	K	Transcription	pathogenesis-related genes transcriptional activator PTI5-like [Quercus suber]
c88007.graph_c0	1362	1714	1787	1104	620	527	26.57	29.33	36.34	21.51	13.18	10.97	2.88738e-13	-1.73924	down	--	--	Cellular Component: endosome (GO:0005768);; Cellular Component: trans-Golgi network (GO:0005802);; Molecular Function: methyltransferase activity (GO:0008168);; Cellular Component: integral component of membrane (GO:0016021);; Biological Process: methylation (GO:0032259);;	--	--	--	Putative S-adenosyl-L-methionine-dependent methyltransferase;; Methyltransferase domain;; Methyltransferase domain	Probable methyltransferase PMT26 OS=Arabidopsis thaliana OX=3702 GN=At5g64030 PE=2 SV=1	S	Function unknown	probable methyltransferase PMT26 [Hevea brasiliensis]
c86455.graph_c0	48	55	57	198	171	198	3.25	3	3.86	13.52	11.72	12.72	2.11269e-06	1.19545	up	--	--	--	--	--	--	--	Outer envelope pore protein 21B, chloroplastic OS=Arabidopsis thaliana OX=3702 GN=OEP21B PE=2 SV=1	U	Intracellular trafficking, secretion, and vesicular transport	PREDICTED: outer envelope pore protein 21, chloroplastic [Vitis vinifera]
c80302.graph_c0	2	4	7	226	162	172	0.08	0.15	0.28	9.8	7.31	7.42	2.39969e-24	4.62285	up	--	--	--	--	--	--	F-box domain;; FBD	Putative F-box/LRR-repeat protein At5g02700 OS=Arabidopsis thaliana OX=3702 GN=At5g02700 PE=4 SV=1	S	Function unknown	putative F-box/LRR-repeat protein At3g28410 [Durio zibethinus]
c97686.graph_c2	94	85	139	484	451	456	2.77	2.5	4.11	12.94	13.3	12.13	6.02095e-09	1.47326	up	--	--	--	--	--	--	Myb-like DNA-binding domain;; Bromodomain	--	S	Function unknown	pinin [Herrania umbratica]
c87744.graph_c2	8	16	11	62	51	38	0.57	0.76	1.1	3.73	3.15	3.03	0.00191678	1.44544	up	[F]	Nucleotide transport and metabolism	--	K00858|4.59482e-80|egr:104450067|K00858 NAD+ kinase [EC:2.7.1.23] | (RefSeq) NADH kinase	[R]	General function prediction only	ATP-NAD kinase;; ATP-NAD kinase	Probable NADH kinase OS=Oryza sativa subsp. japonica OX=39947 GN=Os09g0345700 PE=2 SV=1	S	Function unknown	PREDICTED: NADH kinase isoform X3 [Nicotiana sylvestris]
c83433.graph_c0	73	85	45	15	36	18	3.08	3.15	1.97	0.65	1.62	0.77	4.10941e-07	-2.08057	down	[S]	Function unknown	--	K07192|0|tcc:TCM_024620|K07192 flotillin | (RefSeq) Flotillin-like protein 2	[UZ]	--	SPFH domain / Band 7 family	Flotillin-like protein 1 OS=Medicago truncatula OX=3880 GN=FLOT1 PE=2 SV=1	S	Function unknown	Band 7 protein [Corchorus capsularis]
c99091.graph_c0	2312	1946	1795	9405	7687	6922	49.34	36.78	39.37	196.56	168.57	144	9.15395e-18	1.35597	up	--	--	--	--	--	--	PB1 domain	--	S	Function unknown	PREDICTED: RNA polymerase II degradation factor 1 [Vitis vinifera]
c26384.graph_c0	38	58	38	22	22	24	8.36	11.53	8.93	5.66	5.58	5.79	6.12018e-05	-1.53864	down	--	--	--	--	--	--	--	--	S	Function unknown	PREDICTED: transcription factor bHLH113 isoform X2 [Malus domestica]
c102364.graph_c0	378	406	355	262	254	299	20.29	19.99	20.31	15.91	15.38	17.4	6.92497e-10	-1.08733	down	--	--	--	--	[K]	Transcription	--	Trihelix transcription factor GT-4 OS=Arabidopsis thaliana OX=3702 GN=GT-4 PE=2 SV=1	K	Transcription	trihelix transcription factor GT-4 isoform X2 [Sesamum indicum]
c92622.graph_c0	1069	1117	965	5472	4616	5018	23.64	21.76	22.41	123.2	109.99	113.32	1.55837e-40	1.6413	up	[L]	Replication, recombination and repair	Cellular Component: nucleus (GO:0005634);; Cellular Component: vacuole (GO:0005773);; Biological Process: chromatin remodeling (GO:0006338);; Biological Process: response to water deprivation (GO:0009414);; Biological Process: blue light signaling pathway (GO:0009785);; Molecular Function: blue light photoreceptor activity (GO:0009882);; Biological Process: positive regulation of flower developme…	K12119|0|tcc:TCM_020885|K12119 cryptochrome 2 | (RefSeq) Cryptochrome 2 isoform 1	[LT]	--	FAD binding domain of DNA photolyase;; DNA photolyase	Cryptochrome-2 OS=Arabidopsis thaliana OX=3702 GN=CRY2 PE=1 SV=2	L	Replication, recombination and repair	cryptochrome 2 [Morella rubra]
c97069.graph_c0	2355	3071	2548	2109	2034	1830	114.14	127.45	125.67	105.02	107.51	90.09	2.96267e-15	-1.02554	down	--	--	Biological Process: transcription, DNA-templated (GO:0006351);; Biological Process: regulation of cellular process (GO:0050794);;	--	[K]	Transcription	Myb-like DNA-binding domain	Two-component response regulator-like APRR2 OS=Arabidopsis thaliana OX=3702 GN=APRR2 PE=2 SV=2	K	Transcription	hypothetical protein CISIN_1g008254mg [Citrus sinensis]
c97262.graph_c0	17	11	16	127	134	60	0.64	0.66	0.44	3.54	4.56	2.32	4.11223e-07	2.16008	up	--	--	--	K19893|0|sind:105164963|K19893 glucan endo-1,3-beta-glucosidase 5/6 [EC:3.2.1.39] | (RefSeq) glucan endo-1,3-beta-glucosidase 5	--	--	Glycosyl hydrolases family 17;; X8 domain	Glucan endo-1,3-beta-glucosidase 5 OS=Arabidopsis thaliana OX=3702 GN=At4g31140 PE=1 SV=1	G	Carbohydrate transport and metabolism	Glucan endo-1,3-beta-D-glucosidase [Handroanthus impetiginosus]
c82965.graph_c0	183	213	175	87	98	107	62.88	66.27	65.31	38.33	41.44	42.76	9.12939e-13	-1.56014	down	--	--	Molecular Function: ATP binding (GO:0005524);; Molecular Function: peptidase activity (GO:0008233);; Cellular Component: proteasome regulatory particle, base subcomplex (GO:0008540);; Molecular Function: TBP-class protein binding (GO:0017025);; Biological Process: ubiquitin-dependent ERAD pathway (GO:0030433);; Cellular Component: nuclear proteasome complex (GO:0031595);; Cellular Component: cyto…	K03063|8.62696e-32|pop:POPTR_0097s002301|K03063 26S proteasome regulatory subunit T3 | (RefSeq) hypothetical protein	[O]	Posttranslational modification, protein turnover, chaperones	--	26S proteasome regulatory subunit 6B homolog OS=Arabidopsis thaliana OX=3702 GN=RPT3 PE=1 SV=1	O	Posttranslational modification, protein turnover, chaperones	hypothetical protein POPTR_0097s002301g, partial [Populus trichocarpa]
c102659.graph_c0	827	939	770	717	597	586	14.79	13.53	13.25	11.64	10.12	9.55	1.27464e-14	-1.02864	down	--	--	--	--	--	--	LysM domain;; N-terminal C2 in EEIG1 and EHBP1 proteins	Protein PLASTID MOVEMENT IMPAIRED 1-RELATED 1 OS=Arabidopsis thaliana OX=3702 GN=PMIR1 PE=2 SV=1	S	Function unknown	hypothetical protein VITISV_009913 [Vitis vinifera]
c92690.graph_c0	85	54	61	349	171	135	7.12	4.89	12.53	25.08	15.89	12.07	0.00404286	1.03476	up	--	--	Molecular Function: electron carrier activity (GO:0009055);; Cellular Component: integral component of membrane (GO:0016021);;	--	--	--	Plastocyanin-like domain	Early nodulin-like protein 2 OS=Arabidopsis thaliana OX=3702 GN=At4g27520 PE=1 SV=1	S	Function unknown	early nodulin-like protein 2 [Olea europaea var. sylvestris]
c87202.graph_c0	45	76	41	206	141	199	1.56	2.31	1.47	7.25	5.19	6.94	6.64111e-05	1.1425	up	--	--	Cellular Component: chloroplast (GO:0009507);; Biological Process: embryo development ending in seed dormancy (GO:0009793);;	--	--	--	--	--	S	Function unknown	unnamed protein product, partial [Vitis vinifera]
c25221.graph_c0	112	121	93	31	15	25	32.31	31.24	28.92	11.12	5.12	8.13	1.05552e-18	-2.76695	down	--	--	Molecular Function: DNA binding (GO:0003677);; Biological Process: regulation of transcription, DNA-templated (GO:0006355);;	--	--	--	--	--	K	Transcription	PREDICTED: probable WRKY transcription factor 48 [Vitis vinifera]
c103292.graph_c0	3702	4370	3070	1380	1036	936	78.24	84.65	68.04	27.02	21.95	18.19	1.608e-56	-2.33734	down	--	--	Biological Process: obsolete protein import into nucleus, docking (GO:0000059);; Biological Process: nuclear pore organization (GO:0006999);; Molecular Function: structural constituent of nuclear pore (GO:0017056);; Cellular Component: nuclear pore inner ring (GO:0044611);;	--	--	--	tify domain	Protein TIFY 8 OS=Arabidopsis thaliana OX=3702 GN=TIFY8 PE=1 SV=1	S	Function unknown	uncharacterized protein LOC110622744 [Manihot esculenta]
c100092.graph_c0	1872	1598	1308	449	442	520	106.22	78.59	78.26	25.54	26.15	28.42	4.64546e-40	-2.35568	down	--	--	Cellular Component: membrane (GO:0016020);;	--	[I]	Lipid transport and metabolism	--	--	S	Function unknown	PREDICTED: uncharacterized protein LOC100252671 [Vitis vinifera]
c75358.graph_c0	435	546	418	76	79	79	78.89	87.99	80.57	15.67	16.32	15.6	2.10929e-67	-3.16687	down	--	--	Biological Process: response to auxin (GO:0009733);;	K14488|1.17987e-40|tcc:TCM_015490|K14488 SAUR family protein | (RefSeq) SAUR family protein	--	--	Auxin responsive protein	Auxin-responsive protein SAUR32 OS=Arabidopsis thaliana OX=3702 GN=SAUR32 PE=2 SV=1	S	Function unknown	SAUR family protein [Theobroma cacao]
c95298.graph_c0	384	402	356	1938	1477	1622	21.24	17.52	18.72	77.28	61.75	68.28	1.60283e-25	1.51597	up	--	--	Molecular Function: transcription factor activity, sequence-specific DNA binding (GO:0003700);; Biological Process: regulation of transcription, DNA-templated (GO:0006355);; Biological Process: brassinosteroid mediated signaling pathway (GO:0009742);;	K14503|1.04736e-75|pxb:103941280|K14503 brassinosteroid resistant 1/2 | (RefSeq) BES1/BZR1 homolog protein 2-like	--	--	BES1/BZR1 plant transcription factor, N-terminal	BES1/BZR1 homolog protein 2 OS=Arabidopsis thaliana OX=3702 GN=BEH2 PE=1 SV=1	K	Transcription	BES1/BZR1 homolog protein 2-like [Quercus suber]
c90972.graph_c1	64	52	57	40	37	36	4.73	3.88	4.77	3.55	2.65	1.6	0.000269897	-1.21689	down	--	--	Biological Process: cytoplasmic translation (GO:0002181);; Molecular Function: structural constituent of ribosome (GO:0003735);; Cellular Component: mitochondrion (GO:0005739);; Cellular Component: chloroplast (GO:0009507);; Molecular Function: transferase activity (GO:0016740);; Molecular Function: rRNA binding (GO:0019843);; Cellular Component: cytosolic large ribosomal subunit (GO:0022625);;	--	[J]	Translation, ribosomal structure and biogenesis	--	60S ribosomal protein L2, mitochondrial OS=Arabidopsis thaliana OX=3702 GN=RPL2 PE=3 SV=1	J	Translation, ribosomal structure and biogenesis	60S ribosomal protein L2, mitochondrial [Capsicum chinense]
c15661.graph_c0	43	47	25	24	13	14	2.78	2.67	1.69	1.61	0.91	0.92	0.000104169	-1.72438	down	--	--	Molecular Function: binding (GO:0005488);; Cellular Component: mitochondrion (GO:0005739);; Molecular Function: transferase activity (GO:0016740);; Molecular Function: hydrolase activity (GO:0016787);; Biological Process: protein metabolic process (GO:0019538);; Biological Process: cellular macromolecule metabolic process (GO:0044260);; Biological Process: nucleic acid metabolic process (GO:00903…	--	[R]	General function prediction only	gag-polypeptide of LTR copia-type	Retrovirus-related Pol polyprotein from transposon TNT 1-94 OS=Nicotiana tabacum OX=4097 PE=2 SV=1	L	Replication, recombination and repair	putative retrotransposon Ty1-copia subclass protein [Trifolium pratense]
c73037.graph_c0	5	11	10	41	34	40	0.68	1.36	1.79	5.61	5.12	6.24	0.00482117	1.46783	up	--	--	--	--	[K]	Transcription	GATA zinc finger	GATA transcription factor 11 OS=Arabidopsis thaliana OX=3702 GN=GATA11 PE=2 SV=1	K	Transcription	GATA transcription factor 8 [Capsicum chinense]
c70387.graph_c1	47	63	47	20	24	12	11.23	13.42	12.16	5.67	6.66	3.17	1.6566e-07	-2.04341	down	--	--	Cellular Component: vacuole (GO:0005773);; Cellular Component: endoplasmic reticulum membrane (GO:0005789);; Cellular Component: Golgi apparatus (GO:0005794);; Biological Process: transport (GO:0006810);; Cellular Component: integral component of membrane (GO:0016021);;	K20347|2.2607e-15|nnu:104613229|K20347 p24 family protein beta-1 | (RefSeq) transmembrane emp24 domain-containing protein p24beta3	[U]	Intracellular trafficking, secretion, and vesicular transport	emp24/gp25L/p24 family/GOLD	Transmembrane emp24 domain-containing protein p24beta3 OS=Arabidopsis thaliana OX=3702 GN=At3g22845 PE=2 SV=1	U	Intracellular trafficking, secretion, and vesicular transport	Transmembrane emp24 domain-containing protein p24beta3 [Dichanthelium oligosanthes]
c68561.graph_c0	74	94	62	50	40	38	6.46	7.19	5.54	4.68	4.05	3.41	1.36848e-06	-1.43149	down	--	--	Molecular Function: non-membrane spanning protein tyrosine kinase activity (GO:0004715);; Molecular Function: hydrolase activity (GO:0016787);; Biological Process: peptidyl-tyrosine phosphorylation (GO:0018108);;	--	[I]	Lipid transport and metabolism	--	--	S	Function unknown	hypothetical protein CQW23_13323 [Capsicum baccatum]
c98276.graph_c0	67	89	54	255	361	377	6.53	6.57	5.3	27.81	27	29.78	5.09924e-10	1.63684	up	--	--	--	K07199|2.49666e-42|sot:102591352|K07199 5'-AMP-activated protein kinase, regulatory beta subunit | (RefSeq) GAL83; SNF1-related protein kinase regulatory subunit beta-1-like	[G]	Carbohydrate transport and metabolism	BURP domain;; 5'-AMP-activated protein kinase beta subunit, interaction domain	SNF1-related protein kinase regulatory subunit beta-1 OS=Arabidopsis thaliana OX=3702 GN=KINB1 PE=1 SV=1	S	Function unknown	PREDICTED: SNF1-related protein kinase regulatory subunit beta-1 [Nicotiana tomentosiformis]
c100687.graph_c0	235	382	286	1797	1564	1496	6.36	6.76	4.52	31.1	32.93	24.78	1.15883e-27	1.81151	up	--	--	--	K14794|0|vvi:100257035|K14794 ribosomal RNA-processing protein 12 | (RefSeq) RRP12-like protein	[S]	Function unknown	NUC173 domain	--	S	Function unknown	PREDICTED: RRP12-like protein isoform X2 [Vitis vinifera]
c101980.graph_c1	209	235	269	1235	779	829	3.58	3.65	4.38	20.09	12.74	12.75	2.80487e-10	1.34679	up	--	--	--	K20102|0|vvi:100249242|K20102 YTH domain-containing family protein | (RefSeq) YTH domain-containing family protein 2	--	--	YT521-B-like domain;; Plant organelle RNA recognition domain	Protein WHAT&apos;S THIS FACTOR 1 homolog OS=Arabidopsis thaliana OX=3702 GN=At4g01037 PE=3 SV=1	S	Function unknown	unnamed protein product, partial [Vitis vinifera]
c70212.graph_c0	0	5	3	82	42	52	0	0.23	0.16	4.36	2.32	2.72	1.81001e-08	3.56342	up	--	--	Molecular Function: protein serine/threonine phosphatase activity (GO:0004722);; Biological Process: protein dephosphorylation (GO:0006470);;	--	[T]	Signal transduction mechanisms	Protein phosphatase 2C	Probable protein phosphatase 2C 34 OS=Arabidopsis thaliana OX=3702 GN=At3g05640 PE=2 SV=1	T	Signal transduction mechanisms	unnamed protein product [Coffea canephora]
c101599.graph_c0	20	23	23	240	147	110	1.03	0.85	0.94	9.34	6.19	4.86	2.15372e-10	2.22883	up	[G]	Carbohydrate transport and metabolism	--	K01728|0|vvi:100246124|K01728 pectate lyase [EC:4.2.2.2] | (RefSeq) probable pectate lyase 12-like	--	--	Pectate lyase	Probable pectate lyase 13 OS=Arabidopsis thaliana OX=3702 GN=PMR6 PE=1 SV=1	G	Carbohydrate transport and metabolism	probable pectate lyase 12-like precursor [Vitis vinifera]
c91178.graph_c0	15	12	10	47	53	51	0.22	0.16	0.15	0.7	0.83	0.76	0.00210604	1.37475	up	[S]	Function unknown	Biological Process: double-strand break repair via homologous recombination (GO:0000724);; Molecular Function: DNA binding (GO:0003677);; Molecular Function: ATP binding (GO:0005524);; Cellular Component: nucleus (GO:0005634);; Cellular Component: chromosome (GO:0005694);; Cellular Component: cytoplasm (GO:0005737);; Biological Process: DNA replication (GO:0006260);; Molecular Function: four-way …	K10901|0|cit:102610752|K10901 bloom syndrome protein [EC:3.6.4.12] | (RefSeq) ATP-dependent DNA helicase Q-like 4A	[L]	Replication, recombination and repair	RQC domain;; Helicase conserved C-terminal domain;; DEAD/DEAH box helicase;; RecQ zinc-binding;; HRDC domain;; Type III restriction enzyme, res subunit	ATP-dependent DNA helicase Q-like 4A OS=Arabidopsis thaliana OX=3702 GN=RECQL4A PE=2 SV=1	L	Replication, recombination and repair	ATP-dependent DNA helicase Q-like 4A isoform X1 [Citrus clementina]
c83048.graph_c1	1786	1734	1273	553	401	429	279.32	236.34	207.73	91.19	65.4	70.37	9.82146e-50	-2.39708	down	--	--	Cellular Component: integral component of membrane (GO:0016021);;	--	[V]	Defense mechanisms	--	Bax inhibitor 1 OS=Arabidopsis thaliana OX=3702 GN=BI-1 PE=1 SV=1	S	Function unknown	bax inhibitor 1-like isoform X2 [Manihot esculenta]
c96355.graph_c0	234	276	316	166	134	195	5.55	5.63	7.64	3.74	3.24	4.58	2.10158e-08	-1.34849	down	--	--	Molecular Function: zinc ion binding (GO:0008270);;	--	[R]	General function prediction only	PPR repeat family;; PPR repeat;; DYW family of nucleic acid deaminases;; PPR repeat;; Pentatricopeptide repeat domain;; Pentacotripeptide-repeat region of PRORP	Pentatricopeptide repeat-containing protein At5g50390, chloroplastic OS=Arabidopsis thaliana OX=3702 GN=PCMP-H58 PE=2 SV=1	S	Function unknown	PREDICTED: pentatricopeptide repeat-containing protein At5g50390, chloroplastic [Vitis vinifera]
c91344.graph_c0	68	45	52	0	2	0	3.61	2.1	2.87	0	0.11	0	7.11866e-15	-6.00785	down	--	--	Cellular Component: cell wall (GO:0005618);; Cellular Component: vacuole (GO:0005773);; Biological Process: carbohydrate metabolic process (GO:0005975);; Molecular Function: cellulase activity (GO:0008810);; Molecular Function: polysaccharide binding (GO:0030247);; Cellular Component: anchored component of plasma membrane (GO:0046658);;	--	--	--	Glycosyl hydrolases family 17	Glucan endo-1,3-beta-glucosidase, acidic isoform PR-Q&apos; OS=Nicotiana tabacum OX=4097 PE=1 SV=1	G	Carbohydrate transport and metabolism	beta-1,3-glucanase [Sarracenia purpurea subsp. venosa]
c97140.graph_c0	4	4	6	243	186	137	0.11	0.1	0.17	7.34	5.63	3.79	1.76671e-23	4.53089	up	[T]	Signal transduction mechanisms	Molecular Function: protein kinase activity (GO:0004672);; Molecular Function: ATP binding (GO:0005524);; Biological Process: protein phosphorylation (GO:0006468);;	--	[T]	Signal transduction mechanisms	--	Serine/threonine-protein kinase PCRK1 OS=Arabidopsis thaliana OX=3702 GN=PCRK1 PE=1 SV=1	T	Signal transduction mechanisms	unnamed protein product [Coffea canephora]
c101106.graph_c0	608	773	575	2657	2110	2366	13.63	15.2	13.35	60.03	50	53.15	2.59742e-20	1.25412	up	[O]	Posttranslational modification, protein turnover, chaperones	Molecular Function: ATP binding (GO:0005524);; Biological Process: protein folding (GO:0006457);; Biological Process: response to stress (GO:0006950);; Molecular Function: unfolded protein binding (GO:0051082);;	K09487|0|gra:105794269|K09487 heat shock protein 90kDa beta | (RefSeq) heat shock protein 83-like	[O]	Posttranslational modification, protein turnover, chaperones	Hsp90 protein;; Histidine kinase-, DNA gyrase B-, and HSP90-like ATPase;; Histidine kinase-, DNA gyrase B-, and HSP90-like ATPase	Heat shock protein 90-5, chloroplastic OS=Arabidopsis thaliana OX=3702 GN=HSP90-5 PE=1 SV=1	O	Posttranslational modification, protein turnover, chaperones	HSP90 domain-containing protein/HATPase_c_3 domain-containing protein [Cephalotus follicularis]
c86387.graph_c0	9	10	16	66	51	52	0.36	0.3	0.67	2.42	2.11	1.87	0.000464152	1.58308	up	[G]	Carbohydrate transport and metabolism	--	--	[B]	Chromatin structure and dynamics	--	--	S	Function unknown	uncharacterized protein LOC111395775 [Olea europaea var. sylvestris]
c103597.graph_c1	511	902	658	11743	8137	7964	16.21	25.12	21.66	378.11	273.91	254.31	7.21619e-61	3.11711	up	--	--	Molecular Function: aspartic-type endopeptidase activity (GO:0004190);; Biological Process: proteolysis (GO:0006508);; Cellular Component: membrane (GO:0016020);; Biological Process: protein catabolic process (GO:0030163);;	--	[O]	Posttranslational modification, protein turnover, chaperones	Xylanase inhibitor N-terminal;; Xylanase inhibitor C-terminal;; Eukaryotic aspartyl protease	Aspartyl protease family protein At5g10770 OS=Arabidopsis thaliana OX=3702 GN=At5g10770 PE=2 SV=1	O	Posttranslational modification, protein turnover, chaperones	aspartic protease [Sarracenia purpurea subsp. venosa]
c74628.graph_c0	22	16	14	75	64	73	3.5	2.19	2.31	13.14	11.29	12.52	0.000375407	1.37823	up	--	--	Biological Process: mRNA metabolic process (GO:0016071);; Cellular Component: spliceosomal snRNP complex (GO:0097525);;	K12624|6.00739e-44|nnu:104598217|K12624 U6 snRNA-associated Sm-like protein LSm5 | (RefSeq) sm-like protein LSM5	[A]	RNA processing and modification	LSM domain	Sm-like protein LSM5 OS=Arabidopsis thaliana OX=3702 GN=LSM5 PE=1 SV=1	K	Transcription	hypothetical protein DCAR_000537 [Daucus carota subsp. sativus]
c86798.graph_c0	67	90	65	36	30	18	6.6	7.82	6.97	4.03	3.26	1.94	4.20165e-09	-1.97805	down	--	--	--	--	--	--	Filament-like plant protein, long coiled-coil	Filament-like plant protein 4 OS=Arabidopsis thaliana OX=3702 GN=FPP4 PE=1 SV=1	S	Function unknown	PREDICTED: filament-like plant protein 4 isoform X2 [Vitis vinifera]
c86578.graph_c2	30	34	12	19	12	5	2.29	2.39	0.83	1.61	0.99	0.42	0.00695129	-1.58979	down	--	--	Cellular Component: condensin complex (GO:0000796);; Molecular Function: ATP binding (GO:0005524);; Cellular Component: nucleus (GO:0005634);; Biological Process: mitotic chromosome condensation (GO:0007076);;	K06674|4.8291e-34|sind:105160613|K06674 structural maintenance of chromosome 2 | (RefSeq) structural maintenance of chromosomes protein 2-1	[BD]	--	--	Structural maintenance of chromosomes protein 2-2 OS=Arabidopsis thaliana OX=3702 GN=SMC2-2 PE=2 SV=1	D	Cell cycle control, cell division, chromosome partitioning	structural maintenance of chromosomes protein 2, partial [Actinidia arguta]
c92498.graph_c0	9	14	13	56	42	55	0.5	0.42	0.59	1.89	1.78	2.27	0.00158874	1.42599	up	--	--	Cellular Component: nucleus (GO:0005634);; Cellular Component: cytoplasm (GO:0005737);; Biological Process: protein import into nucleus (GO:0006606);; Molecular Function: protein transporter activity (GO:0008565);;	--	[U]	Intracellular trafficking, secretion, and vesicular transport	--	Importin subunit alpha OS=Solanum lycopersicum OX=4081 PE=2 SV=2	U	Intracellular trafficking, secretion, and vesicular transport	importin subunit alpha-1a-like isoform X1 [Quercus suber]
c103528.graph_c0	618	781	676	243	187	214	29.09	32.38	33.96	7.3	4.65	7.32	2.1658e-45	-2.2932	down	[E]	Amino acid transport and metabolism	--	--	[G]	Carbohydrate transport and metabolism	Protein of unknown function, DUF604;; Fringe-like;; Glutamate/Leucine/Phenylalanine/Valine dehydrogenase	Glutamate dehydrogenase A OS=Nicotiana plumbaginifolia OX=4092 GN=GDHA PE=2 SV=1	S	Function unknown	beta-1,3-glucosyltransferase [Quercus suber]
c91658.graph_c0	78	66	50	16	7	2	5.08	3.76	3.37	1.12	0.48	0.13	7.95388e-13	-3.44595	down	[G]	Carbohydrate transport and metabolism	Molecular Function: protein serine/threonine kinase activity (GO:0004674);; Molecular Function: ATP binding (GO:0005524);; Biological Process: protein phosphorylation (GO:0006468);; Cellular Component: integral component of membrane (GO:0016021);; Molecular Function: carbohydrate binding (GO:0030246);;	--	--	--	Legume lectin domain	L-type lectin-domain containing receptor kinase VII.1 OS=Arabidopsis thaliana OX=3702 GN=LECRK71 PE=2 SV=1	T	Signal transduction mechanisms	PREDICTED: L-type lectin-domain containing receptor kinase VII.1 [Citrus sinensis]
c82138.graph_c0	5	1	9	1106	833	594	0.29	0.05	0.55	66.54	52	35.18	1.62428e-56	6.54145	up	--	--	Molecular Function: oxidoreductase activity, acting on single donors with incorporation of molecular oxygen, incorporation of two atoms of oxygen (GO:0016702);; Biological Process: oxylipin biosynthetic process (GO:0031408);; Molecular Function: metal ion binding (GO:0046872);; Biological Process: oxidation-reduction process (GO:0055114);;	K00454|5.99615e-98|rcu:8287572|K00454 lipoxygenase [EC:1.13.11.12] | (RefSeq) linoleate 13S-lipoxygenase 2-1, chloroplastic	--	--	Lipoxygenase	Linoleate 13S-lipoxygenase 2-1, chloroplastic OS=Solanum tuberosum OX=4113 GN=LOX2.1 PE=1 SV=1	S	Function unknown	lipoxygenase [Camellia sinensis]
c100412.graph_c0	1907	2140	1222	1241	1317	1263	54.52	55.31	36.31	37.65	42.93	40.72	3.24778e-09	-1.05023	down	--	--	--	--	--	--	Myb-like DNA-binding domain;; Myb-like DNA-binding domain	Telomere repeat-binding protein 6 OS=Arabidopsis thaliana OX=3702 GN=TRP6 PE=1 SV=1	K	Transcription	PREDICTED: uncharacterized protein LOC100263481 isoform X1 [Vitis vinifera]
c82945.graph_c1	146	158	124	54	53	62	24.22	22.95	21.92	10.11	9.63	11.12	2.13119e-15	-1.92798	down	--	--	Biological Process: autophagy (GO:0006914);; Biological Process: cellular response to nitrogen starvation (GO:0006995);;	K08341|2.091e-33|sot:102602207|K08341 GABA(A) receptor-associated protein | (RefSeq) autophagy-related protein 8f	[Z]	Cytoskeleton	Autophagy protein Atg8 ubiquitin like;; Ubiquitin-like autophagy protein Apg12	Autophagy-related protein 8g OS=Arabidopsis thaliana OX=3702 GN=ATG8G PE=2 SV=1	U	Intracellular trafficking, secretion, and vesicular transport	autophagy-related protein 8f-like, partial [Trifolium pratense]
c103243.graph_c0	11	22	12	93	81	81	0.14	0.25	0.16	1.23	1.12	1.07	1.08422e-06	1.85754	up	[K]	Transcription	--	--	--	--	Protein tyrosine kinase;; Protein kinase domain;; Leucine rich repeat;; Leucine Rich repeats (2 copies);; Leucine Rich repeats (2 copies);; Leucine rich repeat;; Leucine Rich Repeat;; Leucine Rich repeat;; Leucine rich repeat;; Leucine Rich Repeat	Leucine-rich repeat receptor protein kinase MSP1 OS=Oryza sativa subsp. japonica OX=39947 GN=MSP1 PE=1 SV=1	S	Function unknown	hypothetical protein VITISV_038451 [Vitis vinifera]
c88130.graph_c0	25	20	14	56	102	86	3.81	2.07	2.47	7.54	15.12	12.09	0.000703169	1.41299	up	--	--	Molecular Function: protein dimerization activity (GO:0046983);;	--	--	--	Helix-loop-helix DNA-binding domain	Transcription factor ICE1 OS=Arabidopsis thaliana OX=3702 GN=SCRM PE=1 SV=1	K	Transcription	ICE1 [Camellia sinensis]
c65824.graph_c0	792	815	773	4694	10716	5700	128.53	117.25	132.84	853.74	1956.35	988.88	2.47534e-20	2.51286	up	--	--	--	--	--	--	--	--	S	Function unknown	hypothetical protein JCGZ_11403 [Jatropha curcas]
c89657.graph_c0	23	25	18	176	147	168	0.86	0.87	0.84	8.94	9.27	8.75	3.08891e-14	2.25227	up	[L]	Replication, recombination and repair	Molecular Function: oxidized pyrimidine nucleobase lesion DNA N-glycosylase activity (GO:0000703);; Molecular Function: DNA binding (GO:0003677);; Cellular Component: nucleus (GO:0005634);; Biological Process: base-excision repair, AP site formation (GO:0006285);; Molecular Function: metal ion binding (GO:0046872);; Molecular Function: 4 iron, 4 sulfur cluster binding (GO:0051539);;	K10773|1.7762e-126|vvi:100268015|K10773 endonuclease III [EC:4.2.99.18] | (RefSeq) endonuclease III homolog 1, chloroplastic	[L]	Replication, recombination and repair	HhH-GPD superfamily base excision DNA repair protein;; Helix-hairpin-helix motif;; Iron-sulfur binding domain of endonuclease III	Endonuclease III homolog 1, chloroplastic OS=Arabidopsis thaliana OX=3702 GN=NTH1 PE=2 SV=2	L	Replication, recombination and repair	PREDICTED: endonuclease III homolog 1, chloroplastic isoform X1 [Vitis vinifera]
c78478.graph_c0	283	208	90	104	42	63	39.23	25.69	13.24	16.7	6.89	9.7	1.09623e-07	-2.03791	down	--	--	--	--	--	--	--	--	S	Function unknown	PREDICTED: uncharacterized protein LOC109236186 [Nicotiana attenuata]
c87307.graph_c1	1	11	10	60	65	70	0.03	0.33	0.36	2.09	2.37	2.42	3.4111e-06	2.42875	up	--	--	--	--	--	--	--	Protein SCAR3 OS=Arabidopsis thaliana OX=3702 GN=SCAR3 PE=1 SV=1	S	Function unknown	PREDICTED: protein SCAR3 isoform X2 [Vitis vinifera]
c73124.graph_c0	0	0	1	20	25	40	0	0	0.08	1.52	1.97	2.98	4.42531e-06	4.42102	up	--	--	Molecular Function: serine-type carboxypeptidase activity (GO:0004185);; Cellular Component: vacuole (GO:0005773);; Biological Process: brassinosteroid mediated signaling pathway (GO:0009742);; Biological Process: proteolysis involved in cellular protein catabolic process (GO:0051603);;	K16297|2.12703e-167|jcu:105644160|K16297 serine carboxypeptidase-like clade II [EC:3.4.16.-] | (RefSeq) serine carboxypeptidase-like 25	[OE]	--	Serine carboxypeptidase	Serine carboxypeptidase-like 25 OS=Arabidopsis thaliana OX=3702 GN=SCPL25 PE=2 SV=2	E	Amino acid transport and metabolism	PREDICTED: serine carboxypeptidase-like 25 [Juglans regia]
c84189.graph_c0	121	202	113	495	412	514	5.37	7.36	4.57	18.88	16.8	20.04	4.0062e-07	1.10521	up	--	--	--	--	--	--	--	DNA-binding protein RHL1 OS=Arabidopsis thaliana OX=3702 GN=RHL1 PE=1 SV=1	S	Function unknown	PREDICTED: DNA-binding protein RHL1 [Vitis vinifera]
c77127.graph_c1	0	2	5	40	22	32	0	0.33	0.99	8.47	4.64	6.42	0.000135795	2.80112	up	--	--	Cellular Component: membrane (GO:0016020);; Molecular Function: pectinesterase activity (GO:0030599);; Molecular Function: pectinesterase inhibitor activity (GO:0046910);; Cellular Component: cell periphery (GO:0071944);;	--	--	--	Plant invertase/pectin methylesterase inhibitor	Probable pectinesterase/pectinesterase inhibitor 34 OS=Arabidopsis thaliana OX=3702 GN=PME34 PE=2 SV=1	G	Carbohydrate transport and metabolism	hypothetical protein MIMGU_mgv1a0032972mg, partial [Erythranthe guttata]
c89349.graph_c1	240	333	241	1040	833	915	20.45	25.45	21.62	88.93	72.75	77.18	2.13074e-13	1.16409	up	[T]	Signal transduction mechanisms	Cellular Component: plasma membrane (GO:0005886);; Biological Process: response to stress (GO:0006950);; Molecular Function: hydrolase activity (GO:0016787);;	--	--	--	Universal stress protein family	Universal stress protein A-like protein OS=Arabidopsis thaliana OX=3702 GN=At3g01520 PE=1 SV=2	S	Function unknown	hypothetical protein CDL15_Pgr011234 [Punica granatum]
c90157.graph_c0	95	80	84	442	471	441	2.21	1.56	1.64	8.34	9.05	8.23	1.03291e-17	1.75601	up	--	--	Cellular Component: membrane (GO:0016020);;	--	--	--	GDP-fucose protein O-fucosyltransferase	O-fucosyltransferase 19 OS=Arabidopsis thaliana OX=3702 GN=OFUT19 PE=2 SV=1	S	Function unknown	PREDICTED: uncharacterized protein At1g04910-like [Nelumbo nucifera]
c102006.graph_c0	33	50	26	19	20	10	1.9	2.55	1.56	1.13	1.28	0.59	0.00020228	-1.69208	down	--	--	--	--	[R]	General function prediction only	--	--	S	Function unknown	kelch domain-containing protein 4-like isoform X1 [Ananas comosus]
c89269.graph_c1	42	38	43	215	178	209	3.77	3.01	4.04	20.47	17.41	19.4	2.55214e-10	1.65102	up	--	--	--	--	--	--	--	--	S	Function unknown	PREDICTED: uncharacterized protein LOC104241541 [Nicotiana sylvestris]
c94218.graph_c0	14	22	12	69	85	40	0.15	0.92	0.12	0.73	0.94	0.41	0.00219969	1.36896	up	--	--	Molecular Function: GTP binding (GO:0005525);; Cellular Component: intracellular (GO:0005622);; Biological Process: small GTPase mediated signal transduction (GO:0007264);;	--	[S]	Function unknown	Leucine Rich repeat;; C-terminal of Roc, COR, domain	Protein TORNADO 1 OS=Arabidopsis thaliana OX=3702 GN=TRN1 PE=2 SV=1	S	Function unknown	PREDICTED: protein TORNADO 1 [Vitis vinifera]
c97265.graph_c1	22	18	13	77	63	80	0.8	0.44	0.55	2.97	2.41	3	0.000265155	1.40946	up	--	--	--	--	--	--	Plant organelle RNA recognition domain;; Plant organelle RNA recognition domain	Protein WHAT&apos;S THIS FACTOR 1 homolog OS=Arabidopsis thaliana OX=3702 GN=At4g01037 PE=3 SV=1	S	Function unknown	protein WHAT&apos;S THIS FACTOR 1 homolog [Quercus suber]
c61999.graph_c0	155	153	171	56	30	31	29.75	25.95	34.72	12.27	6.68	6.41	4.45543e-20	-2.63433	down	--	--	--	K09490|2.38382e-07|crb:CARUB_v100065120m|K09490 heat shock 70kDa protein 5 | (RefSeq) hypothetical protein	[O]	Posttranslational modification, protein turnover, chaperones	--	Luminal-binding protein 5 OS=Nicotiana tabacum OX=4097 GN=BIP5 PE=2 SV=1	O	Posttranslational modification, protein turnover, chaperones	hypothetical protein CARUB_v100065120mg, partial [Capsella rubella]
c101998.graph_c0	443	355	283	154	110	87	10.6	7.81	6.96	3.54	2.53	1.77	7.31545e-21	-2.22725	down	[L]	Replication, recombination and repair	Molecular Function: damaged DNA binding (GO:0003684);; Molecular Function: DNA-directed DNA polymerase activity (GO:0003887);; Cellular Component: nucleus (GO:0005634);; Biological Process: response to UV-B (GO:0010224);; Biological Process: error-prone translesion synthesis (GO:0042276);;	K03515|0|vvi:100247553|K03515 DNA repair protein REV1 [EC:2.7.7.-] | (RefSeq) DNA repair protein REV1	[L]	Replication, recombination and repair	impB/mucB/samB family;; impB/mucB/samB family C-terminal domain;; IMS family HHH motif	DNA repair protein REV1 OS=Arabidopsis thaliana OX=3702 GN=REV1 PE=2 SV=1	L	Replication, recombination and repair	unnamed protein product, partial [Vitis vinifera]
c82679.graph_c0	24	24	26	144	114	44	1.51	1.33	1.69	9.85	8.63	3	0.00217071	1.34285	up	--	--	Cellular Component: integral component of membrane (GO:0016021);;	K13946|0|jcu:105646618|K13946 auxin influx carrier (AUX1 LAX family) | (RefSeq) auxin transporter-like protein 2	[E]	Amino acid transport and metabolism	Transmembrane amino acid transporter protein	Auxin transporter-like protein 2 OS=Medicago truncatula OX=3880 GN=LAX2 PE=2 SV=1	E	Amino acid transport and metabolism	auxin transporter-like protein 2 [Durio zibethinus]
c98118.graph_c0	1563	1656	1472	718	561	707	54.83	50.97	53.59	25.62	20.9	24.99	8.6313e-36	-1.84918	down	[Q]	Secondary metabolites biosynthesis, transport and catabolism	Molecular Function: dioxygenase activity (GO:0051213);; Biological Process: oxidation-reduction process (GO:0055114);;	--	--	--	--	--	S	Function unknown	PREDICTED: uncharacterized protein LOC100240969 [Vitis vinifera]
c90911.graph_c0	7	19	9	127	79	72	0.29	0.7	0.39	5.46	3.57	3.07	8.03662e-08	2.30924	up	--	--	Cellular Component: mitochondrion (GO:0005739);; Cellular Component: chloroplast inner membrane (GO:0009706);; Cellular Component: integral component of membrane (GO:0016021);;	--	--	--	Protein RETICULATA-related	Protein RETICULATA-RELATED 1, chloroplastic OS=Arabidopsis thaliana OX=3702 GN=RER1 PE=1 SV=1	S	Function unknown	PREDICTED: protein RETICULATA-RELATED 1, chloroplastic-like [Nicotiana tabacum]
c97865.graph_c0	9615	9543	8134	2447	1705	1795	365.39	317.96	318.56	96.56	73.13	72.43	1.38602e-83	-2.81138	down	[I]	Lipid transport and metabolism	Biological Process: fatty acid biosynthetic process (GO:0006633);; Molecular Function: thiolester hydrolase activity (GO:0016790);;	K10781|1.46275e-112|sly:101245130|K10781 fatty acyl-ACP thioesterase B [EC:3.1.2.14 3.1.2.21] | (RefSeq) palmitoyl-acyl carrier protein thioesterase, chloroplastic	--	--	Acyl-ATP thioesterase;; Acyl-ACP thioesterase;; Acyl-ACP thioesterase	Palmitoyl-acyl carrier protein thioesterase, chloroplastic OS=Gossypium hirsutum OX=3635 GN=FATB1 PE=1 SV=1	I	Lipid transport and metabolism	acyl acyl-carrier-protein thioesterase type B, partial [Camellia oleifera]
c97461.graph_c0	136	126	103	97	70	62	4.97	4.25	3.98	4.99	2.89	2.44	6.95915e-07	-1.28048	down	--	--	Cellular Component: membrane (GO:0016020);;	K01988|2.77519e-178|spen:107001788|K01988 lactosylceramide 4-alpha-galactosyltransferase [EC:2.4.1.228] | (RefSeq) lactosylceramide 4-alpha-galactosyltransferase-like	[G]	Carbohydrate transport and metabolism	Alpha 1,4-glycosyltransferase conserved region;; Glycosyltransferase sugar-binding region containing DXD motif	Uncharacterized protein At4g19900 OS=Arabidopsis thaliana OX=3702 GN=At4g19900 PE=2 SV=1	S	Function unknown	PREDICTED: lactosylceramide 4-alpha-galactosyltransferase-like [Solanum pennellii]
c97772.graph_c0	276	343	265	1313	1088	1194	11.75	11.72	10.13	53.63	45.02	46.51	1.28742e-22	1.40919	up	--	--	Molecular Function: acetylglucosaminyltransferase activity (GO:0008375);; Cellular Component: integral component of membrane (GO:0016021);;	--	--	--	Core-2/I-Branching enzyme	--	S	Function unknown	uncharacterized protein LOC105161016 [Sesamum indicum]
c99787.graph_c0	12	15	21	132	77	62	0.31	0.73	0.64	7.94	5.41	4.08	2.30334e-05	1.79536	up	--	--	Biological Process: phosphate-containing compound metabolic process (GO:0006796);; Molecular Function: hydrolase activity (GO:0016787);;	--	[V]	Defense mechanisms	--	Protein-tyrosine-phosphatase MKP1 OS=Arabidopsis thaliana OX=3702 GN=MKP1 PE=1 SV=1	T	Signal transduction mechanisms	LOW QUALITY PROTEIN: protein-tyrosine-phosphatase MKP1-like [Herrania umbratica]
c86424.graph_c0	265	239	213	170	155	186	16.9	14.38	14.93	13.09	11.39	13.71	9.0801e-08	-1.09476	down	[J]	Translation, ribosomal structure and biogenesis	Biological Process: ribosomal large subunit assembly (GO:0000027);; Molecular Function: structural constituent of ribosome (GO:0003735);; Cellular Component: mitochondrial large ribosomal subunit (GO:0005762);; Biological Process: translation (GO:0006412);; Molecular Function: rRNA binding (GO:0019843);;	K02867|3.86826e-83|rcu:8281322|K02867 large subunit ribosomal protein L11 | (RefSeq) 54S ribosomal protein L19, mitochondrial	[J]	Translation, ribosomal structure and biogenesis	Ribosomal protein L11, RNA binding domain;; Ribosomal protein L11, N-terminal domain	50S ribosomal protein L11, chloroplastic OS=Guillardia theta OX=55529 GN=rpl11 PE=3 SV=1	J	Translation, ribosomal structure and biogenesis	54S ribosomal protein L19, mitochondrial [Manihot esculenta]
c95347.graph_c1	1790	2077	1609	864	762	1018	61.81	61.56	57.03	31.6	30.24	36.16	7.87255e-25	-1.64655	down	[V]	Defense mechanisms	Biological Process: drug transmembrane transport (GO:0006855);; Molecular Function: drug transmembrane transporter activity (GO:0015238);; Molecular Function: antiporter activity (GO:0015297);; Cellular Component: integral component of membrane (GO:0016021);;	K03327|0|rcu:8268582|K03327 multidrug resistance protein, MATE family | (RefSeq) protein DETOXIFICATION 21	[R]	General function prediction only	MatE	Protein DETOXIFICATION 21 OS=Arabidopsis thaliana OX=3702 GN=DTX21 PE=1 SV=1	V	Defense mechanisms	protein DETOXIFICATION 21-like [Hevea brasiliensis]
c87993.graph_c0	1	1	3	46	29	18	0.03	0.02	0.08	1.23	0.81	0.48	3.8608e-05	3.1666	up	--	--	Molecular Function: zinc ion binding (GO:0008270);;	--	[R]	General function prediction only	PPR repeat family;; PPR repeat;; PPR repeat;; DYW family of nucleic acid deaminases;; Pentatricopeptide repeat domain;; Tetratricopeptide repeat;; Pentacotripeptide-repeat region of PRORP	Pentatricopeptide repeat-containing protein At3g49710 OS=Arabidopsis thaliana OX=3702 GN=PCMP-H79 PE=2 SV=1	S	Function unknown	PREDICTED: pentatricopeptide repeat-containing protein At3g49710 [Vitis vinifera]
c96597.graph_c0	3	1	1	53	26	39	0.16	0.05	0.03	1.72	0.88	1.52	1.1827e-06	3.5361	up	--	--	Cellular Component: nucleus (GO:0005634);;	K06627|9.54134e-67|tcc:TCM_034759|K06627 cyclin A | (RefSeq) Cyclin A3,1	[D]	Cell cycle control, cell division, chromosome partitioning	Cyclin, N-terminal domain;; Cyclin, N-terminal domain	Putative cyclin-A3-1 OS=Arabidopsis thaliana OX=3702 GN=CYCA3-1 PE=3 SV=1	D	Cell cycle control, cell division, chromosome partitioning	A-type cyclin [Catharanthus roseus]
c76263.graph_c0	14	17	15	141	121	154	0.61	0.65	0.68	6.42	5.61	6.89	1.04409e-13	2.51757	up	[T]	Signal transduction mechanisms	Molecular Function: protein serine/threonine kinase activity (GO:0004674);; Molecular Function: ATP binding (GO:0005524);; Biological Process: protein phosphorylation (GO:0006468);;	K04733|0|sot:102600547|K04733 interleukin-1 receptor-associated kinase 4 [EC:2.7.11.1] | (RefSeq) probable serine/threonine-protein kinase NAK	[T]	Signal transduction mechanisms	Protein tyrosine kinase;; Protein kinase domain	Probable serine/threonine-protein kinase PIX13 OS=Arabidopsis thaliana OX=3702 GN=PIX13 PE=1 SV=2	T	Signal transduction mechanisms	PREDICTED: probable serine/threonine-protein kinase NAK [Solanum tuberosum]
c91645.graph_c2	22	10	7	59	105	87	3.44	1.39	1.16	10.3	18.43	14.67	2.29824e-05	2.0078	up	--	--	--	--	[R]	General function prediction only	--	Zinc finger CCCH domain-containing protein 23 OS=Arabidopsis thaliana OX=3702 GN=At2g25900 PE=2 SV=1	S	Function unknown	hypothetical protein [Ophiorrhiza pumila]
c48241.graph_c0	2	5	6	42	48	46	0.06	0.13	0.18	1.21	1.44	1.33	4.46609e-06	2.61923	up	--	--	--	--	[R]	General function prediction only	PPR repeat family;; PPR repeat;; PPR repeat;; Pentatricopeptide repeat domain;; Pentacotripeptide-repeat region of PRORP;; Tetratricopeptide repeat;; Tetratricopeptide repeat	Pentatricopeptide repeat-containing protein At5g27110 OS=Arabidopsis thaliana OX=3702 GN=PCMP-E14 PE=2 SV=2	S	Function unknown	hypothetical protein VITISV_041405 [Vitis vinifera]
c103812.graph_c0	3240	4226	3395	2712	2767	2600	46.01	52.44	49.8	38.09	40.92	36.24	8.92264e-16	-1.03119	down	--	--	--	K12616|0|sind:105175012|K12616 enhancer of mRNA-decapping protein 4 | (RefSeq) enhancer of mRNA-decapping protein 4-like	[R]	General function prediction only	WD40 region of Ge1, enhancer of mRNA-decapping protein;; WD domain, G-beta repeat	Enhancer of mRNA-decapping protein 4 OS=Arabidopsis thaliana OX=3702 GN=VCS PE=1 SV=1	S	Function unknown	enhancer of mRNA-decapping protein 4 [Sesamum indicum]
c91706.graph_c0	1713	1843	1366	552	458	423	51.12	48.47	42.58	17.03	14.62	13.39	2.24241e-66	-2.3848	down	--	--	--	--	--	--	--	--	S	Function unknown	uncharacterized protein At3g27210-like isoform X2 [Prunus avium]
c103036.graph_c0	2247	2837	2044	7537	7465	6891	58.72	68.45	60.97	187.09	196.42	175.42	4.28047e-17	1.01273	up	[T]	Signal transduction mechanisms	--	K08867|0|vvi:100255269|K08867 WNK lysine deficient protein kinase [EC:2.7.11.1] | (RefSeq) probable serine/threonine-protein kinase WNK4	[R]	General function prediction only	Protein kinase domain;; Protein tyrosine kinase	Probable serine/threonine-protein kinase WNK4 OS=Arabidopsis thaliana OX=3702 GN=WNK4 PE=1 SV=1	T	Signal transduction mechanisms	PREDICTED: probable serine/threonine-protein kinase WNK4 [Vitis vinifera]
c99846.graph_c0	30	32	52	22	26	8	0.51	0.48	0.92	0.38	0.47	0.14	0.00159096	-1.60645	down	--	--	--	--	--	--	--	--	S	Function unknown	pentatricopeptide repeat-containing protein At5g27110-like [Durio zibethinus]
c98758.graph_c0	957	1063	935	195	160	164	79.19	77.88	79.25	16.33	12.39	13.72	4.81222e-98	-3.11499	down	--	--	--	--	--	--	--	--	S	Function unknown	PREDICTED: uncharacterized protein LOC108216207 [Daucus carota subsp. sativus]
c78518.graph_c0	8314	9705	7788	281	132	301	234.26	239.33	227.07	9.87	5.42	9.95	1.63296e-130	-5.73105	down	[QV]	Secondary metabolites biosynthesis, transport and catabolism ;; Defense mechanisms	Molecular Function: iron ion binding (GO:0005506);; Cellular Component: integral component of membrane (GO:0016021);; Molecular Function: oxidoreductase activity, acting on paired donors, with incorporation or reduction of molecular oxygen, NAD(P)H as one donor, and incorporation of one atom of oxygen (GO:0016709);; Molecular Function: heme binding (GO:0020037);; Biological Process: secondary met…	--	[Q]	Secondary metabolites biosynthesis, transport and catabolism	Cytochrome P450	Cytochrome P450 71A8 OS=Mentha piperita OX=34256 GN=CYP71A8 PE=3 SV=1	Q	Secondary metabolites biosynthesis, transport and catabolism	PREDICTED: cytochrome P450 71A25 [Vitis vinifera]
c103800.graph_c0	86	107	80	66	69	59	1.46	0.9	0.95	0.76	0.95	1.06	3.68821e-05	-1.08747	down	--	--	--	K04077|9.55393e-12|nnu:104592091|K04077 chaperonin GroEL | (RefSeq) ruBisCO large subunit-binding protein subunit beta, chloroplastic	[O]	Posttranslational modification, protein turnover, chaperones	--	RuBisCO large subunit-binding protein subunit beta, chloroplastic OS=Brassica napus OX=3708 PE=2 SV=1	O	Posttranslational modification, protein turnover, chaperones	PREDICTED: ruBisCO large subunit-binding protein subunit beta, chloroplastic [Nelumbo nucifera]
c87032.graph_c1	1018	920	714	500	406	411	44.09	34.47	31.22	20.57	17.64	18.19	1.05193e-22	-1.61781	down	--	--	Molecular Function: structural constituent of ribosome (GO:0003735);; Cellular Component: mitochondrial inner membrane (GO:0005743);; Biological Process: translation (GO:0006412);; Molecular Function: coenzyme A transmembrane transporter activity (GO:0015228);; Cellular Component: integral component of membrane (GO:0016021);; Biological Process: coenzyme A transmembrane transport (GO:0035349);;	K15084|2.2093e-152|pper:PRUPE_ppa008437mg|K15084 solute carrier family 25 (mitochondrial carrier protein), member 16 | (RefSeq) hypothetical protein	[C]	Energy production and conversion	Mitochondrial carrier protein;; Mitochondrial carrier protein	Mitochondrial carrier protein CoAc2 OS=Arabidopsis thaliana OX=3702 GN=COAC2 PE=2 SV=1	S	Function unknown	hypothetical protein CRG98_017417 [Punica granatum]
c100164.graph_c0	28492	25699	26227	2341	2072	3229	529.94	419.96	514.92	47.69	42.92	65.41	3.24189e-89	-3.98207	down	[HR]	Coenzyme transport and metabolism ;; General function prediction only	Cellular Component: endoplasmic reticulum membrane (GO:0005789);; Cellular Component: Golgi apparatus (GO:0005794);; Cellular Component: cis-Golgi network (GO:0005801);; Biological Process: protein retention in ER lumen (GO:0006621);; Biological Process: protein transport (GO:0015031);; Cellular Component: integral component of membrane (GO:0016021);; Molecular Function: ER retention sequence bin…	K10949|2.7005e-121|spen:107009420|K10949 ER lumen protein retaining receptor | (RefSeq) ER lumen protein-retaining receptor A-like	[U]	Intracellular trafficking, secretion, and vesicular transport	ER lumen protein retaining receptor;; alpha/beta hydrolase fold;; Alpha/beta hydrolase family;; Serine aminopeptidase, S33;; Chlorophyllase enzyme;; Chlorophyllase	ER lumen protein-retaining receptor A OS=Arabidopsis thaliana OX=3702 GN=ERD2A PE=2 SV=1	U	Intracellular trafficking, secretion, and vesicular transport	PREDICTED: ER lumen protein-retaining receptor A isoform X1 [Solanum lycopersicum]
c91437.graph_c1	396	380	249	22	35	25	7.3	5.52	4.3	0.37	0.81	0.53	8.79864e-55	-4.18966	down	[X]	Mobilome: prophages, transposons	Cellular Component: membrane (GO:0016020);; Biological Process: primary metabolic process (GO:0044238);; Biological Process: cellular macromolecule metabolic process (GO:0044260);; Molecular Function: metal ion binding (GO:0046872);; Molecular Function: organic cyclic compound binding (GO:0097159);; Molecular Function: heterocyclic compound binding (GO:1901363);;	--	[R]	General function prediction only	Reverse transcriptase (RNA-dependent DNA polymerase);; Integrase core domain;; gag-polypeptide of LTR copia-type;; GAG-pre-integrase domain;; gag-polypeptide of LTR copia-type;; Zinc knuckle	Retrovirus-related Pol polyprotein from transposon TNT 1-94 OS=Nicotiana tabacum OX=4097 PE=2 SV=1	S	Function unknown	PREDICTED: retrovirus-related Pol polyprotein from transposon TNT 1-94 isoform X1 [Daucus carota subsp. sativus]
c97455.graph_c0	5	15	15	74	29	53	0.09	0.22	0.3	1.52	0.52	0.89	0.00671542	1.45754	up	[R]	General function prediction only	--	--	[T]	Signal transduction mechanisms	NB-ARC domain;; Leucine rich repeat;; Leucine Rich repeats (2 copies)	Putative disease resistance protein RGA3 OS=Solanum bulbocastanum OX=147425 GN=RGA3 PE=2 SV=2	S	Function unknown	LOW QUALITY PROTEIN: putative disease resistance protein RGA1 [Durio zibethinus]
c100068.graph_c0	53	52	38	183	135	167	2	1.73	2	7.11	5.41	6.32	2.34923e-05	1.13707	up	--	--	Molecular Function: DNA binding (GO:0003677);; Cellular Component: nucleus (GO:0005634);; Biological Process: regulation of transcription, DNA-templated (GO:0006355);;	--	[O]	Posttranslational modification, protein turnover, chaperones	--	Protein REVEILLE 8 OS=Arabidopsis thaliana OX=3702 GN=RVE8 PE=2 SV=1	K	Transcription	MYB transcription factor [Camellia sinensis]
c96225.graph_c1	35	46	34	7	8	2	4.96	4.6	3.94	0.75	0.47	0.1	8.83939e-10	-3.20884	down	--	--	--	--	[R]	General function prediction only	--	--	L	Replication, recombination and repair	hypothetical protein VITISV_012360 [Vitis vinifera]
c94214.graph_c0	209	453	277	49	31	20	6.68	13.13	9.14	1.78	1.6	0.63	1.09612e-33	-3.77182	down	--	--	--	K09422|1.78556e-136|vvi:100257755|K09422 myb proto-oncogene protein, plant | (RefSeq) myb-related protein 306	[K]	Transcription	Myb-like DNA-binding domain;; Myb-like DNA-binding domain	Myb-related protein 306 OS=Antirrhinum majus OX=4151 GN=MYB306 PE=2 SV=1	K	Transcription	PREDICTED: myb-related protein 306 [Vitis vinifera]
c72695.graph_c0	15	16	12	65	67	62	1.06	0.95	1.33	4.59	5.57	4.29	0.000128931	1.52552	up	--	--	--	--	--	--	Complex 1 protein (LYR family)	LYR motif-containing protein At3g19508 OS=Arabidopsis thaliana OX=3702 GN=At3g19508 PE=3 SV=1	S	Function unknown	LYR motif-containing protein At3g19508-like [Olea europaea var. sylvestris]
c101083.graph_c1	141	246	162	978	935	870	2.82	4.57	3.62	20.61	20.34	18.46	4.81625e-21	1.73284	up	--	--	Molecular Function: ribonuclease P activity (GO:0004526);; Cellular Component: nucleolar ribonuclease P complex (GO:0005655);; Biological Process: gene silencing by RNA (GO:0031047);; Biological Process: RNA phosphodiester bond hydrolysis, endonucleolytic (GO:0090502);;	--	--	--	XH domain;; XS domain;; XS zinc finger domain	Factor of DNA methylation 1 OS=Arabidopsis thaliana OX=3702 GN=FDM1 PE=1 SV=1	S	Function unknown	hypothetical protein VITISV_021077 [Vitis vinifera]
c84239.graph_c0	2419	2715	1935	8974	8877	9396	202.88	191.79	166.08	835.31	869.41	870.36	2.88556e-24	1.34107	up	[J]	Translation, ribosomal structure and biogenesis	Molecular Function: nucleotide binding (GO:0000166);; Molecular Function: RNA binding (GO:0003723);;	--	[R]	General function prediction only	RNA recognition motif. (a.k.a. RRM, RBD, or RNP domain)	Glycine-rich RNA-binding protein OS=Daucus carota OX=4039 PE=2 SV=1	S	Function unknown	glycine-rich RNA-binding protein 1-1 [Capsicum annuum]
c87642.graph_c2	27	22	21	9	7	9	2.2	1.57	1.79	0.74	0.59	0.71	0.000193813	-2.00381	down	--	--	--	--	[R]	General function prediction only	Reverse transcriptase (RNA-dependent DNA polymerase);; Reverse transcriptase (RNA-dependent DNA polymerase)	Retrovirus-related Pol polyprotein from transposon RE1 OS=Arabidopsis thaliana OX=3702 GN=RE1 PE=2 SV=1	L	Replication, recombination and repair	PREDICTED: uncharacterized protein LOC105852092 [Cicer arietinum]
c84986.graph_c0	85	96	87	269	274	305	3.58	3.83	3.68	13.09	13.56	14.29	1.44277e-06	1.04442	up	[J]	Translation, ribosomal structure and biogenesis	Molecular Function: iron ion binding (GO:0005506);; Biological Process: translation (GO:0006412);; Cellular Component: chloroplast (GO:0009507);; Biological Process: N-terminal protein amino acid modification (GO:0031365);; Molecular Function: peptide deformylase activity (GO:0042586);; Biological Process: co-translational protein modification (GO:0043686);;	K01462|1.4366e-58|vvi:100250707|K01462 peptide deformylase [EC:3.5.1.88] | (RefSeq) peptide deformylase 1B, chloroplastic	[J]	Translation, ribosomal structure and biogenesis	Polypeptide deformylase;; Polypeptide deformylase	Peptide deformylase 1B, chloroplastic/mitochondrial OS=Arabidopsis thaliana OX=3702 GN=PDF1B PE=1 SV=2	J	Translation, ribosomal structure and biogenesis	PREDICTED: peptide deformylase 1B, chloroplastic [Vitis vinifera]
c83127.graph_c0	28	50	28	182	146	179	1.22	1.91	1.27	8.16	6.79	7.89	1.40861e-08	1.63848	up	--	--	Cellular Component: integral component of membrane (GO:0016021);;	--	--	--	--	--	S	Function unknown	PREDICTED: uncharacterized protein LOC104234386 [Nicotiana sylvestris]
c84916.graph_c1	622	615	535	255	166	186	17.7	15.17	15.67	7.3	4.89	5.37	2.64263e-33	-2.15723	down	[M]	Cell wall/membrane/envelope biogenesis	Cellular Component: Golgi apparatus (GO:0005794);; Cellular Component: membrane (GO:0016020);;	--	--	--	Glycosyltransferase family 92;; Glycosyl transferase family 2	Glycosyltransferase family 92 protein RCOM_0530710 OS=Ricinus communis OX=3988 GN=RCOM_0699480 PE=3 SV=1	S	Function unknown	glycosyltransferase family 92 protein RCOM_0530710 [Sesamum indicum]
c103307.graph_c1	893	1110	898	512	350	373	28.22	28.59	26.13	14.89	12.03	14.35	5.84913e-31	-1.84233	down	[S]	Function unknown	Molecular Function: phosphatidylinositol phosphate kinase activity (GO:0016307);; Biological Process: phosphatidylinositol phosphorylation (GO:0046854);;	K00889|0|tcc:TCM_035031|K00889 1-phosphatidylinositol-4-phosphate 5-kinase [EC:2.7.1.68] | (RefSeq) Phosphatidylinositol-4-phosphate 5-kinase 1	[T]	Signal transduction mechanisms	Phosphatidylinositol-4-phosphate 5-Kinase;; MORN repeat	Phosphatidylinositol 4-phosphate 5-kinase 1 OS=Arabidopsis thaliana OX=3702 GN=PIP5K1 PE=1 SV=1	T	Signal transduction mechanisms	phosphatidylinositol 4-phosphate 5-kinase 1 [Carica papaya]
c101961.graph_c0	1814	1649	1365	1038	880	881	75.2	63.07	61.13	43.83	39.35	37.22	1.65156e-21	-1.39844	down	--	--	Cellular Component: membrane (GO:0016020);;	--	--	--	--	--	S	Function unknown	PREDICTED: uncharacterized protein LOC100259706 [Vitis vinifera]
c94422.graph_c0	2501	2750	2193	439	470	535	79.29	71.45	70.33	13.29	16.86	16.64	9.83406e-85	-2.95752	down	--	--	Molecular Function: hydrolase activity (GO:0016787);;	K19882|3.7726e-133|cit:102615369|K19882 O-palmitoleoyl-L-serine hydrolase [EC:3.1.1.98] | (RefSeq) pectin acetylesterase 9	[M]	Cell wall/membrane/envelope biogenesis	Pectinacetylesterase;; Pectinacetylesterase;; Pectinacetylesterase;; Pectinacetylesterase	Pectin acetylesterase 9 OS=Arabidopsis thaliana OX=3702 GN=PAE9 PE=2 SV=1	S	Function unknown	PREDICTED: pectin acetylesterase 9 isoform X1 [Daucus carota subsp. sativus]
c94319.graph_c0	35	38	21	153	154	173	2.64	2.33	1.74	10.29	10.87	11.78	3.83918e-09	1.73026	up	--	--	--	--	--	--	--	--	--	--	uncharacterized protein LOC111403088 isoform X1 [Olea europaea var. sylvestris]
c97773.graph_c0	5039	5398	3970	3306	3344	3724	254.74	237.18	204.04	155.78	174.94	186.9	1.2786e-13	-1.07153	down	--	--	--	--	--	--	PB1 domain	--	S	Function unknown	PREDICTED: uncharacterized protein LOC107008198 [Solanum pennellii]
c82801.graph_c0	5849	4763	3108	241	240	316	584.57	419.76	325.67	25.82	26.23	32.87	1.49855e-98	-4.66281	down	[V]	Defense mechanisms	Molecular Function: hydrolase activity (GO:0016787);;	K16904|1.5594e-62|jcu:105644303|K16904 dCTP diphosphatase [EC:3.6.1.12] | (RefSeq) dCTP pyrophosphatase 1-like	--	--	MazG-like family;; MazG nucleotide pyrophosphohydrolase domain	--	S	Function unknown	dCTP pyrophosphatase 1 [Jatropha curcas]
c86405.graph_c0	229	339	240	1167	1131	1356	13.72	17.8	14.89	77.09	77.9	87.95	1.05096e-18	1.57187	up	[O]	Posttranslational modification, protein turnover, chaperones	Molecular Function: glutathione transferase activity (GO:0004364);; Cellular Component: cytoplasm (GO:0005737);; Biological Process: glutathione metabolic process (GO:0006749);;	K00799|3.28523e-102|nnu:104596089|K00799 glutathione S-transferase [EC:2.5.1.18] | (RefSeq) glutathione S-transferase T1	[O]	Posttranslational modification, protein turnover, chaperones	Glutathione S-transferase, N-terminal domain;; Glutathione S-transferase, N-terminal domain;; Glutathione S-transferase, N-terminal domain	Glutathione S-transferase T1 OS=Arabidopsis thaliana OX=3702 GN=GSTT1 PE=2 SV=1	O	Posttranslational modification, protein turnover, chaperones	PREDICTED: glutathione S-transferase T1-like isoform X1 [Ipomoea nil]
c90781.graph_c2	280	247	129	13	8	6	16.24	12.73	7.84	1	0.68	0.43	2.93235e-39	-5.06873	down	--	--	Biological Process: transcription, DNA-templated (GO:0006351);;	K09286|3.62392e-53|sind:105173545|K09286 EREBP-like factor | (RefSeq) ethylene-responsive transcription factor TINY-like	--	--	AP2 domain	Dehydration-responsive element-binding protein 3 OS=Arabidopsis thaliana OX=3702 GN=DREB3 PE=2 SV=1	K	Transcription	ethylene-responsive transcription factor TINY-like [Sesamum indicum]
c94141.graph_c0	268	306	275	1523	1220	1192	7.83	7.83	8.32	45.03	37.75	34.98	8.2332e-27	1.58641	up	--	--	Biological Process: cleavage involved in rRNA processing (GO:0000469);; Molecular Function: endoribonuclease activity (GO:0004521);; Cellular Component: cytoplasm (GO:0005737);; Biological Process: embryo sac development (GO:0009553);; Biological Process: pollen development (GO:0009555);; Biological Process: maturation of SSU-rRNA (GO:0030490);; Cellular Component: preribosome, small subunit prec…	K11883|0|vvi:100258154|K11883 RNA-binding protein NOB1 | (RefSeq) RNA-binding protein NOB1	[O]	Posttranslational modification, protein turnover, chaperones	PIN domain of ribonuclease;; Nin one binding (NOB1) Zn-ribbon like	--	S	Function unknown	PREDICTED: RNA-binding protein NOB1 [Vitis vinifera]
c97183.graph_c0	285	359	271	958	1174	1202	7.13	7.93	7.16	22.97	30.01	29.5	3.62456e-12	1.26123	up	--	--	Cellular Component: integral component of membrane (GO:0016021);;	--	--	--	Nodulin-like;; Nodulin-like	Protein NUCLEAR FUSION DEFECTIVE 4 OS=Arabidopsis thaliana OX=3702 GN=NFD4 PE=3 SV=1	S	Function unknown	protein NUCLEAR FUSION DEFECTIVE 4-like isoform X2 [Quercus suber]
c48540.graph_c0	3	7	1	115	50	26	0.6	1.24	0.21	26.38	11.38	5.63	1.19287e-06	3.2265	up	[K]	Transcription	--	--	--	--	Leucine rich repeat N-terminal domain;; Leucine Rich Repeat	Polygalacturonase inhibitor OS=Vitis vinifera OX=29760 GN=pgip PE=1 SV=1	S	Function unknown	polygalacturonase inhibitor 1-like [Olea europaea var. sylvestris]
c95404.graph_c0	956	562	599	91	39	129	47.31	24.42	30.83	4.63	2.06	6.47	1.21997e-10	-3.46917	down	--	--	--	--	--	--	Phosphate-induced protein 1 conserved region	Protein EXORDIUM-like 5 OS=Arabidopsis thaliana OX=3702 GN=EXL5 PE=2 SV=1	S	Function unknown	PREDICTED: protein EXORDIUM-like 5 [Ipomoea nil]
c98005.graph_c0	191	343	328	45	20	13	9.43	10.99	19.42	3.45	0.84	1.69	1.6662e-30	-4.01818	down	[I]	Lipid transport and metabolism	--	--	[I]	Lipid transport and metabolism	Partial alpha/beta-hydrolase lipase region	Triacylglycerol lipase 2 OS=Arabidopsis thaliana OX=3702 GN=LIP2 PE=2 SV=1	S	Function unknown	PREDICTED: triacylglycerol lipase 2-like [Nicotiana tomentosiformis]
c62641.graph_c0	11	14	12	74	54	72	1.14	1.29	1.31	8.25	6.16	7.79	2.10793e-05	1.77007	up	--	--	--	K02975|4.33936e-50|nnu:104586441|K02975 small subunit ribosomal protein S25e | (RefSeq) 40S ribosomal protein S25-2-like	[J]	Translation, ribosomal structure and biogenesis	S25 ribosomal protein	40S ribosomal protein S25-2 OS=Arabidopsis thaliana OX=3702 GN=RPS25B PE=3 SV=1	J	Translation, ribosomal structure and biogenesis	40S ribosomal protein S25-2-like [Olea europaea var. sylvestris]
c94644.graph_c0	62	58	94	225	276	252	2.7	2.22	4.25	10.06	12.81	11.09	6.27783e-05	1.16673	up	--	--	Molecular Function: transferase activity, transferring acyl groups other than amino-acyl groups (GO:0016747);;	--	--	--	Transferase family	Omega-hydroxypalmitate O-feruloyl transferase OS=Arabidopsis thaliana OX=3702 GN=HHT1 PE=1 SV=1	S	Function unknown	alcohol acyltransferase [Actinidia eriantha]
c87589.graph_c0	1928	2041	1548	898	956	773	70.61	65.53	58.82	33.46	37.21	28.55	2.6195e-32	-1.67334	down	[R]	General function prediction only	--	--	[R]	General function prediction only	WD domain, G-beta repeat;; PQQ-like domain	Protein JINGUBANG OS=Arabidopsis thaliana OX=3702 GN=JGB PE=1 SV=1	S	Function unknown	hypothetical protein VITISV_004097 [Vitis vinifera]
c103112.graph_c0	618	598	534	498	388	406	16.66	12.64	12.35	10.43	9.76	8.63	2.10523e-11	-1.05439	down	--	--	Molecular Function: calcium ion binding (GO:0005509);; Cellular Component: integral component of membrane (GO:0016021);; Biological Process: transmembrane transport (GO:0055085);;	--	--	--	EF-hand domain pair;; EF hand;; EF hand;; Sodium/calcium exchanger protein;; EF-hand domain	Sodium/calcium exchanger NCL OS=Arabidopsis thaliana OX=3702 GN=NCL PE=2 SV=1	P	Inorganic ion transport and metabolism	unnamed protein product [Coffea canephora]
c96611.graph_c0	258	299	210	154	98	111	8.67	8.99	6.93	5.19	3.43	3.79	1.25657e-15	-1.67984	down	[I]	Lipid transport and metabolism	Cellular Component: integral component of membrane (GO:0016021);; Molecular Function: hydrolase activity (GO:0016787);;	--	--	--	--	--	S	Function unknown	hypothetical protein CISIN_1g012291mg [Citrus sinensis]
c96315.graph_c0	1	1	2	234	106	73	0.04	0.13	0.07	12.41	7.03	4.68	2.94428e-15	5.4414	up	--	--	Molecular Function: transferase activity, transferring acyl groups (GO:0016746);;	--	--	--	Transferase family	Uncharacterized acetyltransferase At3g50280 OS=Arabidopsis thaliana OX=3702 GN=At3g50280 PE=3 SV=1	S	Function unknown	uncharacterized acetyltransferase At3g50280-like [Quercus suber]
c77603.graph_c0	3	6	4	37	26	54	0.3	0.52	0.41	3.82	2.96	5.6	8.98536e-05	2.40777	up	[J]	Translation, ribosomal structure and biogenesis	Molecular Function: nucleotide binding (GO:0000166);; Molecular Function: nucleic acid binding (GO:0003676);;	--	[R]	General function prediction only	RNA recognition motif. (a.k.a. RRM, RBD, or RNP domain)	Glycine-rich RNA-binding protein 4, mitochondrial OS=Arabidopsis thaliana OX=3702 GN=RBG4 PE=2 SV=1	S	Function unknown	PREDICTED: glycine-rich RNA-binding protein 4, mitochondrial [Ipomoea nil]
c94744.graph_c0	17	41	33	266	185	200	0.72	1.65	1.6	11.51	8.6	8.94	7.45027e-13	2.19003	up	--	--	--	--	--	--	Domain of unknown function (DUF296)	AT-hook motif nuclear-localized protein 5 OS=Arabidopsis thaliana OX=3702 GN=AHL5 PE=1 SV=1	S	Function unknown	PREDICTED: AT-hook motif nuclear-localized protein 5 [Vitis vinifera]
c78136.graph_c0	15	33	24	98	82	88	1.22	2.36	2.04	8.33	7.23	7.36	0.000406172	1.26518	up	--	--	--	--	--	--	--	B3 domain-containing protein Os07g0679700 OS=Oryza sativa subsp. japonica OX=39947 GN=Os07g0679700 PE=2 SV=1	K	Transcription	hypothetical protein COLO4_11216 [Corchorus olitorius]
c88914.graph_c0	862	1229	783	257	256	299	32.1	40.12	30.28	9.74	10.13	11.22	5.46195e-43	-2.40274	down	[G]	Carbohydrate transport and metabolism	Molecular Function: polygalacturonase activity (GO:0004650);; Cellular Component: extracellular region (GO:0005576);; Cellular Component: vacuolar membrane (GO:0005774);; Biological Process: carbohydrate metabolic process (GO:0005975);; Molecular Function: lyase activity (GO:0016829);; Biological Process: cell wall organization (GO:0071555);;	--	--	--	Glycosyl hydrolases family 28;; Pectate lyase superfamily protein;; Right handed beta helix region	Probable polygalacturonase At1g80170 OS=Arabidopsis thaliana OX=3702 GN=At1g80170 PE=1 SV=1	M	Cell wall/membrane/envelope biogenesis	PREDICTED: exo-poly-alpha-D-galacturonosidase [Ziziphus jujuba]
c98644.graph_c0	1649	2047	1875	1105	910	1094	49.99	55.6	61.68	37.47	32.74	38.26	7.09219e-22	-1.4515	down	--	--	Cellular Component: endosome (GO:0005768);; Cellular Component: vacuolar membrane (GO:0005774);; Cellular Component: trans-Golgi network (GO:0005802);; Molecular Function: S-adenosylmethionine-dependent methyltransferase activity (GO:0008757);; Cellular Component: integral component of membrane (GO:0016021);; Biological Process: methylation (GO:0032259);;	--	--	--	Putative S-adenosyl-L-methionine-dependent methyltransferase	Probable methyltransferase PMT20 OS=Arabidopsis thaliana OX=3702 GN=At1g31850 PE=2 SV=1	S	Function unknown	PREDICTED: probable methyltransferase PMT20 [Vitis vinifera]
c102116.graph_c0	141	181	237	753	594	579	5.9	7.35	11.1	31.8	23.77	20.02	1.7359e-06	1.136	up	[K]	Transcription	Molecular Function: protein serine/threonine kinase activity (GO:0004674);; Molecular Function: transmembrane receptor protein tyrosine kinase activity (GO:0004714);; Molecular Function: ATP binding (GO:0005524);; Cellular Component: plasma membrane (GO:0005886);; Biological Process: response to oxidative stress (GO:0006979);; Biological Process: seed germination (GO:0009845);; Cellular Component…	--	--	--	Leucine rich repeat;; Leucine Rich repeats (2 copies);; Protein kinase domain;; Protein tyrosine kinase;; Leucine Rich Repeat;; Leucine rich repeat N-terminal domain	Receptor-like protein kinase HAIKU2 OS=Arabidopsis thaliana OX=3702 GN=IKU2 PE=1 SV=1	S	Function unknown	receptor-like protein kinase HAIKU2 [Manihot esculenta]
c103573.graph_c0	135	164	145	996	949	891	1.87	1.99	2.3	11.55	11.32	11.9	4.55561e-39	2.05299	up	[J]	Translation, ribosomal structure and biogenesis	--	K14792|0|vvi:100262322|K14792 rRNA biogenesis protein RRP5 | (RefSeq) rRNA biogenesis protein RRP5	[A]	RNA processing and modification	S1 RNA binding domain;; Suppressor of forked protein (Suf)	rRNA biogenesis protein RRP5 OS=Arabidopsis thaliana OX=3702 GN=RRP5 PE=2 SV=2	J	Translation, ribosomal structure and biogenesis	PREDICTED: rRNA biogenesis protein RRP5 [Vitis vinifera]
c75303.graph_c0	2	1	0	82	83	74	0.19	0.09	0	8.23	8.63	7.37	1.74525e-12	5.07813	up	--	--	--	--	--	--	--	--	S	Function unknown	uncharacterized protein LOC111306220 isoform X2 [Durio zibethinus]
c103968.graph_c1	1101	1020	962	876	729	710	10.33	8.38	9.33	8.28	7.79	7.39	3.72377e-12	-1.03308	down	--	--	--	--	--	--	--	Glutamate receptor 2.9 OS=Arabidopsis thaliana OX=3702 GN=GLR2.9 PE=2 SV=1	S	Function unknown	PREDICTED: uncharacterized protein LOC100262848 isoform X1 [Vitis vinifera]
c87914.graph_c0	85	52	51	11	21	17	3.24	1.74	2.02	0.46	0.85	0.74	3.80177e-09	-2.47625	down	--	--	--	--	--	--	IQ calmodulin-binding motif	Protein IQ-DOMAIN 1 OS=Arabidopsis thaliana OX=3702 GN=IQD1 PE=1 SV=1	Z	Cytoskeleton	PREDICTED: protein IQ-DOMAIN 1 [Vitis vinifera]
c98890.graph_c0	3856	3423	3293	1511	1249	1389	98.38	77.39	86.94	38.62	33.55	35.16	4.75989e-41	-1.96464	down	--	--	Cellular Component: membrane (GO:0016020);;	--	--	--	Lipase (class 3)	--	S	Function unknown	uncharacterized protein LOC105642604 [Jatropha curcas]
c96075.graph_c0	9	19	7	131	116	147	0.6	1.17	0.47	8.52	7.62	8.84	1.27414e-13	2.83211	up	--	--	Cellular Component: integral component of membrane (GO:0016021);;	--	--	--	Tetratricopeptide repeat;; Tetratricopeptide repeat;; Tetratricopeptide repeat;; Tetratricopeptide repeat	Protein FLUORESCENT IN BLUE LIGHT, chloroplastic OS=Arabidopsis thaliana OX=3702 GN=FLU PE=1 SV=1	S	Function unknown	hypothetical protein POPTR_0001s16620g [Populus trichocarpa]
c99792.graph_c0	208	281	276	2180	2321	2836	9.12	9.34	10.84	80.24	92.22	108.06	6.14474e-41	2.63543	up	[MR]	Cell wall/membrane/envelope biogenesis ;; General function prediction only	Molecular Function: ATP binding (GO:0005524);; Molecular Function: D-alanine-D-alanine ligase activity (GO:0008716);; Molecular Function: metal ion binding (GO:0046872);;	--	--	--	D-ala D-ala ligase N-terminus;; D-ala D-ala ligase C-terminus	--	M	Cell wall/membrane/envelope biogenesis	PREDICTED: uncharacterized protein LOC100265424 isoform X1 [Vitis vinifera]
c60623.graph_c0	41	51	23	34	12	10	6.4	7.19	3.8	5.92	2.1	1.66	0.00199539	-1.58622	down	--	--	--	--	--	--	Phytosulfokine precursor protein (PSK)	Phytosulfokines 2 OS=Arabidopsis thaliana OX=3702 GN=PSK2 PE=2 SV=1	S	Function unknown	PREDICTED: phytosulfokines 3 [Vitis vinifera]
c87125.graph_c0	31	34	25	8	6	6	1.82	1.76	1.53	0.49	0.38	0.36	2.97534e-07	-2.65375	down	--	--	Molecular Function: DNA binding (GO:0003677);; Biological Process: regulation of transcription, DNA-templated (GO:0006355);;	--	--	--	--	--	K	Transcription	GATA domain-containing protein [Cephalotus follicularis]
c98931.graph_c0	3778	3801	3300	2078	1513	1707	139.54	123.18	126.26	78.08	59.42	63.63	1.6589e-32	-1.65334	down	[F]	Nucleotide transport and metabolism	Biological Process: fatty acid biosynthetic process (GO:0006633);; Cellular Component: chloroplast (GO:0009507);; Molecular Function: acyl-[acyl-carrier-protein] desaturase activity (GO:0045300);; Biological Process: oxidation-reduction process (GO:0055114);;	K03921|0|vvi:100853715|K03921 acyl-[acyl-carrier-protein] desaturase [EC:1.14.19.2 1.14.19.11 1.14.19.26] | (RefSeq) stearoyl-[acyl-carrier-protein] 9-desaturase, chloroplastic	--	--	Fatty acid desaturase	Stearoyl-[acyl-carrier-protein] 9-desaturase, chloroplastic OS=Ricinus communis OX=3988 PE=1 SV=1	I	Lipid transport and metabolism	stearoyl-ACP desaturase [Camellia chekiangoleosa]
c84419.graph_c0	26	32	24	21	15	6	1.59	1.73	1.53	1.33	0.99	0.38	0.0032979	-1.52204	down	--	--	--	--	[P]	Inorganic ion transport and metabolism	--	Protein tesmin/TSO1-like CXC 5 OS=Arabidopsis thaliana OX=3702 GN=TCX5 PE=1 SV=1	S	Function unknown	unnamed protein product, partial [Vitis vinifera]
c72022.graph_c0	1	0	5	439	687	553	0.07	0	0.35	29.53	48.67	37.15	2.30618e-38	7.06025	up	--	--	Molecular Function: DNA binding (GO:0003677);; Cellular Component: nucleus (GO:0005634);; Biological Process: regulation of transcription, DNA-templated (GO:0006355);; Biological Process: xylem development (GO:0010089);; Cellular Component: integral component of membrane (GO:0016021);; Biological Process: regulation of programmed cell death (GO:0043067);; Biological Process: shoot system developm…	--	--	--	No apical meristem (NAM) protein	NAC domain-containing protein 104 OS=Arabidopsis thaliana OX=3702 GN=NAC104 PE=2 SV=1	S	Function unknown	PREDICTED: NAC domain-containing protein 104 isoform X1 [Nicotiana tomentosiformis]
c88272.graph_c0	30	32	30	283	142	248	2.23	2.05	2.22	20.21	10.12	16.73	2.88055e-12	2.21022	up	[U]	Intracellular trafficking, secretion, and vesicular transport	Molecular Function: protein serine/threonine kinase activity (GO:0004674);; Molecular Function: ATP binding (GO:0005524);; Cellular Component: nucleus (GO:0005634);; Cellular Component: cytoplasm (GO:0005737);; Cellular Component: plasma membrane (GO:0005886);; Biological Process: protein phosphorylation (GO:0006468);; Biological Process: intracellular signal transduction (GO:0035556);;	--	[R]	General function prediction only	Protein kinase domain;; Protein tyrosine kinase	Serine/threonine-protein kinase WAG1 OS=Arabidopsis thaliana OX=3702 GN=WAG1 PE=2 SV=1	T	Signal transduction mechanisms	PREDICTED: serine/threonine-protein kinase WAG1 [Ipomoea nil]
c100508.graph_c0	15	22	11	75	69	62	0.31	0.4	0.23	1.56	1.52	1.28	0.000195097	1.46444	up	--	--	Molecular Function: protein-lysine N-methyltransferase activity (GO:0016279);; Biological Process: peptidyl-lysine monomethylation (GO:0018026);;	--	[S]	Function unknown	SET domain	--	S	Function unknown	PREDICTED: fructose-bisphosphate aldolase-lysine N-methyltransferase, chloroplastic isoform X3 [Ziziphus jujuba]
c95362.graph_c0	91	104	85	53	23	14	3.56	3.67	3.58	2.88	0.93	0.53	1.05678e-08	-2.21957	down	--	;;	Molecular Function: nucleotide binding (GO:0000166);; Molecular Function: protein kinase activity (GO:0004672);; Cellular Component: membrane (GO:0016020);;	--	[T]	Signal transduction mechanisms	Wall-associated receptor kinase C-terminal;; Wall-associated receptor kinase galacturonan-binding;; Protein kinase domain;; Protein tyrosine kinase	LEAF RUST 10 DISEASE-RESISTANCE LOCUS RECEPTOR-LIKE PROTEIN KINASE-like 2.8 OS=Arabidopsis thaliana OX=3702 GN=LRK10L-2.8 PE=2 SV=2	T	Signal transduction mechanisms	PREDICTED: LEAF RUST 10 DISEASE-RESISTANCE LOCUS RECEPTOR-LIKE PROTEIN KINASE-like 2.4 [Vitis vinifera]
c71526.graph_c0	37	54	41	27	24	23	13.75	18.05	16.57	12.88	10.83	9.89	0.000170658	-1.41035	down	--	--	Molecular Function: GTPase activity (GO:0003924);; Molecular Function: GTP binding (GO:0005525);;	K01528|4.54946e-43|sly:101256548|K01528 dynamin GTPase [EC:3.6.5.5] | (RefSeq) dynamin-2A-like	[UR]	--	--	Dynamin-2B OS=Arabidopsis thaliana OX=3702 GN=DRP2B PE=1 SV=2	S	Function unknown	Dynamin-2B [Capsicum chinense]
c87834.graph_c0	560	707	414	43	37	54	26.77	29.87	19.61	1.91	1.87	3	5.45319e-76	-4.20261	down	[E]	Amino acid transport and metabolism	Molecular Function: L-aspartate:2-oxoglutarate aminotransferase activity (GO:0004069);; Cellular Component: mitochondrion (GO:0005739);; Biological Process: cellular amino acid metabolic process (GO:0006520);; Biological Process: biosynthetic process (GO:0009058);; Molecular Function: pyridoxal phosphate binding (GO:0030170);; Molecular Function: identical protein binding (GO:0042802);; Molecular…	K14455|1.08041e-152|vvi:100243028|K14455 aspartate aminotransferase, mitochondrial [EC:2.6.1.1] | (RefSeq) aspartate aminotransferase, mitochondrial	[E]	Amino acid transport and metabolism	Aminotransferase class I and II;; Aminotransferase class I and II	Aspartate aminotransferase, mitochondrial OS=Arabidopsis thaliana OX=3702 GN=ASP1 PE=1 SV=1	E	Amino acid transport and metabolism	PREDICTED: aspartate aminotransferase, mitochondrial [Vitis vinifera]
c82809.graph_c0	8	16	7	118	119	132	0.81	1.44	0.76	13.19	13.08	13.9	5.42641e-14	2.90486	up	--	--	Cellular Component: chloroplast thylakoid membrane (GO:0009535);; Cellular Component: chloroplast stroma (GO:0009570);; Biological Process: response to cytokinin (GO:0009735);; Cellular Component: chloroplast envelope (GO:0009941);; Cellular Component: thylakoid lumen (GO:0031977);;	--	--	--	--	Thylakoid lumenal 16.5 kDa protein, chloroplastic OS=Arabidopsis thaliana OX=3702 GN=At4g02530 PE=1 SV=3	S	Function unknown	PREDICTED: thylakoid lumenal 16.5 kDa protein, chloroplastic-like [Populus euphratica]
c89008.graph_c0	4847	1473	2019	27	12	2	177.84	47.87	76.01	1.02	0.43	0.07	4.33316e-17	-7.11644	down	[E]	Amino acid transport and metabolism	Molecular Function: 1-aminocyclopropane-1-carboxylate synthase activity (GO:0016847);; Molecular Function: pyridoxal phosphate binding (GO:0030170);; Biological Process: 1-aminocyclopropane-1-carboxylate biosynthetic process (GO:0042218);;	K01762|0|pop:POPTR_0014s01300g|K01762 1-aminocyclopropane-1-carboxylate synthase [EC:4.4.1.14] | (RefSeq) POPTRDRAFT_572004; 1-aminocyclopropane-1-carboxylic acid synthase family protein	[T]	Signal transduction mechanisms	Aminotransferase class I and II	1-aminocyclopropane-1-carboxylate synthase 3 OS=Solanum lycopersicum OX=4081 GN=ACS3 PE=1 SV=1	E	Amino acid transport and metabolism	1-aminocyclopropane-1-carboxylate synthase [Actinidia deliciosa]
c98793.graph_c0	1193	1041	896	714	472	485	67.65	49.4	48.7	31.09	21.65	21.07	1.20575e-16	-1.52386	down	--	--	Biological Process: carbohydrate transport (GO:0008643);; Cellular Component: integral component of membrane (GO:0016021);;	--	[GE]	--	Triose-phosphate Transporter family;; UAA transporter family	Probable sugar phosphate/phosphate translocator At3g11320 OS=Arabidopsis thaliana OX=3702 GN=At3g11320 PE=2 SV=1	S	Function unknown	unnamed protein product, partial [Vitis vinifera]
c82111.graph_c0	1	4	0	21	45	29	0.14	0.5	0	3.33	7.2	4.41	3.23091e-05	3.26041	up	--	--	Molecular Function: nucleotide binding (GO:0000166);; Molecular Function: RNA binding (GO:0003723);; Molecular Function: metal ion binding (GO:0046872);;	--	--	--	RNA recognition motif. (a.k.a. RRM, RBD, or RNP domain);; Zinc finger C-x8-C-x5-C-x3-H type (and similar)	Zinc finger CCCH domain-containing protein 53 OS=Oryza sativa subsp. japonica OX=39947 GN=Os07g0682400 PE=2 SV=1	S	Function unknown	unnamed protein product, partial [Vitis vinifera]
c97903.graph_c0	798	920	552	429	291	330	75.34	76.17	55.07	36.05	24.78	28.06	5.97572e-20	-1.70735	down	--	--	--	--	--	--	Drought induced 19 protein (Di19), zinc-binding;; Stress-induced protein Di19, C-terminal	Protein DEHYDRATION-INDUCED 19 homolog 6 OS=Oryza sativa subsp. japonica OX=39947 GN=DI19-6 PE=2 SV=1	S	Function unknown	PREDICTED: protein DEHYDRATION-INDUCED 19 homolog 5-like [Nelumbo nucifera]
c96424.graph_c0	37	30	30	117	103	116	1.65	1.15	1.38	4.94	4.87	5.32	0.000164762	1.15712	up	[R]	General function prediction only	--	K14406|1.10326e-145|tcc:TCM_014303|K14406 cleavage stimulation factor subunit 1 | (RefSeq) Transducin/WD40 repeat-like superfamily protein isoform 1	[A]	RNA processing and modification	WD domain, G-beta repeat;; WD domain, G-beta repeat;; Anaphase-promoting complex subunit 4 WD40 domain	Cleavage stimulation factor subunit 50 OS=Arabidopsis thaliana OX=3702 GN=CSTF50 PE=1 SV=1	A	RNA processing and modification	hypothetical protein CUMW_210710, partial [Citrus unshiu]
c94144.graph_c2	317	269	269	117	73	92	18.27	13.6	16.28	6.37	4.23	5.11	9.64119e-23	-2.20972	down	[G]	Carbohydrate transport and metabolism	Biological Process: carbohydrate transport (GO:0008643);; Cellular Component: integral component of membrane (GO:0016021);; Molecular Function: substrate-specific transmembrane transporter activity (GO:0022891);; Biological Process: transmembrane transport (GO:0055085);;	--	[R]	General function prediction only	Sugar (and other) transporter;; Major Facilitator Superfamily;; Sugar (and other) transporter	Probable plastidic glucose transporter 2 OS=Arabidopsis thaliana OX=3702 GN=At1g67300 PE=2 SV=1	G	Carbohydrate transport and metabolism	probable plastidic glucose transporter 2 [Quercus suber]
c94560.graph_c2	86	82	120	490	316	416	6.28	5.02	8.47	38.63	27.39	33.76	4.57151e-08	1.42752	up	--	--	--	K09338|3.83233e-65|vvi:100246436|K09338 homeobox-leucine zipper protein | (RefSeq) homeobox-leucine zipper protein HAT4	[K]	Transcription	HD-ZIP protein N terminus;; Homeobox domain	Homeobox-leucine zipper protein HAT4 OS=Arabidopsis thaliana OX=3702 GN=HAT4 PE=1 SV=1	K	Transcription	PREDICTED: homeobox-leucine zipper protein HAT4 [Vitis vinifera]
c89325.graph_c0	473	547	388	144	104	85	22.8	23.15	19.48	7.12	5.35	4.15	2.74888e-42	-2.6771	down	--	--	Cellular Component: cytoplasm (GO:0005737);; Molecular Function: ubiquitin protein ligase binding (GO:0031625);; Molecular Function: ubiquitin protein ligase activity (GO:0061630);;	K10581|9.00628e-131|vvi:100241396|K10581 ubiquitin-conjugating enzyme E2 O [EC:2.3.2.24] | (RefSeq) putative ubiquitin-conjugating enzyme E2 39	[O]	Posttranslational modification, protein turnover, chaperones	Ubiquitin-conjugating enzyme	Putative ubiquitin-conjugating enzyme E2 38 OS=Arabidopsis thaliana OX=3702 GN=UBC38 PE=3 SV=2	O	Posttranslational modification, protein turnover, chaperones	PREDICTED: putative ubiquitin-conjugating enzyme E2 39 [Vitis vinifera]
c96017.graph_c0	497	167	273	32	54	54	16.67	4.91	9.46	1.12	2.14	1.84	1.3587e-17	-3.28613	down	--	--	Molecular Function: DNA binding (GO:0003677);; Biological Process: regulation of transcription, DNA-templated (GO:0006355);; Biological Process: response to stress (GO:0006950);; Biological Process: response to abiotic stimulus (GO:0009628);;	K09419|2.76921e-136|pper:PRUPE_ppa007300mg|K09419 heat shock transcription factor, other eukaryote | (RefSeq) hypothetical protein	[K]	Transcription	HSF-type DNA-binding	Heat shock factor protein HSF30 OS=Solanum peruvianum OX=4082 GN=HSF30 PE=2 SV=1	K	Transcription	hypothetical protein PRUPE_1G410400 [Prunus persica]
c80711.graph_c1	3	2	5	43	63	50	0.47	0.28	0.83	7.42	11.39	8.28	1.40814e-07	3.13252	up	--	--	--	--	--	--	--	--	--	--	hypothetical protein B456_007G227900 [Gossypium raimondii]
c97663.graph_c0	60	59	77	350	405	426	2.73	1.71	2.37	14.79	14.96	13.39	1.94736e-15	1.95126	up	--	--	Cellular Component: endoplasmic reticulum (GO:0005783);; Biological Process: carbohydrate metabolic process (GO:0005975);; Biological Process: cell communication (GO:0007154);; Cellular Component: plant-type cell wall (GO:0009505);; Cellular Component: plasmodesma (GO:0009506);; Cellular Component: integral component of membrane (GO:0016021);; Molecular Function: polysaccharide binding (GO:003024…	--	--	--	Glycosyl hydrolases family 17	Glucan endo-1,3-beta-glucosidase 11 OS=Arabidopsis thaliana OX=3702 GN=At1g32860 PE=1 SV=1	G	Carbohydrate transport and metabolism	PREDICTED: glucan endo-1,3-beta-glucosidase 11 [Nelumbo nucifera]
c97953.graph_c0	253	161	112	68	19	26	8.24	4.31	3.54	2.78	0.61	0.92	7.17431e-12	-2.78125	down	[G]	Carbohydrate transport and metabolism	Molecular Function: hydrolase activity (GO:0016787);; Biological Process: cellular metabolic process (GO:0044237);;	K01087|0|tcc:TCM_014935|K01087 trehalose 6-phosphate phosphatase [EC:3.1.3.12] | (RefSeq) Haloacid dehalogenase-like hydrolase superfamily protein isoform 1	[G]	Carbohydrate transport and metabolism	Trehalose-phosphatase	Trehalose-phosphate phosphatase A OS=Arabidopsis thaliana OX=3702 GN=TPPA PE=1 SV=1	G	Carbohydrate transport and metabolism	PREDICTED: trehalose-phosphate phosphatase A [Theobroma cacao]
c96246.graph_c0	17	13	34	233	196	223	0.62	0.42	1.29	8.7	7.64	8.25	4.10801e-14	2.64618	up	--	--	Molecular Function: zinc ion binding (GO:0008270);;	--	--	--	Plant organelle RNA recognition domain	Protein WHAT&apos;S THIS FACTOR 1 homolog OS=Arabidopsis thaliana OX=3702 GN=At4g01037 PE=3 SV=1	S	Function unknown	hypothetical protein VITISV_004914 [Vitis vinifera]
c102366.graph_c0	3437	3326	2885	2050	1740	2096	86.31	73.46	74.14	49.37	46.31	53.28	2.93444e-20	-1.32247	down	--	--	Molecular Function: transcription factor activity, sequence-specific DNA binding (GO:0003700);; Biological Process: regulation of transcription, DNA-templated (GO:0006355);; Molecular Function: sequence-specific DNA binding (GO:0043565);;	--	--	--	bZIP transcription factor;; Basic region leucine zipper	Probable transcription factor PosF21 OS=Arabidopsis thaliana OX=3702 GN=POSF21 PE=2 SV=1	K	Transcription	bZIP transcription factor family protein 11 [Camellia sinensis]
c93526.graph_c1	146	142	117	445	385	460	9.82	8.06	7.97	29.88	27.23	29.7	4.05092e-08	1.0541	up	--	--	--	--	--	--	Protein of unknown function (DUF1639)	--	S	Function unknown	uncharacterized protein LOC110814982 [Carica papaya]
c97576.graph_c0	878	529	469	152	145	146	19.73	10.46	11.19	4.16	3.82	3.46	5.77995e-27	-2.67372	down	--	--	Biological Process: MAPK cascade (GO:0000165);; Molecular Function: MAP kinase activity (GO:0004707);; Molecular Function: ATP binding (GO:0005524);; Cellular Component: nucleus (GO:0005634);; Cellular Component: mitochondrion (GO:0005739);; Cellular Component: cytosol (GO:0005829);; Biological Process: abscisic acid-activated signaling pathway (GO:0009738);;	K20538|1.95295e-74|jcu:105631057|K20538 mitogen-activated protein kinase 8 [EC:2.7.11.24] | (RefSeq) mitogen-activated protein kinase 9-like	[T]	Signal transduction mechanisms	--	Mitogen-activated protein kinase 9 OS=Arabidopsis thaliana OX=3702 GN=MPK9 PE=2 SV=2	T	Signal transduction mechanisms	mitogen-activated protein kinase 8 isoform X2 [Jatropha curcas]
c102176.graph_c0	176	240	177	919	604	698	3.72	4.46	3.85	19.3	13.19	14.55	8.11909e-12	1.28375	up	[R]	General function prediction only	--	K14558|0|vvi:100241131|K14558 periodic tryptophan protein 2 | (RefSeq) periodic tryptophan protein 2 homolog	[A]	RNA processing and modification	WD domain, G-beta repeat;; Dip2/Utp12 Family;; Anaphase-promoting complex subunit 4 WD40 domain	Periodic tryptophan protein 2 OS=Arabidopsis thaliana OX=3702 GN=PWP2 PE=1 SV=1	S	Function unknown	PREDICTED: periodic tryptophan protein 2 homolog [Ipomoea nil]
c80743.graph_c0	2	4	5	82	82	55	0.13	0.22	0.33	5.32	5.52	3.51	1.21866e-10	3.49856	up	[QV]	Secondary metabolites biosynthesis, transport and catabolism ;; Defense mechanisms	Molecular Function: monooxygenase activity (GO:0004497);; Molecular Function: iron ion binding (GO:0005506);; Biological Process: multicellular organism development (GO:0007275);; Biological Process: brassinosteroid homeostasis (GO:0010268);; Cellular Component: integral component of membrane (GO:0016021);; Biological Process: sterol metabolic process (GO:0016125);; Biological Process: brassinost…	K07437|6.06581e-81|pmum:103320874|K07437 cytochrome P450 family 26 subfamily A | (RefSeq) abscisic acid 8'-hydroxylase 3	[QI]	--	Cytochrome P450	Cytochrome P450 90A1 OS=Arabidopsis thaliana OX=3702 GN=CYP90A1 PE=2 SV=1	Q	Secondary metabolites biosynthesis, transport and catabolism	ABA 8&apos;-hydroxylase [Camellia sinensis]
c101797.graph_c0	176	113	162	3332	2451	2975	12.66	6.84	12.23	154.1	118.15	136.49	7.4147e-63	3.61059	up	--	--	Biological Process: basic amino acid transport (GO:0015802);; Cellular Component: integral component of membrane (GO:0016021);;	--	[E]	Amino acid transport and metabolism	Transmembrane amino acid transporter protein	Amino acid permease 4 OS=Arabidopsis thaliana OX=3702 GN=AAP4 PE=1 SV=1	E	Amino acid transport and metabolism	unnamed protein product, partial [Vitis vinifera]
c81342.graph_c0	0	1	3	119	249	283	0	0.13	0.45	18.76	39.79	42.81	2.27721e-20	6.12378	up	[O]	Posttranslational modification, protein turnover, chaperones	--	--	[O]	Posttranslational modification, protein turnover, chaperones	DnaJ domain	Chaperone protein dnaJ 11, chloroplastic OS=Arabidopsis thaliana OX=3702 GN=ATJ11 PE=1 SV=2	O	Posttranslational modification, protein turnover, chaperones	chaperone protein dnaJ 11, chloroplastic-like [Hevea brasiliensis]
c24894.graph_c0	62	79	42	3	0	5	6.47	7.28	4.6	0.34	0	0.54	1.03179e-16	-4.78675	down	--	--	Cellular Component: membrane (GO:0016020);; Molecular Function: oxidoreductase activity, acting on paired donors, with incorporation or reduction of molecular oxygen, NAD(P)H as one donor, and incorporation of one atom of oxygen (GO:0016709);; Biological Process: secondary metabolite biosynthetic process (GO:0044550);; Molecular Function: metal ion binding (GO:0046872);;	--	[Q]	Secondary metabolites biosynthesis, transport and catabolism	Cytochrome P450	(S)-N-methylcoclaurine 3&apos;-hydroxylase isozyme 2 OS=Eschscholzia californica OX=3467 GN=CYP80B2 PE=2 SV=1	Q	Secondary metabolites biosynthesis, transport and catabolism	PREDICTED: probable (S)-N-methylcoclaurine 3&apos;-hydroxylase isozyme 2 [Vitis vinifera]
c95924.graph_c0	74	49	75	17	13	27	4.51	2.59	4.81	1.06	0.84	1.74	1.481e-08	-2.3573	down	[Q]	Secondary metabolites biosynthesis, transport and catabolism	Molecular Function: lactoylglutathione lyase activity (GO:0004462);; Molecular Function: metal ion binding (GO:0046872);;	--	[G]	Carbohydrate transport and metabolism	Glyoxalase/Bleomycin resistance protein/Dioxygenase superfamily;; Glyoxalase/Bleomycin resistance protein/Dioxygenase superfamily	Lactoylglutathione lyase GLX1 OS=Arabidopsis thaliana OX=3702 GN=GLX1 PE=1 SV=1	E	Amino acid transport and metabolism	putative lactoylglutathione lyase [Carica papaya]
c78953.graph_c0	954	1259	958	196	143	200	65.88	76.46	69	14.11	10.65	14.13	7.95419e-75	-3.14689	down	--	--	Molecular Function: DNA binding (GO:0003677);;	--	[R]	General function prediction only	C2H2-type zinc finger;; C2H2-type zinc finger	Zinc finger protein ZAT5 OS=Arabidopsis thaliana OX=3702 GN=ZAT5 PE=2 SV=1	S	Function unknown	zinc finger protein ZAT5-like [Herrania umbratica]
c77115.graph_c0	19	8	11	53	54	39	2.79	1.04	1.72	8.62	8.85	6.07	0.0095019	1.26139	up	--	--	--	K14792|1.45133e-07|csv:101211680|K14792 rRNA biogenesis protein RRP5 | (RefSeq) protein RRP5 homolog	--	--	--	rRNA biogenesis protein RRP5 OS=Arabidopsis thaliana OX=3702 GN=RRP5 PE=2 SV=2	--	--	rRNA biogenesis protein RRP5-like [Cucurbita pepo subsp. pepo]
c75044.graph_c0	1917	1264	1262	1504	831	646	143.33	83.15	98.5	117.76	67.17	49.55	1.2172e-05	-1.2104	down	--	--	Molecular Function: structural constituent of ribosome (GO:0003735);; Biological Process: translation (GO:0006412);; Biological Process: mitochondrial transport (GO:0006839);; Cellular Component: integral component of membrane (GO:0016021);; Cellular Component: mitochondrial membrane (GO:0031966);;	K15104|2.79569e-121|rcu:8267054|K15104 solute carrier family 25 (mitochondrial oxoglutarate transporter), member 11 | (RefSeq) mitochondrial uncoupling protein 5	[C]	Energy production and conversion	Mitochondrial carrier protein	Mitochondrial uncoupling protein 5 OS=Arabidopsis thaliana OX=3702 GN=PUMP5 PE=2 SV=1	S	Function unknown	PREDICTED: mitochondrial uncoupling protein 5 [Ricinus communis]
c91061.graph_c2	1369	1592	1176	1446	855	741	164.15	168.47	148.79	191.92	114.39	93.51	4.59064e-07	-1.06166	down	--	--	Cellular Component: endoplasmic reticulum membrane (GO:0005789);; Biological Process: transport (GO:0006810);; Cellular Component: integral component of membrane (GO:0016021);;	K20352|2.81354e-26|pper:PRUPE_ppa011387mg|K20352 p24 family protein delta-1 | (RefSeq) hypothetical protein	[U]	Intracellular trafficking, secretion, and vesicular transport	--	Transmembrane emp24 domain-containing protein p24delta9 OS=Arabidopsis thaliana OX=3702 GN=At1g26690 PE=2 SV=1	U	Intracellular trafficking, secretion, and vesicular transport	transmembrane emp24 domain-containing protein p24delta9 [Morus notabilis]
c96199.graph_c1	1191	1362	1230	770	718	734	21.19	21.81	23.87	16.26	15.82	15.24	3.50913e-25	-1.37865	down	[T]	Signal transduction mechanisms	Cellular Component: integral component of membrane (GO:0016021);; Molecular Function: oxidoreductase activity (GO:0016491);; Biological Process: oxidation-reduction process (GO:0055114);;	--	[PQ]	--	Ferric reductase NAD binding domain;; Oxidoreductase NAD-binding domain;; FAD-binding domain	Ferric reduction oxidase 5 OS=Arabidopsis thaliana OX=3702 GN=FRO5 PE=2 SV=1	U	Intracellular trafficking, secretion, and vesicular transport	PREDICTED: ferric reduction oxidase 2 [Vitis vinifera]
c103118.graph_c0	26729	30399	27225	13692	15230	19063	969.18	961.81	1011.72	460.48	519.61	605.43	1.82795e-15	-1.41052	down	--	--	--	--	--	--	Protein of unknown function (DUF642)	--	S	Function unknown	PREDICTED: uncharacterized protein LOC109001808 [Juglans regia]
c86144.graph_c2	6486	4019	4579	361	452	395	443.34	241.59	326.43	25.71	33.7	28.38	4.43792e-82	-4.23039	down	[O]	Posttranslational modification, protein turnover, chaperones	Molecular Function: ATP binding (GO:0005524);;	K03283|2.24606e-143|egr:104432002|K03283 heat shock 70kDa protein 1/8 | (RefSeq) probable mediator of RNA polymerase II transcription subunit 37c	[O]	Posttranslational modification, protein turnover, chaperones	Hsp70 protein;; NAD-specific glutamate dehydrogenase	Probable mediator of RNA polymerase II transcription subunit 37c OS=Arabidopsis thaliana OX=3702 GN=MED37C PE=1 SV=1	O	Posttranslational modification, protein turnover, chaperones	hypothetical protein CISIN_1g020168mg [Citrus sinensis]
c95566.graph_c0	31	49	30	340	212	203	1.03	1.42	1.03	11.45	7.44	6.76	5.56883e-14	2.13531	up	--	;;	Molecular Function: protein kinase activity (GO:0004672);; Molecular Function: ATP binding (GO:0005524);; Cellular Component: plasma membrane (GO:0005886);; Biological Process: protein phosphorylation (GO:0006468);; Cellular Component: integral component of membrane (GO:0016021);;	--	--	--	Protein tyrosine kinase;; Protein kinase domain;; Leucine rich repeat;; Leucine rich repeat N-terminal domain;; Leucine Rich repeats (2 copies);; Leucine Rich Repeat	Protein STRUBBELIG-RECEPTOR FAMILY 8 OS=Arabidopsis thaliana OX=3702 GN=SRF8 PE=2 SV=1	T	Signal transduction mechanisms	protein STRUBBELIG-RECEPTOR FAMILY 8-like [Olea europaea var. sylvestris]
c92291.graph_c1	96	112	80	85	62	47	5.79	5.94	5.03	5.31	4.02	2.89	3.57437e-05	-1.17168	down	--	--	--	--	--	--	F-box domain	F-box protein At2g32560 OS=Arabidopsis thaliana OX=3702 GN=At2g32560 PE=2 SV=1	S	Function unknown	PREDICTED: F-box protein At2g32560-like [Citrus sinensis]
c79221.graph_c0	98	118	71	80	68	57	10.52	10.81	7.92	9.36	7.59	6.46	8.07764e-05	-1.07737	down	--	--	--	K10523|5.33621e-27|vvi:100258076|K10523 speckle-type POZ protein | (RefSeq) BTB/POZ and MATH domain-containing protein 2	[DR]	--	--	BTB/POZ and MATH domain-containing protein 2 OS=Arabidopsis thaliana OX=3702 GN=BPM2 PE=1 SV=1	S	Function unknown	PREDICTED: BTB/POZ and MATH domain-containing protein 2 [Vitis vinifera]
c96014.graph_c2	923	1351	946	286	270	306	43.86	56.16	46.44	13.38	13.34	14.2	1.91689e-52	-2.48805	down	[H]	Coenzyme transport and metabolism	Biological Process: metabolic process (GO:0008152);; Molecular Function: hydrolase activity (GO:0016787);;	--	[R]	General function prediction only	--	--	S	Function unknown	HAD-superfamily hydrolase, subfamily IA, REG-2-like [Trema orientalis]
c88419.graph_c0	75	53	43	10	10	7	2.27	1.41	1.33	0.3	0.32	0.21	1.00872e-12	-3.16881	down	[K]	Transcription	Molecular Function: nucleotide binding (GO:0000166);; Cellular Component: membrane (GO:0016020);; Molecular Function: kinase activity (GO:0016301);; Biological Process: phosphorylation (GO:0016310);;	--	--	--	Protein kinase domain;; Protein tyrosine kinase;; Leucine rich repeat;; Leucine rich repeat N-terminal domain;; Leucine Rich repeats (2 copies)	Pollen receptor-like kinase 4 OS=Arabidopsis thaliana OX=3702 GN=PRK4 PE=1 SV=1	T	Signal transduction mechanisms	unnamed protein product [Coffea canephora]
c84361.graph_c0	17	40	52	18	7	16	1.3	3.6	4.51	1.44	0.58	1.25	0.000377006	-1.94671	down	--	--	Cellular Component: cytoplasm (GO:0005737);; Biological Process: metal ion transport (GO:0030001);; Molecular Function: transition metal ion binding (GO:0046914);; Biological Process: cellular transition metal ion homeostasis (GO:0046916);;	--	[P]	Inorganic ion transport and metabolism	Heavy-metal-associated domain	Heavy metal-associated isoprenylated plant protein 23 OS=Arabidopsis thaliana OX=3702 GN=HIPP23 PE=1 SV=1	S	Function unknown	heavy metal-associated isoprenylated plant protein 23 [Morus notabilis]
c88200.graph_c0	77	99	99	479	412	413	2.71	3.05	3.56	16.62	14.73	14.21	5.22002e-16	1.6153	up	--	--	Molecular Function: DNA binding (GO:0003677);; Cellular Component: nucleus (GO:0005634);; Biological Process: xylem development (GO:0010089);; Biological Process: negative regulation of transcription, DNA-templated (GO:0045892);; Biological Process: regulation of secondary cell wall biogenesis (GO:2000652);;	--	[K]	Transcription	KNOX2 domain;; KNOX1 domain;; Homeobox KN domain;; Homeobox domain	Homeobox protein HD1 OS=Brassica napus OX=3708 GN=HD1 PE=2 SV=1	K	Transcription	hypothetical protein B456_004G206600 [Gossypium raimondii]
c97475.graph_c0	38	45	31	288	209	242	0.99	1.02	0.83	7.53	5.78	6.35	2.18697e-16	2.06326	up	--	--	Cellular Component: chloroplast thylakoid (GO:0009534);;	--	--	--	--	MAR-binding filament-like protein 1-1 OS=Nicotiana tabacum OX=4097 GN=MFP1-1 PE=2 SV=1	S	Function unknown	MAR-binding filament-like protein 1-1 [Quercus suber]
c91211.graph_c0	66	67	68	308	402	374	1.37	1.3	1.56	7.58	10	8.9	2.32058e-14	1.80421	up	--	--	Biological Process: Group II intron splicing (GO:0000373);; Molecular Function: RNA binding (GO:0003723);; Molecular Function: zinc ion binding (GO:0008270);; Cellular Component: chloroplast (GO:0009507);; Biological Process: chloroplast organization (GO:0009658);; Biological Process: regulation of gene expression (GO:0010468);; Biological Process: photosynthesis (GO:0015979);;	--	--	--	APO RNA-binding	APO protein 1, chloroplastic OS=Arabidopsis thaliana OX=3702 GN=APO1 PE=2 SV=1	S	Function unknown	APO protein 1, chloroplastic isoform X1 [Quercus suber]
c92150.graph_c0	2307	3115	2422	1877	1494	1714	139.18	162.27	151.08	113.54	91.7	99.91	6.54239e-19	-1.23036	down	[R]	General function prediction only	Molecular Function: aryl-alcohol dehydrogenase (NADP+) activity (GO:0047681);; Biological Process: oxidation-reduction process (GO:0055114);;	--	[C]	Energy production and conversion	Aldo/keto reductase family	Probable voltage-gated potassium channel subunit beta OS=Arabidopsis thaliana OX=3702 GN=KAB1 PE=1 SV=1	C	Energy production and conversion	hypothetical protein CDL15_Pgr026366 [Punica granatum]
c83335.graph_c0	4	10	8	66	60	65	0.95	1.67	1.52	11.75	12.33	13.35	2.88663e-07	2.41742	up	--	--	Molecular Function: calcium ion binding (GO:0005509);;	--	--	--	EF hand;; EF hand	--	S	Function unknown	conserved hypothetical protein [Ricinus communis]
c89014.graph_c0	194	302	231	869	661	769	6.09	8.34	7.55	28.08	22.25	24.45	1.2666e-08	1.04653	up	[D]	Cell cycle control, cell division, chromosome partitioning	Molecular Function: GTPase activity (GO:0003924);; Molecular Function: GTP binding (GO:0005525);; Cellular Component: cytoplasm (GO:0005737);; Biological Process: cell division (GO:0051301);;	K03531|0|cit:102626317|K03531 cell division protein FtsZ | (RefSeq) cell division protein FtsZ homolog 2-1, chloroplastic	--	--	Tubulin/FtsZ family, GTPase domain;; FtsZ family, C-terminal domain	Cell division protein FtsZ homolog 2-2, chloroplastic OS=Arabidopsis thaliana OX=3702 GN=FTSZ2-2 PE=1 SV=1	D	Cell cycle control, cell division, chromosome partitioning	PREDICTED: cell division protein FtsZ homolog 2-1, chloroplastic isoform X2 [Citrus sinensis]
c82945.graph_c0	43	41	37	6	18	11	7.2	5.26	4.91	1.05	3.55	2.09	1.35892e-06	-2.30137	down	--	--	Biological Process: autophagy (GO:0006914);; Biological Process: cellular response to nitrogen starvation (GO:0006995);;	K08341|2.5606e-10|gra:105800273|K08341 GABA(A) receptor-associated protein | (RefSeq) autophagy-related protein 8f	[Z]	Cytoskeleton	--	Autophagy-related protein 8f OS=Arabidopsis thaliana OX=3702 GN=ATG8F PE=1 SV=1	U	Intracellular trafficking, secretion, and vesicular transport	hypothetical protein GLYMA_05G058300 [Glycine max]
c89073.graph_c0	133	113	63	92	50	41	8.53	6.34	4.25	6.09	3.43	2.65	0.000156621	-1.34891	down	[R]	General function prediction only	--	--	[MW]	--	Fasciclin domain	Fasciclin-like arabinogalactan protein 17 OS=Arabidopsis thaliana OX=3702 GN=FLA17 PE=2 SV=1	M	Cell wall/membrane/envelope biogenesis	PREDICTED: fasciclin-like arabinogalactan protein 17 [Vitis vinifera]
c91678.graph_c0	173	191	117	519	503	609	8.6	7.96	5.63	22.48	23.49	26.46	1.67572e-08	1.15836	up	--	--	--	--	[R]	General function prediction only	--	--	V	Defense mechanisms	UBN2_3 domain-containing protein, partial [Cephalotus follicularis]
c72611.graph_c0	2	6	4	37	32	36	0.73	0.78	0.55	5.32	4.67	5.02	0.000103115	2.36622	up	[O]	Posttranslational modification, protein turnover, chaperones	Cellular Component: integral component of membrane (GO:0016021);;	--	--	--	Glutaredoxin-like domain (DUF836)	--	S	Function unknown	PREDICTED: uncharacterized protein LOC107922836 isoform X2 [Gossypium hirsutum]
c98651.graph_c0	77	70	39	52	26	13	4.73	3.71	2.64	3.37	1.52	0.69	0.000403234	-1.60527	down	--	--	Molecular Function: iron ion binding (GO:0005506);; Biological Process: fatty acid biosynthetic process (GO:0006633);; Cellular Component: integral component of membrane (GO:0016021);; Molecular Function: oxidoreductase activity (GO:0016491);; Biological Process: oxidation-reduction process (GO:0055114);;	K00227|2.60299e-91|pxb:103948488|K00227 Delta7-sterol 5-desaturase [EC:1.14.19.20] | (RefSeq) delta(7)-sterol-C5(6)-desaturase-like	[I]	Lipid transport and metabolism	Protein tyrosine kinase;; Protein kinase domain	Delta(7)-sterol-C5(6)-desaturase OS=Nicotiana tabacum OX=4097 PE=2 SV=1	I	Lipid transport and metabolism	hypothetical protein F511_13335 [Dorcoceras hygrometricum]
c63040.graph_c0	104	103	92	51	9	4	12.6	11.02	11.72	6.7	1.2	0.51	0.00357103	-2.52128	down	[C]	Energy production and conversion	Biological Process: metabolic process (GO:0008152);; Molecular Function: transferase activity, transferring acyl groups, acyl groups converted into alkyl on transfer (GO:0046912);;	K01648|3.60073e-39|spen:107007996|K01648 ATP citrate (pro-S)-lyase [EC:2.3.3.8] | (RefSeq) ATP-citrate synthase beta chain protein 2-like	[C]	Energy production and conversion	--	ATP-citrate synthase beta chain protein 2 OS=Arabidopsis thaliana OX=3702 GN=ACLB-2 PE=1 SV=1	C	Energy production and conversion	atp-citrate synthase beta chain protein 1 [Quercus suber]
c87819.graph_c0	70	101	73	374	314	304	4.12	5.25	5.22	25.88	22.84	20.93	8.57435e-12	1.40446	up	--	--	Biological Process: ubiquitin-dependent protein catabolic process (GO:0006511);; Molecular Function: zinc ion binding (GO:0008270);; Biological Process: protein deubiquitination (GO:0016579);; Molecular Function: thiol-dependent ubiquitinyl hydrolase activity (GO:0036459);;	K11844|1.11098e-18|vvi:100255551|K11844 ubiquitin carboxyl-terminal hydrolase 16/45 [EC:3.4.19.12] | (RefSeq) ubiquitin carboxyl-terminal hydrolase 2	[O]	Posttranslational modification, protein turnover, chaperones	--	Ubiquitin carboxyl-terminal hydrolase 1 OS=Arabidopsis thaliana OX=3702 GN=UBP1 PE=1 SV=2	O	Posttranslational modification, protein turnover, chaperones	PREDICTED: ubiquitin carboxyl-terminal hydrolase 2 [Vitis vinifera]
c84081.graph_c2	278	354	224	147	93	105	59.25	67.2	50.95	36.58	22.87	24.53	6.65434e-19	-1.90393	down	--	--	Molecular Function: cysteine-type endopeptidase activity (GO:0004197);; Cellular Component: vacuole (GO:0005773);; Biological Process: vacuolar protein processing (GO:0006624);; Biological Process: proteolysis involved in cellular protein catabolic process (GO:0051603);;	K01369|2.34352e-40|gmx:100791675|K01369 legumain [EC:3.4.22.34] | (RefSeq) vacuolar-processing enzyme	[O]	Posttranslational modification, protein turnover, chaperones	--	Vacuolar-processing enzyme OS=Phaseolus vulgaris OX=3885 PE=1 SV=1	O	Posttranslational modification, protein turnover, chaperones	PREDICTED: vacuolar-processing enzyme [Glycine max]
c92981.graph_c0	22	39	7	174	116	164	0.77	1.21	0.25	6.23	4.33	5.88	1.75037e-07	2.10972	up	--	--	Molecular Function: nucleotide binding (GO:0000166);; Molecular Function: nucleic acid binding (GO:0003676);; Molecular Function: hydrolase activity, hydrolyzing O-glycosyl compounds (GO:0004553);; Biological Process: carbohydrate metabolic process (GO:0005975);; Molecular Function: zinc ion binding (GO:0008270);; Cellular Component: integral component of membrane (GO:0016021);; Molecular Functio…	--	--	--	Glycosyl hydrolases family 17;; X8 domain	Glucan endo-1,3-beta-glucosidase 9 OS=Arabidopsis thaliana OX=3702 GN=At5g58480 PE=1 SV=1	G	Carbohydrate transport and metabolism	glucan endo-1,3-beta-glucosidase 9 [Hevea brasiliensis]
c88882.graph_c0	17	23	21	282	279	181	0.98	0.96	0.83	12.24	13.69	7.48	5.21839e-22	2.93794	up	[E]	Amino acid transport and metabolism	Cellular Component: membrane (GO:0016020);;	K14638|0|pop:POPTR_0001s18640g|K14638 solute carrier family 15 (peptide/histidine transporter), member 3/4 | (RefSeq) POPTRDRAFT_751814; hypothetical protein	[E]	Amino acid transport and metabolism	POT family	Protein NRT1/ PTR FAMILY 1.2 OS=Arabidopsis thaliana OX=3702 GN=NPF1.2 PE=1 SV=1	E	Amino acid transport and metabolism	protein NRT1/ PTR FAMILY 1.2-like [Olea europaea var. sylvestris]
c94478.graph_c0	28	27	35	113	111	111	0.57	0.48	0.75	2.3	2.39	2.25	7.69567e-05	1.25225	up	--	--	--	--	[R]	General function prediction only	PPR repeat;; PPR repeat family;; PPR repeat;; Pentatricopeptide repeat domain;; Pentacotripeptide-repeat region of PRORP;; Mitochondrial 28S ribosomal protein S27	Pentatricopeptide repeat-containing protein At1g08610 OS=Arabidopsis thaliana OX=3702 GN=At1g08610 PE=2 SV=1	S	Function unknown	PREDICTED: pentatricopeptide repeat-containing protein At1g08610 [Vitis vinifera]
c100008.graph_c2	16	18	23	72	83	45	2.79	2.4	2.66	10.44	11.94	5.89	0.00665884	1.14834	up	--	--	--	--	[D]	Cell cycle control, cell division, chromosome partitioning	Lamin-B receptor of TUDOR domain	--	S	Function unknown	dentin sialophosphoprotein-like, partial [Hevea brasiliensis]
c90883.graph_c0	2	12	3	76	107	103	0.05	0.26	0.08	1.91	2.81	2.57	4.43395e-11	3.34537	up	--	--	Cellular Component: membrane (GO:0016020);;	--	[GMW]	--	Exostosin family	Probable glycosyltransferase At5g03795 OS=Arabidopsis thaliana OX=3702 GN=At5g03795 PE=3 SV=2	S	Function unknown	PREDICTED: probable glycosyltransferase At3g42180 isoform X1 [Vitis vinifera]
c83333.graph_c0	21	25	21	288	145	52	1.17	1.23	1.22	16.61	8.68	2.95	1.03542e-05	2.1193	up	--	--	--	--	--	--	C1 domain	--	S	Function unknown	PREDICTED: uncharacterized protein LOC108809441 [Raphanus sativus]
c91314.graph_c0	30	53	22	249	203	226	1.61	2.49	1.37	14.06	11.82	12.78	2.37698e-13	2.07193	up	--	--	Molecular Function: DNA binding (GO:0003677);; Molecular Function: DNA ligase (ATP) activity (GO:0003910);; Molecular Function: NAD+ ADP-ribosyltransferase activity (GO:0003950);; Cellular Component: nucleus (GO:0005634);; Cellular Component: cytoplasm (GO:0005737);; Biological Process: lagging strand elongation (GO:0006273);; Biological Process: protein ADP-ribosylation (GO:0006471);; Molecular …	K10798|0|pper:PRUPE_ppa000811mg|K10798 poly [ADP-ribose] polymerase [EC:2.4.2.30] | (RefSeq) hypothetical protein	[KLO]	--	Poly(ADP-ribose) polymerase, regulatory domain;; WGR domain;; BRCA1 C Terminus (BRCT) domain;; BRCT domain, a BRCA1 C-terminus domain	Poly [ADP-ribose] polymerase 1 OS=Arabidopsis thaliana OX=3702 GN=PARP1 PE=1 SV=2	S	Function unknown	poly [ADP-ribose] polymerase 1 [Quercus suber]
c89210.graph_c0	226	238	184	173	111	119	14.71	12.68	11.57	12.74	8.26	8.75	1.88746e-09	-1.29433	down	--	--	--	--	[T]	Signal transduction mechanisms	Ran-interacting Mog1 protein	--	S	Function unknown	PREDICTED: probable ran guanine nucleotide release factor [Ziziphus jujuba]
c97555.graph_c0	2409	2041	1628	1248	1011	967	65.54	45.85	45.96	40.26	31.75	29.25	6.87932e-20	-1.52561	down	[T]	Signal transduction mechanisms	Biological Process: pattern recognition receptor signaling pathway (GO:0002221);; Molecular Function: protein serine/threonine kinase activity (GO:0004674);; Molecular Function: ATP binding (GO:0005524);; Cellular Component: plasma membrane (GO:0005886);; Biological Process: defense response to bacterium, incompatible interaction (GO:0009816);; Biological Process: protein autophosphorylation (GO:…	K13430|7.37228e-158|sind:105168454|K13430 serine/threonine-protein kinase PBS1 [EC:2.7.11.1] | (RefSeq) serine/threonine-protein kinase PBS1	[T]	Signal transduction mechanisms	Protein kinase domain;; Protein tyrosine kinase;; Protein tyrosine kinase;; Protein kinase domain	Serine/threonine-protein kinase PBS1 OS=Arabidopsis thaliana OX=3702 GN=PBS1 PE=1 SV=1	T	Signal transduction mechanisms	serine/threonine-protein kinase PBS1 [Sesamum indicum]
c102222.graph_c0	162	93	65	29	28	25	4.13	1.3	1.27	0.62	0.55	0.57	1.83485e-11	-2.51778	down	--	--	--	--	[R]	General function prediction only	Reverse transcriptase (RNA-dependent DNA polymerase);; Integrase core domain;; Retrotransposon gag protein	RNA-directed DNA polymerase homolog OS=Oenothera berteroana OX=3950 PE=4 SV=1	L	Replication, recombination and repair	LOW QUALITY PROTEIN: uncharacterized protein LOC112096422 [Citrus clementina]
c85177.graph_c0	20	33	34	179	183	248	1.17	2.12	2.02	10.45	11.01	13.96	6.40367e-12	2.16647	up	--	--	Molecular Function: catalytic activity (GO:0003824);;	--	--	--	--	--	S	Function unknown	uncharacterized protein LOC18044667 isoform X2 [Citrus clementina]
c35418.graph_c0	56	41	42	17	20	13	10.52	6.84	8.39	3.65	4.28	2.64	7.57643e-07	-2.03921	down	--	--	Biological Process: metal ion transport (GO:0030001);; Molecular Function: metal ion binding (GO:0046872);;	--	--	--	--	--	S	Function unknown	PREDICTED: extensin-like [Nelumbo nucifera]
c86313.graph_c0	35	38	23	207	169	161	2.87	2.67	1.86	17.13	14.2	12.92	1.7351e-11	1.85087	up	[H]	Coenzyme transport and metabolism	Biological Process: regulation of cell growth (GO:0001558);; Molecular Function: phosphopantothenoylcysteine decarboxylase activity (GO:0004633);; Biological Process: response to salt stress (GO:0009651);; Molecular Function: FMN binding (GO:0010181);; Biological Process: protein homotrimerization (GO:0070207);;	K01598|4.47093e-135|rcu:8275083|K01598 phosphopantothenoylcysteine decarboxylase [EC:4.1.1.36] | (RefSeq) phosphopantothenoylcysteine decarboxylase	[PD]	--	Flavoprotein	Phosphopantothenoylcysteine decarboxylase OS=Arabidopsis thaliana OX=3702 GN=HAL3A PE=1 SV=1	H	Coenzyme transport and metabolism	PREDICTED: phosphopantothenoylcysteine decarboxylase [Ricinus communis]
c81882.graph_c0	53	70	64	342	337	293	1.31	1.62	1.66	9.35	8.83	7.7	6.35053e-16	1.74977	up	[O]	Posttranslational modification, protein turnover, chaperones	Molecular Function: serine-type endopeptidase activity (GO:0004252);; Cellular Component: cell wall (GO:0005618);; Biological Process: proteolysis (GO:0006508);;	--	--	--	Subtilase family;; Subtilase family;; Peptidase inhibitor I9	Subtilisin-like protease SBT1.6 OS=Arabidopsis thaliana OX=3702 GN=SBT1.6 PE=2 SV=1	O	Posttranslational modification, protein turnover, chaperones	subtilisin-like protease SBT3.9 [Manihot esculenta]
c90828.graph_c0	1710	1905	1960	1406	1218	1412	143.68	127.95	161.92	109.16	91.7	100.21	5.78139e-12	-1.08296	down	--	--	Molecular Function: DNA binding (GO:0003677);;	K09422|5.74493e-31|pmum:103319301|K09422 myb proto-oncogene protein, plant | (RefSeq) transcription repressor MYB6	[K]	Transcription	Myb-like DNA-binding domain	Myb-related protein 330 OS=Antirrhinum majus OX=4151 GN=MYB330 PE=2 SV=1	K	Transcription	MYB1 [Actinidia chinensis]
c60450.graph_c0	48	54	72	263	434	227	3.79	3.76	5.95	21.85	37.17	18.45	3.89969e-08	1.7536	up	[R]	General function prediction only	Molecular Function: GTP binding (GO:0005525);; Cellular Component: intracellular (GO:0005622);; Biological Process: small GTPase mediated signal transduction (GO:0007264);;	K07937|7.79505e-121|gra:105803960|K07937 ADP-ribosylation factor 1 | (RefSeq) ADP-ribosylation factor 2-like	[U]	Intracellular trafficking, secretion, and vesicular transport	ADP-ribosylation factor family;; Ras of Complex, Roc, domain of DAPkinase;; Signal recognition particle receptor beta subunit;; Ras family;; Gtr1/RagA G protein conserved region;; 50S ribosome-binding GTPase	ADP-ribosylation factor 1 OS=Oryza sativa subsp. japonica OX=39947 GN=Os01g0813400 PE=2 SV=3	S	Function unknown	hypothetical protein POPTR_005G142100v3, partial [Populus trichocarpa]
c100384.graph_c0	4309	4971	3924	1897	1556	1706	128.46	129.68	121.43	66.53	52.99	57.11	9.83706e-63	-1.96256	down	--	--	Cellular Component: integral component of membrane (GO:0016021);;	K17086|0|nnu:104603272|K17086 transmembrane 9 superfamily member 2/4 | (RefSeq) transmembrane 9 superfamily member 10-like	[U]	Intracellular trafficking, secretion, and vesicular transport	Endomembrane protein 70	Transmembrane 9 superfamily member 8 OS=Arabidopsis thaliana OX=3702 GN=TMN8 PE=2 SV=1	S	Function unknown	PREDICTED: transmembrane 9 superfamily member 10-like [Nelumbo nucifera]
c101258.graph_c0	782	767	676	214	130	88	30.45	26.47	27.16	9.47	5.56	3.62	5.67201e-35	-2.97157	down	--	--	Cellular Component: cytoplasm (GO:0005737);; Cellular Component: membrane (GO:0016020);;	--	--	--	GDP-fucose protein O-fucosyltransferase	O-fucosyltransferase 19 OS=Arabidopsis thaliana OX=3702 GN=OFUT19 PE=2 SV=1	S	Function unknown	PREDICTED: uncharacterized protein At1g04910 [Vitis vinifera]
c88618.graph_c0	5521	6200	4581	3062	3049	4018	502.14	496.82	436.05	295.29	302.01	377.74	9.5281e-14	-1.27771	down	[Q]	Secondary metabolites biosynthesis, transport and catabolism	Molecular Function: diacylglycerol O-acyltransferase activity (GO:0004144);; Cellular Component: plasma membrane (GO:0005886);; Biological Process: triglyceride biosynthetic process (GO:0019432);; Molecular Function: long-chain-alcohol O-fatty-acyltransferase activity (GO:0047196);;	--	--	--	Wax ester synthase-like Acyl-CoA acyltransferase domain	O-acyltransferase WSD1 OS=Arabidopsis thaliana OX=3702 GN=WSD1 PE=2 SV=1	S	Function unknown	O-acyltransferase WSD1-like [Olea europaea var. sylvestris]
c103470.graph_c0	3	15	11	69	59	40	1.06	0.93	1.63	6.26	6.2	2.92	0.000354446	1.84038	up	--	--	Molecular Function: zinc ion binding (GO:0008270);;	--	[R]	General function prediction only	DYW family of nucleic acid deaminases;; PPR repeat;; PPR repeat family;; Pentatricopeptide repeat domain;; PPR repeat	Pentatricopeptide repeat-containing protein At1g04840 OS=Arabidopsis thaliana OX=3702 GN=PCMP-H64 PE=2 SV=1	S	Function unknown	unnamed protein product, partial [Vitis vinifera]
c91248.graph_c0	74	102	61	394	411	423	2.29	2.77	2.09	12.89	14.9	14.44	4.47809e-17	1.7647	up	[G]	Carbohydrate transport and metabolism	Biological Process: carbohydrate transport (GO:0008643);; Cellular Component: chloroplast envelope (GO:0009941);; Cellular Component: integral component of membrane (GO:0016021);; Molecular Function: substrate-specific transmembrane transporter activity (GO:0022891);; Molecular Function: 2-alkenal reductase [NAD(P)] activity (GO:0032440);; Biological Process: transmembrane transport (GO:0055085);…	--	[R]	General function prediction only	Sugar (and other) transporter	D-xylose-proton symporter-like 3, chloroplastic OS=Arabidopsis thaliana OX=3702 GN=At5g59250 PE=1 SV=2	G	Carbohydrate transport and metabolism	D-xylose-proton symporter-like 3, chloroplastic [Jatropha curcas]
c82802.graph_c0	117	97	19	0	0	0	4.4	3.23	0.77	0	0	0	3.89677e-14	-7.19621	down	[L]	Replication, recombination and repair	Molecular Function: DNA binding (GO:0003677);; Molecular Function: nuclease activity (GO:0004518);; Cellular Component: nucleus (GO:0005634);; Biological Process: DNA repair (GO:0006281);; Biological Process: nucleic acid phosphodiester bond hydrolysis (GO:0090305);;	K10746|1.04912e-168|vvi:100262876|K10746 exonuclease 1 [EC:3.1.-.-] | (RefSeq) exonuclease 1	[L]	Replication, recombination and repair	XPG I-region	Exonuclease 1 OS=Arabidopsis thaliana OX=3702 GN=EXO1 PE=2 SV=2	L	Replication, recombination and repair	PREDICTED: exonuclease 1 isoform X2 [Vitis vinifera]
c101309.graph_c0	67	60	42	352	277	98	0.68	0.68	0.44	3.85	3.86	0.99	0.000224568	1.4366	up	[NW]	Cell motility ;; Extracellular structures	--	K17592|0|pop:POPTR_0101s00210g|K17592 sacsin | (RefSeq) hypothetical protein	--	--	--	--	S	Function unknown	PREDICTED: uncharacterized protein LOC104111017 [Nicotiana tomentosiformis]
c100596.graph_c0	1981	1968	1283	304	152	122	48.55	42.67	33.36	9.04	4.35	2.93	4.18237e-48	-3.76255	down	--	--	Cellular Component: Golgi apparatus (GO:0005794);; Biological Process: protein glycosylation (GO:0006486);; Molecular Function: UDP-galactose:N-glycan beta-1,3-galactosyltransferase activity (GO:0010488);; Biological Process: Lewis a epitope biosynthetic process (GO:0010493);; Cellular Component: integral component of membrane (GO:0016021);; Molecular Function: carbohydrate binding (GO:0030246);;	K14413|0|vvi:100244775|K14413 beta-1,3-galactosyltransferase [EC:2.4.1.-] | (RefSeq) beta-1,3-galactosyltransferase GALT1	[G]	Carbohydrate transport and metabolism	Galactoside-binding lectin;; Galactosyltransferase	Beta-1,3-galactosyltransferase GALT1 OS=Arabidopsis thaliana OX=3702 GN=GALT1 PE=1 SV=1	S	Function unknown	PREDICTED: beta-1,3-galactosyltransferase GALT1 [Vitis vinifera]
c92610.graph_c0	1769	1920	1191	1010	392	344	77.43	70.33	50.07	36.82	15.52	15.94	8.69584e-12	-2.08447	down	[E]	Amino acid transport and metabolism	Molecular Function: prephenate dehydratase activity (GO:0004664);; Biological Process: L-phenylalanine biosynthetic process (GO:0009094);; Cellular Component: chloroplast stroma (GO:0009570);; Molecular Function: amino acid binding (GO:0016597);; Molecular Function: arogenate dehydratase activity (GO:0047769);;	K05359|4.78949e-162|vvi:100265426|K05359 arogenate/prephenate dehydratase [EC:4.2.1.91 4.2.1.51] | (RefSeq) arogenate dehydratase/prephenate dehydratase 1, chloroplastic	[E]	Amino acid transport and metabolism	Prephenate dehydratase	Arogenate dehydratase/prephenate dehydratase 1, chloroplastic OS=Arabidopsis thaliana OX=3702 GN=ADT1 PE=1 SV=1	E	Amino acid transport and metabolism	unnamed protein product, partial [Vitis vinifera]
c85677.graph_c1	2	8	1	44	26	28	0.3	1.05	0.16	7.26	4.32	4.42	0.000466005	2.37002	up	--	--	Molecular Function: pectate lyase activity (GO:0030570);; Biological Process: pectin catabolic process (GO:0045490);; Molecular Function: metal ion binding (GO:0046872);;	K01728|1.22084e-25|sind:105157315|K01728 pectate lyase [EC:4.2.2.2] | (RefSeq) probable pectate lyase 18	--	--	--	Putative pectate lyase 11 OS=Arabidopsis thaliana OX=3702 GN=At3g27400 PE=3 SV=2	G	Carbohydrate transport and metabolism	probable pectate lyase 18 [Olea europaea var. sylvestris]
c103648.graph_c0	2465	2534	1976	1148	851	866	72.65	65.38	58.44	36.86	25.43	22.55	1.70077e-40	-1.89441	down	--	--	Molecular Function: ubiquitin-protein transferase activity (GO:0004842);; Cellular Component: nucleus (GO:0005634);; Molecular Function: zinc ion binding (GO:0008270);; Biological Process: protein ubiquitination (GO:0016567);; Biological Process: regulation of defense response (GO:0031347);;	K19042|7.01073e-179|pper:PRUPE_ppa008184mg|K19042 E3 ubiquitin-protein ligase BOI and related proteins [EC:2.3.2.27] | (RefSeq) hypothetical protein	[O]	Posttranslational modification, protein turnover, chaperones	Zinc finger, C3HC4 type (RING finger)	DNA (cytosine-5)-methyltransferase DRM1 OS=Arabidopsis thaliana OX=3702 GN=DRM1 PE=3 SV=2	S	Function unknown	E3 ubiquitin-protein ligase BOI [Carica papaya]
c101714.graph_c0	86	136	101	580	477	463	2.67	3.68	3.28	18.18	15.41	14.37	9.23998e-17	1.61458	up	--	--	--	K13150|1.3358e-158|vvi:100256103|K13150 coilin | (RefSeq) coilin	--	--	Coilin N-terminus	Coilin OS=Arabidopsis thaliana OX=3702 GN=COIL PE=1 SV=1	S	Function unknown	PREDICTED: coilin isoform X3 [Vitis vinifera]
c98372.graph_c0	22	24	22	14	12	6	2.3	1.52	2.02	2.6	1.91	0.31	0.00224245	-1.63409	down	--	--	Molecular Function: nucleic acid binding (GO:0003676);; Molecular Function: ATP-dependent RNA helicase activity (GO:0004004);; Molecular Function: ATP binding (GO:0005524);; Biological Process: translational initiation (GO:0006413);; Biological Process: response to stress (GO:0006950);; Biological Process: response to temperature stimulus (GO:0009266);; Biological Process: regulation of gene expr…	K18655|1.96648e-41|sly:101243705|K18655 ATP-dependent RNA helicase DDX19/DBP5 [EC:3.6.4.13] | (RefSeq) DEAD-box ATP-dependent RNA helicase 38	[A]	RNA processing and modification	--	DEAD-box ATP-dependent RNA helicase 38 OS=Oryza sativa subsp. japonica OX=39947 GN=Os03g0158200 PE=3 SV=1	L	Replication, recombination and repair	unnamed protein product [Coffea canephora]
c93624.graph_c0	4	7	10	140	109	125	0.17	0.26	0.51	6.08	5.61	5.26	3.83515e-16	3.42358	up	[E]	Amino acid transport and metabolism	Molecular Function: serine-type carboxypeptidase activity (GO:0004185);; Cellular Component: vacuole (GO:0005773);; Cellular Component: integral component of membrane (GO:0016021);; Biological Process: proteolysis involved in cellular protein catabolic process (GO:0051603);;	K16297|0|pop:POPTR_0010s15920g|K16297 serine carboxypeptidase-like clade II [EC:3.4.16.-] | (RefSeq) POPTRDRAFT_1091180; serine carboxypeptidase S10 family protein	[OE]	--	Serine carboxypeptidase;; Serine carboxypeptidase	Serine carboxypeptidase-like 33 OS=Arabidopsis thaliana OX=3702 GN=SCPL33 PE=2 SV=2	E	Amino acid transport and metabolism	serine carboxypeptidase S10 family protein [Populus trichocarpa]
c99422.graph_c0	2237	3224	2444	16316	14227	17741	144.37	186.11	163.62	1151.07	1014.4	1221.27	1.7472e-38	2.00081	up	--	--	Cellular Component: integral component of membrane (GO:0016021);;	--	--	--	Protein of unknown function (DUF640)	Protein LIGHT-DEPENDENT SHORT HYPOCOTYLS 10 OS=Arabidopsis thaliana OX=3702 GN=LSH10 PE=1 SV=1	S	Function unknown	hypothetical protein POPTR_0001s40140g [Populus trichocarpa]
c82618.graph_c0	1347333	1793918	1336261	820281	533703	686417	107647	126169	111547	68899.8	46204.3	56401.8	3.82606e-28	-1.73788	down	--	--	Cellular Component: extracellular region (GO:0005576);;	--	--	--	--	Kiwellin OS=Actinidia deliciosa OX=3627 PE=1 SV=1	S	Function unknown	kiwellin [Actinidia arguta]
c94172.graph_c0	17	26	23	10	4	3	0.74	1.12	1.18	0.41	0.15	0.11	7.66156e-05	-2.42293	down	--	--	Cellular Component: membrane (GO:0016020);;	--	[T]	Signal transduction mechanisms	Protein of unknown function (DUF568);; Eukaryotic cytochrome b561	Cytochrome b561 and DOMON domain-containing protein At5g47530 OS=Arabidopsis thaliana OX=3702 GN=At5g47530 PE=2 SV=1	S	Function unknown	cytochrome b561 and DOMON domain-containing protein At4g17280 [Sesamum indicum]
c93013.graph_c0	516	574	486	267	257	219	21.07	20.72	20.75	10.99	11.43	9.08	4.09703e-28	-1.69281	down	[QV]	Secondary metabolites biosynthesis, transport and catabolism ;; Defense mechanisms	Molecular Function: monooxygenase activity (GO:0004497);; Molecular Function: iron ion binding (GO:0005506);; Molecular Function: oxidoreductase activity, acting on paired donors, with incorporation or reduction of molecular oxygen (GO:0016705);; Molecular Function: heme binding (GO:0020037);; Molecular Function: secologanin synthase activity (GO:0050616);; Biological Process: oxidation-reduction…	K10717|0|sind:105177944|K10717 cytokinin trans-hydroxylase | (RefSeq) cytokinin hydroxylase	[QI]	--	Cytochrome P450	Cytokinin hydroxylase OS=Arabidopsis thaliana OX=3702 GN=CYP735A1 PE=1 SV=1	Q	Secondary metabolites biosynthesis, transport and catabolism	cytokinin hydroxylase [Sesamum indicum]
c101515.graph_c0	13	25	34	90	76	73	0.38	0.62	1.36	3.79	3.14	2.64	0.00839023	1.07122	up	[N]	Cell motility	Cellular Component: integral component of membrane (GO:0016021);; Molecular Function: cellulose synthase (UDP-forming) activity (GO:0016760);; Biological Process: cellulose biosynthetic process (GO:0030244);; Biological Process: cell wall organization (GO:0071555);;	K20924|0|tcc:TCM_020367|K20924 cellulose synthase-like protein [EC:2.4.1.-] | (RefSeq) Cellulose synthase-like D1	--	--	Cellulose synthase;; Glycosyl transferase family group 2;; Cellulose synthase	Cellulose synthase-like protein D1 OS=Arabidopsis thaliana OX=3702 GN=CSLD1 PE=2 SV=1	O	Posttranslational modification, protein turnover, chaperones	Cellulose_synt domain-containing protein [Cephalotus follicularis]
c77948.graph_c0	0	0	0	43	55	60	0	0	0	4.25	5.58	5.78	4.31487e-09	5.89925	up	--	--	Biological Process: DNA metabolic process (GO:0006259);; Biological Process: cellular macromolecule biosynthetic process (GO:0034645);; Molecular Function: organic cyclic compound binding (GO:0097159);; Molecular Function: heterocyclic compound binding (GO:1901363);;	--	[L]	Replication, recombination and repair	--	Protein STICHEL-like 3 OS=Arabidopsis thaliana OX=3702 GN=At4g18820 PE=3 SV=1	L	Replication, recombination and repair	PREDICTED: protein STICHEL-like 3 isoform X1 [Vitis vinifera]
c99141.graph_c0	21	27	11	158	112	105	0.84	0.92	0.44	6.18	4.37	4.1	7.69345e-09	2.0215	up	[M]	Cell wall/membrane/envelope biogenesis	Molecular Function: protein serine/threonine kinase activity (GO:0004674);; Molecular Function: ATP binding (GO:0005524);; Biological Process: protein phosphorylation (GO:0006468);;	K07198|2.15936e-178|vvi:100243154|K07198 5'-AMP-activated protein kinase, catalytic alpha subunit [EC:2.7.11.11] | (RefSeq) SNF1-related protein kinase catalytic subunit alpha KIN10	[T]	Signal transduction mechanisms	Protein kinase domain;; Protein tyrosine kinase;; Kinase-like;; RIO1 family;; Kinase associated domain 1	SNF1-related protein kinase catalytic subunit alpha KIN10 OS=Arabidopsis thaliana OX=3702 GN=KIN10 PE=1 SV=2	T	Signal transduction mechanisms	SnRK1.3 [Camellia sinensis]
c91537.graph_c0	8	4	5	72	72	73	0.56	0.2	0.31	3.7	3.78	4.54	1.25995e-09	2.93346	up	[E]	Amino acid transport and metabolism	Molecular Function: transporter activity (GO:0005215);; Biological Process: oligopeptide transport (GO:0006857);; Cellular Component: integral component of membrane (GO:0016021);;	K14638|1.14928e-74|sot:102579499|K14638 solute carrier family 15 (peptide/histidine transporter), member 3/4 | (RefSeq) protein NRT1/ PTR FAMILY 8.2-like	[E]	Amino acid transport and metabolism	POT family;; POT family	Protein NRT1/ PTR FAMILY 8.1 OS=Arabidopsis thaliana OX=3702 GN=NPF8.1 PE=1 SV=1	E	Amino acid transport and metabolism	PREDICTED: protein NRT1/ PTR FAMILY 8.2-like [Nicotiana attenuata]
c101419.graph_c0	160	198	137	947	726	654	2.55	2.74	2.23	15.09	12.15	10.34	1.26471e-19	1.61128	up	[K]	Transcription	Molecular Function: RNA polymerase I activity (GO:0001054);; Molecular Function: DNA binding (GO:0003677);; Cellular Component: DNA-directed RNA polymerase I complex (GO:0005736);; Biological Process: transcription from RNA polymerase I promoter (GO:0006360);; Molecular Function: ribonucleoside binding (GO:0032549);;	K16252|0|vvi:100256013|K16252 DNA-directed RNA polymerase IV and V subunit 2 [EC:2.7.7.6] | (RefSeq) DNA-directed RNA polymerases IV and V subunit 2	[K]	Transcription	RNA polymerase Rpb2, domain 6;; RNA polymerase beta subunit;; RNA polymerase Rpb2, domain 7;; RNA polymerase Rpb2, domain 4;; RNA polymerase Rpb2, domain 3;; RNA polymerase Rpb2, domain 2;; RNA polymerase Rpb2, domain 5	DNA-directed RNA polymerases IV and V subunit 2 OS=Arabidopsis thaliana OX=3702 GN=NRPD2 PE=1 SV=1	K	Transcription	PREDICTED: DNA-directed RNA polymerases IV and V subunit 2 [Vitis vinifera]
c89057.graph_c1	40	50	42	21	19	15	2.56	2.81	2.93	1.31	1.23	0.92	2.86159e-06	-1.83083	down	--	--	Molecular Function: organic cyclic compound binding (GO:0097159);; Molecular Function: heterocyclic compound binding (GO:1901363);;	--	[D]	Cell cycle control, cell division, chromosome partitioning	--	Protein MEI2-like 4 OS=Oryza sativa subsp. japonica OX=39947 GN=ML4 PE=2 SV=1	S	Function unknown	PREDICTED: protein MEI2-like 4 [Ziziphus jujuba]
c82952.graph_c0	86	69	67	31	36	61	4.28	3.02	3.58	1.68	1.97	3.43	0.000182209	-1.36975	down	--	--	--	--	--	--	Cysteine-rich TM module stress tolerance	--	--	--	--
c85634.graph_c0	615	779	565	419	380	337	18	19.95	17.14	12.4	11.79	9.9	3.36063e-21	-1.38902	down	[C]	Energy production and conversion	Molecular Function: oxidoreductase activity (GO:0016491);; Biological Process: oxidation-reduction process (GO:0055114);;	--	--	--	Nitroreductase family	--	C	Energy production and conversion	PREDICTED: uncharacterized protein LOC107407556 [Ziziphus jujuba]
c92191.graph_c0	42	40	24	320	870	585	8.04	6.69	4.74	69.61	182.56	119.24	7.80631e-22	3.40926	up	--	--	--	--	--	--	--	--	--	--	Uncharacterized protein TCM_011895 [Theobroma cacao]
c83150.graph_c0	46	54	35	0	1	0	4.74	4.91	4.49	0	0.11	0	5.80427e-13	-6.14669	down	--	--	Cellular Component: trans-Golgi network (GO:0005802);; Cellular Component: plasma membrane (GO:0005886);; Molecular Function: phosphate ion transmembrane transporter activity (GO:0015114);; Cellular Component: integral component of membrane (GO:0016021);; Biological Process: phosphate ion transmembrane transport (GO:0035435);;	--	[U]	Intracellular trafficking, secretion, and vesicular transport	--	Phosphate transporter PHO1 OS=Arabidopsis thaliana OX=3702 GN=PHO1 PE=1 SV=1	T	Signal transduction mechanisms	hypothetical protein GOBAR_AA07040 [Gossypium barbadense]
c95659.graph_c0	1764	2388	1211	6643	8058	3829	101.51	122.19	73.09	388.47	491.5	221.4	3.52958e-06	1.18342	up	--	--	Molecular Function: hydrolase activity, hydrolyzing O-glycosyl compounds (GO:0004553);; Biological Process: carbohydrate metabolic process (GO:0005975);; Cellular Component: integral component of membrane (GO:0016021);; Molecular Function: transferase activity (GO:0016740);; Molecular Function: polysaccharide binding (GO:0030247);; Cellular Component: anchored component of plasma membrane (GO:004…	--	--	--	Glycosyl hydrolases family 17	Probable glucan endo-1,3-beta-glucosidase At4g16260 OS=Arabidopsis thaliana OX=3702 GN=At4g16260 PE=1 SV=1	G	Carbohydrate transport and metabolism	PREDICTED: glucan endo-1,3-beta-glucosidase, basic vacuolar isoform [Populus euphratica]
c94817.graph_c0	74	133	79	338	300	345	3.93	6.21	4.36	18.63	17.2	18.74	3.35106e-07	1.17756	up	--	--	Biological Process: protein peptidyl-prolyl isomerization (GO:0000413);; Molecular Function: peptidyl-prolyl cis-trans isomerase activity (GO:0003755);; Biological Process: protein folding (GO:0006457);; Cellular Component: integral component of membrane (GO:0016021);;	--	--	--	Cyclophilin type peptidyl-prolyl cis-trans isomerase/CLD	--	S	Function unknown	PREDICTED: uncharacterized protein LOC100853434 isoform X1 [Vitis vinifera]
c92814.graph_c0	70	115	84	503	364	379	6	8.37	7.41	44.44	33.43	33.42	2.2459e-13	1.5877	up	--	--	Cellular Component: small nucleolar ribonucleoprotein complex (GO:0005732);; Biological Process: maturation of SSU-rRNA (GO:0030490);; Cellular Component: small-subunit processome (GO:0032040);; Cellular Component: Mpp10 complex (GO:0034457);;	K14559|1.02718e-16|sly:101253879|K14559 U3 small nucleolar RNA-associated protein MPP10 | (RefSeq) U3 small nucleolar ribonucleoprotein protein MPP10	[A]	RNA processing and modification	Mpp10 protein	--	J	Translation, ribosomal structure and biogenesis	PREDICTED: U3 small nucleolar ribonucleoprotein protein MPP10-like [Nicotiana sylvestris]
c93260.graph_c1	0	10	4	85	104	86	0	0.88	0.54	4.9	6.8	4.59	2.03137e-11	3.53052	up	--	--	Biological Process: transport (GO:0006810);; Cellular Component: membrane (GO:0016020);;	--	--	--	--	WAT1-related protein At5g40230 OS=Arabidopsis thaliana OX=3702 GN=At5g40230 PE=3 SV=1	S	Function unknown	WAT1-related protein At3g28050-like [Quercus suber]
c92175.graph_c0	100	115	99	439	341	368	2.41	2.48	2.36	10.19	8.83	8.48	7.69808e-11	1.24612	up	[S]	Function unknown	Molecular Function: catalytic activity (GO:0003824);;	--	--	--	Uncharacterised protein family (UPF0261);; Phosphoenolpyruvate hydrolase-like	--	S	Function unknown	uncharacterized protein LOC111378503 [Olea europaea var. sylvestris]
c65248.graph_c0	16	23	6	57	66	74	0.86	1.08	0.33	3.14	3.83	4.02	0.000860989	1.50585	up	--	--	Cellular Component: membrane (GO:0016020);; Biological Process: proteasome-mediated ubiquitin-dependent protein catabolic process (GO:0043161);; Molecular Function: metal ion binding (GO:0046872);; Molecular Function: ubiquitin protein ligase activity (GO:0061630);;	K10663|1.14696e-73|spen:107016175|K10663 E3 ubiquitin-protein ligase ATL4 [EC:2.3.2.27] | (RefSeq) E3 ubiquitin-protein ligase ATL4	[O]	Posttranslational modification, protein turnover, chaperones	Ring finger domain;; RING-like zinc finger;; RING-H2 zinc finger domain;; Zinc finger, C3HC4 type (RING finger);; Anaphase-promoting complex subunit 11 RING-H2 finger	E3 ubiquitin-protein ligase ATL4 OS=Arabidopsis thaliana OX=3702 GN=ATL4 PE=1 SV=1	O	Posttranslational modification, protein turnover, chaperones	PREDICTED: E3 ubiquitin-protein ligase ATL4 [Nicotiana attenuata]
c91425.graph_c1	4	5	3	51	42	43	0.18	0.19	0.13	2.24	1.92	1.87	1.47302e-06	2.73143	up	--	--	Molecular Function: 5S rRNA binding (GO:0008097);;	K02881|3.07112e-110|vvi:100249372|K02881 large subunit ribosomal protein L18 | (RefSeq) uncharacterized LOC100249372	--	--	Ribosomal L18 of archaea, bacteria, mitoch. and chloroplast	--	S	Function unknown	uncharacterized protein LOC110654141 [Hevea brasiliensis]
c93957.graph_c1	39	33	19	5	16	21	1.54	1.16	0.79	0.2	0.67	0.84	0.00464332	-1.60357	down	--	--	Biological Process: defense response (GO:0006952);; Biological Process: signal transduction (GO:0007165);; Molecular Function: ADP binding (GO:0043531);;	--	--	--	NB-ARC domain	TMV resistance protein N OS=Nicotiana glutinosa OX=35889 GN=N PE=1 SV=1	S	Function unknown	TMV resistance protein N-like [Prunus avium]
c72412.graph_c1	4	1	0	77	61	39	0.58	0.13	0	12.36	9.79	5.94	3.19275e-09	4.1005	up	--	--	Molecular Function: DNA binding (GO:0003677);;	K09422|5.60894e-70|fve:101312499|K09422 myb proto-oncogene protein, plant | (RefSeq) myb-related protein 308	[K]	Transcription	Myb-like DNA-binding domain;; Myb-like DNA-binding domain	Myb-related protein 308 OS=Antirrhinum majus OX=4151 GN=MYB308 PE=2 SV=1	K	Transcription	hypothetical protein VIGAN_02004300 [Vigna angularis var. angularis]
c94010.graph_c0	6	9	3	47	52	52	0.24	0.36	0.13	2.82	2.88	2.74	5.68724e-06	2.36505	up	--	--	--	--	[R]	General function prediction only	PPR repeat family;; PPR repeat;; PPR repeat;; Pentatricopeptide repeat domain;; Pentacotripeptide-repeat region of PRORP	Pentatricopeptide repeat-containing protein At3g18970 OS=Arabidopsis thaliana OX=3702 GN=PCMP-E93 PE=2 SV=1	S	Function unknown	hypothetical protein CUMW_083300 [Citrus unshiu]
c96287.graph_c0	72	76	70	580	430	308	1.68	1.55	1.69	13.62	10.61	7.19	1.51495e-15	1.94587	up	[O]	Posttranslational modification, protein turnover, chaperones	Molecular Function: serine-type endopeptidase activity (GO:0004252);; Cellular Component: cell wall (GO:0005618);;	--	--	--	Subtilase family;; Peptidase inhibitor I9	Subtilisin-like protease SBT1.9 OS=Arabidopsis thaliana OX=3702 GN=SBT1.9 PE=2 SV=1	O	Posttranslational modification, protein turnover, chaperones	hypothetical protein VITISV_034533 [Vitis vinifera]
c83252.graph_c0	3	9	5	587	324	295	0.41	1.09	0.72	88.36	49.36	42.69	1.98356e-36	5.34355	up	--	--	--	--	[K]	Transcription	Homeobox domain	Homeobox-leucine zipper protein ATHB-52 OS=Arabidopsis thaliana OX=3702 GN=ATHB-52 PE=2 SV=1	K	Transcription	PREDICTED: homeobox-leucine zipper protein ATHB-52-like [Nicotiana sylvestris]
c94146.graph_c0	603	856	588	283	292	451	27.65	33.46	27.15	12.18	13.52	19.93	7.67921e-12	-1.56984	down	[D]	Cell cycle control, cell division, chromosome partitioning	Biological Process: barrier septum site selection (GO:0000918);; Molecular Function: ATP binding (GO:0005524);; Biological Process: metabolic process (GO:0008152);; Cellular Component: chloroplast stroma (GO:0009570);; Cellular Component: chloroplast envelope (GO:0009941);; Biological Process: chloroplast fission (GO:0010020);; Molecular Function: calcium-dependent ATPase activity (GO:0030899);; …	K03609|1.01857e-104|egr:104448379|K03609 septum site-determining protein MinD | (RefSeq) putative septum site-determining protein minD homolog, chloroplastic	[D]	Cell cycle control, cell division, chromosome partitioning	CobQ/CobB/MinD/ParA nucleotide binding domain;; AAA domain;; NUBPL iron-transfer P-loop NTPase;; Anion-transporting ATPase;; ATPase MipZ;; Cellulose biosynthesis protein BcsQ	Putative septum site-determining protein minD homolog, chloroplastic OS=Arabidopsis thaliana OX=3702 GN=MIND1 PE=1 SV=1	D	Cell cycle control, cell division, chromosome partitioning	hypothetical protein CDL15_Pgr022989 [Punica granatum]
c87531.graph_c0	1164	1703	1316	6438	5378	6156	99.54	128.68	118.37	585.48	504.9	545.93	3.89604e-24	1.49135	up	[J]	Translation, ribosomal structure and biogenesis	Molecular Function: structural constituent of ribosome (GO:0003735);; Biological Process: translation (GO:0006412);; Cellular Component: large ribosomal subunit (GO:0015934);;	K02880|7.64724e-88|jcu:105644799|K02880 large subunit ribosomal protein L17e | (RefSeq) 60S ribosomal protein L17-2	[J]	Translation, ribosomal structure and biogenesis	Ribosomal protein L22p/L17e	60S ribosomal protein L17-2 OS=Arabidopsis thaliana OX=3702 GN=RPL17B PE=2 SV=2	J	Translation, ribosomal structure and biogenesis	Ribosomal_L22 domain-containing protein [Cephalotus follicularis]
c87282.graph_c0	847	1266	964	677	534	496	39.12	51.43	48.5	29.86	25.11	21.53	1.06385e-18	-1.45536	down	[K]	Transcription	--	--	--	--	Leucine rich repeat;; Leucine Rich Repeat	Uncharacterized protein At4g06744 OS=Arabidopsis thaliana OX=3702 GN=At4g06744 PE=2 SV=1	S	Function unknown	PREDICTED: uncharacterized protein At4g06744-like [Populus euphratica]
c97669.graph_c0	176	228	142	686	576	452	3.29	3.73	2.75	12.92	11.37	8.47	1.51692e-07	1.0359	up	[R]	General function prediction only	Biological Process: maturation of SSU-rRNA from tricistronic rRNA transcript (SSU-rRNA, 5.8S rRNA, LSU-rRNA) (GO:0000462);; Biological Process: protein phosphorylation (GO:0006468);; Molecular Function: myosin heavy chain kinase activity (GO:0016905);; Molecular Function: snoRNA binding (GO:0030515);; Cellular Component: small-subunit processome (GO:0032040);; Cellular Component: Pwp2p-containing…	K14556|0|vvi:100250257|K14556 U3 small nucleolar RNA-associated protein 12 | (RefSeq) WDR3; WD repeat-containing protein 3	[A]	RNA processing and modification	WD domain, G-beta repeat;; Dip2/Utp12 Family;; Anaphase-promoting complex subunit 4 WD40 domain;; Nucleoporin Nup120/160	Dynein assembly factor with WDR repeat domains 1 OS=Chlamydomonas reinhardtii OX=3055 GN=DAW1 PE=1 SV=1	S	Function unknown	WD repeat-containing protein 3 [Quercus suber]
c86602.graph_c1	3	2	4	23	19	22	0.11	0.06	0.15	0.86	0.74	0.81	0.0050937	2.0076	up	--	--	--	--	[R]	General function prediction only	PPR repeat family;; PPR repeat;; PPR repeat;; Pentatricopeptide repeat domain;; Pentacotripeptide-repeat region of PRORP	Pentatricopeptide repeat-containing protein At4g18520, chloroplastic OS=Arabidopsis thaliana OX=3702 GN=PCMP-A2 PE=1 SV=1	S	Function unknown	PREDICTED: pentatricopeptide repeat-containing protein At3g24000, mitochondrial [Vitis vinifera]
c92059.graph_c0	208	251	155	836	736	871	15.02	17.4	12.27	65.63	58.66	64.88	6.53646e-15	1.38698	up	[K]	Transcription	Molecular Function: double-stranded RNA binding (GO:0003725);; Molecular Function: ribonuclease III activity (GO:0004525);; Cellular Component: vacuole (GO:0005773);; Biological Process: RNA processing (GO:0006396);; Biological Process: polar nucleus fusion (GO:0010197);; Biological Process: RNA phosphodiester bond hydrolysis, endonucleolytic (GO:0090502);;	--	--	--	Ribonuclease-III-like	Protein NUCLEAR FUSION DEFECTIVE 2 OS=Arabidopsis thaliana OX=3702 GN=NFD2 PE=2 SV=1	S	Function unknown	unnamed protein product, partial [Vitis vinifera]
c99356.graph_c0	97	127	56	704	728	731	3.57	4.41	2.07	25.25	27.21	25.48	2.21311e-26	2.34369	up	[Q]	Secondary metabolites biosynthesis, transport and catabolism	Biological Process: auxin catabolic process (GO:0009852);; Molecular Function: gibberellin 3-beta-dioxygenase activity (GO:0016707);; Molecular Function: metal ion binding (GO:0046872);; Biological Process: oxidation-reduction process (GO:0055114);;	--	[QR]	--	2OG-Fe(II) oxygenase superfamily;; non-haem dioxygenase in morphine synthesis N-terminal;; Protein tyrosine kinase;; Protein kinase domain	2-oxoglutarate-dependent dioxygenase DAO OS=Oryza sativa subsp. japonica OX=39947 GN=DAO PE=2 SV=2	S	Function unknown	unnamed protein product, partial [Vitis vinifera]
c103988.graph_c1	280	295	256	250	172	142	33.45	31.12	32.15	32.36	22.66	17.77	4.06995e-08	-1.17763	down	[M]	Cell wall/membrane/envelope biogenesis	--	K13379|3.64091e-100|pmum:103338639|K13379 reversibly glycosylated polypeptide / UDP-arabinopyranose mutase [EC:2.4.1.- 5.4.99.30] | (RefSeq) alpha-1,4-glucan-protein synthase [UDP-forming] 2	--	--	Reversibly glycosylated polypeptide	Probable UDP-arabinopyranose mutase 2 OS=Solanum tuberosum OX=4113 GN=UPTG2 PE=1 SV=1	O	Posttranslational modification, protein turnover, chaperones	PREDICTED: alpha-1,4-glucan-protein synthase [UDP-forming] 2 [Prunus mume]
c97402.graph_c0	85	93	101	367	290	330	3.41	3.04	3.5	14.43	12.5	12.43	2.96944e-08	1.19034	up	--	--	Molecular Function: DNA binding (GO:0003677);; Cellular Component: nucleus (GO:0005634);; Biological Process: regulation of transcription, DNA-templated (GO:0006355);;	--	--	--	MYB-CC type transfactor, LHEQLE motif;; Myb-like DNA-binding domain	Protein PHR1-LIKE 3 OS=Arabidopsis thaliana OX=3702 GN=PHL3 PE=1 SV=1	K	Transcription	protein PHR1-LIKE 3 [Prunus avium]
c90882.graph_c0	285	395	365	3120	4095	4854	17.34	19.16	20.59	175.13	235.01	263.83	4.26104e-41	2.90604	up	--	--	Molecular Function: calcium ion binding (GO:0005509);; Molecular Function: calcium-dependent phospholipid binding (GO:0005544);; Biological Process: response to osmotic stress (GO:0006970);; Cellular Component: plasmodesma (GO:0009506);; Biological Process: response to abscisic acid (GO:0009737);;	--	[U]	Intracellular trafficking, secretion, and vesicular transport	Annexin	Annexin D4 OS=Arabidopsis thaliana OX=3702 GN=ANN4 PE=1 SV=1	S	Function unknown	PREDICTED: annexin D4 [Ziziphus jujuba]
c86425.graph_c0	20	29	20	132	102	107	1.85	2.36	1.94	12.96	10.28	10.23	2.00576e-07	1.66677	up	[GI]	Carbohydrate transport and metabolism ;; Lipid transport and metabolism	Cellular Component: cell wall (GO:0005618);; Cellular Component: integral component of membrane (GO:0016021);; Molecular Function: pectinesterase activity (GO:0030599);; Biological Process: cell wall modification (GO:0042545);; Biological Process: negative regulation of catalytic activity (GO:0043086);; Molecular Function: aspartyl esterase activity (GO:0045330);; Biological Process: pectin catab…	--	--	--	Pectinesterase	Probable pectinesterase/pectinesterase inhibitor 61 OS=Arabidopsis thaliana OX=3702 GN=PME61 PE=2 SV=1	G	Carbohydrate transport and metabolism	hypothetical protein POPTR_0012s02170g [Populus trichocarpa]
c103803.graph_c0	231	256	232	1171	1079	951	2.93	2.83	3.02	14.65	14.16	11.87	1.18414e-24	1.53067	up	--	--	--	--	--	--	--	--	S	Function unknown	uncharacterized protein LOC105644152 isoform X1 [Jatropha curcas]
c100337.graph_c0	159	55	71	5	18	10	5.72	2.55	3.02	0.12	0.51	0.67	2.38261e-12	-3.5617	down	--	--	--	--	--	--	Cytochrome P450	Cytochrome P450 711A1 OS=Arabidopsis thaliana OX=3702 GN=CYP711A1 PE=2 SV=1	S	Function unknown	PREDICTED: protein IQ-DOMAIN 1-like [Nelumbo nucifera]
c70465.graph_c0	22	23	21	9	7	10	3.18	2.82	3.28	1.85	1.82	1.8	0.00055005	-1.86461	down	--	--	Cellular Component: integral component of membrane (GO:0016021);;	--	[R]	General function prediction only	--	--	S	Function unknown	uncharacterized protein LOC109721831 isoform X2 [Ananas comosus]
c93637.graph_c0	759	704	634	3018	2303	2165	25.02	19.75	20.08	81.21	66.83	57.74	8.54761e-15	1.20543	up	[T]	Signal transduction mechanisms	Molecular Function: protein serine/threonine kinase activity (GO:0004674);; Molecular Function: ATP binding (GO:0005524);; Cellular Component: nucleolus (GO:0005730);; Cellular Component: cytoplasm (GO:0005737);; Cellular Component: plasma membrane (GO:0005886);; Biological Process: protein phosphorylation (GO:0006468);; Biological Process: intracellular signal transduction (GO:0035556);;	K08286|0|tcc:TCM_030455|K08286 protein-serine/threonine kinase [EC:2.7.11.-] | (RefSeq) D6 protein kinase like 2	[R]	General function prediction only	Protein kinase domain;; Protein tyrosine kinase	Serine/threonine-protein kinase D6PKL2 OS=Arabidopsis thaliana OX=3702 GN=D6PKL2 PE=1 SV=1	T	Signal transduction mechanisms	serine/threonine-protein kinase D6PKL2 [Herrania umbratica]
c91310.graph_c1	10	16	11	204	146	110	1.15	1.63	1.33	25.42	18.54	13.27	2.32401e-15	2.94463	up	--	--	--	K13434|5.75805e-43|pmum:103338595|K13434 pathogenesis-related genes transcriptional activator PTI6 | (RefSeq) pathogenesis-related genes transcriptional activator PTI6-like	--	--	AP2 domain	Pathogenesis-related genes transcriptional activator PTI6 OS=Solanum lycopersicum OX=4081 GN=PTI6 PE=2 SV=1	K	Transcription	AP2/EREBP family transcription factor-like protein 23 [Prunus pseudocerasus]
c73220.graph_c0	183	121	113	1442	2337	1438	18.44	10.75	11.94	155.23	257.67	150.49	5.57054e-31	2.99716	up	[O]	Posttranslational modification, protein turnover, chaperones	--	K13993|1.52401e-63|tcc:TCM_036433|K13993 HSP20 family protein | (RefSeq) HSP20-like chaperones superfamily protein	[O]	Posttranslational modification, protein turnover, chaperones	Hsp20/alpha crystallin family	22.0 kDa heat shock protein OS=Arabidopsis thaliana OX=3702 GN=HSP22.0 PE=2 SV=1	O	Posttranslational modification, protein turnover, chaperones	22.0 kDa class IV heat shock protein-like [Quercus suber]
c77900.graph_c0	7	16	15	259	350	461	0.27	0.62	0.68	10.18	14.27	18.41	1.60123e-29	4.12279	up	--	--	Molecular Function: transcription factor activity, sequence-specific DNA binding (GO:0003700);; Biological Process: regulation of transcription, DNA-templated (GO:0006355);; Molecular Function: sequence-specific DNA binding (GO:0043565);;	K14431|0|vvi:100249239|K14431 transcription factor TGA | (RefSeq) transcription factor TGA2.3	--	--	Seed dormancy control;; Basic region leucine zipper;; bZIP transcription factor	Transcription factor HBP-1b(c38) OS=Triticum aestivum OX=4565 PE=2 SV=1	K	Transcription	PREDICTED: transcription factor TGA2.3 [Vitis vinifera]
c88174.graph_c0	702	887	704	501	439	656	37.41	41.9	40.46	27.16	24.26	34.37	1.32687e-08	-1.1168	down	[JM]	Translation, ribosomal structure and biogenesis ;; Cell wall/membrane/envelope biogenesis	Molecular Function: mannose-1-phosphate guanylyltransferase (GDP) activity (GO:0008928);; Biological Process: biosynthetic process (GO:0009058);;	K00966|1.25817e-89|jcu:105647169|K00966 mannose-1-phosphate guanylyltransferase [EC:2.7.7.13] | (RefSeq) mannose-1-phosphate guanylyltransferase 1	[M]	Cell wall/membrane/envelope biogenesis	Bacterial transferase hexapeptide (six repeats)	Mannose-1-phosphate guanylyltransferase 1 OS=Arabidopsis thaliana OX=3702 GN=CYT1 PE=1 SV=1	M	Cell wall/membrane/envelope biogenesis	GDP-D-mannose pyrophosphorylase [Actinidia latifolia]
c68122.graph_c0	2507	3132	1623	22	9	9	100.65	110.09	67.87	0.89	0.38	0.36	5.98702e-158	-7.97319	down	--	--	--	--	--	--	Glycosyl hydrolases family 17;; X8 domain	Probable glucan endo-1,3-beta-glucosidase A6 OS=Arabidopsis thaliana OX=3702 GN=A6 PE=2 SV=1	G	Carbohydrate transport and metabolism	PREDICTED: LOW QUALITY PROTEIN: probable glucan endo-1,3-beta-glucosidase A6 [Vitis vinifera]
c93882.graph_c0	187	134	146	84	45	82	6.52	3.92	5.77	2.96	1.98	2.74	4.57057e-09	-1.74988	down	--	--	--	--	--	--	--	--	S	Function unknown	PREDICTED: uncharacterized protein LOC100256408 [Vitis vinifera]
c100108.graph_c0	2357	2410	2061	1201	962	1114	67.78	61.28	61.48	37.01	30.72	32.8	1.26057e-35	-1.66981	down	--	--	Molecular Function: transcription factor activity, sequence-specific DNA binding (GO:0003700);; Cellular Component: nucleus (GO:0005634);; Biological Process: regulation of transcription, DNA-templated (GO:0006355);; Molecular Function: sequence-specific DNA binding (GO:0043565);;	--	--	--	bZIP transcription factor;; Basic region leucine zipper	Probable transcription factor PosF21 OS=Arabidopsis thaliana OX=3702 GN=POSF21 PE=2 SV=1	K	Transcription	PREDICTED: uncharacterized protein LOC100255631 isoform X1 [Vitis vinifera]
c99524.graph_c1	21	26	28	123	96	92	1.1	1.18	1.8	9.18	7.42	6.81	2.02665e-05	1.40265	up	[N]	Cell motility	--	K10999|9.9758e-126|vvi:100241197|K10999 cellulose synthase A [EC:2.4.1.12] | (RefSeq) cellulose synthase A catalytic subunit 4 [UDP-forming]	--	--	Cellulose synthase;; Glycosyl transferase family group 2;; Cellulose synthase	Cellulose synthase A catalytic subunit 4 [UDP-forming] OS=Arabidopsis thaliana OX=3702 GN=CESA4 PE=1 SV=1	M	Cell wall/membrane/envelope biogenesis	hypothetical protein CRG98_038625 [Punica granatum]
c87884.graph_c1	1514	1476	1089	484	341	341	116.41	100.52	87.34	34.94	25.85	24.58	2.6783e-46	-2.41209	down	--	--	Cellular Component: endoplasmic reticulum (GO:0005783);; Molecular Function: nitrate reductase (NADH) activity (GO:0009703);; Cellular Component: integral component of membrane (GO:0016021);; Molecular Function: heme binding (GO:0020037);; Molecular Function: metal ion binding (GO:0046872);; Molecular Function: L-ascorbate-cytochrome-b5 reductase activity (GO:0047063);; Biological Process: oxidat…	--	[C]	Energy production and conversion	Cytochrome b5-like Heme/Steroid binding domain	Cytochrome b5 OS=Nicotiana tabacum OX=4097 PE=2 SV=1	CI	--	hypothetical protein CUMW_049510 [Citrus unshiu]
c99472.graph_c0	8857	7893	8368	1172	1460	2280	167.6	128.22	160.47	27.34	33.96	46.03	2.00294e-32	-2.92885	down	[O]	Posttranslational modification, protein turnover, chaperones	Cellular Component: membrane (GO:0016020);;	K17081|5.3226e-139|egr:104424955|K17081 prohibitin 2 | (RefSeq) prohibitin-1, mitochondrial	[O]	Posttranslational modification, protein turnover, chaperones	O-methyltransferase;; Dimerisation domain;; SPFH domain / Band 7 family	Prohibitin-6, mitochondrial OS=Arabidopsis thaliana OX=3702 GN=PHB6 PE=1 SV=1	O	Posttranslational modification, protein turnover, chaperones	PREDICTED: prohibitin-1, mitochondrial [Nicotiana sylvestris]
c91479.graph_c0	49565	48534	38382	15074	15412	20472	1888.44	1621.52	1517.88	584.46	623.61	787.78	2.08396e-29	-2.01127	down	[E]	Amino acid transport and metabolism	Molecular Function: hydrolase activity (GO:0016787);;	K13051|3.35712e-168|pxb:103945320|K13051 beta-aspartyl-peptidase (threonine type) [EC:3.4.19.5] | (RefSeq) probable isoaspartyl peptidase/L-asparaginase 2	[E]	Amino acid transport and metabolism	Asparaginase;; Asparaginase	Probable isoaspartyl peptidase/L-asparaginase 2 OS=Arabidopsis thaliana OX=3702 GN=At3g16150 PE=2 SV=2	E	Amino acid transport and metabolism	Asparaginase_2 domain-containing protein [Cephalotus follicularis]
c90006.graph_c0	14	30	29	135	142	137	1.1	3.41	2.75	12.97	14.51	12.91	2.13016e-08	1.85929	up	--	--	Molecular Function: protein binding (GO:0005515);; Cellular Component: chloroplast (GO:0009507);;	--	--	--	--	Protein PHOTOSYSTEM I ASSEMBLY 2, chloroplastic OS=Arabidopsis thaliana OX=3702 GN=PSA2 PE=1 SV=1	S	Function unknown	protein PHOTOSYSTEM I ASSEMBLY 2, chloroplastic isoform X1 [Olea europaea var. sylvestris]
c86868.graph_c1	23	28	28	119	117	141	1	0.75	1.24	5.14	6.68	7.76	2.96337e-07	1.61728	up	--	--	--	--	[R]	General function prediction only	Reverse transcriptase (RNA-dependent DNA polymerase);; Reverse transcriptase (RNA-dependent DNA polymerase)	Uncharacterized mitochondrial protein AtMg01250 OS=Arabidopsis thaliana OX=3702 GN=AtMg01250 PE=4 SV=1	S	Function unknown	PREDICTED: LOW QUALITY PROTEIN: uncharacterized protein LOC105117228 [Populus euphratica]
c93318.graph_c0	81	93	71	1191	1657	1327	2.3	2.1	1.54	27.69	40.9	31.43	1.62627e-63	3.46481	up	--	--	--	--	--	--	Rho termination factor, N-terminal domain	--	--	--	--
c100077.graph_c0	428	457	337	155	84	52	19.17	16.47	14.26	7.71	4.22	2.04	9.38368e-21	-2.6655	down	--	--	Molecular Function: L-serine transmembrane transporter activity (GO:0015194);; Biological Process: L-serine transport (GO:0015825);; Cellular Component: integral component of membrane (GO:0016021);;	--	[S]	Function unknown	Serine incorporator (Serinc);; Serine incorporator (Serinc);; Serine incorporator (Serinc)	--	S	Function unknown	unnamed protein product [Coffea canephora]
c97160.graph_c0	19	24	21	1610	845	854	0.63	0.72	0.77	62.01	34.87	31.58	6.10675e-66	4.98409	up	--	--	Molecular Function: catechol oxidase activity (GO:0004097);; Biological Process: pigment biosynthetic process (GO:0046148);; Molecular Function: metal ion binding (GO:0046872);; Biological Process: oxidation-reduction process (GO:0055114);;	K00422|0|tcc:TCM_029922|K00422 polyphenol oxidase [EC:1.10.3.1] | (RefSeq) hypothetical protein	--	--	Protein of unknown function (DUF_B2219);; Common central domain of tyrosinase;; Polyphenol oxidase middle domain	Polyphenol oxidase, chloroplastic OS=Malus domestica OX=3750 PE=2 SV=1	S	Function unknown	polyphenoloxidase [Camellia nitidissima]
c90440.graph_c0	1105	1397	1163	3608	5006	5090	33.54	37.99	36.85	110.26	167.9	156.89	1.50399e-11	1.29716	up	--	--	--	--	[R]	General function prediction only	Zinc-finger double-stranded RNA-binding;; Zinc-finger of C2H2 type	Protein indeterminate-domain 2 OS=Arabidopsis thaliana OX=3702 GN=IDD2 PE=1 SV=1	S	Function unknown	zinc finger protein JACKDAW-like [Dorcoceras hygrometricum]
c93382.graph_c1	19	33	23	160	133	100	1.15	1.63	1.42	9.4	8.37	5.86	8.61139e-08	1.7458	up	[R]	General function prediction only	--	--	[C]	Energy production and conversion	Aldo/keto reductase family	Probable aldo-keto reductase 4 OS=Arabidopsis thaliana OX=3702 GN=At1g60710 PE=2 SV=1	C	Energy production and conversion	PREDICTED: probable aldo-keto reductase 2 [Vitis vinifera]
c91525.graph_c0	12	10	10	48	58	80	0.55	0.32	0.5	1.72	2.93	3.82	5.55902e-05	1.86737	up	--	--	Biological Process: amino acid transmembrane transport (GO:0003333);; Cellular Component: plasma membrane (GO:0005886);; Molecular Function: amino acid transmembrane transporter activity (GO:0015171);; Cellular Component: integral component of membrane (GO:0016021);;	--	[E]	Amino acid transport and metabolism	Transmembrane amino acid transporter protein;; Transmembrane amino acid transporter protein	GABA transporter 1 OS=Arabidopsis thaliana OX=3702 GN=GAT1 PE=1 SV=1	E	Amino acid transport and metabolism	PREDICTED: GABA transporter 1 isoform X2 [Theobroma cacao]
c94545.graph_c0	12	5	5	40	31	51	2.25	0.28	1.1	2.11	2.05	3.14	0.00174389	1.75976	up	--	--	--	K07759|9.03185e-22|vvi:100249056|K07759 poly(ADP-ribose) glycohydrolase [EC:3.2.1.143] | (RefSeq) poly(ADP-ribose) glycohydrolase 1	--	--	--	--	S	Function unknown	PREDICTED: poly(ADP-ribose) glycohydrolase 1 isoform X2 [Vitis vinifera]
c86179.graph_c0	395	101	107	1	0	0	16.41	4.15	4.46	0.04	0	0	2.658e-14	-7.2637	down	[QV]	Secondary metabolites biosynthesis, transport and catabolism ;; Defense mechanisms	Molecular Function: iron ion binding (GO:0005506);; Cellular Component: endoplasmic reticulum membrane (GO:0005789);; Cellular Component: integral component of membrane (GO:0016021);; Biological Process: monoterpenoid biosynthetic process (GO:0016099);; Molecular Function: oxidoreductase activity, acting on paired donors, with incorporation or reduction of molecular oxygen, NAD(P)H as one donor, …	--	[Q]	Secondary metabolites biosynthesis, transport and catabolism	Cytochrome P450	Geraniol 8-hydroxylase OS=Catharanthus roseus OX=4058 GN=CYP76B6 PE=1 SV=1	Q	Secondary metabolites biosynthesis, transport and catabolism	geraniol 10-hydroxylase [Ophiorrhiza pumila]
c100700.graph_c0	411	385	342	42	22	41	13.55	10.94	11.33	1.32	0.71	1.26	1.36011e-60	-4.01489	down	--	--	Molecular Function: ubiquitin-protein transferase activity (GO:0004842);; Cellular Component: cytoplasm (GO:0005737);; Biological Process: regulation of signal transduction (GO:0009966);;	--	--	--	--	--	S	Function unknown	hypothetical protein CISIN_1g007540mg [Citrus sinensis]
c90649.graph_c3	53	90	81	41	68	23	1.9	2.8	2.96	1.5	3.01	0.6	0.00104141	-1.33904	down	--	--	--	--	--	--	--	--	S	Function unknown	hypothetical protein A4A49_23275 [Nicotiana attenuata]
c95812.graph_c0	33	47	62	47	29	24	1.3	1.83	2.56	3.39	1.88	1.38	0.0078647	-1.11979	down	--	--	--	--	[R]	General function prediction only	Reverse transcriptase (RNA-dependent DNA polymerase);; Reverse transcriptase (RNA-dependent DNA polymerase)	Putative ribonuclease H protein At1g65750 OS=Arabidopsis thaliana OX=3702 GN=At1g65750 PE=3 SV=1	S	Function unknown	uncharacterized protein LOC105180271 [Sesamum indicum]
c81576.graph_c0	100	112	53	331	294	263	8.07	7.96	4.47	28.14	25.73	21.85	4.16746e-06	1.13563	up	--	--	Cellular Component: chloroplast stroma (GO:0009570);;	--	--	--	--	--	S	Function unknown	UspA [Corchorus olitorius]
c87467.graph_c0	45	62	36	186	258	144	1.81	2.16	1.62	7.45	11.35	5.73	2.98991e-06	1.42166	up	--	--	Molecular Function: nucleic acid binding (GO:0003676);; Molecular Function: metal ion binding (GO:0046872);;	--	[R]	General function prediction only	Zinc finger, C2H2 type;; Zinc-finger of C2H2 type	Protein indeterminate-domain 14 OS=Arabidopsis thaliana OX=3702 GN=IDD14 PE=1 SV=1	S	Function unknown	protein SHOOT GRAVITROPISM 5-like [Hevea brasiliensis]
c72348.graph_c0	59	57	24	1	3	2	9.18	7.86	3.95	0.17	0.52	0.33	4.97379e-13	-4.70751	down	--	--	--	--	--	--	--	Flowering-promoting factor 1-like protein 1 OS=Oryza sativa subsp. japonica OX=39947 GN=RAA1 PE=1 SV=1	S	Function unknown	PREDICTED: flowering-promoting factor 1-like protein 1 [Tarenaya hassleriana]
c81724.graph_c0	526	410	347	52	50	26	25.9	19.79	20.39	7.85	12.67	10.2	2.50062e-50	-3.90248	down	--	--	--	--	--	--	--	--	S	Function unknown	flocculation protein FLO11-like [Hevea brasiliensis]
c77256.graph_c1	29	24	17	91	64	73	2.67	2.16	1.56	9.4	7.05	7.1	0.00391872	1.06487	up	--	--	Molecular Function: catalytic activity (GO:0003824);;	K01115|6.31207e-49|jcu:105643068|K01115 phospholipase D1/2 [EC:3.1.4.4] | (RefSeq) phospholipase D beta 2	[I]	Lipid transport and metabolism	Phospholipase D C terminal	Phospholipase D beta 1 OS=Arabidopsis thaliana OX=3702 GN=PLDBETA1 PE=1 SV=4	I	Lipid transport and metabolism	PREDICTED: phospholipase D beta 1-like [Nicotiana tomentosiformis]
c98888.graph_c0	11	10	9	82	70	45	0.28	0.27	0.29	2.26	1.92	1.19	7.31736e-06	2.01971	up	--	--	Molecular Function: zinc ion binding (GO:0008270);;	--	[R]	General function prediction only	DYW family of nucleic acid deaminases;; PPR repeat;; PPR repeat family;; PPR repeat	Pentatricopeptide repeat-containing protein At3g46790, chloroplastic OS=Arabidopsis thaliana OX=3702 GN=CRR2 PE=2 SV=1	S	Function unknown	PREDICTED: pentatricopeptide repeat-containing protein At2g01510, mitochondrial [Vitis vinifera]
c100970.graph_c0	40	70	72	559	601	698	0.71	1.06	1.33	9.83	11.09	12.39	1.23723e-27	2.71393	up	[K]	Transcription	Molecular Function: protein kinase activity (GO:0004672);; Molecular Function: ATP binding (GO:0005524);; Cellular Component: plasma membrane (GO:0005886);; Biological Process: protein phosphorylation (GO:0006468);; Biological Process: regulation of meristem growth (GO:0010075);; Cellular Component: integral component of membrane (GO:0016021);; Molecular Function: receptor serine/threonine kinase…	--	--	--	Protein kinase domain;; Protein tyrosine kinase;; Leucine rich repeat;; Leucine Rich repeats (2 copies);; Leucine Rich Repeat;; Leucine rich repeat N-terminal domain	Leucine-rich repeat receptor-like serine/threonine-protein kinase BAM1 OS=Arabidopsis thaliana OX=3702 GN=BAM1 PE=1 SV=1	S	Function unknown	Phosphorylase kinase, gamma catalytic subunit [Trema orientalis]
c93777.graph_c0	178	238	149	673	812	814	10.95	14.96	10.65	49.21	60.19	56.27	3.05431e-13	1.42494	up	--	--	Cellular Component: cytosol (GO:0005829);; Cellular Component: integral component of membrane (GO:0016021);; Molecular Function: hydroxypyruvate reductase activity (GO:0016618);; Molecular Function: glyoxylate reductase (NADP) activity (GO:0030267);;	--	--	--	--	Uncharacterized protein At1g01500 OS=Arabidopsis thaliana OX=3702 GN=At1g01500 PE=2 SV=1	S	Function unknown	PREDICTED: uncharacterized protein At1g01500 [Vitis vinifera]
c97469.graph_c1	2789	2870	2369	589	364	350	182.14	160.85	162.4	36.67	22.55	20.4	1.26396e-73	-3.23253	down	--	--	--	--	--	--	zinc-finger of the FCS-type, C2-C2	--	S	Function unknown	hypothetical protein VITISV_039443 [Vitis vinifera]
c100033.graph_c0	58	48	46	445	364	426	1.33	1.04	1.11	10.32	9.06	9.87	6.77539e-27	2.38472	up	[M]	Cell wall/membrane/envelope biogenesis	Cellular Component: cytosol (GO:0005829);;	--	[R]	General function prediction only	Galactose oxidase, central domain;; Galactose oxidase, central domain;; Kelch motif;; Kelch motif;; Kelch motif;; Kelch motif	Acyl-CoA-binding domain-containing protein 6 OS=Oryza sativa subsp. japonica OX=39947 GN=ACBP6 PE=2 SV=1	S	Function unknown	PREDICTED: uncharacterized protein LOC108995030 [Juglans regia]
c88714.graph_c0	3	7	3	181	308	341	0.18	0.31	0.22	6.79	13.16	14.61	2.25945e-27	5.18687	up	--	--	Cellular Component: membrane (GO:0016020);;	--	[S]	Function unknown	PQ loop repeat;; PQ loop repeat	--	S	Function unknown	hypothetical protein CRG98_013413 [Punica granatum]
c80735.graph_c0	48	36	22	3	5	0	3.2	2.11	1.53	0.21	0.36	0	8.31743e-10	-3.9969	down	--	--	Cellular Component: membrane (GO:0016020);; Cellular Component: cell part (GO:0044464);;	--	--	--	--	--	T	Signal transduction mechanisms	SPX domain-containing protein/EXS domain-containing protein [Cephalotus follicularis]
c89085.graph_c0	351	431	475	2592	2474	3644	17.88	19.24	25.11	135.58	134.59	188.02	9.408e-23	2.16037	up	--	--	--	--	--	--	SAM domain (Sterile alpha motif)	--	S	Function unknown	uncharacterized protein LOC110651092 [Hevea brasiliensis]
c86859.graph_c0	32	67	36	275	190	236	1.47	2.75	1.75	12.78	9.29	10.92	5.29718e-10	1.75615	up	[J]	Translation, ribosomal structure and biogenesis	Cellular Component: nuclear exosome (RNase complex) (GO:0000176);; Cellular Component: cytoplasmic exosome (RNase complex) (GO:0000177);; Cellular Component: nucleolus (GO:0005730);; Biological Process: rRNA catabolic process (GO:0016075);; Biological Process: rRNA 3'-end processing (GO:0031125);; Biological Process: nuclear-transcribed mRNA catabolic process, exonucleolytic, 3'-5' (GO:0034427);;…	K12590|2.98766e-99|cic:CICLE_v10009310mg|K12590 exosome complex component RRP46 | (RefSeq) hypothetical protein	[J]	Translation, ribosomal structure and biogenesis	3' exoribonuclease family, domain 1	Exosome complex exonuclease RRP46 homolog OS=Arabidopsis thaliana OX=3702 GN=RRP46 PE=2 SV=1	J	Translation, ribosomal structure and biogenesis	exosome complex exonuclease RRP46 homolog [Citrus clementina]
c99960.graph_c0	318	291	244	261	180	156	11.5	9.56	9.13	8.94	6.28	5.31	1.74975e-07	-1.13257	down	--	--	Molecular Function: zinc ion binding (GO:0008270);;	--	[TZ]	--	Protein DA1;; LIM domain	Protein DA1 OS=Arabidopsis thaliana OX=3702 GN=DA1 PE=1 SV=1	S	Function unknown	Protein DA1, partial [Capsicum annuum]
c83877.graph_c0	202	156	128	42	49	54	11.01	7.79	7.69	2.3	2.78	2.96	5.80038e-17	-2.32283	down	[V]	Defense mechanisms	Molecular Function: hydrolase activity (GO:0016787);;	--	[T]	Signal transduction mechanisms	NUDIX domain	Nudix hydrolase 2 OS=Arabidopsis thaliana OX=3702 GN=NUDT2 PE=1 SV=1	S	Function unknown	PREDICTED: nudix hydrolase 2 [Nelumbo nucifera]
c77434.graph_c0	17	30	20	1	12	3	2.15	3.59	2.56	0.16	1.77	0.33	0.000507636	-2.42238	down	--	--	Molecular Function: nucleotide binding (GO:0000166);; Molecular Function: protein kinase activity (GO:0004672);; Biological Process: phosphorylation (GO:0016310);;	K04688|7.64174e-30|jcu:105649155|K04688 ribosomal protein S6 kinase beta [EC:2.7.11.1] | (RefSeq) serine/threonine-protein kinase AtPK2/AtPK19-like	[RT]	--	--	Serine/threonine-protein kinase AtPK2/AtPK19 OS=Arabidopsis thaliana OX=3702 GN=ATPK2 PE=1 SV=2	T	Signal transduction mechanisms	serine/threonine-protein kinase AtPK2/AtPK19 [Jatropha curcas]
c92562.graph_c0	2051	2363	1810	895	726	879	176.28	178.29	159.63	81.78	67.26	77.01	4.69139e-45	-1.9179	down	--	--	Molecular Function: zinc ion transmembrane transporter activity (GO:0005385);; Biological Process: response to zinc ion (GO:0010043);; Cellular Component: integral component of membrane (GO:0016021);; Biological Process: regulation of sequestering of zinc ion (GO:0061088);; Biological Process: cation transmembrane transport (GO:0098655);;	--	[P]	Inorganic ion transport and metabolism	Cation efflux family	Metal tolerance protein 10 OS=Arabidopsis thaliana OX=3702 GN=MTP10 PE=2 SV=1	P	Inorganic ion transport and metabolism	unnamed protein product [Coffea canephora]
c77521.graph_c0	1	11	2	439	214	132	0.02	0.17	0.04	7.75	3.98	2.32	1.98313e-08	4.56737	up	[M]	Cell wall/membrane/envelope biogenesis	--	--	[R]	General function prediction only	Development and cell death domain;; Kelch motif;; Kelch motif;; Kelch motif;; Galactose oxidase, central domain;; Galactose oxidase, central domain;; Kelch motif;; Kelch motif;; Kelch motif;; Galactose oxidase, central domain;; Kelch motif;; Galactose oxidase, central domain	B2 protein OS=Daucus carota OX=4039 PE=2 SV=1	S	Function unknown	PREDICTED: uncharacterized protein LOC100246676 isoform X2 [Vitis vinifera]
c103262.graph_c0	42	32	43	184	117	140	0.7	0.6	1.09	3.31	2.02	2.49	4.66838e-05	1.25786	up	--	--	--	--	--	--	NYN domain;; OST-HTH/LOTUS domain;; OST-HTH Associated domain;; POT family;; OST-HTH/LOTUS domain	Protein NRT1/ PTR FAMILY 4.3 OS=Arabidopsis thaliana OX=3702 GN=NPF4.3 PE=2 SV=1	S	Function unknown	PREDICTED: uncharacterized protein LOC100259153 [Vitis vinifera]
c85564.graph_c0	58	73	36	3	5	3	6.01	6.43	3.97	0.32	0.56	0.35	1.69629e-15	-4.27562	down	--	--	Cellular Component: integral component of membrane (GO:0016021);;	--	--	--	--	--	S	Function unknown	uncharacterized protein LOC110668387 [Hevea brasiliensis]
c100173.graph_c0	36	57	34	236	215	225	1.88	1.83	1.41	9.1	10.07	9.36	8.46722e-13	1.79361	up	--	--	--	--	--	--	Helix-loop-helix DNA-binding domain	Transcription factor PIF1 OS=Arabidopsis thaliana OX=3702 GN=PIF1 PE=1 SV=1	K	Transcription	PREDICTED: transcription factor PIF1-like [Juglans regia]
c85590.graph_c0	7	15	13	342	504	427	0.55	1.03	1.06	27.94	42.51	34.2	2.04153e-40	4.49348	up	--	--	Cellular Component: photosystem II (GO:0009523);; Biological Process: photosynthesis (GO:0015979);; Cellular Component: integral component of membrane (GO:0016021);; Molecular Function: manganese ion binding (GO:0030145);;	K02723|8.96415e-67|pop:POPTR_0010s06190g|K02723 photosystem II PsbY protein | (RefSeq) POPTRDRAFT_726168; Photosystem II core complex proteins psbY	--	--	Photosystem II protein Y (PsbY)	Photosystem II core complex proteins psbY, chloroplastic OS=Spinacia oleracea OX=3562 GN=PSBY PE=1 SV=2	I	Lipid transport and metabolism	Photosystem II core complex proteins psbY [Populus trichocarpa]
c97158.graph_c1	434	597	433	1646	1498	1387	16.12	19.7	16.77	66.34	64.44	57.01	4.54416e-13	1.02003	up	--	--	Molecular Function: calmodulin binding (GO:0005516);; Biological Process: defense response (GO:0006952);; Biological Process: response to biotic stimulus (GO:0009607);; Cellular Component: integral component of membrane (GO:0016021);;	K08472|2.72847e-168|pper:PRUPE_ppa004866mg|K08472 mlo protein | (RefSeq) hypothetical protein	--	--	Mlo family;; Mlo family	MLO-like protein 1 OS=Arabidopsis thaliana OX=3702 GN=MLO1 PE=1 SV=1	D	Cell cycle control, cell division, chromosome partitioning	hypothetical protein LSAT_5X176100 [Lactuca sativa]
c76330.graph_c0	145	194	140	42	96	38	17.39	20.55	17.72	5.46	12.7	4.78	5.6942e-09	-1.99934	down	--	--	--	--	--	--	Cotton fibre expressed protein	--	S	Function unknown	unnamed protein product [Coffea canephora]
c95638.graph_c0	130	165	104	932	828	772	3.41	3.76	2.8	24.41	22.71	20.08	2.02081e-34	2.05117	up	--	--	--	--	[K]	Transcription	Bromodomain;; Bromodomain extra-terminal - transcription regulation	Transcription factor GTE12 OS=Arabidopsis thaliana OX=3702 GN=GTE12 PE=2 SV=2	BK	--	PREDICTED: transcription factor GTE9 isoform X1 [Elaeis guineensis]
c81740.graph_c0	695	741	704	75	86	65	43.64	40.7	45.76	4.15	5.47	4.06	3.40609e-95	-3.83831	down	--	--	Molecular Function: chromatin binding (GO:0003682);; Cellular Component: nucleus (GO:0005634);;	K14834|2.32144e-17|nnu:104596828|K14834 nucleolar complex protein 3 | (RefSeq) nucleolar complex protein 3 homolog	[JU]	--	--	--	JU	--	PREDICTED: nucleolar complex protein 3 homolog [Nelumbo nucifera]
c64210.graph_c0	5	2	3	17	33	27	0.88	0.31	0.56	3.9	6.59	5.66	0.00241558	2.13653	up	--	--	Cellular Component: spindle pole (GO:0000922);; Cellular Component: cytoplasm (GO:0005737);; Cellular Component: microtubule organizing center (GO:0005815);; Cellular Component: microtubule (GO:0005874);; Biological Process: microtubule nucleation (GO:0007020);; Molecular Function: gamma-tubulin binding (GO:0043015);;	K16569|4.95724e-30|tcc:TCM_025120|K16569 gamma-tubulin complex component 2 | (RefSeq) Gamma-tubulin complex component, putative isoform 1	[Z]	Cytoskeleton	--	Gamma-tubulin complex component 2 OS=Arabidopsis thaliana OX=3702 GN=GCP2 PE=1 SV=1	S	Function unknown	PREDICTED: gamma-tubulin complex component 2 isoform X2 [Theobroma cacao]
c96863.graph_c0	93	112	104	580	448	507	5.07	5.43	5.55	31.15	25.12	26.48	6.08003e-19	1.68431	up	[J]	Translation, ribosomal structure and biogenesis	Molecular Function: structural constituent of ribosome (GO:0003735);; Cellular Component: ribosome (GO:0005840);; Biological Process: translation (GO:0006412);;	--	[J]	Translation, ribosomal structure and biogenesis	Ribosomal protein S15	--	J	Translation, ribosomal structure and biogenesis	uncharacterized protein LOC111452150 [Cucurbita moschata]
c81589.graph_c0	21	23	26	4	8	6	1.49	1.38	1.8	0.32	0.73	0.49	2.68134e-05	-2.42842	down	--	--	--	K11975|1.65558e-32|pmum:103327738|K11975 E3 ubiquitin-protein ligase RNF144 [EC:2.3.2.27] | (RefSeq) E3 ubiquitin-protein ligase RNF144B	[O]	Posttranslational modification, protein turnover, chaperones	IBR domain, a half RING-finger domain	--	O	Posttranslational modification, protein turnover, chaperones	unnamed protein product [Coffea canephora]
c95858.graph_c0	29	58	35	123	148	138	1.72	3.31	2.22	7.45	7.64	8.49	0.000245012	1.13771	up	--	--	--	--	--	--	Variant SH3 domain;; SH3 domain;; Variant SH3 domain	SH3 domain-containing protein 1 OS=Arabidopsis thaliana OX=3702 GN=SH3P1 PE=1 SV=1	S	Function unknown	PREDICTED: SH3 domain-containing protein 2 isoform X1 [Vitis vinifera]
c88052.graph_c1	24	21	16	173	338	203	1.21	0.95	0.94	8.93	18.15	10.58	5.35785e-16	2.88615	up	[T]	Signal transduction mechanisms	Molecular Function: ATP binding (GO:0005524);; Cellular Component: plasma membrane (GO:0005886);; Cellular Component: integral component of membrane (GO:0016021);; Molecular Function: ATPase activity, coupled to transmembrane movement of substances (GO:0042626);; Biological Process: transmembrane transport (GO:0055085);;	--	[Q]	Secondary metabolites biosynthesis, transport and catabolism	ABC-2 type transporter;; ABC-2 type transporter;; ABC transporter	Pleiotropic drug resistance protein 2 OS=Nicotiana plumbaginifolia OX=4092 GN=PDR2 PE=2 SV=1	V	Defense mechanisms	PREDICTED: pleiotropic drug resistance protein 2 [Eucalyptus grandis]
c93959.graph_c0	3399	2958	2054	2132	1086	823	235.76	175.14	145.55	160.31	81.23	59.15	1.24973e-09	-1.67219	down	--	--	--	--	--	--	Rubber elongation factor protein (REF);; Rubber elongation factor protein (REF)	Stress-related protein OS=Vitis riparia OX=96939 GN=SRP PE=2 SV=1	S	Function unknown	PREDICTED: REF/SRPP-like protein At3g05500 [Juglans regia]
c93773.graph_c0	164	245	186	832	671	673	3.76	5.19	4.52	21.17	16.74	17.53	4.57498e-13	1.25406	up	--	--	--	--	[R]	General function prediction only	PPR repeat family;; PPR repeat;; Pentatricopeptide repeat domain;; PPR repeat;; Pentacotripeptide-repeat region of PRORP	Protein NUCLEAR FUSION DEFECTIVE 5, mitochondrial OS=Arabidopsis thaliana OX=3702 GN=NFD5 PE=2 SV=1	S	Function unknown	unnamed protein product, partial [Vitis vinifera]
c98489.graph_c0	2031	2137	1419	1454	1378	1253	90.21	81.66	70.12	68.74	71.02	64.52	2.00914e-12	-1.05215	down	--	--	Molecular Function: DNA binding (GO:0003677);; Cellular Component: nucleus (GO:0005634);; Biological Process: regulation of transcription, DNA-templated (GO:0006355);; Cellular Component: integral component of membrane (GO:0016021);;	--	--	--	No apical meristem (NAM) protein	Protein NTM1-like 9 OS=Arabidopsis thaliana OX=3702 GN=NTL9 PE=1 SV=1	S	Function unknown	NAC domain-containing protein 91 [Lactuca sativa]
c101764.graph_c0	170	213	196	843	821	795	3.13	3.04	3.59	15.51	16.19	14.44	1.82586e-19	1.46608	up	--	--	--	--	--	--	Williams-Beuren syndrome DDT (WSD), D-TOX E motif;; WSTF, HB1, Itc1p, MBD9 motif 1;; DDT domain	Homeobox-DDT domain protein RLT3 OS=Arabidopsis thaliana OX=3702 GN=RLT3 PE=3 SV=1	S	Function unknown	PREDICTED: homeobox-DDT domain protein RLT3 isoform X3 [Vitis vinifera]
c103850.graph_c0	578	529	355	1650	1509	1730	6.89	5.51	4.36	19.64	18.89	20.54	6.21643e-10	1.13237	up	[G]	Carbohydrate transport and metabolism	--	--	--	--	Starch/carbohydrate-binding module (family 53);; Starch synthase catalytic domain;; Glycosyltransferase Family 4;; Glycosyl transferase 4-like domain;; Glycosyl transferases group 1	Soluble starch synthase 3, chloroplastic/amyloplastic OS=Solanum tuberosum OX=4113 GN=SS3 PE=1 SV=1	G	Carbohydrate transport and metabolism	hypothetical protein POPTR_004G014100v3 [Populus trichocarpa]
c79204.graph_c0	25	26	17	114	120	116	1.06	0.95	0.77	4.81	5.15	4.94	6.58372e-08	1.7304	up	[I]	Lipid transport and metabolism	Cellular Component: cytoplasm (GO:0005737);; Biological Process: vitamin E biosynthetic process (GO:0010189);; Biological Process: methylation (GO:0032259);; Molecular Function: 2-methyl-6-phytyl-1,4-benzoquinone methyltransferase activity (GO:0051741);;	K05928|8.73629e-169|sind:105174312|K05928 tocopherol O-methyltransferase [EC:2.1.1.95] | (RefSeq) probable tocopherol O-methyltransferase, chloroplastic	[IR]	--	Methyltransferase domain;; Methyltransferase domain;; Methyltransferase domain;; Methyltransferase domain;; Mycolic acid cyclopropane synthetase;; Methyltransferase domain;; ubiE/COQ5 methyltransferase family	Probable tocopherol O-methyltransferase, chloroplastic OS=Oryza sativa subsp. japonica OX=39947 GN=VTE4 PE=2 SV=1	S	Function unknown	SAM-dependent methyltransferase [Handroanthus impetiginosus]
c80476.graph_c0	1863	2219	1635	818	600	697	223.03	233.46	193.76	91.35	64.28	76.33	5.88079e-48	-2.03797	down	--	--	Cellular Component: integral component of membrane (GO:0016021);;	K11353|1.32962e-36|egu:105055701|K11353 NADH dehydrogenase (ubiquinone) 1 alpha subcomplex subunit 13 | (RefSeq) NADH dehydrogenase [ubiquinone] 1 alpha subcomplex subunit 13-B	[CD]	--	GRIM-19 protein	NADH dehydrogenase [ubiquinone] 1 alpha subcomplex subunit 13-B OS=Arabidopsis thaliana OX=3702 GN=At2g33220 PE=2 SV=1	U	Intracellular trafficking, secretion, and vesicular transport	NADH dehydrogenase [ubiquinone] 1 alpha subcomplex subunit 13, partial [Capsicum annuum]
c100306.graph_c0	279	455	245	6840	8038	8627	15.46	18.59	11.06	222.27	284.21	293.13	5.95496e-92	3.97953	up	--	--	--	--	--	--	TCP family transcription factor;; Dormancy/auxin associated protein	Transcription factor TCP19 OS=Arabidopsis thaliana OX=3702 GN=TCP19 PE=1 SV=1	K	Transcription	transcription factor TCP19-like [Lactuca sativa]
c94909.graph_c0	1326	1322	1204	195	146	213	33.97	29.71	32.01	8.39	5.79	10.2	9.48539e-83	-3.39523	down	[P]	Inorganic ion transport and metabolism	Molecular Function: potassium ion transmembrane transporter activity (GO:0015079);; Cellular Component: integral component of membrane (GO:0016021);; Biological Process: potassium ion transmembrane transport (GO:0071805);;	K12236|0|vvi:100268010|K12236 transcriptional repressor NF-X1 | (RefSeq) NF-X1-type zinc finger protein NFXL1	--	--	K+ potassium transporter;; K+ potassium transporter	Potassium transporter 2 OS=Arabidopsis thaliana OX=3702 GN=POT2 PE=1 SV=2	P	Inorganic ion transport and metabolism	unnamed protein product, partial [Vitis vinifera]
c91595.graph_c0	60	51	47	20	17	11	1.66	1.24	1.35	0.56	0.5	0.31	7.6446e-09	-2.28228	down	--	;;	Molecular Function: protein serine/threonine kinase activity (GO:0004674);; Molecular Function: ATP binding (GO:0005524);; Cellular Component: plasma membrane (GO:0005886);; Biological Process: protein phosphorylation (GO:0006468);; Molecular Function: carbohydrate binding (GO:0030246);; Biological Process: recognition of pollen (GO:0048544);;	--	--	--	Protein kinase domain;; Protein tyrosine kinase;; D-mannose binding lectin;; S-locus glycoprotein domain	G-type lectin S-receptor-like serine/threonine-protein kinase At1g34300 OS=Arabidopsis thaliana OX=3702 GN=At1g34300 PE=1 SV=1	T	Signal transduction mechanisms	G-type lectin S-receptor-like serine/threonine-protein kinase At1g34300 [Lactuca sativa]
c102691.graph_c0	41	24	16	551	614	445	1.21	0.41	0.43	14.69	15.96	10.08	7.29413e-38	3.64854	up	--	--	--	--	[R]	General function prediction only	WD domain, G-beta repeat	--	S	Function unknown	PREDICTED: uncharacterized protein LOC100257191 [Vitis vinifera]
c101550.graph_c1	262	733	346	12	5	6	16.2	40.1	22.41	0.81	0.35	0.38	2.29008e-52	-6.24913	down	--	--	Cellular Component: membrane (GO:0016020);;	--	--	--	Putative AtpZ or ATP-synthase-associated	--	S	Function unknown	unnamed protein product, partial [Vitis vinifera]
c90301.graph_c2	223	223	239	1655	1771	2191	9.47	8.64	10.43	71.4	81.01	94.2	6.22158e-35	2.40624	up	[MR]	Cell wall/membrane/envelope biogenesis ;; General function prediction only	Molecular Function: ATP binding (GO:0005524);; Molecular Function: D-alanine-D-alanine ligase activity (GO:0008716);; Cellular Component: chloroplast (GO:0009507);; Molecular Function: metal ion binding (GO:0046872);;	--	--	--	D-ala D-ala ligase C-terminus	--	M	Cell wall/membrane/envelope biogenesis	uncharacterized protein LOC18039684 isoform X1 [Citrus clementina]
c96659.graph_c0	16	12	10	183	209	243	0.62	0.45	0.47	9.61	10.95	12.37	8.65252e-23	3.38766	up	[G]	Carbohydrate transport and metabolism	--	K01188|7.60021e-154|mdm:103448033|K01188 beta-glucosidase [EC:3.2.1.21] | (RefSeq) beta-glucosidase 11-like	[G]	Carbohydrate transport and metabolism	Glycosyl hydrolase family 1	Beta-glucosidase 11 OS=Arabidopsis thaliana OX=3702 GN=BGLU11 PE=2 SV=2	G	Carbohydrate transport and metabolism	beta-glucosidase 11-like, partial [Quercus suber]
c91434.graph_c0	63	62	57	265	229	278	4.88	4.08	4.98	23.43	20.28	23.29	2.79537e-10	1.45829	up	[O]	Posttranslational modification, protein turnover, chaperones	Biological Process: sulfate assimilation (GO:0000103);; Cellular Component: cytoplasm (GO:0005737);; Biological Process: protein folding (GO:0006457);; Biological Process: glycerol ether metabolic process (GO:0006662);; Molecular Function: protein disulfide oxidoreductase activity (GO:0015035);; Molecular Function: oxidoreductase activity, acting on a sulfur group of donors, disulfide as acceptor…	--	[O]	Posttranslational modification, protein turnover, chaperones	Thioredoxin	Thioredoxin Y1, chloroplastic OS=Arabidopsis thaliana OX=3702 GN=At1g76760 PE=2 SV=1	O	Posttranslational modification, protein turnover, chaperones	uncharacterized protein LOC100500683 [Glycine max]
c98371.graph_c1	230	239	170	750	645	632	13.12	11.13	9.88	41.81	39.52	36.18	1.68208e-10	1.05082	up	--	--	Molecular Function: nucleotide binding (GO:0000166);; Molecular Function: nucleic acid binding (GO:0003676);;	--	[R]	General function prediction only	RNA recognition motif. (a.k.a. RRM, RBD, or RNP domain)	--	S	Function unknown	PREDICTED: protein WHI4 isoform X1 [Juglans regia]
c87967.graph_c1	9	8	12	502	514	606	0.63	0.51	1	37.11	39.13	44.91	1.84639e-54	5.09463	up	--	--	--	--	--	--	Domain of unknown function (DUF702)	Protein LATERAL ROOT PRIMORDIUM 1 OS=Arabidopsis thaliana OX=3702 GN=LRP1 PE=1 SV=1	S	Function unknown	protein LATERAL ROOT PRIMORDIUM 1-like [Manihot esculenta]
c79327.graph_c0	59	44	34	196	117	132	3.27	2.14	2.01	11.2	6.94	7.43	0.000760981	1.05795	up	[E]	Amino acid transport and metabolism	Cellular Component: chloroplast (GO:0009507);;	--	[E]	Amino acid transport and metabolism	Ornithine cyclodeaminase/mu-crystallin family;; Shikimate / quinate 5-dehydrogenase	Protein SAR DEFICIENT 4 OS=Arabidopsis thaliana OX=3702 GN=SARD4 PE=1 SV=1	E	Amino acid transport and metabolism	unnamed protein product [Coffea canephora]
c101115.graph_c0	153	175	89	60	52	89	9.38	9.65	6.28	3.26	3.07	5.83	2.09809e-07	-1.61082	down	--	--	--	--	--	--	Protein of unknown function (DUF1644)	--	S	Function unknown	unnamed protein product, partial [Vitis vinifera]
c95128.graph_c2	1034	1012	813	309	248	216	49.32	42.49	42.14	14.21	12.64	9.47	8.80744e-54	-2.49463	down	[S]	Function unknown	Cellular Component: pre-autophagosomal structure (GO:0000407);; Cellular Component: endoplasmic reticulum (GO:0005783);; Biological Process: exocytosis (GO:0006887);; Biological Process: endoplasmic reticulum organization (GO:0007029);; Biological Process: Golgi organization (GO:0007030);; Biological Process: regulation of autophagy (GO:0010506);; Cellular Component: integral component of membran…	K21248|2.61388e-174|vvi:100246016|K21248 vacuole membrane protein 1 | (RefSeq) vacuole membrane protein KMS1	[R]	General function prediction only	SNARE associated Golgi protein	Vacuole membrane protein KMS1 OS=Arabidopsis thaliana OX=3702 GN=KMS1 PE=1 SV=1	S	Function unknown	PREDICTED: vacuole membrane protein KMS1 [Vitis vinifera]
c85677.graph_c0	885	1902	1540	371	258	229	68.66	129.64	124.59	27.27	19.26	16.07	2.817e-32	-2.92065	down	[G]	Carbohydrate transport and metabolism	Molecular Function: pectate lyase activity (GO:0030570);; Biological Process: pectin catabolic process (GO:0045490);; Molecular Function: metal ion binding (GO:0046872);;	K01728|3.01297e-164|vvi:100242302|K01728 pectate lyase [EC:4.2.2.2] | (RefSeq) probable pectate lyase 5	--	--	Pectate lyase	Probable pectate lyase 5 OS=Arabidopsis thaliana OX=3702 GN=At1g67750 PE=2 SV=2	G	Carbohydrate transport and metabolism	PREDICTED: probable pectate lyase 5 [Populus euphratica]
c102443.graph_c0	2804	3127	2438	703	541	715	64	63	56.91	16.04	12.98	16.82	7.49313e-74	-2.69356	down	[P]	Inorganic ion transport and metabolism	Cellular Component: Golgi membrane (GO:0000139);; Molecular Function: zinc ion transmembrane transporter activity (GO:0005385);; Cellular Component: trans-Golgi network (GO:0005802);; Cellular Component: integral component of membrane (GO:0016021);; Biological Process: zinc II ion transmembrane transport (GO:0071577);;	--	[P]	Inorganic ion transport and metabolism	ZIP Zinc transporter	Putative zinc transporter At3g08650 OS=Arabidopsis thaliana OX=3702 GN=At3g08650 PE=2 SV=2	P	Inorganic ion transport and metabolism	Zinc/iron permease [Corchorus capsularis]
c93428.graph_c1	172	181	97	12	14	14	5.74	7.05	3.55	0.39	1.02	1.04	5.77968e-31	-3.99966	down	--	--	--	--	[R]	General function prediction only	Reverse transcriptase (RNA-dependent DNA polymerase)	--	S	Function unknown	PREDICTED: uncharacterized protein LOC109155672 [Ipomoea nil]
c93256.graph_c0	1703	1930	1646	61	14	7	53.49	53.11	53.59	1.96	0.47	0.22	2.81348e-16	-5.99895	down	[DPM]	Cell cycle control, cell division, chromosome partitioning ;; Inorganic ion transport and metabolism ;; Cell wall/membrane/envelope biogenesis	Molecular Function: copper ion binding (GO:0005507);; Cellular Component: plant-type cell wall (GO:0009505);; Cellular Component: plasmodesma (GO:0009506);; Molecular Function: oxidoreductase activity, oxidizing metal ions (GO:0016722);; Biological Process: oxidation-reduction process (GO:0055114);;	K00423|0|spen:107012865|K00423 L-ascorbate oxidase [EC:1.10.3.3] | (RefSeq) L-ascorbate oxidase homolog	[Q]	Secondary metabolites biosynthesis, transport and catabolism	Multicopper oxidase;; Multicopper oxidase;; Multicopper oxidase	L-ascorbate oxidase homolog OS=Nicotiana tabacum OX=4097 PE=2 SV=1	Q	Secondary metabolites biosynthesis, transport and catabolism	pollen-specific protein [Camellia sinensis]
c95510.graph_c1	568	763	533	345	319	298	145.21	173.3	145.63	102.65	92.04	82.06	2.10979e-24	-1.55223	down	--	--	Molecular Function: protein disulfide isomerase activity (GO:0003756);; Cellular Component: endoplasmic reticulum (GO:0005783);; Biological Process: cell redox homeostasis (GO:0045454);;	K09580|2.02443e-09|pmum:103325464|K09580 protein disulfide-isomerase A1 [EC:5.3.4.1] | (RefSeq) protein disulfide isomerase-like 1-4	[O]	Posttranslational modification, protein turnover, chaperones	--	Protein disulfide isomerase-like 1-4 OS=Arabidopsis thaliana OX=3702 GN=PDIL1-4 PE=1 SV=1	O	Posttranslational modification, protein turnover, chaperones	Thioredoxin [Macleaya cordata]
c77031.graph_c0	48	57	37	175	137	223	1.53	1.59	1.2	5.66	4.61	7.14	1.14575e-05	1.29761	up	--	--	Cellular Component: plastid-encoded plastid RNA polymerase complex (GO:0000427);; Cellular Component: plastid chromosome (GO:0009508);; Cellular Component: chloroplast thylakoid (GO:0009534);; Biological Process: chloroplast organization (GO:0009658);; Biological Process: thylakoid membrane organization (GO:0010027);; Molecular Function: protein-lysine N-methyltransferase activity (GO:0016279);; …	--	--	--	SET domain	Protein PLASTID TRANSCRIPTIONALLY ACTIVE 14 OS=Arabidopsis thaliana OX=3702 GN=PTAC14 PE=1 SV=1	S	Function unknown	PREDICTED: protein PLASTID TRANSCRIPTIONALLY ACTIVE 14 isoform X4 [Vitis vinifera]
c99654.graph_c0	182	177	112	108	114	93	15.25	15.32	8.53	9.24	10.2	7.66	1.48365e-06	-1.17268	down	[J]	Translation, ribosomal structure and biogenesis	Molecular Function: nucleotide binding (GO:0000166);; Molecular Function: nucleic acid binding (GO:0003676);;	K14396|1.37937e-82|sind:105172613|K14396 polyadenylate-binding protein 2 | (RefSeq) polyadenylate-binding protein 2-like	[A]	RNA processing and modification	RNA recognition motif. (a.k.a. RRM, RBD, or RNP domain)	Polyadenylate-binding protein 2 OS=Arabidopsis thaliana OX=3702 GN=PABN2 PE=1 SV=1	S	Function unknown	polyadenylate-binding protein 2 [Morus notabilis]
c85111.graph_c0	2	5	3	23	18	35	0.1	0.23	0.16	1.21	0.99	1.81	0.00232062	2.13887	up	--	--	--	--	--	--	Agenet domain	DUF724 domain-containing protein 2 OS=Arabidopsis thaliana OX=3702 GN=DUF2 PE=2 SV=1	S	Function unknown	unnamed protein product [Coffea canephora]
c83341.graph_c0	286	325	202	175	155	177	14.53	14.46	10.63	9.1	8.38	9.08	2.1775e-10	-1.27204	down	--	--	Biological Process: regulation of transcription, DNA-templated (GO:0006355);; Biological Process: regulation of flower development (GO:0009909);; Cellular Component: NuA4 histone acetyltransferase complex (GO:0035267);; Biological Process: histone H4-K5 acetylation (GO:0043981);; Biological Process: regulation of timing of transition from vegetative to reproductive phase (GO:0048510);; Biological…	K11341|1.63378e-144|spen:107017498|K11341 YEATS domain-containing protein 4 | (RefSeq) transcription initiation factor TFIID subunit 14b-like	[K]	Transcription	YEATS family	Transcription initiation factor TFIID subunit 14b OS=Arabidopsis thaliana OX=3702 GN=TAF14B PE=1 SV=1	K	Transcription	PREDICTED: transcription initiation factor TFIID subunit 14b-like [Solanum pennellii]
c92009.graph_c0	876	1019	826	265	194	243	28.8	32.14	31.5	13.66	6.56	8.99	1.36169e-60	-2.55686	down	--	--	--	K17479|4.77022e-127|nnu:104590054|K17479 glutaredoxin domain-containing cysteine-rich protein 1 | (RefSeq) uncharacterized protein At3g28850	[O]	Posttranslational modification, protein turnover, chaperones	Glutaredoxin	Uncharacterized protein At5g39865 OS=Arabidopsis thaliana OX=3702 GN=At5g39865 PE=2 SV=1	O	Posttranslational modification, protein turnover, chaperones	PREDICTED: uncharacterized protein At3g28850 [Nelumbo nucifera]
c86030.graph_c0	11	17	16	62	58	51	0.35	0.47	0.52	1.98	1.94	1.62	0.00176045	1.30593	up	--	--	--	--	--	--	FBD;; F-box domain	Putative F-box/FBD/LRR-repeat protein At1g78760 OS=Arabidopsis thaliana OX=3702 GN=At1g78760 PE=4 SV=1	S	Function unknown	F-box protein At4g22280-like [Carica papaya]
c98988.graph_c2	93	124	54	27	18	32	3.43	4.01	2.06	1.01	0.71	1.19	1.0355e-10	-2.34566	down	--	--	--	--	--	--	--	--	S	Function unknown	PREDICTED: uncharacterized protein LOC109193963 [Ipomoea nil]
c100701.graph_c0	54	64	62	317	286	307	1.63	1.51	1.89	9.02	7.96	9.24	4.95516e-15	1.70916	up	--	--	--	--	--	--	--	--	S	Function unknown	uncharacterized protein LOC111405906 isoform X3 [Olea europaea var. sylvestris]
c89071.graph_c0	306	360	222	1194	940	1037	23.3	24.17	17.25	93.73	77.29	80.18	2.0569e-13	1.22737	up	[J]	Translation, ribosomal structure and biogenesis	Molecular Function: RNA binding (GO:0003723);; Molecular Function: structural constituent of ribosome (GO:0003735);; Biological Process: translation (GO:0006412);; Cellular Component: large ribosomal subunit (GO:0015934);;	K02865|2.29341e-133|pda:103724272|K02865 large subunit ribosomal protein L10Ae | (RefSeq) 60S ribosomal protein L10a	[J]	Translation, ribosomal structure and biogenesis	Ribosomal protein L1p/L10e family	60S ribosomal protein L10a OS=Oryza sativa subsp. japonica OX=39947 GN=RPL10A PE=1 SV=1	J	Translation, ribosomal structure and biogenesis	PREDICTED: 60S ribosomal protein L10a [Phoenix dactylifera]
c89594.graph_c1	170	170	165	52	46	48	10.4	9.14	10.51	3.3	3.02	2.99	1.44969e-23	-2.3866	down	--	--	--	--	[E]	Amino acid transport and metabolism	FACT complex subunit (SPT16/CDC68)	FACT complex subunit SPT16 OS=Arabidopsis thaliana OX=3702 GN=SPT16 PE=1 SV=1	K	Transcription	FACT complex subunit SPT16-like [Sesamum indicum]
c97708.graph_c1	63	95	66	263	317	275	3.95	5.36	4.71	19.75	22.63	19.93	1.16406e-08	1.32253	up	--	--	Biological Process: activation of MAPKK activity (GO:0000186);; Molecular Function: MAP kinase kinase kinase activity (GO:0004709);; Molecular Function: ATP binding (GO:0005524);; Cellular Component: intracellular (GO:0005622);; Cellular Component: plasma membrane (GO:0005886);; Cellular Component: plasmodesma (GO:0009506);; Cellular Component: integral component of membrane (GO:0016021);;	--	--	--	Carbohydrate-binding protein of the ER	Probable LRR receptor-like serine/threonine-protein kinase At1g67720 OS=Arabidopsis thaliana OX=3702 GN=At1g67720 PE=2 SV=1	T	Signal transduction mechanisms	PREDICTED: probable LRR receptor-like serine/threonine-protein kinase At1g67720 isoform X2 [Vitis vinifera]
c92593.graph_c0	62	90	75	239	233	286	1	0.82	0.98	2.57	2.83	5.39	3.12689e-06	1.12494	up	[J]	Translation, ribosomal structure and biogenesis	Molecular Function: D-aminoacyl-tRNA deacylase activity (GO:0051499);;	K09716|6.65555e-59|sind:105168506|K09716 D-aminoacyl-tRNA deacylase [EC:3.1.1.96] | (RefSeq) D-aminoacyl-tRNA deacylase-like	--	--	D-aminoacyl-tRNA deacylase;; D-aminoacyl-tRNA deacylase	D-aminoacyl-tRNA deacylase OS=Arabidopsis thaliana OX=3702 GN=GEK1 PE=1 SV=2	S	Function unknown	D-aminoacyl-tRNA deacylase-like isoform X2 [Helianthus annuus]
c91736.graph_c0	706	1111	659	3967	3349	3929	46.99	65.03	45.75	275.3	240.63	267.96	5.19943e-21	1.58361	up	--	--	Molecular Function: translation elongation factor activity (GO:0003746);; Cellular Component: eukaryotic translation elongation factor 1 complex (GO:0005853);; Biological Process: translational elongation (GO:0006414);;	K03232|2.78206e-98|vvi:100252524|K03232 elongation factor 1-beta | (RefSeq) elongation factor 1-delta	[K]	Transcription	EF-1 guanine nucleotide exchange domain	Elongation factor 1-delta OS=Pimpinella brachycarpa OX=45043 PE=2 SV=3	J	Translation, ribosomal structure and biogenesis	seed ripening regulated protein [Camellia oleifera]
c75990.graph_c0	21	39	30	92	88	113	1.81	2.74	2.73	8.49	8.06	9.75	0.00171961	1.08278	up	--	--	Cellular Component: chloroplast thylakoid membrane (GO:0009535);; Cellular Component: chloroplast stroma (GO:0009570);; Biological Process: response to cytokinin (GO:0009735);; Cellular Component: chloroplast envelope (GO:0009941);; Biological Process: metal ion transport (GO:0030001);; Molecular Function: metal ion binding (GO:0046872);;	--	--	--	--	--	S	Function unknown	PREDICTED: uncharacterized protein LOC103706976 [Phoenix dactylifera]
c79929.graph_c0	36	27	21	18	11	9	2.52	1.66	1.53	1.31	0.83	0.68	0.00074666	-1.69742	down	--	--	Molecular Function: calcium ion binding (GO:0005509);;	K13448|2.15844e-40|sly:101249692|K13448 calcium-binding protein CML | (RefSeq) probable calcium-binding protein CML36	[T]	Signal transduction mechanisms	EF hand;; EF hand;; EF-hand domain;; EF-hand domain pair;; EF-hand domain pair	Probable calcium-binding protein CML36 OS=Arabidopsis thaliana OX=3702 GN=CML36 PE=2 SV=1	DTZ	--	PREDICTED: probable calcium-binding protein CML36 [Solanum lycopersicum]
c98212.graph_c0	1375	1329	963	704	606	577	71.51	60.15	52.13	38	33.42	31.07	3.71838e-24	-1.56349	down	--	--	--	--	--	--	--	--	--	--	PREDICTED: uncharacterized protein LOC109239177 [Nicotiana attenuata]
c93991.graph_c0	281	406	263	152	128	151	11.22	11.48	10.21	4.95	3.26	5.19	1.03956e-18	-1.72742	down	[I]	Lipid transport and metabolism	Molecular Function: inorganic anion exchanger activity (GO:0005452);; Cellular Component: integral component of plasma membrane (GO:0005887);; Biological Process: inorganic anion transport (GO:0015698);; Biological Process: regulation of intracellular pH (GO:0051453);; Biological Process: anion transmembrane transport (GO:0098656);;	--	[P]	Inorganic ion transport and metabolism	HCO3- transporter family;; Alpha/beta hydrolase family;; alpha/beta hydrolase fold;; Serine aminopeptidase, S33;; HCO3- transporter family	Probable boron transporter 6 OS=Arabidopsis thaliana OX=3702 GN=BOR6 PE=2 SV=2	U	Intracellular trafficking, secretion, and vesicular transport	PREDICTED: boron transporter 4-like [Citrus sinensis]
c96740.graph_c0	41	51	52	196	133	154	1.42	2.15	1.84	6.81	5.78	5.39	6.23801e-05	1.10787	up	[DZ]	Cell cycle control, cell division, chromosome partitioning ;; Cytoskeleton	--	--	[S]	Function unknown	Regulator of chromosome condensation (RCC1) repeat;; Regulator of chromosome condensation (RCC1) repeat	Ultraviolet-B receptor UVR8 OS=Arabidopsis thaliana OX=3702 GN=UVR8 PE=1 SV=1	DZ	--	PREDICTED: ultraviolet-B receptor UVR8 [Vitis vinifera]
c89295.graph_c0	409	475	288	217	191	220	15.8	16.6	11.61	9.03	7.7	8.57	4.82402e-15	-1.4886	down	--	--	Molecular Function: binding (GO:0005488);;	--	--	--	Helix-loop-helix DNA-binding domain	Transcription factor bHLH48 OS=Arabidopsis thaliana OX=3702 GN=BHLH48 PE=2 SV=1	K	Transcription	transcription factor bHLH48-like [Carica papaya]
c71414.graph_c0	94	190	108	404	380	542	18.5	32.88	22.29	89.13	82.29	114.69	1.10174e-05	1.16433	up	--	--	Cellular Component: integral component of membrane (GO:0016021);;	--	--	--	--	--	S	Function unknown	hypothetical protein MIMGU_mgv1a025683mg, partial [Erythranthe guttata]
c70539.graph_c0	333	392	328	93	62	57	60.18	62.32	59.21	40.53	25	14.39	8.31627e-45	-2.9115	down	--	--	--	--	--	--	--	--	S	Function unknown	hypothetical protein BVRB_2g029150 [Beta vulgaris subsp. vulgaris]
c90973.graph_c0	127	144	96	581	397	427	7.88	7.8	6.14	37.41	26.19	27.02	8.70091e-11	1.31497	up	--	--	--	--	--	--	Protein of unknown function (DUF3223)	Protein EMBRYO DEFECTIVE 514 OS=Arabidopsis thaliana OX=3702 GN=EMB514 PE=1 SV=1	S	Function unknown	PREDICTED: uncharacterized protein LOC100255290 [Vitis vinifera]
c83455.graph_c0	1	6	6	22	30	24	0.06	0.31	0.37	1.25	1.81	1.4	0.00851568	1.79307	up	[S]	Function unknown	--	--	--	--	Protein of unknown function (DUF455)	--	S	Function unknown	unnamed protein product, partial [Vitis vinifera]
c91221.graph_c0	170	115	120	785	721	558	9.55	6.77	7.37	41.99	39.61	29.5	1.2525e-14	1.70565	up	[P]	Inorganic ion transport and metabolism	Cellular Component: integral component of membrane (GO:0016021);;	--	[P]	Inorganic ion transport and metabolism	ChaC-like protein	Gamma-glutamylcyclotransferase 2-2 OS=Arabidopsis thaliana OX=3702 GN=GGCT2;2 PE=1 SV=1	P	Inorganic ion transport and metabolism	ChaC family protein-like [Theobroma cacao]
c101973.graph_c0	531	664	490	1373	1939	2130	10.29	11.77	9.93	29.1	42.36	44.54	2.63878e-07	1.09337	up	[G]	Carbohydrate transport and metabolism	Molecular Function: ATP binding (GO:0005524);; Cellular Component: cytoplasm (GO:0005737);; Molecular Function: kinase activity (GO:0016301);; Biological Process: phosphorylation (GO:0016310);; Molecular Function: phosphotransferase activity, alcohol group as acceptor (GO:0016773);;	K12446|0|vvi:100267958|K12446 L-arabinokinase [EC:2.7.1.46] | (RefSeq) L-arabinokinase	[G]	Carbohydrate transport and metabolism	GHMP kinases N terminal domain;; Glycosyl transferase family 1;; Galactokinase galactose-binding signature;; GHMP kinases C terminal	L-arabinokinase OS=Arabidopsis thaliana OX=3702 GN=ARA1 PE=1 SV=1	G	Carbohydrate transport and metabolism	L-arabinokinase-like [Herrania umbratica]
c92240.graph_c0	1844	2479	1687	7633	6641	7122	150.91	171.98	141.93	593.67	525.52	534.95	4.11557e-21	1.2271	up	[J]	Translation, ribosomal structure and biogenesis	Molecular Function: translation elongation factor activity (GO:0003746);; Molecular Function: GTPase activity (GO:0003924);; Molecular Function: GTP binding (GO:0005525);; Cellular Component: cytoplasm (GO:0005737);; Biological Process: translational elongation (GO:0006414);;	K03231|3.59438e-135|zma:100037748|K03231 elongation factor 1-alpha | (RefSeq) elfa2, GRMZM2G149768; elongation factor alpha 2	[J]	Translation, ribosomal structure and biogenesis	Elongation factor Tu C-terminal domain;; Elongation factor Tu domain 2	Elongation factor 1-alpha OS=Manihot esculenta OX=3983 GN=EF1 PE=3 SV=1	J	Translation, ribosomal structure and biogenesis	elongation factor 1-alpha, partial [Litsea cubeba]
c89162.graph_c0	2	5	6	39	29	64	0.65	1.47	2.12	11.64	7.81	16.24	3.5638e-05	2.55673	up	--	--	Biological Process: metabolic process (GO:0008152);; Molecular Function: amino acid binding (GO:0016597);;	--	--	--	--	ACT domain-containing protein ACR10 OS=Arabidopsis thaliana OX=3702 GN=ACR10 PE=2 SV=1	--	--	Histone H4 [Corchorus olitorius]
c96826.graph_c0	13179	15133	14621	13001	10079	9435	231.85	231.78	268.63	254.91	213.8	186.55	2.45502e-12	-1.02477	down	[T]	Signal transduction mechanisms	Molecular Function: phosphorelay sensor kinase activity (GO:0000155);; Cellular Component: endoplasmic reticulum (GO:0005783);; Biological Process: negative regulation of ethylene-activated signaling pathway (GO:0010105);; Cellular Component: integral component of membrane (GO:0016021);; Biological Process: signal transduction by protein phosphorylation (GO:0023014);; Molecular Function: ethylene…	K14509|0|vvi:100241730|K14509 ethylene receptor [EC:2.7.13.-] | (RefSeq) probable ethylene response sensor 1	[T]	Signal transduction mechanisms	GAF domain;; His Kinase A (phospho-acceptor) domain	Probable ethylene response sensor 1 OS=Oryza sativa subsp. japonica OX=39947 GN=ERS1 PE=2 SV=1	T	Signal transduction mechanisms	ethylene receptor ERS1b [Actinidia deliciosa]
c65036.graph_c0	17	19	17	8	10	8	3.17	3.29	3.46	1.75	2.12	1.65	0.00695129	-1.55202	down	--	--	--	--	--	--	--	--	--	--	PREDICTED: uncharacterized protein LOC103706495 [Phoenix dactylifera]
c86647.graph_c0	46	111	85	1000	631	1085	2.69	5.96	5.26	61.22	41.27	65.35	7.08099e-24	2.8471	up	--	--	--	--	--	--	--	Protein BIG GRAIN 1-like E OS=Arabidopsis thaliana OX=3702 GN=At1g69160 PE=2 SV=1	S	Function unknown	protein BIG GRAIN 1-like E [Quercus suber]
c88623.graph_c2	12	14	14	62	47	43	0.87	0.84	1.17	2.9	2.39	2.3	0.00400114	1.26276	up	--	--	Cellular Component: integral component of membrane (GO:0016021);; Cellular Component: mediator complex (GO:0016592);; Biological Process: regulation of phenylpropanoid metabolic process (GO:2000762);;	--	--	--	--	Mediator of RNA polymerase II transcription subunit 33A OS=Arabidopsis thaliana OX=3702 GN=MED33A PE=1 SV=1	S	Function unknown	PREDICTED: mediator of RNA polymerase II transcription subunit 33A isoform X2 [Nelumbo nucifera]
c86992.graph_c1	15	15	22	88	86	104	0.93	0.86	1.5	5.77	5.85	6.84	3.1385e-06	1.75495	up	--	--	--	--	--	--	--	--	S	Function unknown	PREDICTED: uncharacterized protein LOC109011893 [Juglans regia]
c96243.graph_c0	171	207	190	645	620	533	5.43	5.96	6.12	19.3	20.09	15.79	1.06208e-09	1.04052	up	--	--	Cellular Component: integral component of membrane (GO:0016021);;	--	--	--	--	--	S	Function unknown	uncharacterized protein LOC110411863 isoform X1 [Herrania umbratica]
c102094.graph_c1	39	80	36	382	325	228	0.78	1.76	0.69	7.78	5.86	4.23	8.25631e-12	1.97	up	--	--	Biological Process: cellular response to DNA damage stimulus (GO:0006974);; Biological Process: histone modification (GO:0016570);; Biological Process: peptidyl-lysine modification (GO:0018205);; Biological Process: negative regulation of cellular metabolic process (GO:0031324);; Biological Process: regulation of cellular biosynthetic process (GO:0031326);; Cellular Component: cell part (GO:00444…	K10683|0|jcu:105644497|K10683 BRCA1-associated RING domain protein 1 | (RefSeq) protein BREAST CANCER SUSCEPTIBILITY 1 homolog	[LK]	--	BRCT domain, a BRCA1 C-terminus domain;; BRCA1 C Terminus (BRCT) domain;; PHD-like zinc-binding domain;; PHD-zinc-finger like domain;; Zinc finger, C3HC4 type (RING finger);; RING-type zinc-finger;; Zinc finger, C3HC4 type (RING finger);; POT family;; POT family	BRCA1-associated RING domain protein 1 OS=Arabidopsis thaliana OX=3702 GN=BARD1 PE=1 SV=1	S	Function unknown	BRCA1-associated RING domain protein 1 isoform X1 [Jatropha curcas]
c94137.graph_c0	120	71	56	562	288	207	6.46	3.38	3.14	30.96	16.25	10.98	8.17638e-05	1.42135	up	--	--	--	--	[R]	General function prediction only	PPR repeat;; PPR repeat family;; PPR repeat	Pentatricopeptide repeat-containing protein At4g02750 OS=Arabidopsis thaliana OX=3702 GN=PCMP-H24 PE=3 SV=1	S	Function unknown	unnamed protein product, partial [Vitis vinifera]
c80377.graph_c0	0	2	1	27	48	49	0	0.16	0.16	3.49	4.1	3.27	2.0988e-07	4.15231	up	--	--	Cellular Component: integral component of membrane (GO:0016021);;	--	--	--	--	PGR5-like protein 1A, chloroplastic OS=Arabidopsis thaliana OX=3702 GN=PGRL1A PE=1 SV=1	S	Function unknown	PGR5-like protein 1B, chloroplastic [Olea europaea var. sylvestris]
c102170.graph_c0	6703	6476	5788	1284	708	783	270.52	230.79	243.29	54.22	31.52	33.79	1.65861e-70	-3.38473	down	--	--	--	--	[M]	Cell wall/membrane/envelope biogenesis	Pectinacetylesterase;; Pectinacetylesterase	Pectin acetylesterase 12 OS=Arabidopsis thaliana OX=3702 GN=PAE12 PE=2 SV=1	S	Function unknown	pectin acetylesterase 12-like [Olea europaea var. sylvestris]
c94271.graph_c1	42	46	32	42	24	21	2.69	3.36	2.06	2.32	1.61	1.3	0.00929641	-1.05701	down	--	--	Molecular Function: organic cyclic compound binding (GO:0097159);; Molecular Function: heterocyclic compound binding (GO:1901363);;	K12898|1.9612e-25|fve:101295303|K12898 heterogeneous nuclear ribonucleoprotein F/H | (RefSeq) heterogeneous nuclear ribonucleoprotein H	[AR]	--	--	--	S	Function unknown	PREDICTED: heterogeneous nuclear ribonucleoprotein H [Fragaria vesca subsp. vesca]
c98927.graph_c0	371	395	357	1793	1687	2035	11.38	10.99	10.91	51.01	51.55	67.32	3.69647e-26	1.67791	up	[P]	Inorganic ion transport and metabolism	Cellular Component: plasma membrane (GO:0005886);; Molecular Function: zinc ion binding (GO:0008270);; Cellular Component: integral component of membrane (GO:0016021);; Molecular Function: protein-cysteine S-palmitoyltransferase activity (GO:0019706);;	K16675|0|vvi:100263720|K16675 palmitoyltransferase ZDHHC9/14/18 [EC:2.3.1.225] | (RefSeq) probable protein S-acyltransferase 4	--	--	DHHC palmitoyltransferase;; Rubrerythrin	Magnesium-protoporphyrin IX monomethyl ester [oxidative] cyclase, chloroplastic OS=Arabidopsis thaliana OX=3702 GN=CRD1 PE=1 SV=2	S	Function unknown	PREDICTED: probable protein S-acyltransferase 4 [Vitis vinifera]
c86348.graph_c0	8243	8377	6539	1154	1134	1376	303.65	270.01	250.1	50.64	51.51	55.34	5.96199e-101	-3.25073	down	--	--	--	--	--	--	Carbohydrate esterase, sialic acid-specific acetylesterase	Probable carbohydrate esterase At4g34215 OS=Arabidopsis thaliana OX=3702 GN=At4g34215 PE=1 SV=2	S	Function unknown	probable carbohydrate esterase At4g34215 [Olea europaea var. sylvestris]
c96746.graph_c0	708	846	736	574	463	480	16.91	17.3	18.02	14	13.83	11.06	4.27974e-17	-1.2071	down	--	--	Cellular Component: Golgi membrane (GO:0000139);; Cellular Component: endosome (GO:0005768);; Cellular Component: trans-Golgi network (GO:0005802);; Biological Process: homogalacturonan biosynthetic process (GO:0010289);; Cellular Component: integral component of membrane (GO:0016021);; Molecular Function: polygalacturonate 4-alpha-galacturonosyltransferase activity (GO:0047262);;	K13648|0|vvi:100252372|K13648 alpha-1,4-galacturonosyltransferase [EC:2.4.1.43] | (RefSeq) polygalacturonate 4-alpha-galacturonosyltransferase	--	--	Glycosyl transferase family 8	Polygalacturonate 4-alpha-galacturonosyltransferase OS=Arabidopsis thaliana OX=3702 GN=GAUT1 PE=1 SV=1	M	Cell wall/membrane/envelope biogenesis	polygalacturonate 4-alpha-galacturonosyltransferase-like [Manihot esculenta]
c82037.graph_c0	173	184	146	27	23	19	14.48	13.58	12.66	2.37	2.08	1.61	2.49411e-36	-3.43502	down	--	--	Biological Process: metabolic process (GO:0008152);; Molecular Function: amino acid binding (GO:0016597);;	--	--	--	--	ACT domain-containing protein ACR8 OS=Arabidopsis thaliana OX=3702 GN=ACR8 PE=2 SV=1	S	Function unknown	LOW QUALITY PROTEIN: ACT domain-containing protein ACR8-like [Sesamum indicum]
c103870.graph_c0	72	133	118	40	29	28	1.58	2.56	2.71	0.9	0.67	0.61	1.08617e-12	-2.3113	down	[GI]	Carbohydrate transport and metabolism ;; Lipid transport and metabolism	--	K01051|0|sind:105163348|K01051 pectinesterase [EC:3.1.1.11] | (RefSeq) probable pectinesterase/pectinesterase inhibitor 7	--	--	Pectinesterase;; Plant invertase/pectin methylesterase inhibitor;; PPR repeat;; PPR repeat;; PPR repeat family;; Pentatricopeptide repeat domain	Probable pectinesterase/pectinesterase inhibitor 41 OS=Arabidopsis thaliana OX=3702 GN=PME41 PE=2 SV=2	G	Carbohydrate transport and metabolism	probable pectinesterase/pectinesterase inhibitor 7 [Sesamum indicum]
c97337.graph_c0	3574	3128	2386	267	127	116	154.4	122.02	109.13	12.3	6.22	5.11	3.72264e-81	-4.73886	down	--	--	Molecular Function: serine-type endopeptidase activity (GO:0004252);; Cellular Component: integral component of membrane (GO:0016021);; Biological Process: protein processing (GO:0016485);;	--	[T]	Signal transduction mechanisms	Rhomboid family;; Rhomboid family	RHOMBOID-like protein 2 OS=Arabidopsis thaliana OX=3702 GN=RBL2 PE=1 SV=1	S	Function unknown	PREDICTED: RHOMBOID-like protein 2 [Ziziphus jujuba]
c90534.graph_c0	693	715	428	7	13	8	20.08	19.35	11.93	0.38	0.44	0.36	1.24342e-86	-6.50122	down	--	--	Cellular Component: membrane (GO:0016020);;	--	[R]	General function prediction only	Root hair defective 3 GTP-binding protein (RHD3);; Root hair defective 3 GTP-binding protein (RHD3)	Protein ROOT HAIR DEFECTIVE 3 homolog 1 OS=Arabidopsis thaliana OX=3702 GN=At1g72960 PE=2 SV=2	Z	Cytoskeleton	hypothetical protein CRG98_017325 [Punica granatum]
c97608.graph_c1	72	67	40	58	29	8	1.8	1.4	0.99	1.41	0.83	0.2	0.00409464	-1.48666	down	--	--	--	--	--	--	Calmodulin binding protein-like	Calmodulin-binding protein 60 B OS=Arabidopsis thaliana OX=3702 GN=CBP60B PE=2 SV=1	S	Function unknown	PREDICTED: uncharacterized protein LOC105134278 [Populus euphratica]
c88822.graph_c0	6	30	9	132	131	136	0.3	1.25	0.53	7.14	7.46	7.16	2.84591e-09	2.50403	up	--	--	Cellular Component: chloroplast stroma (GO:0009570);; Molecular Function: protein-lysine N-methyltransferase activity (GO:0016279);; Biological Process: peptidyl-lysine trimethylation (GO:0018023);; Biological Process: peptidyl-lysine monomethylation (GO:0018026);; Molecular Function: [ribulose-bisphosphate carboxylase]-lysine N-methyltransferase activity (GO:0030785);;	K00592|5.07419e-102|gra:105794210|K00592 [ribulose-bisphosphate carboxylase]-lysine N-methyltransferase [EC:2.1.1.127] | (RefSeq) fructose-bisphosphate aldolase-lysine N-methyltransferase, chloroplastic	[R]	General function prediction only	Rubisco LSMT substrate-binding	Ribulose-1,5 bisphosphate carboxylase/oxygenase large subunit N-methyltransferase, chloroplastic OS=Nicotiana tabacum OX=4097 GN=RBCMT PE=2 SV=1	S	Function unknown	PREDICTED: fructose-bisphosphate aldolase-lysine N-methyltransferase, chloroplastic [Gossypium raimondii]
c92546.graph_c0	51	50	44	175	176	107	1.24	1.66	1.14	6.15	5.67	3.78	0.000508136	1.02381	up	[P]	Inorganic ion transport and metabolism	Molecular Function: nucleotide binding (GO:0000166);; Biological Process: calcium ion transport (GO:0006816);; Cellular Component: membrane (GO:0016020);; Molecular Function: hydrolase activity (GO:0016787);; Molecular Function: ion binding (GO:0043167);;	K01537|7.71614e-143|cit:102629519|K01537 Ca2+-transporting ATPase [EC:3.6.3.8] | (RefSeq) putative calcium-transporting ATPase 13, plasma membrane-type	[P]	Inorganic ion transport and metabolism	E1-E2 ATPase;; Cation transporting ATPase, C-terminus;; Cation transporter/ATPase, N-terminus	Calcium-transporting ATPase 12, plasma membrane-type OS=Arabidopsis thaliana OX=3702 GN=ACA12 PE=2 SV=1	P	Inorganic ion transport and metabolism	PREDICTED: putative calcium-transporting ATPase 13, plasma membrane-type isoform X2 [Theobroma cacao]
c99409.graph_c0	154	155	118	593	508	606	5.91	4.88	4.65	22.2	19.94	22.8	4.32943e-14	1.38306	up	--	--	--	--	--	--	BRO1-like domain	--	S	Function unknown	PREDICTED: BRO1 domain-containing protein BROX homolog [Juglans regia]
c96743.graph_c1	2262	2811	2045	1338	1141	1178	339.89	383.27	339.13	199.11	173.9	182.25	8.69303e-38	-1.56373	down	--	--	Cellular Component: vacuolar membrane (GO:0005774);; Molecular Function: hydrogen ion transmembrane transporter activity (GO:0015078);; Biological Process: ATP hydrolysis coupled proton transport (GO:0015991);; Cellular Component: integral component of membrane (GO:0016021);; Molecular Function: hydrolase activity (GO:0016787);; Cellular Component: proton-transporting V-type ATPase, V0 domain (GO…	K02155|6.52038e-36|mus:103979397|K02155 V-type H+-transporting ATPase 16kDa proteolipid subunit | (RefSeq) V-type proton ATPase 16 kDa proteolipid subunit-like	[C]	Energy production and conversion	ATP synthase subunit C	V-type proton ATPase 16 kDa proteolipid subunit OS=Kalanchoe daigremontiana OX=23013 PE=2 SV=1	C	Energy production and conversion	uncharacterized protein A4U43_C09F9550 [Asparagus officinalis]
c92030.graph_c0	117	156	126	689	570	628	2.59	3.01	2.92	15.34	13.28	13.73	7.26017e-21	1.62248	up	[J]	Translation, ribosomal structure and biogenesis	Molecular Function: RNA binding (GO:0003723);; Molecular Function: structural constituent of ribosome (GO:0003735);; Cellular Component: mitochondrial small ribosomal subunit (GO:0005763);; Cellular Component: endosome (GO:0005768);; Cellular Component: trans-Golgi network (GO:0005802);; Biological Process: translation (GO:0006412);; Cellular Component: cytosolic small ribosomal subunit (GO:00226…	K02988|0|vvi:100267778|K02988 small subunit ribosomal protein S5 | (RefSeq) uncharacterized LOC100267778	[J]	Translation, ribosomal structure and biogenesis	Ribosomal protein S5, C-terminal domain;; Ribosomal protein S5, N-terminal domain	30S ribosomal protein S5, chloroplastic OS=Thalassiosira pseudonana OX=35128 GN=rps5 PE=3 SV=1	J	Translation, ribosomal structure and biogenesis	uncharacterized protein LOC110758591 [Prunus avium]
c89980.graph_c1	2337	1613	1898	616	1473	1186	92.74	56.18	78.22	24.95	62.21	47.54	2.82405e-06	-1.42346	down	[O]	Posttranslational modification, protein turnover, chaperones	--	K13993|1.25039e-99|tcc:TCM_015499|K13993 HSP20 family protein | (RefSeq) Small heat shock protein isoform 1	[O]	Posttranslational modification, protein turnover, chaperones	Hsp20/alpha crystallin family	Small heat shock protein, chloroplastic OS=Petunia hybrida OX=4102 GN=HSP22 PE=2 SV=1	O	Posttranslational modification, protein turnover, chaperones	hypothetical protein COLO4_14358 [Corchorus olitorius]
c96333.graph_c0	35	39	20	109	62	143	2.93	2.66	1.75	6.01	3.31	9.87	0.00530061	1.11931	up	--	--	--	--	[R]	General function prediction only	PPR repeat family;; PPR repeat;; PPR repeat;; Pentatricopeptide repeat domain;; Pentacotripeptide-repeat region of PRORP	Pentatricopeptide repeat-containing protein At1g26900, mitochondrial OS=Arabidopsis thaliana OX=3702 GN=PCMP-E54 PE=2 SV=1	S	Function unknown	PREDICTED: pentatricopeptide repeat-containing protein At1g26900, mitochondrial [Juglans regia]
c90627.graph_c1	223	260	177	167	147	160	14.78	16.59	13.11	12.57	11.05	11.8	3.22166e-08	-1.0748	down	--	--	--	--	--	--	--	--	S	Function unknown	uncharacterized protein LOC111407102, partial [Olea europaea var. sylvestris]
c92363.graph_c0	1	6	1	38	51	25	0.04	0.21	0.04	1.95	3.41	1.4	1.94443e-05	2.97215	up	--	--	--	--	[R]	General function prediction only	PPR repeat family;; PPR repeat;; PPR repeat;; Pentatricopeptide repeat domain	Putative pentatricopeptide repeat-containing protein At3g25970 OS=Arabidopsis thaliana OX=3702 GN=PCMP-E46 PE=3 SV=2	S	Function unknown	putative pentatricopeptide repeat-containing protein At3g25970 [Quercus suber]
c101024.graph_c0	327	426	332	1964	2349	1713	8.45	8.68	7.73	43.77	53.84	35.62	2.61923e-28	1.85849	up	[Q]	Secondary metabolites biosynthesis, transport and catabolism	Molecular Function: metal ion binding (GO:0046872);; Molecular Function: desacetoxyvindoline 4-hydroxylase activity (GO:0050590);; Biological Process: oxidation-reduction process (GO:0055114);;	--	[QR]	--	non-haem dioxygenase in morphine synthesis N-terminal;; 2OG-Fe(II) oxygenase superfamily;; 2OG-Fe(II) oxygenase superfamily	1-aminocyclopropane-1-carboxylate oxidase homolog 4 OS=Arabidopsis thaliana OX=3702 GN=At1g03400 PE=2 SV=1	S	Function unknown	1-aminocyclopropane-1-carboxylate oxidase homolog 1-like [Olea europaea var. sylvestris]
c79393.graph_c0	536	637	522	376	346	366	50.2	51.23	51.49	37.43	32.58	32.95	1.76563e-17	-1.24518	down	--	--	--	--	--	--	--	--	--	--	hypothetical protein T459_07442 [Capsicum annuum]
c98183.graph_c0	276	400	300	1323	840	1140	28.28	36.27	31.64	146.39	94.39	124.84	3.74576e-09	1.14098	up	--	--	Molecular Function: metal ion binding (GO:0046872);;	--	--	--	--	60S acidic ribosomal protein P3-2 OS=Arabidopsis thaliana OX=3702 GN=RPP3B PE=2 SV=1	--	--	Pleckstrin homology-like domain-containing protein, partial [Cynara cardunculus var. scolymus]
c95867.graph_c0	405	414	248	269	228	286	26.41	24.47	17.37	21.8	18.25	21.49	1.09739e-06	-1.03677	down	[D]	Cell cycle control, cell division, chromosome partitioning	Molecular Function: ATP binding (GO:0005524);;	--	--	--	--	Uncharacterized protein ycf45 OS=Trieres chinensis OX=1514140 GN=ycf45 PE=3 SV=1	S	Function unknown	uncharacterized protein ycf45-like isoform X2 [Hevea brasiliensis]
c86806.graph_c0	1	2	2	39	24	19	0.07	0.12	0.14	2.75	1.76	1.32	8.32353e-05	3.02863	up	--	--	--	--	[T]	Signal transduction mechanisms	EF hand;; EF-hand domain;; EF-hand domain pair;; EF hand;; EF-hand domain pair	Probable calcium-binding protein CML23 OS=Arabidopsis thaliana OX=3702 GN=CML23 PE=2 SV=1	DTZ	--	probable calcium-binding protein CML23 [Quercus suber]
c81856.graph_c1	85	118	136	62	27	22	19.39	23.99	33.19	16.66	7.13	5.53	3.99619e-09	-2.20891	down	--	--	Cellular Component: cytoplasm (GO:0005737);; Biological Process: metal ion transport (GO:0030001);; Molecular Function: transition metal ion binding (GO:0046914);; Biological Process: cellular transition metal ion homeostasis (GO:0046916);;	--	[P]	Inorganic ion transport and metabolism	Heavy-metal-associated domain	Heavy metal-associated isoprenylated plant protein 24 OS=Arabidopsis thaliana OX=3702 GN=HIPP24 PE=1 SV=1	S	Function unknown	heavy metal-associated isoprenylated plant protein 24-like [Olea europaea var. sylvestris]
c81373.graph_c0	4872	3554	3446	2100	1110	926	501.84	322.91	372.33	231.56	125.18	99.21	4.09128e-17	-2.1455	down	--	--	Cellular Component: extracellular region (GO:0005576);; Cellular Component: cell wall (GO:0005618);; Biological Process: plant-type cell wall organization (GO:0009664);; Biological Process: unidimensional cell growth (GO:0009826);; Cellular Component: membrane (GO:0016020);; Biological Process: primary root development (GO:0080022);;	--	--	--	Pollen allergen;; Lytic transglycolase	Expansin-A10 OS=Arabidopsis thaliana OX=3702 GN=EXPA10 PE=2 SV=1	G	Carbohydrate transport and metabolism	alpha-expansin [Actinidia eriantha]
c96598.graph_c0	29	26	27	8	10	9	1.25	0.88	1.09	0.32	0.41	0.49	2.77202e-05	-2.12521	down	--	--	--	--	--	--	Filament-like plant protein, long coiled-coil	Filament-like plant protein 4 OS=Arabidopsis thaliana OX=3702 GN=FPP4 PE=1 SV=1	S	Function unknown	filament-like plant protein 4 isoform X1 [Manihot esculenta]
c94099.graph_c1	18015	20182	9567	39	32	24	559.63	547.72	308.64	1	1.04	0.7	2.47048e-301	-9.456	down	--	--	Molecular Function: magnesium ion binding (GO:0000287);; Molecular Function: sesquiterpene synthase activity (GO:0010334);; Biological Process: sesquiterpene biosynthetic process (GO:0051762);;	--	--	--	Terpene synthase, N-terminal domain;; Terpene synthase family, metal binding domain	Terpene synthase 10 OS=Ricinus communis OX=3988 GN=TPS10 PE=2 SV=1	--	--	terpene synthase [Actinidia arguta]
c99975.graph_c0	4856	4905	3701	3019	2608	2761	211.81	186.89	166.62	137.64	123.9	123.52	4.9338e-23	-1.28874	down	[E]	Amino acid transport and metabolism	Molecular Function: spermidine synthase activity (GO:0004766);; Biological Process: polyamine biosynthetic process (GO:0006596);; Molecular Function: putrescine N-methyltransferase activity (GO:0030750);; Biological Process: methylation (GO:0032259);;	K00797|0|jcu:105648347|K00797 spermidine synthase [EC:2.5.1.16] | (RefSeq) spermine synthase	[E]	Amino acid transport and metabolism	Spermine/spermidine synthase domain;; Spermidine synthase tetramerisation domain	Spermine synthase OS=Arabidopsis thaliana OX=3702 GN=SPMS PE=1 SV=1	E	Amino acid transport and metabolism	spermine synthase [Camellia sinensis]
c79605.graph_c0	47	54	61	7	6	1	2.94	2.97	3.98	0.45	0.4	0.06	1.85188e-14	-3.96656	down	[R]	General function prediction only	--	--	[DO]	--	Caspase domain	Metacaspase-9 OS=Arabidopsis thaliana OX=3702 GN=AMC9 PE=1 SV=1	O	Posttranslational modification, protein turnover, chaperones	Metacaspase 9 [Theobroma cacao]
c99670.graph_c1	15	23	15	370	184	248	0.85	1.01	0.68	17.15	8.97	11.64	2.58486e-22	3.2377	up	--	--	--	--	--	--	--	--	S	Function unknown	uncharacterized protein LOC105156886 [Sesamum indicum]
c100067.graph_c0	227	298	192	1192	1013	1047	11.17	15.11	13.5	47.23	48.44	46.72	3.04684e-24	1.57182	up	--	--	Molecular Function: calcium-dependent phospholipid binding (GO:0005544);; Biological Process: negative regulation of cell death (GO:0060548);;	--	[T]	Signal transduction mechanisms	C2 domain;; C2 domain;; Copine	Protein BONZAI 2 OS=Arabidopsis thaliana OX=3702 GN=BON2 PE=1 SV=2	S	Function unknown	BON3 [Camellia sinensis]
c96994.graph_c1	1014	1084	851	475	350	393	41.5	38.67	37.19	19.87	14.9	16.78	4.26221e-37	-1.88343	down	[M]	Cell wall/membrane/envelope biogenesis	Biological Process: biosynthetic process (GO:0009058);; Cellular Component: integral component of membrane (GO:0016021);; Molecular Function: nucleotidyltransferase activity (GO:0016779);;	K00967|0|vvi:100251543|K00967 ethanolamine-phosphate cytidylyltransferase [EC:2.7.7.14] | (RefSeq) ethanolamine-phosphate cytidylyltransferase	[I]	Lipid transport and metabolism	Cytidylyltransferase-like;; FAD synthetase	Ethanolamine-phosphate cytidylyltransferase OS=Arabidopsis thaliana OX=3702 GN=PECT1 PE=1 SV=1	IM	--	PREDICTED: ethanolamine-phosphate cytidylyltransferase isoform X1 [Vitis vinifera]
c48781.graph_c0	5	9	7	54	45	54	0.44	0.53	0.55	4.41	4.08	4.42	1.21557e-05	2.16523	up	[L]	Replication, recombination and repair	Biological Process: DNA repair (GO:0006281);;	--	--	--	HhH-GPD superfamily base excision DNA repair protein	--	S	Function unknown	Uncharacterized protein TCM_033523 [Theobroma cacao]
c80810.graph_c1	39	43	38	31	23	21	4.6	4.48	5.32	3.96	2.99	2.8	0.00100446	-1.26819	down	[O]	Posttranslational modification, protein turnover, chaperones	Cellular Component: vacuole (GO:0005773);; Biological Process: cellular protein modification process (GO:0006464);; Biological Process: ubiquitin-dependent protein catabolic process (GO:0006511);;	K08770|3.38602e-62|mtr:MTR_4g088485|K08770 ubiquitin C | (RefSeq) pentameric polyubiquitin	[OR]	--	--	Polyubiquitin 11 OS=Arabidopsis thaliana OX=3702 GN=UBQ11 PE=2 SV=1	O	Posttranslational modification, protein turnover, chaperones	pentameric polyubiquitin [Medicago truncatula]
c81022.graph_c0	885	952	783	20	10	21	141.12	139.06	137.05	3.69	1.92	4.01	5.58896e-136	-6.22547	down	--	--	--	--	--	--	--	Arabinogalactan protein 41 OS=Arabidopsis thaliana OX=3702 GN=AGP41 PE=1 SV=1	--	--	--
c88597.graph_c0	15	20	13	152	197	230	0.52	0.63	0.5	5.31	7.13	7.72	1.10523e-17	2.93999	up	--	--	Cellular Component: plastid chromosome (GO:0009508);; Cellular Component: chloroplast thylakoid membrane (GO:0009535);; Cellular Component: chloroplast envelope (GO:0009941);;	--	[G]	Carbohydrate transport and metabolism	NAD(P)H-binding;; NmrA-like family	Protein plastid transcriptionally active 16, chloroplastic OS=Arabidopsis thaliana OX=3702 GN=PTAC16 PE=1 SV=1	GM	--	protein plastid transcriptionally active 16, chloroplastic [Quercus suber]
c94488.graph_c0	398	301	294	83	89	58	16.07	10.35	12.49	4.59	4.31	2.47	7.56819e-30	-2.7088	down	[OT]	Posttranslational modification, protein turnover, chaperones ;; Signal transduction mechanisms	Biological Process: metabolic process (GO:0008152);; Molecular Function: amino acid binding (GO:0016597);;	--	--	--	ACT domain;; ACT domain	ACT domain-containing protein ACR8 OS=Arabidopsis thaliana OX=3702 GN=ACR8 PE=2 SV=1	S	Function unknown	PREDICTED: ACT domain-containing protein ACR8 [Vitis vinifera]
c103928.graph_c1	372	470	360	1763	1701	1532	7.16	7.92	7.16	34.03	34.47	29.44	5.41688e-27	1.44246	up	--	--	Biological Process: proteolysis (GO:0006508);; Molecular Function: peptidase activity (GO:0008233);; Cellular Component: membrane (GO:0016020);; Biological Process: cellular protein metabolic process (GO:0044267);;	K11855|0|vvi:100260067|K11855 ubiquitin carboxyl-terminal hydrolase 36/42 [EC:3.4.19.12] | (RefSeq) ubiquitin carboxyl-terminal hydrolase 15	[O]	Posttranslational modification, protein turnover, chaperones	Ubiquitin carboxyl-terminal hydrolase;; Ubiquitin carboxyl-terminal hydrolase;; MYND finger	Ubiquitin carboxyl-terminal hydrolase 15 OS=Arabidopsis thaliana OX=3702 GN=UBP15 PE=2 SV=2	O	Posttranslational modification, protein turnover, chaperones	PREDICTED: ubiquitin carboxyl-terminal hydrolase 15 [Vitis vinifera]
c94134.graph_c0	6231	5318	4258	506	341	377	376.73	280.3	270.86	32.42	20.98	23.4	9.2545e-131	-4.28918	down	--	--	--	--	--	--	COBRA-like protein	COBRA-like protein 7 OS=Arabidopsis thaliana OX=3702 GN=COBL7 PE=1 SV=2	S	Function unknown	COBRA-like protein 7 [Durio zibethinus]
c98530.graph_c0	130	83	95	40	15	15	5.84	3.27	4.44	1.84	0.72	0.68	4.32766e-12	-2.71691	down	--	--	--	--	[O]	Posttranslational modification, protein turnover, chaperones	Xylanase inhibitor C-terminal;; Xylanase inhibitor N-terminal	Basic 7S globulin OS=Glycine max OX=3847 GN=BG PE=1 SV=2	O	Posttranslational modification, protein turnover, chaperones	PREDICTED: basic 7S globulin-like [Ziziphus jujuba]
c85508.graph_c0	3	1	6	25	67	34	0.2	0.06	0.42	1.75	4.86	2.34	5.8198e-05	2.76724	up	--	--	Cellular Component: intracellular (GO:0005622);; Biological Process: intracellular signal transduction (GO:0035556);;	--	--	--	C1 domain;; Zinc finger, ZZ type	--	S	Function unknown	unnamed protein product [Coffea canephora]
c83267.graph_c3	568	644	494	209	193	201	48.21	48.77	44.08	18.53	18.13	17.94	6.40013e-43	-2.10005	down	--	--	Cellular Component: integral component of membrane (GO:0016021);; Molecular Function: cellulose synthase (UDP-forming) activity (GO:0016760);; Biological Process: cellulose biosynthetic process (GO:0030244);; Biological Process: cell wall organization (GO:0071555);;	K20924|7.7884e-118|sly:101249747|K20924 cellulose synthase-like protein [EC:2.4.1.-] | (RefSeq) cellulose synthase-like protein D3	--	--	RING/Ubox like zinc-binding domain	Cellulose synthase-like protein D3 OS=Arabidopsis thaliana OX=3702 GN=CSLD3 PE=1 SV=1	M	Cell wall/membrane/envelope biogenesis	Zinc finger, RING/FYVE/PHD-type [Corchorus capsularis]
c87551.graph_c0	20	45	30	121	110	79	1.31	2.35	1.76	7.51	7.17	4.63	0.00218539	1.07916	up	--	--	--	--	--	--	--	--	S	Function unknown	PREDICTED: uncharacterized protein LOC107031223 [Solanum pennellii]
c83513.graph_c0	5	19	11	54	62	36	0.16	0.66	0.38	1.8	2.19	1.44	0.0042111	1.46037	up	--	--	Biological Process: carbohydrate metabolic process (GO:0005975);; Cellular Component: integral component of membrane (GO:0016021);; Molecular Function: polysaccharide binding (GO:0030247);; Molecular Function: glucan endo-1,3-beta-D-glucosidase activity (GO:0042973);; Cellular Component: anchored component of plasma membrane (GO:0046658);;	K19891|0|vvi:100256139|K19891 glucan endo-1,3-beta-glucosidase 1/2/3 [EC:3.2.1.39] | (RefSeq) glucan endo-1,3-beta-glucosidase 3	--	--	Glycosyl hydrolases family 17;; X8 domain	Glucan endo-1,3-beta-glucosidase 3 OS=Arabidopsis thaliana OX=3702 GN=At2g01630 PE=1 SV=2	G	Carbohydrate transport and metabolism	PREDICTED: glucan endo-1,3-beta-glucosidase 3 isoform X1 [Vitis vinifera]
c94217.graph_c0	1312	1937	1327	6635	5421	5968	72.82	91.85	75.6	377.83	320.46	331.86	1.94195e-21	1.37087	up	[CR]	Energy production and conversion ;; General function prediction only	Molecular Function: zinc ion binding (GO:0008270);; Molecular Function: oxidoreductase activity (GO:0016491);; Biological Process: oxidation-reduction process (GO:0055114);;	--	[CR]	--	Zinc-binding dehydrogenase;; Alcohol dehydrogenase GroES-like domain;; Zinc-binding dehydrogenase	Chloroplast envelope quinone oxidoreductase homolog OS=Arabidopsis thaliana OX=3702 GN=CEQORH PE=1 SV=1	C	Energy production and conversion	hypothetical protein POPTR_004G036100v3 [Populus trichocarpa]
c84911.graph_c0	5	5	5	36	31	27	0.67	0.46	0.51	3.48	3.68	2.89	0.001185	1.91046	up	--	--	--	--	--	--	--	--	--	--	hypothetical protein AXF42_Ash009796 [Apostasia shenzhenica]
c96021.graph_c0	82	81	89	425	243	219	2.71	2.49	3.48	14.36	8.78	7.43	2.82543e-05	1.15849	up	[E]	Amino acid transport and metabolism	Molecular Function: acetyl-CoA:L-glutamate N-acetyltransferase activity (GO:0004042);; Cellular Component: cytoplasm (GO:0005737);; Biological Process: arginine biosynthetic process (GO:0006526);; Molecular Function: kinase activity (GO:0016301);; Biological Process: phosphorylation (GO:0016310);;	K14682|0|vvi:100854039|K14682 amino-acid N-acetyltransferase [EC:2.3.1.1] | (RefSeq) probable amino-acid acetyltransferase NAGS1, chloroplastic	[E]	Amino acid transport and metabolism	Acetyltransferase (GNAT) family;; Amino acid kinase family;; Acetyltransferase (GNAT) domain	Probable amino-acid acetyltransferase NAGS1, chloroplastic OS=Arabidopsis thaliana OX=3702 GN=NAGS1 PE=2 SV=1	E	Amino acid transport and metabolism	PREDICTED: probable amino-acid acetyltransferase NAGS1, chloroplastic isoform X1 [Vitis vinifera]
c83079.graph_c0	4	12	2	47	67	85	0.36	1.42	0.65	6.31	8.25	7.98	6.40996e-07	2.75725	up	--	--	--	K20725|8.76066e-45|tcc:TCM_035487|K20725 MAP kinase substrate 1 | (RefSeq) VQ motif-containing protein, putative	--	--	VQ motif	Protein MKS1 OS=Arabidopsis thaliana OX=3702 GN=MKS1 PE=1 SV=2	S	Function unknown	protein MKS1 [Carica papaya]
c103175.graph_c0	76	100	82	57	47	38	2.16	2.51	2.41	0.87	1.02	1.08	3.66919e-07	-1.45784	down	--	--	Molecular Function: nucleotide binding (GO:0000166);; Molecular Function: microtubule motor activity (GO:0003777);; Cellular Component: kinesin complex (GO:0005871);; Biological Process: microtubule-based movement (GO:0007018);; Molecular Function: ATPase activity (GO:0016887);;	K11498|8.03382e-91|vvi:100254027|K11498 centromeric protein E | (RefSeq) kinesin-like protein KIN-7N	[Z]	Cytoskeleton	--	Kinesin-like protein KIN-7N OS=Arabidopsis thaliana OX=3702 GN=KIN7N PE=2 SV=1	Z	Cytoskeleton	PREDICTED: kinesin-like protein KIN-7N [Vitis vinifera]
c92915.graph_c1	30	36	46	174	124	126	0.64	0.66	1.29	4.44	2.83	2.73	3.96911e-05	1.2673	up	--	--	Molecular Function: metalloendopeptidase activity (GO:0004222);; Biological Process: proteolysis (GO:0006508);;	K18156|4.88086e-106|nnu:104611737|K18156 mitochondrial inner membrane protease ATP23 [EC:3.4.24.-] | (RefSeq) mitochondrial inner membrane protease ATP23	[L]	Replication, recombination and repair	Peptidase M76 family	--	O	Posttranslational modification, protein turnover, chaperones	mitochondrial inner membrane protease ATP23 homolog [Quercus suber]
c96179.graph_c0	9	4	5	140	117	106	0.28	0.1	0.17	4.64	4.13	3.73	2.28717e-16	3.58546	up	[C]	Energy production and conversion	Molecular Function: calcium ion binding (GO:0005509);; Cellular Component: mitochondrial inner membrane (GO:0005743);; Cellular Component: mitochondrial intermembrane space (GO:0005758);; Cellular Component: peroxisome (GO:0005777);; Molecular Function: oxidoreductase activity (GO:0016491);; Biological Process: oxidation-reduction process (GO:0055114);;	K17871|0|sind:105178546|K17871 NADH:ubiquinone reductase (non-electrogenic) [EC:1.6.5.9] | (RefSeq) external alternative NAD(P)H-ubiquinone oxidoreductase B1, mitochondrial-like	[C]	Energy production and conversion	Pyridine nucleotide-disulphide oxidoreductase;; Pyridine nucleotide-disulphide oxidoreductase	External alternative NAD(P)H-ubiquinone oxidoreductase B1, mitochondrial OS=Solanum tuberosum OX=4113 GN=NDB1 PE=3 SV=1	C	Energy production and conversion	PREDICTED: external alternative NAD(P)H-ubiquinone oxidoreductase B1, mitochondrial-like [Ipomoea nil]
c99733.graph_c1	226	273	217	744	628	840	7.05	7.43	7.04	23.67	20.9	26.94	2.86688e-08	1.01605	up	[F]	Nucleotide transport and metabolism	Molecular Function: phosphoribosylamine-glycine ligase activity (GO:0004637);; Molecular Function: ATP binding (GO:0005524);; Biological Process: purine nucleobase biosynthetic process (GO:0009113);; Cellular Component: chloroplast stroma (GO:0009570);; Molecular Function: metal ion binding (GO:0046872);;	K01945|0|nnu:104589032|K01945 phosphoribosylamine--glycine ligase [EC:6.3.4.13] | (RefSeq) phosphoribosylamine--glycine ligase	[F]	Nucleotide transport and metabolism	Phosphoribosylglycinamide synthetase, ATP-grasp (A) domain;; Phosphoribosylglycinamide synthetase, C domain;; Phosphoribosylglycinamide synthetase, N domain;; ATP-grasp domain	Phosphoribosylamine--glycine ligase, chloroplastic OS=Arabidopsis thaliana OX=3702 GN=PUR2 PE=2 SV=2	F	Nucleotide transport and metabolism	PREDICTED: phosphoribosylamine--glycine ligase [Daucus carota subsp. sativus]
c73224.graph_c0	0	0	0	42	19	39	0	0	0	1.68	0.78	1.47	5.4546e-07	5.27879	up	--	--	--	K16277|1.81593e-78|nnu:104612433|K16277 E3 ubiquitin-protein ligase DRIP [EC:2.3.2.27] | (RefSeq) E3 ubiquitin protein ligase DRIP2	[S]	Function unknown	--	E3 ubiquitin protein ligase DRIP2 OS=Arabidopsis thaliana OX=3702 GN=DRIP2 PE=1 SV=1	S	Function unknown	PREDICTED: E3 ubiquitin protein ligase DRIP2 [Nelumbo nucifera]
c92907.graph_c0	36	43	36	271	312	342	4.41	4.52	5.29	13.92	15.78	15.25	5.93215e-21	2.37893	up	[Q]	Secondary metabolites biosynthesis, transport and catabolism	Molecular Function: metal ion binding (GO:0046872);; Molecular Function: dioxygenase activity (GO:0051213);; Biological Process: oxidation-reduction process (GO:0055114);;	--	[QR]	--	non-haem dioxygenase in morphine synthesis N-terminal;; 2OG-Fe(II) oxygenase superfamily;; 2OG-Fe(II) oxygenase superfamily	Protein SRG1 OS=Arabidopsis thaliana OX=3702 GN=SRG1 PE=2 SV=1	S	Function unknown	PREDICTED: protein SRG1 [Vitis vinifera]
[truncated: 5,207 more rows]

## Sheet: WX110 vs WX70
#ID	WX70-1_Count	WX70-2_Count	WX70-3_Count	WX110-1_Count	WX110-2_Count	WX110-3_Count	WX70-1_FPKM	WX70-2_FPKM	WX70-3_FPKM	WX110-1_FPKM	WX110-2_FPKM	WX110-3_FPKM	FDR	log2FC	regulated	COG_class	COG_class_annotation	GO_annotation	KEGG_annotation	KOG_class	KOG_class_annotation	Pfam_annotation	Swissprot_annotation	eggNOG_class	eggNOG_class_annotation	nr_annotation
[truncated: 7,109 more rows]

## Sheet: WX110 vs TX70
#ID	WX110-1_Count	WX110-2_Count	WX110-3_Count	TX70-1_Count	TX70-2_Count	TX70-3_Count	WX110-1_FPKM	WX110-2_FPKM	WX110-3_FPKM	TX70-1_FPKM	TX70-2_FPKM	TX70-3_FPKM	FDR	log2FC	regulated	COG_class	COG_class_annotation	GO_annotation	KEGG_annotation	KOG_class	KOG_class_annotation	Pfam_annotation	Swissprot_annotation	eggNOG_class	eggNOG_class_annotation	nr_annotation
[truncated: 7,031 more rows]

## Sheet: TX110 vs WX70
#ID	WX70-1_Count	WX70-2_Count	WX70-3_Count	TX110-1_Count	TX110-2_Count	TX110-3_Count	WX70-1_FPKM	WX70-2_FPKM	WX70-3_FPKM	TX110-1_FPKM	TX110-2_FPKM	TX110-3_FPKM	FDR	log2FC	regulated	COG_class	COG_class_annotation	GO_annotation	KEGG_annotation	KOG_class	KOG_class_annotation	Pfam_annotation	Swissprot_annotation	eggNOG_class	eggNOG_class_annotation	nr_annotation
[truncated: 2,540 more rows]

[truncated: 2 more sheets: TX110 vs TX70, WX70 vs TX70]
