# Supplementary material for: Comparative Transcriptome Analysis of Different Actinidia arguta Fruit Parts Reveals Difference of Light Response during Fruit Coloration
Source: Biology (Basel). 2021 Jul 11;10(7):648. doi: 10.3390/biology10070648 (PMC8301191; doi:10.3390/biology10070648)
Supplement: Supplementary file 1 [file biology-10-00648-s001.zip › Table S4.xlsx]

## Sheet: WP110 vs TP110 UP
#ID	WP110-1_Count	WP110-2_Count	WP110-3_Count	TP110-1_Count	TP110-2_Count	TP110-3_Count	WP110-1_FPKM	WP110-2_FPKM	WP110-3_FPKM	TP110-1_FPKM	TP110-2_FPKM	TP110-3_FPKM	FDR	log2FC	regulated	COG_class	COG_class_annotation	GO_annotation	KEGG_annotation	KOG_class	KOG_class_annotation	Pfam_annotation	Swissprot_annotation	eggNOG_class	eggNOG_class_annotation	nr_annotation
c92019.graph_c0	733	729	686	376	335	318	44.14	44.29	42.48	22.75	19.24	21.33	3.2e-23	-1.58627	down	--	--	Cellular Component: vacuole (GO:0005773);; Molecular Function: FMN binding (GO:0010181);; Molecular Function: oxidoreductase activity (GO:0016491);; Biological Process: oxidation-reduction process (GO:0055114);;	--	[K]	Transcription	--	--	S	Function unknown	PREDICTED: protein CREG1 [Ricinus communis]
c87831.graph_c0	186	206	157	104	104	102	11.52	12.71	10.26	5.36	5.25	5.79	1.45e-10	-1.34304	down	--	--	Cellular Component: cytoplasm (GO:0005737);; Cellular Component: integral component of membrane (GO:0016021);; Molecular Function: transferase activity, transferring glycosyl groups (GO:0016757);;	--	--	--	GDP-fucose protein O-fucosyltransferase	O-fucosyltransferase 34 OS=Arabidopsis thaliana OX=3702 GN=OFUT34 PE=2 SV=1	S	Function unknown	GDP-fucose protein O-fucosyltransferase [Macleaya cordata]
c100780.graph_c0	102	100	250	39	95	85	3.32	3.58	8.72	3.09	3.08	2.59	0.00121626	-1.51467	down	--	--	--	--	[PET]	--	Receptor family ligand binding region;; Periplasmic binding protein;; Ligand-gated ion channel	Glutamate receptor 2.7 OS=Arabidopsis thaliana OX=3702 GN=GLR2.7 PE=2 SV=3	S	Function unknown	glutamate receptor 2.7 [Quercus suber]
c35863.graph_c0	27	23	21	1	3	7	0.93	0.8	0.75	0.03	0.09	0.24	2.81e-06	-2.86397	down	[K]	Transcription	--	--	[R]	General function prediction only	Leucine rich repeat;; Leucine Rich repeats (2 copies)	Receptor-like protein Cf-9 homolog OS=Solanum lycopersicum OX=4081 GN=HCR9-0 PE=2 SV=2	S	Function unknown	PREDICTED: receptor-like protein 12 [Ipomoea nil]
c94107.graph_c0	21455	22055	19273	13872	11778	11584	2391.67	2582.55	2232.92	1516.9	1213.62	1304.73	4.92e-16	-1.27777	down	[O]	Posttranslational modification, protein turnover, chaperones	Molecular Function: cysteine-type endopeptidase activity (GO:0004197);; Cellular Component: extracellular space (GO:0005615);; Cellular Component: lysosome (GO:0005764);; Biological Process: proteolysis involved in cellular protein catabolic process (GO:0051603);;	K01373|4.96056e-79|vra:106762220|K01373 cathepsin F [EC:3.4.22.41] | (RefSeq) cysteine proteinase 15A-like	[O]	Posttranslational modification, protein turnover, chaperones	Papain family cysteine protease	Cysteine proteinase 1 OS=Zea mays OX=4577 GN=CCP1 PE=2 SV=1	O	Posttranslational modification, protein turnover, chaperones	cysteine proteinase 15A [Vigna radiata var. radiata]
c102097.graph_c2	74	65	66	38	38	31	3.84	3.44	3.54	1.84	1.79	1.62	1.24e-06	-1.44406	down	--	--	Biological Process: tetrapyrrole biosynthetic process (GO:0033014);;	K02492|4.48971e-09|vvi:100259052|K02492 glutamyl-tRNA reductase [EC:1.2.1.70] | (RefSeq) glutamyl-tRNA reductase 1, chloroplastic-like	--	--	--	--	H	Coenzyme transport and metabolism	unnamed protein product, partial [Vitis vinifera]
c94460.graph_c0	797	737	906	493	554	547	25.97	24.64	30.51	13.23	15.37	17.1	3.23e-11	-1.14678	down	[Q]	Secondary metabolites biosynthesis, transport and catabolism	Cellular Component: plasma membrane (GO:0005886);; Molecular Function: phytanoyl-CoA dioxygenase activity (GO:0048244);; Biological Process: oxidation-reduction process (GO:0055114);;	K00477|1.18548e-81|gmx:100788875|K00477 phytanoyl-CoA hydroxylase [EC:1.14.11.18] | (RefSeq) phytanoyl-CoA dioxygenase domain-containing protein 1-like	[I]	Lipid transport and metabolism	Phytanoyl-CoA dioxygenase (PhyH)	Phytanoyl-CoA dioxygenase OS=Arabidopsis thaliana OX=3702 GN=PAHX PE=2 SV=2	Q	Secondary metabolites biosynthesis, transport and catabolism	PREDICTED: phytanoyl-CoA dioxygenase [Populus euphratica]
c92415.graph_c1	41	37	40	20	12	18	2	1.85	2.31	0.96	0.5	0.79	3.11e-05	-1.69272	down	--	--	Biological Process: regulation of cellular process (GO:0050794);;	K14491|6.60361e-132|vvi:100259369|K14491 two-component response regulator ARR-B family | (RefSeq) RRB3; two-component response regulator ARR12	--	--	--	Two-component response regulator ORR23 OS=Oryza sativa subsp. indica OX=39946 GN=RR23 PE=3 SV=1	T	Signal transduction mechanisms	PREDICTED: two-component response regulator ARR12 [Vitis vinifera]
c98676.graph_c1	587	547	602	493	401	267	27.85	26.22	29.88	21.8	17.22	13.06	2.12e-05	-1.10152	down	--	--	Molecular Function: DNA binding (GO:0003677);;	K14432|3.06019e-92|sot:102600966|K14432 ABA responsive element binding factor | (RefSeq) ABSCISIC ACID-INSENSITIVE 5-like protein 2	--	--	Basic region leucine zipper	ABSCISIC ACID-INSENSITIVE 5-like protein 2 OS=Arabidopsis thaliana OX=3702 GN=DPBF3 PE=1 SV=1	K	Transcription	bZIP transcription factor bZIP7 [Camellia sinensis]
c99931.graph_c0	100	99	117	65	80	65	2.98	3.24	3.73	2.14	3.14	3.17	7.41e-06	-1.11509	down	--	--	Biological Process: protein polyubiquitination (GO:0000209);; Biological Process: protein ubiquitination involved in ubiquitin-dependent protein catabolic process (GO:0042787);; Biological Process: proteasome-mediated ubiquitin-dependent protein catabolic process (GO:0043161);; Molecular Function: ubiquitin protein ligase activity (GO:0061630);;	K16283|1.44306e-11|pop:POPTR_0009s03960g|K16283 E3 ubiquitin-protein ligase SDIR1 [EC:2.3.2.27] | (RefSeq) POPTRDRAFT_833261; zinc finger family protein	[O]	Posttranslational modification, protein turnover, chaperones	--	E3 ubiquitin-protein ligase SDIR1 OS=Arabidopsis thaliana OX=3702 GN=SDIR1 PE=1 SV=1	O	Posttranslational modification, protein turnover, chaperones	hypothetical protein POPTR_009G034700v3 [Populus trichocarpa]
c87903.graph_c0	81	77	39	29	60	23	4.98	4.85	2.5	1.65	3.32	1.41	0.00416289	-1.29884	down	--	--	--	--	--	--	F-box domain;; F-box associated;; F-box associated domain;; F-box-like	F-box/kelch-repeat protein At3g06240 OS=Arabidopsis thaliana OX=3702 GN=At3g06240 PE=2 SV=1	S	Function unknown	F-box/kelch-repeat protein At3g06240-like [Helianthus annuus]
c92583.graph_c1	21	34	41	14	22	17	2.48	3.39	4.79	1.08	2.23	1.73	0.00344601	-1.32727	down	--	--	Molecular Function: protein serine/threonine kinase activity (GO:0004674);; Molecular Function: ATP binding (GO:0005524);; Cellular Component: plasma membrane (GO:0005886);; Biological Process: protein autophosphorylation (GO:0046777);;	--	[T]	Signal transduction mechanisms	--	Mitogen-activated protein kinase kinase kinase 5 OS=Arabidopsis thaliana OX=3702 GN=MAPKKK5 PE=1 SV=1	T	Signal transduction mechanisms	PREDICTED: mitogen-activated protein kinase kinase kinase YODA isoform X4 [Nelumbo nucifera]
c100375.graph_c0	277	378	276	200	343	114	17.84	22.76	18.08	11.18	16.49	10.14	0.00509731	-1.02433	down	--	--	Biological Process: cellular process (GO:0009987);; Molecular Function: kinase activity (GO:0016301);;	--	--	--	S-locus glycoprotein domain;; PAN-like domain	G-type lectin S-receptor-like serine/threonine-protein kinase At4g27290 OS=Arabidopsis thaliana OX=3702 GN=At4g27290 PE=3 SV=4	--	--	hypothetical protein EUGRSUZ_F01028 [Eucalyptus grandis]
c103257.graph_c0	2125	2263	2279	1287	1400	1074	52.21	55.52	57.46	29.31	30.01	26.55	9.3e-22	-1.36029	down	--	--	--	K09480|0|sind:105173989|K09480 digalactosyldiacylglycerol synthase [EC:2.4.1.241] | (RefSeq) digalactosyldiacylglycerol synthase 1, chloroplastic	--	--	--	Digalactosyldiacylglycerol synthase 1, chloroplastic OS=Glycine max OX=3847 GN=DGD1 PE=2 SV=1	S	Function unknown	digalactosyldiacylglycerol synthase 1, chloroplastic [Quercus suber]
c74597.graph_c1	104	152	66	17	27	18	4.09	6.03	2.72	0.51	0.72	0.68	4.27e-13	-2.79034	down	--	--	Molecular Function: magnesium ion binding (GO:0000287);; Molecular Function: terpene synthase activity (GO:0010333);; Biological Process: terpenoid biosynthetic process (GO:0016114);;	K18108|0|vvi:100232956|K18108 (-)-alpha-terpineol synthase [EC:4.2.3.111] | (RefSeq) (-)-a-terpineol synthase	--	--	Terpene synthase family, metal binding domain;; Terpene synthase, N-terminal domain;; Terpene synthase family, metal binding domain	(-)-alpha-terpineol synthase OS=Vitis vinifera OX=29760 PE=1 SV=1	O	Posttranslational modification, protein turnover, chaperones	terpene synthase [Actinidia arguta]
c91567.graph_c0	3879	3830	3716	2486	2344	1966	237.49	237.85	231.87	184.15	152.47	146.35	9.42e-18	-1.28006	down	--	--	Molecular Function: metal ion binding (GO:0046872);;	--	[R]	General function prediction only	A20-like zinc finger;; AN1-like Zinc finger;; Core histone H2A/H2B/H3/H4	Zinc finger A20 and AN1 domain-containing stress-associated protein 4 OS=Arabidopsis thaliana OX=3702 GN=SAP4 PE=1 SV=1	S	Function unknown	zinc finger protein [Macleaya cordata]
c91402.graph_c0	1529	1558	1662	1051	804	499	53.63	55.67	57.5	35.34	26.12	17.88	4.4e-08	-1.51959	down	[T]	Signal transduction mechanisms	Molecular Function: acid phosphatase activity (GO:0003993);; Biological Process: dephosphorylation (GO:0016311);;	K14379|1.7849e-171|vvi:100261163|K14379 tartrate-resistant acid phosphatase type 5 [EC:3.1.3.2] | (RefSeq) purple acid phosphatase 3	[O]	Posttranslational modification, protein turnover, chaperones	Calcineurin-like phosphoesterase;; Calcineurin-like phosphoesterase	Purple acid phosphatase 3 OS=Arabidopsis thaliana OX=3702 GN=PAP3 PE=2 SV=1	S	Function unknown	purple acid phosphatase 3-like [Quercus suber]
c83178.graph_c0	218	166	425	5	18	8	10.73	8.27	21.56	0.23	0.8	0.4	1.33e-25	-4.92265	down	--	--	--	--	--	--	Protein of unknown function, DUF617	Protein MIZU-KUSSEI 1 OS=Arabidopsis thaliana OX=3702 GN=MIZ1 PE=1 SV=1	S	Function unknown	PREDICTED: protein MIZU-KUSSEI 1 [Ricinus communis]
c91217.graph_c1	581	532	505	253	163	89	67.55	65.13	61.32	27.72	17.5	10.47	5.58e-10	-2.14369	down	--	--	Molecular Function: zinc ion transmembrane transporter activity (GO:0005385);; Biological Process: response to zinc ion (GO:0010043);; Cellular Component: integral component of membrane (GO:0016021);; Biological Process: regulation of sequestering of zinc ion (GO:0061088);; Biological Process: zinc II ion transmembrane transport (GO:0071577);;	--	[P]	Inorganic ion transport and metabolism	Cation efflux family	Metal tolerance protein 10 OS=Arabidopsis thaliana OX=3702 GN=MTP10 PE=2 SV=1	P	Inorganic ion transport and metabolism	cation efflux family protein [Sesuvium portulacastrum]
c84091.graph_c2	129	92	119	63	62	82	4.8	3.53	4.75	2.2	2.12	2.98	2.97e-05	-1.22623	down	--	--	Molecular Function: protein serine/threonine phosphatase activity (GO:0004722);; Biological Process: protein dephosphorylation (GO:0006470);;	--	[T]	Signal transduction mechanisms	Protein phosphatase 2C	Probable protein phosphatase 2C 40 OS=Arabidopsis thaliana OX=3702 GN=At3g16560 PE=2 SV=1	T	Signal transduction mechanisms	PREDICTED: probable protein phosphatase 2C 40 isoform X1 [Vitis vinifera]
c102341.graph_c0	1043	1184	998	498	747	526	16.94	19.43	16.8	7.58	11.04	8.69	4.98e-15	-1.39834	down	[NW]	Cell motility ;; Extracellular structures	--	K04733|6.55078e-146|vvi:100854787|K04733 interleukin-1 receptor-associated kinase 4 [EC:2.7.11.1] | (RefSeq) phytosulfokine receptor 2	[T]	Signal transduction mechanisms	Protein tyrosine kinase;; Protein kinase domain	Leucine-rich repeat receptor protein kinase EMS1 OS=Arabidopsis thaliana OX=3702 GN=EMS1 PE=1 SV=1	T	Signal transduction mechanisms	PREDICTED: leucine-rich repeat receptor protein kinase EXS [Nicotiana sylvestris]
c95904.graph_c5	389	307	492	196	333	266	23.13	20.37	30.61	11.12	18.79	16.47	7.35e-05	-1.11194	down	[IQ]	Lipid transport and metabolism ;; Secondary metabolites biosynthesis, transport and catabolism	Biological Process: metabolic process (GO:0008152);; Molecular Function: ligase activity (GO:0016874);;	K01904|2.07023e-120|vvi:100245991|K01904 4-coumarate--CoA ligase [EC:6.2.1.12] | (RefSeq) 4CL; 4-coumarate:CoA ligase	[I]	Lipid transport and metabolism	AMP-binding enzyme;; AMP-binding enzyme C-terminal domain	4-coumarate--CoA ligase 2 OS=Glycine max OX=3847 PE=2 SV=2	IQ	--	coumaroyl-CoA ligase [Vitis vinifera]
c92801.graph_c0	81	84	100	50	56	43	3.73	4.12	3.94	1.18	2.26	1.28	8.99e-07	-1.34647	down	--	--	Biological Process: RNA metabolic process (GO:0016070);;	K06173|4.86997e-60|vvi:100241658|K06173 tRNA pseudouridine38-40 synthase [EC:5.4.99.12] | (RefSeq) putative tRNA pseudouridine synthase	[J]	Translation, ribosomal structure and biogenesis	--	Putative tRNA pseudouridine synthase OS=Arabidopsis thaliana OX=3702 GN=At2g30320 PE=3 SV=1	J	Translation, ribosomal structure and biogenesis	LOW QUALITY PROTEIN: putative tRNA pseudouridine synthase, partial [Olea europaea var. sylvestris]
c93819.graph_c0	320	406	342	264	237	235	40.74	52.7	43.95	28.6	25	29.42	7.34e-09	-1.05982	down	--	--	--	--	[R]	General function prediction only	--	--	S	Function unknown	unnamed protein product [Coffea canephora]
c72505.graph_c0	61	97	56	1	0	0	2.23	3.61	2.12	0.03	0	0	2.38e-18	-6.17797	down	--	--	Molecular Function: nucleic acid binding (GO:0003676);; Biological Process: DNA integration (GO:0015074);;	--	[R]	General function prediction only	Reverse transcriptase (RNA-dependent DNA polymerase)	Retrovirus-related Pol polyprotein from transposon RE1 OS=Arabidopsis thaliana OX=3702 GN=RE1 PE=2 SV=1	L	Replication, recombination and repair	hypothetical protein VITISV_036059 [Vitis vinifera]
c98995.graph_c0	123	158	71	13	13	7	3.34	4.38	2.43	0.36	0.23	0.14	1.74e-19	-3.74828	down	[K]	Transcription	Molecular Function: kinase activity (GO:0016301);;	--	--	--	Protein tyrosine kinase;; Protein kinase domain;; Leucine rich repeat;; Leucine Rich repeats (2 copies);; Leucine rich repeat N-terminal domain;; Leucine Rich Repeat	Probable LRR receptor-like serine/threonine-protein kinase At3g47570 OS=Arabidopsis thaliana OX=3702 GN=At3g47570 PE=2 SV=1	S	Function unknown	PREDICTED: probable LRR receptor-like serine/threonine-protein kinase At3g47570 [Vitis vinifera]
c92388.graph_c0	252	248	261	130	148	102	15.78	15.29	16.58	7.38	8.24	6.36	3.86e-14	-1.52897	down	--	--	Cellular Component: membrane (GO:0016020);;	--	--	--	PLAC8 family	Protein PLANT CADMIUM RESISTANCE 10 OS=Arabidopsis thaliana OX=3702 GN=PCR10 PE=2 SV=1	S	Function unknown	PREDICTED: protein PLANT CADMIUM RESISTANCE 10 [Juglans regia]
c96104.graph_c0	12342	15799	11043	706	1103	501	587.3	764.85	574.32	53.99	80.74	57.98	1.47e-67	-4.54322	down	--	--	Molecular Function: transferase activity, transferring acyl groups other than amino-acyl groups (GO:0016747);;	K19861|2.85666e-112|vvi:100266675|K19861 benzyl alcohol O-benzoyltransferase [EC:2.3.1.196 2.3.1.232] | (RefSeq) methanol O-anthraniloyltransferase	--	--	Transferase family;; Transferase family	Methanol O-anthraniloyltransferase OS=Vitis labrusca OX=103355 GN=AMAT PE=1 SV=1	--	--	alcohol acyltransferase [Actinidia deliciosa]
c101672.graph_c0	11920	11703	10861	8092	8697	6644	323.86	321.7	309.87	213.39	221.28	193.51	1.94e-14	-1.09307	down	[C]	Energy production and conversion	Molecular Function: inorganic diphosphatase activity (GO:0004427);; Molecular Function: hydrogen-translocating pyrophosphatase activity (GO:0009678);; Biological Process: proton transport (GO:0015992);; Cellular Component: integral component of membrane (GO:0016021);; Biological Process: transmembrane transport (GO:0055085);;	K01507|0|gmx:100794166|K01507 inorganic pyrophosphatase [EC:3.6.1.1] | (RefSeq) pyrophosphate-energized vacuolar membrane proton pump	--	--	Inorganic H+ pyrophosphatase	Pyrophosphate-energized vacuolar membrane proton pump OS=Vigna radiata var. radiata OX=3916 PE=1 SV=4	C	Energy production and conversion	pyrophosphate-energized vacuolar membrane proton pump-like [Cajanus cajan]
c91285.graph_c0	1380	907	2211	690	1476	889	98.45	66.5	165.68	50.06	98.22	58.74	0.00485216	-1.08728	down	--	--	Cellular Component: chloroplast (GO:0009507);; Molecular Function: allene-oxide cyclase activity (GO:0046423);;	K10525|8.35849e-87|pxb:103947146|K10525 allene oxide cyclase [EC:5.3.99.6] | (RefSeq) allene oxide cyclase 4, chloroplastic-like	--	--	--	Allene oxide cyclase, chloroplastic OS=Oryza sativa subsp. japonica OX=39947 GN=AOC PE=1 SV=1	S	Function unknown	PREDICTED: allene oxide cyclase 4, chloroplastic-like [Pyrus x bretschneideri]
c80432.graph_c1	361	302	489	190	119	91	34.73	29.94	51.09	20.74	12.43	10.52	2.65e-09	-2.00197	down	--	--	--	--	--	--	--	Telomere repeat-binding protein 5 OS=Arabidopsis thaliana OX=3702 GN=TRP5 PE=1 SV=2	K	Transcription	hypothetical protein AQUCO_00900956v1 [Aquilegia coerulea]
c81653.graph_c0	181	213	227	154	132	136	36.25	48.84	47.67	25.65	23.56	29.45	6.28e-07	-1.07849	down	--	--	Molecular Function: translation initiation factor activity (GO:0003743);; Biological Process: translational initiation (GO:0006413);;	K03113|4.52125e-46|nnu:104585667|K03113 translation initiation factor 1 | (RefSeq) protein translation factor SUI1 homolog	[J]	Translation, ribosomal structure and biogenesis	Translation initiation factor SUI1	Protein translation factor SUI1 homolog OS=Salix bakko OX=72444 PE=3 SV=1	J	Translation, ribosomal structure and biogenesis	Translation initiation factor SUI1 [Corchorus olitorius]
c97347.graph_c0	110	91	125	57	28	25	5.84	5.24	6.91	2.74	1.3	1.46	1.57e-07	-2.01665	down	--	--	Cellular Component: Golgi apparatus (GO:0005794);; Biological Process: metabolic process (GO:0008152);; Biological Process: pollen tube growth (GO:0009860);; Cellular Component: integral component of membrane (GO:0016021);; Molecular Function: dihydroceramidase activity (GO:0071633);; Cellular Component: pollen tube (GO:0090406);; Biological Process: regulation of stomatal opening (GO:1902456);;	--	--	--	Protein of unknown function (DUF616)	--	S	Function unknown	DUF616 domain-containing protein [Cephalotus follicularis]
c86546.graph_c0	146	167	225	56	151	43	16.37	19.34	25.8	5.72	14.89	4.81	0.000250805	-1.59735	down	--	--	--	--	--	--	--	O-fucosyltransferase 28 OS=Arabidopsis thaliana OX=3702 GN=OFUT28 PE=2 SV=1	S	Function unknown	GDP-fucose protein O-fucosyltransferase [Trema orientalis]
c98215.graph_c0	916	984	1069	187	404	193	25.62	27.99	30.84	5.79	10.61	6.23	1.25e-17	-2.42763	down	--	--	Cellular Component: cytoplasm (GO:0005737);; Cellular Component: integral component of membrane (GO:0016021);;	--	--	--	GDP-fucose protein O-fucosyltransferase	O-fucosyltransferase 20 OS=Arabidopsis thaliana OX=3702 GN=OFUT20 PE=1 SV=1	S	Function unknown	PREDICTED: uncharacterized protein At1g04910-like [Nicotiana tabacum]
c35708.graph_c0	168	116	195	96	32	16	47.12	34.16	55.01	24.01	7.51	4.5	0.000144376	-2.07949	down	--	--	Biological Process: ethylene biosynthetic process (GO:0009693);; Molecular Function: 1-aminocyclopropane-1-carboxylate oxidase activity (GO:0009815);; Biological Process: fruit ripening (GO:0009835);; Molecular Function: L-ascorbic acid binding (GO:0031418);; Molecular Function: metal ion binding (GO:0046872);; Biological Process: oxidation-reduction process (GO:0055114);;	K05933|2.0706e-58|vvi:100232928|K05933 aminocyclopropanecarboxylate oxidase [EC:1.14.17.4] | (RefSeq) ACO1; 1-aminocyclopropane-1-carboxylate oxidase	[QR]	--	non-haem dioxygenase in morphine synthesis N-terminal	1-aminocyclopropane-1-carboxylate oxidase OS=Actinidia deliciosa OX=3627 GN=ACO PE=2 SV=1	S	Function unknown	ACC oxidase 6 [Actinidia chinensis]
c90470.graph_c1	768	874	630	440	496	382	46.94	51.94	39.77	22.74	23.26	21.27	1.59e-13	-1.31234	down	--	--	Biological Process: establishment of planar polarity (GO:0001736);; Biological Process: vasculature development (GO:0001944);; Biological Process: response to molecule of bacterial origin (GO:0002237);; Molecular Function: transporter activity (GO:0005215);; Cellular Component: intracellular (GO:0005622);; Biological Process: response to heat (GO:0009408);; Biological Process: response to salt st…	K14513|5.47749e-38|sot:102594025|K14513 ethylene-insensitive protein 2 | (RefSeq) ethylene-insensitive protein 2	[P]	Inorganic ion transport and metabolism	--	Ethylene-insensitive protein 2 OS=Arabidopsis thaliana OX=3702 GN=EIN2 PE=1 SV=1	P	Inorganic ion transport and metabolism	EIN2, partial [Nicotiana tabacum]
c88324.graph_c1	72	96	89	68	37	22	6.66	9.28	8.72	5.41	2.71	2.42	0.000526447	-1.47366	down	--	--	--	--	--	--	hAT family C-terminal dimerisation region	--	S	Function unknown	uncharacterized protein LOC111366639 [Olea europaea var. sylvestris]
c92737.graph_c0	811	868	822	535	408	407	66.93	75.03	70.24	40.81	30.39	33.63	2.17e-13	-1.40726	down	--	--	Biological Process: autophagy (GO:0006914);; Biological Process: cellular response to nitrogen starvation (GO:0006995);;	K08341|1.31792e-74|pop:POPTR_0003s11030g|K08341 GABA(A) receptor-associated protein | (RefSeq) POPTRDRAFT_711668; autophagy 8g family protein	[Z]	Cytoskeleton	Autophagy protein Atg8 ubiquitin like;; Ubiquitin-like autophagy protein Apg12	Autophagy-related protein 8f OS=Arabidopsis thaliana OX=3702 GN=ATG8F PE=1 SV=1	U	Intracellular trafficking, secretion, and vesicular transport	PREDICTED: autophagy-related protein 8f isoform X2 [Gossypium raimondii]
c93197.graph_c0	507	578	267	90	41	19	18.46	17.06	10.08	3.69	1.5	0.66	2.18e-13	-3.45639	down	[X]	Mobilome: prophages, transposons	Molecular Function: nucleic acid binding (GO:0003676);; Biological Process: DNA integration (GO:0015074);; Cellular Component: integral component of membrane (GO:0016021);; Molecular Function: transferase activity, transferring hexosyl groups (GO:0016758);;	--	[R]	General function prediction only	Reverse transcriptase (RNA-dependent DNA polymerase);; Integrase core domain;; GAG-pre-integrase domain;; Retrotransposon gag protein	Retrovirus-related Pol polyprotein from transposon TNT 1-94 OS=Nicotiana tabacum OX=4097 PE=2 SV=1	S	Function unknown	retrovirus-related Pol polyprotein from transposon TNT 1-94 [Trifolium pratense]
c103372.graph_c0	562	515	752	523	374	364	10.61	9.97	14.29	10.76	8.05	7.92	8.34e-05	-1.05385	down	--	--	--	--	--	--	Plant protein of unknown function (DUF863)	--	S	Function unknown	PREDICTED: uncharacterized protein LOC104879181 isoform X2 [Vitis vinifera]
c101471.graph_c1	284	485	321	97	144	112	7.74	13.72	9.02	2.31	3.9	3.15	9.05e-17	-2.12415	down	[G]	Carbohydrate transport and metabolism	Cellular Component: chloroplast (GO:0009507);; Biological Process: response to abscisic acid (GO:0009737);; Molecular Function: transferase activity, transferring glycosyl groups (GO:0016757);;	K06617|0|vvi:100242394|K06617 raffinose synthase [EC:2.4.1.82] | (RefSeq) galactinol--sucrose galactosyltransferase	--	--	Raffinose synthase or seed imbibition protein Sip1	Galactinol--sucrose galactosyltransferase OS=Pisum sativum OX=3888 GN=RFS PE=1 SV=1	S	Function unknown	PREDICTED: probable galactinol--sucrose galactosyltransferase 5 [Juglans regia]
c57865.graph_c0	465	219	1435	114	208	156	122.61	61.46	391.04	27.36	48.44	40.57	0.00185825	-2.29106	down	--	--	--	--	--	--	Cotton fibre expressed protein	--	S	Function unknown	PREDICTED: uncharacterized protein LOC104090725 [Nicotiana tomentosiformis]
c91404.graph_c0	28	16	19	6	12	3	1.5	0.94	1.04	0.19	0.63	0.27	0.00122894	-1.93576	down	--	--	--	--	--	--	--	GDSL esterase/lipase At3g62280 OS=Arabidopsis thaliana OX=3702 GN=At3g62280 PE=2 SV=1	--	--	--
c103805.graph_c1	2862	1730	3305	1509	1000	1319	50.55	30.9	60.25	25.01	16.09	23.79	8.24e-07	-1.54112	down	--	--	--	--	--	--	Phloem protein 2;; F-box domain;; Phloem protein 2;; Leucine Rich repeat	F-box protein PP2-B15 OS=Arabidopsis thaliana OX=3702 GN=PP2B15 PE=2 SV=2	S	Function unknown	hypothetical protein VITISV_022466 [Vitis vinifera]
c8043.graph_c0	19	33	31	5	1	15	0.82	1.45	1.38	0.2	0.04	0.66	0.00156715	-2.1551	down	--	--	Cellular Component: cytosol (GO:0005829);; Cellular Component: plasma membrane (GO:0005886);; Cellular Component: fungal-type cell wall (GO:0009277);; Cellular Component: cell surface (GO:0009986);; Biological Process: fungal-type cell wall organization (GO:0031505);; Biological Process: intracellular signal transduction (GO:0035556);;	--	--	--	GPI-anchored cell wall organization protein;; Receptor L domain	--	S	Function unknown	GPI-anchored cell wall organization protein Ecm33 [Alternaria alternata]
c102813.graph_c0	51	52	72	57	28	26	1.44	1.48	2.1	1.54	0.98	0.78	0.0089841	-1.13255	down	--	--	Molecular Function: RNA binding (GO:0003723);; Molecular Function: polynucleotide adenylyltransferase activity (GO:0004652);; Cellular Component: nucleus (GO:0005634);; Cellular Component: integral component of membrane (GO:0016021);; Biological Process: RNA 3'-end processing (GO:0031123);; Biological Process: RNA polyadenylation (GO:0043631);;	--	--	--	Protein of unknown function, DUF599	--	S	Function unknown	uncharacterized protein LOC110746823 [Prunus avium]
c97012.graph_c0	3035	2766	2661	1282	1088	1110	328.54	307.04	295.49	125.68	102.5	120.42	7.65e-28	-1.8028	down	--	--	--	--	[R]	General function prediction only	ML domain	--	U	Intracellular trafficking, secretion, and vesicular transport	phosphatidylglycerol/phosphatidylinositol transfer protein precursor [Camellia sinensis]
c99325.graph_c0	76	82	86	38	15	14	1.9	1.85	1.69	0.68	0.44	0.3	7.23e-08	-2.27376	down	[G]	Carbohydrate transport and metabolism	Molecular Function: alpha-amylase activity (GO:0004556);; Molecular Function: calcium ion binding (GO:0005509);; Biological Process: carbohydrate metabolic process (GO:0005975);; Molecular Function: glucan 1,4-alpha-maltotetraohydrolase activity (GO:0033910);;	--	[G]	Carbohydrate transport and metabolism	Alpha amylase, catalytic domain;; Alpha-amylase C-terminal beta-sheet domain	Alpha-amylase 3, chloroplastic OS=Arabidopsis thaliana OX=3702 GN=AMY3 PE=1 SV=1	G	Carbohydrate transport and metabolism	PREDICTED: uncharacterized protein LOC103421512 [Malus domestica]
c87797.graph_c1	1428	1432	3089	307	78	132	43.18	42.81	95.11	8.98	2.88	5.99	5.75e-08	-3.52827	down	[T]	Signal transduction mechanisms	Molecular Function: ATP binding (GO:0005524);; Cellular Component: plasma membrane (GO:0005886);; Cellular Component: integral component of membrane (GO:0016021);; Molecular Function: ATPase activity, coupled to transmembrane movement of substances (GO:0042626);; Biological Process: transmembrane transport (GO:0055085);;	--	[Q]	Secondary metabolites biosynthesis, transport and catabolism	ABC-2 type transporter;; ABC transporter	ABC transporter G family member 11 OS=Arabidopsis thaliana OX=3702 GN=ABCG11 PE=1 SV=1	V	Defense mechanisms	ABC transporter [Diospyros kaki]
c97714.graph_c0	1354	2017	1415	728	1175	883	71.33	99.65	77.14	34.22	51.96	40.72	5.94e-09	-1.30416	down	--	--	--	--	--	--	Protein of unknown function (DUF1336)	--	S	Function unknown	unnamed protein product, partial [Vitis vinifera]
c101193.graph_c0	25	20	27	15	5	15	0.58	0.59	0.51	0.3	0.13	0.28	0.00917757	-1.44039	down	--	--	Biological Process: protein metabolic process (GO:0019538);; Biological Process: cellular nitrogen compound metabolic process (GO:0034641);; Cellular Component: intracellular organelle (GO:0043229);; Biological Process: cellular macromolecule metabolic process (GO:0044260);;	--	[R]	General function prediction only	Integrase core domain;; Reverse transcriptase (RNA-dependent DNA polymerase);; Retroviral aspartyl protease	RNA-directed DNA polymerase homolog OS=Oenothera berteroana OX=3950 PE=4 SV=1	L	Replication, recombination and repair	hypothetical protein TSUD_293930 [Trifolium subterraneum]
c98135.graph_c0	2432	2439	2524	1029	830	558	124.01	123.67	141.54	45.83	38.56	29.17	9.05e-19	-2.11818	down	[F]	Nucleotide transport and metabolism	Biological Process: 'de novo' IMP biosynthetic process (GO:0006189);; Molecular Function: formyltetrahydrofolate deformylase activity (GO:0008864);; Molecular Function: amino acid binding (GO:0016597);; Molecular Function: hydroxymethyl-, formyl- and related transferase activity (GO:0016742);;	K01433|9.45226e-149|pper:PRUPE_ppa008574mg|K01433 formyltetrahydrofolate deformylase [EC:3.5.1.10] | (RefSeq) hypothetical protein	[G]	Carbohydrate transport and metabolism	Auxin canalisation;; Formyl transferase	Formyltetrahydrofolate deformylase 2, mitochondrial OS=Arabidopsis thaliana OX=3702 GN=PURU2 PE=1 SV=1	F	Nucleotide transport and metabolism	5&apos;-phosphoribosylglycinamide formyltransferase [Handroanthus impetiginosus]
c81373.graph_c1	1398	1969	1047	287	263	146	949.07	1453.98	740.35	161.24	155.31	96.21	3.41e-25	-3.11588	down	--	--	Cellular Component: extracellular region (GO:0005576);; Cellular Component: cell wall (GO:0005618);; Biological Process: plant-type cell wall organization (GO:0009664);; Biological Process: unidimensional cell growth (GO:0009826);; Cellular Component: membrane (GO:0016020);; Biological Process: primary root development (GO:0080022);;	--	--	--	--	Expansin-A9 OS=Arabidopsis thaliana OX=3702 GN=EXPA9 PE=2 SV=1	G	Carbohydrate transport and metabolism	alpha-expansin [Actinidia eriantha]
c94007.graph_c0	16896	10451	25965	10189	10361	9877	913.54	573.45	1451.62	513.93	511.29	547.19	6.29e-05	-1.32185	down	--	--	--	--	--	--	Plastocyanin-like domain;; Copper binding proteins, plastocyanin/azurin family	Stellacyanin OS=Toxicodendron vernicifluum OX=4013 PE=1 SV=1	S	Function unknown	dicyanin precursor [Solanum lycopersicum]
c101265.graph_c0	4654	4682	4332	3654	3389	2718	169.93	175.66	165.22	123.4	107.83	98.2	6.45e-10	-1.01641	down	--	--	Cellular Component: integral component of membrane (GO:0016021);; Molecular Function: transferase activity (GO:0016740);;	--	[GMW]	--	Exostosin family;; Galactosyltransferase;; Domain of unknown function (DUF4094)	Beta-1,3-galactosyltransferase 7 OS=Arabidopsis thaliana OX=3702 GN=B3GALT7 PE=2 SV=1	S	Function unknown	PREDICTED: probable arabinosyltransferase ARAD1 [Nelumbo nucifera]
c96608.graph_c0	423	628	454	61	97	193	12.27	18.69	13.82	1.77	2.93	6.22	9.84e-11	-2.51173	down	--	--	--	K14488|2.00849e-51|nnu:104591786|K14488 SAUR family protein | (RefSeq) auxin-responsive protein SAUR71	--	--	Auxin responsive protein	Auxin-responsive protein SAUR32 OS=Arabidopsis thaliana OX=3702 GN=SAUR32 PE=2 SV=1	S	Function unknown	PREDICTED: auxin-responsive protein SAUR40-like [Ziziphus jujuba]
c93577.graph_c0	422	496	562	203	122	126	24.57	29.67	33.93	11.37	6.7	7.73	9.31e-16	-2.19759	down	--	--	Molecular Function: hydrolase activity (GO:0016787);;	--	--	--	Kelch motif;; Kelch motif;; Kelch motif;; F-box domain	F-box/kelch-repeat protein At1g23390 OS=Arabidopsis thaliana OX=3702 GN=At1g23390 PE=2 SV=1	S	Function unknown	F-box/kelch protein [Camellia sinensis]
c87122.graph_c0	1187	1126	1072	767	858	737	71.31	69.45	66.47	42.75	45.44	43.6	1.91e-15	-1.05505	down	[O]	Posttranslational modification, protein turnover, chaperones	Biological Process: response to oxidative stress (GO:0006979);; Molecular Function: peptide-methionine (S)-S-oxide reductase activity (GO:0008113);; Biological Process: protein repair (GO:0030091);; Biological Process: oxidation-reduction process (GO:0055114);;	K07304|1.0456e-65|vvi:100258013|K07304 peptide-methionine (S)-S-oxide reductase [EC:1.8.4.11] | (RefSeq) peptide methionine sulfoxide reductase A1	[O]	Posttranslational modification, protein turnover, chaperones	Peptide methionine sulfoxide reductase	Peptide methionine sulfoxide reductase OS=Lactuca sativa OX=4236 PE=2 SV=1	O	Posttranslational modification, protein turnover, chaperones	PREDICTED: peptide methionine sulfoxide reductase A1-like [Nicotiana tomentosiformis]
c101101.graph_c0	378	540	274	317	271	254	14.5	19.32	12.09	12.1	11.85	11.94	0.000284764	-1.006	down	--	--	--	--	--	--	Remorin, C-terminal region;; Remorin, C-terminal region	--	S	Function unknown	PREDICTED: uncharacterized protein LOC100257562 isoform X2 [Vitis vinifera]
c101888.graph_c0	91	101	117	38	66	60	4.84	4.34	10.89	3.49	7.06	6.46	1.41e-06	-1.42555	down	--	--	--	--	--	--	--	--	S	Function unknown	uncharacterized protein LOC110762003 [Prunus avium]
c96819.graph_c1	543	138	1757	14	15	9	17.18	4.57	57.68	0.43	0.44	0.3	7.61e-10	-4.98104	down	[DPM]	Cell cycle control, cell division, chromosome partitioning ;; Inorganic ion transport and metabolism ;; Cell wall/membrane/envelope biogenesis	Molecular Function: copper ion binding (GO:0005507);; Biological Process: lignin biosynthetic process (GO:0009809);; Molecular Function: oxidoreductase activity, oxidizing metal ions (GO:0016722);; Biological Process: lignin catabolic process (GO:0046274);; Cellular Component: apoplast (GO:0048046);; Molecular Function: hydroquinone:oxygen oxidoreductase activity (GO:0052716);; Biological Process…	K05909|0|vvi:100243355|K05909 laccase [EC:1.10.3.2] | (RefSeq) laccase-14	[Q]	Secondary metabolites biosynthesis, transport and catabolism	Multicopper oxidase;; Multicopper oxidase;; Multicopper oxidase	Laccase-14 OS=Arabidopsis thaliana OX=3702 GN=LAC14 PE=2 SV=1	Q	Secondary metabolites biosynthesis, transport and catabolism	unnamed protein product, partial [Vitis vinifera]
c99572.graph_c0	2286	3132	1957	501	658	384	94.23	129.4	83.46	20.49	26.42	16.37	6.04e-32	-2.75494	down	--	--	Molecular Function: nucleic acid binding (GO:0003676);; Molecular Function: zinc ion binding (GO:0008270);;	--	[R]	General function prediction only	AN1-like Zinc finger;; C2H2-type zinc finger;; Zinc finger, C2H2 type	Zinc finger AN1 and C2H2 domain-containing stress-associated protein 16 OS=Oryza sativa subsp. japonica OX=39947 GN=SAP16 PE=2 SV=2	S	Function unknown	PREDICTED: zinc finger AN1 and C2H2 domain-containing stress-associated protein 16 [Vitis vinifera]
c75602.graph_c0	33	40	24	1	4	0	8.2	10.61	6.34	0.16	0.96	0	1.84e-10	-4.13275	down	--	--	Molecular Function: DNA binding (GO:0003677);; Cellular Component: nucleus (GO:0005634);; Molecular Function: lipid binding (GO:0008289);;	K09338|4.41384e-37|pvu:PHAVU_009G110500g|K09338 homeobox-leucine zipper protein | (RefSeq) hypothetical protein	--	--	Homeobox domain	Homeobox-leucine zipper protein ATHB-15 OS=Arabidopsis thaliana OX=3702 GN=ATHB-15 PE=1 SV=1	K	Transcription	PREDICTED: homeobox-leucine zipper protein ATHB-15-like [Gossypium hirsutum]
c94443.graph_c0	478	545	424	321	384	283	9.68	10.45	8.74	4.81	6.29	5.51	6.97e-10	-1.08191	down	--	--	--	--	--	--	--	--	S	Function unknown	PREDICTED: uncharacterized protein LOC100252053 isoform X1 [Vitis vinifera]
c86601.graph_c0	95	79	84	65	33	40	6.91	5.79	6.18	5.13	2.6	3.77	9.84e-05	-1.3848	down	--	--	Cellular Component: nucleosome (GO:0000786);; Molecular Function: DNA binding (GO:0003677);; Cellular Component: nucleus (GO:0005634);; Molecular Function: protein heterodimerization activity (GO:0046982);;	K11251|1.60256e-28|pop:POPTR_0013s01890g|K11251 histone H2A | (RefSeq) hypothetical protein	[B]	Chromatin structure and dynamics	--	Probable histone H2A.5 OS=Arabidopsis thaliana OX=3702 GN=At5g27670 PE=1 SV=1	B	Chromatin structure and dynamics	PREDICTED: histone H2A.1-like [Populus euphratica]
c87671.graph_c0	40	9	63	11	19	12	1.64	0.38	2.67	0.42	0.71	0.5	0.00660368	-1.76085	down	--	--	Biological Process: transcription, DNA-templated (GO:0006351);;	--	--	--	AP2 domain	Ethylene-responsive transcription factor ERF062 OS=Arabidopsis thaliana OX=3702 GN=ERF062 PE=2 SV=1	K	Transcription	AP2/ERF domain-containing transcription factor, putative [Theobroma cacao]
c93277.graph_c2	135194	178088	114480	20483	7719	7018	7145.66	9718.26	6484.9	1108.39	397.43	393.91	1.85e-23	-3.93149	down	[Q]	Secondary metabolites biosynthesis, transport and catabolism	Molecular Function: iron ion binding (GO:0005506);; Biological Process: ethylene biosynthetic process (GO:0009693);; Molecular Function: 1-aminocyclopropane-1-carboxylate oxidase activity (GO:0009815);; Biological Process: fruit ripening (GO:0009835);; Molecular Function: L-ascorbic acid binding (GO:0031418);; Molecular Function: dioxygenase activity (GO:0051213);; Biological Process: oxidation-r…	K05933|2.13591e-118|pop:POPTR_0011s00970g|K05933 aminocyclopropanecarboxylate oxidase [EC:1.14.17.4] | (RefSeq) POPTRDRAFT_568162; aminocyclopropane carboxylate oxidase family protein	[QR]	--	non-haem dioxygenase in morphine synthesis N-terminal;; 2OG-Fe(II) oxygenase superfamily	1-aminocyclopropane-1-carboxylate oxidase OS=Diospyros kaki OX=35925 GN=DK-ACO1 PE=2 SV=1	S	Function unknown	ACC oxidase 5 [Actinidia chinensis]
c97280.graph_c0	35	74	33	18	22	28	1.24	2.36	0.99	0.6	0.55	1.74	0.00087321	-1.49992	down	--	--	--	--	--	--	--	--	S	Function unknown	hypothetical protein MA16_Dca019611 [Dendrobium catenatum]
c99358.graph_c0	58	24	58	24	10	10	1.9	1.16	2.32	0.7	0.26	0.29	0.000177833	-2.03182	down	--	--	Cellular Component: trans-Golgi network (GO:0005802);; Cellular Component: plasma membrane (GO:0005886);; Molecular Function: phosphate ion transmembrane transporter activity (GO:0015114);; Cellular Component: integral component of membrane (GO:0016021);; Biological Process: phosphate ion transmembrane transport (GO:0035435);;	--	[U]	Intracellular trafficking, secretion, and vesicular transport	EXS family;; SPX domain	Phosphate transporter PHO1 OS=Arabidopsis thaliana OX=3702 GN=PHO1 PE=1 SV=1	T	Signal transduction mechanisms	phosphate transporter PHO1 [Sesamum indicum]
c86445.graph_c0	67	43	60	36	43	26	1.55	1.19	1.35	1.63	1.94	0.89	0.000956598	-1.20398	down	--	--	Cellular Component: nucleus (GO:0005634);; Cellular Component: cytosol (GO:0005829);; Cellular Component: plasma membrane (GO:0005886);;	--	[U]	Intracellular trafficking, secretion, and vesicular transport	VID27 cytoplasmic protein	Protein CYPRO4 OS=Cynara cardunculus OX=4265 GN=CYPRO4 PE=2 SV=1	U	Intracellular trafficking, secretion, and vesicular transport	PREDICTED: protein CYPRO4 [Ziziphus jujuba]
c96811.graph_c0	959	1158	879	283	108	79	18.11	29.23	19.54	4.96	1.81	4.61	3.35e-13	-3.03394	down	[JO]	Translation, ribosomal structure and biogenesis ;; Posttranslational modification, protein turnover, chaperones	Molecular Function: procollagen-proline 4-dioxygenase activity (GO:0004656);; Molecular Function: iron ion binding (GO:0005506);; Cellular Component: endoplasmic reticulum membrane (GO:0005789);; Cellular Component: Golgi apparatus (GO:0005794);; Cellular Component: integral component of membrane (GO:0016021);; Biological Process: peptidyl-proline hydroxylation to 4-hydroxy-L-proline (GO:0018401)…	K00472|7.63015e-47|ath:AT4G33910|K00472 prolyl 4-hydroxylase [EC:1.14.11.2] | (RefSeq) 2-oxoglutarate (2OG) and Fe(II)-dependent oxygenase superfamily protein	[E]	Amino acid transport and metabolism	2OG-Fe(II) oxygenase superfamily;; 2OG-Fe(II) oxygenase superfamily	Probable prolyl 4-hydroxylase 9 OS=Arabidopsis thaliana OX=3702 GN=P4H9 PE=2 SV=1	S	Function unknown	hypothetical protein AALP_AA7G207100 [Arabis alpina]
c84378.graph_c0	102	77	66	25	12	17	5.68	4.69	3.3	1.56	0.6	0.98	2.05e-11	-2.59745	down	--	--	Molecular Function: peptidase activity (GO:0008233);;	--	[O]	Posttranslational modification, protein turnover, chaperones	Xylanase inhibitor C-terminal;; Xylanase inhibitor N-terminal	Basic 7S globulin 2 OS=Glycine max OX=3847 PE=1 SV=1	O	Posttranslational modification, protein turnover, chaperones	PREDICTED: basic 7S globulin-like [Juglans regia]
c86734.graph_c0	170	267	128	67	22	14	11.2	17.75	8.65	4.17	1.35	0.86	7.38e-08	-2.74649	down	--	--	--	--	--	--	--	Transcription factor bHLH149 OS=Arabidopsis thaliana OX=3702 GN=BHLH149 PE=1 SV=1	K	Transcription	PREDICTED: transcription factor bHLH149-like [Nicotiana tomentosiformis]
c84460.graph_c0	892	562	1324	445	799	726	89.24	56.38	136.84	34	65.78	64.04	0.00532023	-1.02028	down	--	--	--	--	--	--	--	--	--	--	PREDICTED: uncharacterized protein LOC107408608 [Ziziphus jujuba]
c99149.graph_c1	127	117	90	51	33	51	3.85	3.56	2.83	1.48	0.84	1.45	1.18e-08	-1.78518	down	--	--	--	--	[S]	Function unknown	Sad1 / UNC-like C-terminal	SUN domain-containing protein 5 OS=Arabidopsis thaliana OX=3702 GN=SUN5 PE=1 SV=1	S	Function unknown	PREDICTED: uncharacterized protein SLP1 [Ziziphus jujuba]
c103952.graph_c0	611	663	466	295	426	127	29.24	29.84	22	14.46	23.03	5.77	4.05e-05	-1.53472	down	--	--	--	--	[S]	Function unknown	--	--	S	Function unknown	PREDICTED: protein FAM135B-like [Nicotiana attenuata]
c78039.graph_c0	53	24	55	25	20	16	4.04	2.1	4.6	1.9	1.08	0.97	0.000883643	-1.5658	down	--	--	Cellular Component: membrane (GO:0016020);;	--	[G]	Carbohydrate transport and metabolism	Protein of unknown function, DUF604;; Fringe-like	--	S	Function unknown	PREDICTED: uncharacterized protein LOC109225630 [Nicotiana attenuata]
c75085.graph_c0	19	19	17	3	1	8	1.12	1.15	1.03	0.16	0.05	0.48	0.000312332	-2.37156	down	[G]	Carbohydrate transport and metabolism	Cellular Component: cell wall (GO:0005618);; Biological Process: xyloglucan metabolic process (GO:0010411);; Molecular Function: xyloglucan:xyloglucosyl transferase activity (GO:0016762);; Biological Process: cell wall macromolecule catabolic process (GO:0016998);; Molecular Function: xyloglucan-specific endo-beta-1,4-glucanase activity (GO:0033946);; Biological Process: cell wall biogenesis (GO:…	K08235|1.40662e-148|sind:105170750|K08235 xyloglucan:xyloglucosyl transferase [EC:2.4.1.207] | (RefSeq) probable xyloglucan endotransglucosylase/hydrolase protein 32	--	--	Glycosyl hydrolases family 16;; Xyloglucan endo-transglycosylase (XET) C-terminus	Probable xyloglucan endotransglucosylase/hydrolase protein 32 OS=Arabidopsis thaliana OX=3702 GN=XTH32 PE=2 SV=1	G	Carbohydrate transport and metabolism	Xyloglucan:xyloglucosyl transferase [Handroanthus impetiginosus]
c98959.graph_c0	473	378	547	183	123	99	16.12	13.3	20.45	5.89	4.07	4.83	1.08e-14	-2.27135	down	[J]	Translation, ribosomal structure and biogenesis	Cellular Component: cytosol (GO:0005829);; Molecular Function: zinc ion binding (GO:0008270);; Biological Process: RNA modification (GO:0009451);; Molecular Function: guanosine deaminase activity (GO:0047974);;	--	[F]	Nucleotide transport and metabolism	MafB19-like deaminase;; Cytidine and deoxycytidylate deaminase zinc-binding region	--	FJ	--	uncharacterized protein LOC111909680 [Lactuca sativa]
c95230.graph_c1	383	444	290	220	181	143	22.59	27.43	18.41	11.86	9.49	8.12	6.23e-10	-1.54304	down	--	--	Cellular Component: endosome (GO:0005768);; Cellular Component: vacuolar membrane (GO:0005774);; Cellular Component: trans-Golgi network (GO:0005802);; Molecular Function: S-adenosylmethionine-dependent methyltransferase activity (GO:0008757);; Cellular Component: integral component of membrane (GO:0016021);; Biological Process: methylation (GO:0032259);;	--	--	--	Putative S-adenosyl-L-methionine-dependent methyltransferase;; Putative S-adenosyl-L-methionine-dependent methyltransferase	Probable methyltransferase PMT28 OS=Arabidopsis thaliana OX=3702 GN=At1g19430 PE=2 SV=1	S	Function unknown	PREDICTED: probable methyltransferase PMT28 isoform X1 [Juglans regia]
c100940.graph_c1	1103	1232	1026	689	733	629	52.44	59.26	50.55	32.52	32.61	32.06	2.68e-20	-1.24365	down	--	--	Cellular Component: lysosomal membrane (GO:0005765);; Biological Process: signal peptide processing (GO:0006465);; Biological Process: pollen development (GO:0009555);; Biological Process: pollen germination (GO:0009846);; Cellular Component: Golgi-associated vesicle membrane (GO:0030660);; Biological Process: membrane protein proteolysis (GO:0033619);; Molecular Function: aspartic endopeptidase …	K09595|0|tcc:TCM_040944|K09595 minor histocompatibility antigen H13 [EC:3.4.23.-] | (RefSeq) Signal peptide peptidase isoform 1	[S]	Function unknown	Signal peptide peptidase;; Signal-peptide peptidase, presenilin aspartyl protease	Signal peptide peptidase OS=Arabidopsis thaliana OX=3702 GN=SPP PE=2 SV=1	U	Intracellular trafficking, secretion, and vesicular transport	PREDICTED: signal peptide peptidase [Ziziphus jujuba]
c102574.graph_c0	3641	3969	3151	2274	1991	1167	61.86	67.4	54.89	34.6	29.01	19.9	8.06e-09	-1.49725	down	[N]	Cell motility	Cellular Component: integral component of membrane (GO:0016021);; Molecular Function: cellulose synthase (UDP-forming) activity (GO:0016760);; Biological Process: cellulose biosynthetic process (GO:0030244);; Biological Process: cell wall organization (GO:0071555);;	K20924|0|vvi:100261385|K20924 cellulose synthase-like protein [EC:2.4.1.-] | (RefSeq) cellulose synthase-like protein D3	--	--	Cellulose synthase;; Glycosyl transferase family group 2;; Glycosyl transferase family 2;; RING/Ubox like zinc-binding domain	Cellulose synthase-like protein D2 OS=Arabidopsis thaliana OX=3702 GN=CSLD2 PE=3 SV=1	M	Cell wall/membrane/envelope biogenesis	Cellulose synthase [Corchorus olitorius]
c103403.graph_c0	295	322	262	251	132	106	5.24	5.16	4.33	3.77	2.16	1.36	0.000135862	-1.32873	down	--	--	--	K12604|0|vvi:100256945|K12604 CCR4-NOT transcription complex subunit 1 | (RefSeq) CCR4-NOT transcription complex subunit 1	[K]	Transcription	CCR4-NOT transcription complex subunit 1 CAF1-binding domain;; CCR4-NOT transcription complex subunit 1 TTP binding domain;; Domain of unknown function (DUF3819);; CCR4-NOT transcription complex subunit 1 HEAT repeat;; CCR4-Not complex component, Not1	--	K	Transcription	PREDICTED: CCR4-NOT transcription complex subunit 1 [Vitis vinifera]
c97111.graph_c0	158	215	108	36	22	24	5.54	6.98	5.02	0.49	0.79	0.31	2.39e-17	-2.96728	down	[V]	Defense mechanisms	Molecular Function: ATP binding (GO:0005524);; Cellular Component: integral component of membrane (GO:0016021);; Molecular Function: ATPase activity, coupled to transmembrane movement of substances (GO:0042626);; Biological Process: transmembrane transport (GO:0055085);;	K05658|0|vvi:100257018|K05658 ATP-binding cassette, subfamily B (MDR/TAP), member 1 [EC:3.6.3.44] | (RefSeq) putative multidrug resistance protein	[Q]	Secondary metabolites biosynthesis, transport and catabolism	ABC transporter transmembrane region;; ABC transporter;; ABC transporter;; ABC transporter;; ABC transporter transmembrane region	Putative multidrug resistance protein OS=Oryza sativa subsp. japonica OX=39947 GN=Os02g0190300 PE=3 SV=1	V	Defense mechanisms	PREDICTED: putative multidrug resistance protein [Vitis vinifera]
c96102.graph_c1	108	119	111	28	23	18	17.08	18.11	17.81	2.79	1.88	1.75	2.65e-21	-2.76168	down	--	--	Molecular Function: pectate lyase activity (GO:0030570);; Biological Process: pectin catabolic process (GO:0045490);; Molecular Function: metal ion binding (GO:0046872);;	K01728|6.92519e-39|atr:18441978|K01728 pectate lyase [EC:4.2.2.2] | (RefSeq) probable pectate lyase 18	--	--	--	Probable pectate lyase P18 OS=Solanum lycopersicum OX=4081 GN=9612 PE=2 SV=1	G	Carbohydrate transport and metabolism	unknown [Lotus japonicus]
c93546.graph_c0	958	1121	1162	736	612	435	57.47	64.36	68.79	39.23	33.3	26.43	3.37e-09	-1.37943	down	--	--	--	--	--	--	--	--	S	Function unknown	uncharacterized protein LOC112002860 [Quercus suber]
c13187.graph_c0	187	52	334	0	0	0	10.51	2.98	19.38	0	0	0	8.54e-13	-6.17964	down	[G]	Carbohydrate transport and metabolism	Molecular Function: aspartic-type endopeptidase activity (GO:0004190);; Biological Process: proteolysis (GO:0006508);; Molecular Function: zinc ion binding (GO:0008270);; Molecular Function: oxidoreductase activity (GO:0016491);; Biological Process: oxidation-reduction process (GO:0055114);;	--	[Q]	Secondary metabolites biosynthesis, transport and catabolism	Alcohol dehydrogenase GroES-like domain;; Zinc-binding dehydrogenase	Probable cinnamyl alcohol dehydrogenase 5 OS=Oryza sativa subsp. japonica OX=39947 GN=CAD5 PE=3 SV=2	C	Energy production and conversion	putative alcohol dehydrogenase 1 protein [Neofusicoccum parvum UCRNP2]
c90483.graph_c0	872	1112	611	419	564	359	22.15	27.92	17.07	10.1	13.17	9.35	9.39e-09	-1.46539	down	--	--	--	K09419|2.5019e-92|pper:PRUPE_ppa015602mg|K09419 heat shock transcription factor, other eukaryote | (RefSeq) hypothetical protein	[K]	Transcription	HSF-type DNA-binding	Heat stress transcription factor A-3 OS=Arabidopsis thaliana OX=3702 GN=HSFA3 PE=1 SV=2	K	Transcription	Heat shock factor (HSF)-type, DNA-binding protein [Corchorus olitorius]
c82033.graph_c0	281	185	565	9	3	6	46.24	33.12	93.29	1.05	0.57	1.06	2.02e-31	-5.86581	down	[R]	General function prediction only	Cellular Component: membrane (GO:0016020);;	--	--	--	Stigma-specific protein, Stig1	Stigma-specific STIG1-like protein 1 OS=Arabidopsis thaliana OX=3702 GN=At4g26880 PE=3 SV=1	S	Function unknown	hypothetical protein POPTR_0004s00850g [Populus trichocarpa]
c87241.graph_c0	284	110	684	6	3	11	15.43	6.06	38.04	0.34	0.15	0.6	1.14e-10	-4.96201	down	--	--	Cellular Component: integral component of membrane (GO:0016021);;	--	--	--	Nucleotide-diphospho-sugar transferase	Uncharacterized protein At1g28695 OS=Arabidopsis thaliana OX=3702 GN=At1g28695 PE=2 SV=1	S	Function unknown	PREDICTED: uncharacterized protein At1g28695-like [Nicotiana sylvestris]
c101316.graph_c0	561	670	514	434	388	293	16.05	18.15	14.43	10.93	9.54	8.25	2.64e-08	-1.16704	down	--	--	--	K16277|5.76284e-143|nnu:104612433|K16277 E3 ubiquitin-protein ligase DRIP [EC:2.3.2.27] | (RefSeq) E3 ubiquitin protein ligase DRIP2	[S]	Function unknown	Zinc finger, C3HC4 type (RING finger);; Zinc finger, C3HC4 type (RING finger);; RING-type zinc-finger	E3 ubiquitin protein ligase DRIP2 OS=Arabidopsis thaliana OX=3702 GN=DRIP2 PE=1 SV=1	S	Function unknown	zinc finger protein [Macleaya cordata]
c81344.graph_c0	596	570	878	303	449	580	47.51	47.57	69.16	23.12	32.99	47.55	0.000284215	-1.13153	down	--	--	Cellular Component: membrane (GO:0016020);;	--	--	--	Late embryogenesis abundant protein	--	S	Function unknown	Immunoglobulin-like fold containing protein [Parasponia andersonii]
c102191.graph_c0	3993	4041	3560	2627	2721	1562	97.53	100.25	90.36	58.99	60	37.51	2.92e-08	-1.27282	down	--	--	--	--	[S]	Function unknown	PAP2 superfamily C-terminal	Phosphatidylinositol:ceramide inositolphosphotransferase 2 OS=Arabidopsis thaliana OX=3702 GN=IPCS2 PE=2 SV=1	S	Function unknown	phosphatidylinositol:ceramide inositolphosphotransferase 1 [Sesamum indicum]
c100304.graph_c0	291	307	297	129	93	75	11.97	12.92	12.36	5.34	5.46	4.23	2.96e-17	-2.09002	down	[E]	Amino acid transport and metabolism	--	--	[E]	Amino acid transport and metabolism	FACT complex subunit SPT16 N-terminal lobe domain;; Metallopeptidase family M24	FACT complex subunit SPT16 OS=Oryza sativa subsp. japonica OX=39947 GN=SPT16 PE=2 SV=2	K	Transcription	hypothetical protein VITISV_017318 [Vitis vinifera]
c99111.graph_c0	439	398	367	352	304	205	20.38	18.94	18.06	14.76	11.92	9.74	5.17e-05	-1.00742	down	--	--	--	--	--	--	Plant protein 1589 of unknown function (A_thal_3526)	--	S	Function unknown	uncharacterized protein LOC105634412 [Jatropha curcas]
c91483.graph_c1	285	279	247	218	207	152	13.1	12.61	11.74	8.2	8.3	9.14	1.68e-06	-1.01842	down	[G]	Carbohydrate transport and metabolism	Molecular Function: magnesium ion binding (GO:0000287);; Cellular Component: cytoplasm (GO:0005737);; Molecular Function: zinc ion binding (GO:0008270);; Biological Process: dephosphorylation (GO:0016311);; Biological Process: L-methionine salvage from S-adenosylmethionine (GO:0019284);; Biological Process: L-methionine salvage from methylthioadenosine (GO:0019509);; Molecular Function: 2,3-diket…	K16054|0|vvi:100247253|K16054 methylthioribulose 1-phosphate dehydratase / enolase-phosphatase E1 [EC:4.2.1.109 3.1.3.77] | (RefSeq) probable bifunctional methylthioribulose-1-phosphate dehydratase/enolase-phosphatase E1 2	[G]	Carbohydrate transport and metabolism	Class II Aldolase and Adducin N-terminal domain;; haloacid dehalogenase-like hydrolase;; Haloacid dehalogenase-like hydrolase	Probable bifunctional methylthioribulose-1-phosphate dehydratase/enolase-phosphatase E1 2 OS=Vitis vinifera OX=29760 GN=VIT_12s0028g03470 PE=2 SV=2	C	Energy production and conversion	unnamed protein product, partial [Vitis vinifera]
c96803.graph_c0	124	103	104	63	41	48	12.85	10.86	11.03	5.9	3.73	4.88	3.94e-08	-1.6171	down	--	--	--	K03691|2.28345e-118|sot:102584575|K03691 peptide-O-fucosyltransferase [EC:2.4.1.221] | (RefSeq) fut13; uncharacterized LOC102584575	--	--	--	O-fucosyltransferase 36 OS=Arabidopsis thaliana OX=3702 GN=OFUT36 PE=2 SV=1	S	Function unknown	PREDICTED: uncharacterized protein LOC102584575 [Solanum tuberosum]
c94294.graph_c0	824	571	807	130	65	67	24.52	17.38	26.08	4.06	1.75	1.9	7.64e-27	-3.49552	down	[E]	Amino acid transport and metabolism	Molecular Function: transporter activity (GO:0005215);; Biological Process: transport (GO:0006810);; Cellular Component: integral component of membrane (GO:0016021);;	K14638|1.3437e-116|jcu:105642212|K14638 solute carrier family 15 (peptide/histidine transporter), member 3/4 | (RefSeq) protein NRT1/ PTR FAMILY 5.8-like	[E]	Amino acid transport and metabolism	POT family;; POT family	Protein NRT1/ PTR FAMILY 5.8 OS=Arabidopsis thaliana OX=3702 GN=NPF5.8 PE=2 SV=1	E	Amino acid transport and metabolism	PREDICTED: protein NRT1/ PTR FAMILY 5.8 isoform X1 [Daucus carota subsp. sativus]
c103908.graph_c0	279	342	347	196	183	155	3.78	4.4	4.53	3.29	1.92	1.96	3.16e-12	-1.3805	down	--	--	--	--	--	--	--	--	--	--	hypothetical protein CDL12_21814 [Handroanthus impetiginosus]
c87901.graph_c0	105	117	99	52	84	55	3.8	4.4	3.75	1.66	2.6	1.91	1.91e-06	-1.27072	down	--	--	Cellular Component: Hrd1p ubiquitin ligase complex (GO:0000836);; Molecular Function: zinc ion binding (GO:0008270);; Cellular Component: integral component of membrane (GO:0016021);; Biological Process: protein ubiquitination (GO:0016567);; Biological Process: ubiquitin-dependent ERAD pathway (GO:0030433);; Molecular Function: ubiquitin protein ligase activity (GO:0061630);;	K10601|1.71748e-54|sind:105156511|K10601 E3 ubiquitin-protein ligase synoviolin [EC:2.3.2.27] | (RefSeq) ERAD-associated E3 ubiquitin-protein ligase HRD1B-like	[O]	Posttranslational modification, protein turnover, chaperones	Ring finger domain;; RING-H2 zinc finger domain;; Zinc finger, C3HC4 type (RING finger);; RING-type zinc-finger;; Zinc finger, C3HC4 type (RING finger);; Zinc finger, C3HC4 type (RING finger)	ERAD-associated E3 ubiquitin-protein ligase HRD1A OS=Arabidopsis thaliana OX=3702 GN=HRD1A PE=2 SV=1	O	Posttranslational modification, protein turnover, chaperones	ERAD-associated E3 ubiquitin-protein ligase HRD1B-like [Quercus suber]
c99246.graph_c0	195	230	192	99	90	52	3.39	4.56	3.47	2.11	1.72	0.78	8.48e-12	-1.85694	down	[J]	Translation, ribosomal structure and biogenesis	--	--	[R]	General function prediction only	3'-5' exonuclease	Werner Syndrome-like exonuclease OS=Arabidopsis thaliana OX=3702 GN=WEX PE=1 SV=1	S	Function unknown	unnamed protein product [Coffea canephora]
c64589.graph_c0	1102	1078	915	404	413	413	104.28	104.83	89.44	35.51	35.17	39.36	8.68e-35	-1.85542	down	[O]	Posttranslational modification, protein turnover, chaperones	Biological Process: sulfate assimilation (GO:0000103);; Biological Process: protein folding (GO:0006457);; Biological Process: glycerol ether metabolic process (GO:0006662);; Molecular Function: enzyme activator activity (GO:0008047);; Cellular Component: chloroplast stroma (GO:0009570);; Molecular Function: protein disulfide oxidoreductase activity (GO:0015035);; Molecular Function: oxidoreducta…	--	[O]	Posttranslational modification, protein turnover, chaperones	Thioredoxin;; AhpC/TSA family	Thioredoxin X, chloroplastic OS=Arabidopsis thaliana OX=3702 GN=ATHX PE=2 SV=2	O	Posttranslational modification, protein turnover, chaperones	thioredoxin X, chloroplastic [Prunus persica]
c100065.graph_c0	323	367	227	45	40	48	17.11	18.81	13.15	5.86	3.51	4.96	6.21e-35	-3.2487	down	[G]	Carbohydrate transport and metabolism	Molecular Function: transferase activity (GO:0016740);;	K13495|7.766e-161|sot:102598076|K13495 cis-zeatin O-glucosyltransferase [EC:2.4.1.215] | (RefSeq) zeatin O-xylosyltransferase-like	[GC]	--	UDP-glucoronosyl and UDP-glucosyl transferase	Zeatin O-glucosyltransferase OS=Phaseolus lunatus OX=3884 GN=ZOG1 PE=2 SV=1	S	Function unknown	zeatin O-glucosyltransferase-like [Olea europaea var. sylvestris]
c97711.graph_c0	551	770	591	257	265	406	30.49	37.78	33.48	15.5	11.12	19.19	3.01e-09	-1.53871	down	--	--	Molecular Function: DNA binding (GO:0003677);; Molecular Function: transcription factor activity, sequence-specific DNA binding (GO:0003700);; Cellular Component: nucleus (GO:0005634);; Biological Process: regulation of transcription, DNA-templated (GO:0006355);;	--	--	--	AP2 domain	Dehydration-responsive element-binding protein 2C OS=Arabidopsis thaliana OX=3702 GN=DREB2C PE=2 SV=2	K	Transcription	ethylene response factor 3 [Actinidia deliciosa]
c92344.graph_c0	493	347	495	282	328	349	33.8	22.95	34.58	20.53	22.69	27.12	2.35e-05	-1.00687	down	--	--	--	--	--	--	--	--	S	Function unknown	PREDICTED: uncharacterized protein LOC109235990 [Nicotiana attenuata]
c88909.graph_c0	163	142	124	35	31	61	5.75	5.03	4.33	1.01	0.87	1.91	2.66e-11	-2.21454	down	[E]	Amino acid transport and metabolism	Molecular Function: catalytic activity (GO:0003824);;	--	[R]	General function prediction only	Aminotransferase class-V	--	E	Amino acid transport and metabolism	PREDICTED: probable cysteine desulfurase [Nicotiana tabacum]
c84857.graph_c0	344	324	416	238	276	225	15.05	14.4	18.81	9.73	10.93	9.98	3.97e-08	-1.08663	down	--	--	Cellular Component: integral component of membrane (GO:0016021);;	--	[I]	Lipid transport and metabolism	GNS1/SUR4 family	Elongation of fatty acids protein 3-like OS=Arabidopsis thaliana OX=3702 GN=HOS3 PE=2 SV=1	I	Lipid transport and metabolism	PREDICTED: elongation of fatty acids protein 3-like [Ipomoea nil]
c97930.graph_c0	123	194	131	90	97	102	5.19	8.56	7.5	3.7	3.06	3.26	9.45e-06	-1.14213	down	--	--	--	--	[R]	General function prediction only	PPR repeat family;; PPR repeat;; PPR repeat;; Pentatricopeptide repeat domain;; Pentacotripeptide-repeat region of PRORP	Pentatricopeptide repeat-containing protein At1g10910, chloroplastic OS=Arabidopsis thaliana OX=3702 GN=At1g10910 PE=2 SV=1	S	Function unknown	PREDICTED: pentatricopeptide repeat-containing protein At1g10910, chloroplastic [Vitis vinifera]
c62411.graph_c0	41	18	236	3	11	4	5.03	2.28	29.34	0.35	1.23	0.5	0.000354926	-3.22731	down	--	--	Molecular Function: structural constituent of ribosome (GO:0003735);; Biological Process: translation (GO:0006412);; Cellular Component: cytosolic small ribosomal subunit (GO:0022627);;	K02951|8.54185e-44|ppp:PHYPADRAFT_109134|K02951 small subunit ribosomal protein S12e | (RefSeq) hypothetical protein	[J]	Translation, ribosomal structure and biogenesis	Ribosomal protein L7Ae/L30e/S12e/Gadd45 family	40S ribosomal protein S12 OS=Cyanophora paradoxa OX=2762 GN=RPS12 PE=2 SV=1	J	Translation, ribosomal structure and biogenesis	Ribosomal protein S12e [Macrophomina phaseolina MS6]
c103855.graph_c0	9021	12387	8319	4056	6270	2894	211.03	292.96	194.32	80.31	125.6	58.37	8.55e-10	-1.68369	down	[M]	Cell wall/membrane/envelope biogenesis	--	--	[T]	Signal transduction mechanisms	Armadillo/beta-catenin-like repeat;; U-box domain;; Protein kinase domain;; Protein tyrosine kinase;; EF hand;; EF-hand domain;; EF-hand domain pair;; EF hand;; EF-hand domain pair;; Lipopolysaccharide kinase (Kdo/WaaP) family	U-box domain-containing protein 4 OS=Arabidopsis thaliana OX=3702 GN=PUB4 PE=1 SV=3	S	Function unknown	unnamed protein product [Coffea canephora]
c96711.graph_c1	392	480	448	257	218	218	7.13	8.48	9.15	5.02	3.87	4.33	5.03e-15	-1.44867	down	--	--	Cellular Component: nucleus (GO:0005634);; Biological Process: regulation of transcription, DNA-templated (GO:0006355);; Molecular Function: sequence-specific DNA binding (GO:0043565);;	K09338|1.97093e-48|pop:POPTR_0005s12760g|K09338 homeobox-leucine zipper protein | (RefSeq) homeobox-leucine zipper family protein	[K]	Transcription	Homeobox domain;; Homeobox KN domain	Homeobox-leucine zipper protein ATHB-40 OS=Arabidopsis thaliana OX=3702 GN=ATHB-40 PE=2 SV=3	K	Transcription	homeobox-leucine zipper family protein [Populus trichocarpa]
c103635.graph_c0	388	451	304	154	266	307	11.8	12.36	9.43	3.83	5.88	8.35	8.71e-05	-1.16135	down	--	--	--	K13457|0|pmum:103336813|K13457 disease resistance protein RPM1 | (RefSeq) disease resistance protein RPM1-like	[T]	Signal transduction mechanisms	NB-ARC domain	Disease resistance protein RPM1 OS=Arabidopsis thaliana OX=3702 GN=RPM1 PE=1 SV=1	S	Function unknown	disease resistance protein RPM1-like [Hevea brasiliensis]
c100753.graph_c0	740	391	3158	209	66	112	11.64	6.58	49.91	3.22	0.91	1.92	0.000178266	-3.10249	down	[V]	Defense mechanisms	--	--	[Q]	Secondary metabolites biosynthesis, transport and catabolism	ABC transporter;; ABC-2 type transporter;; Plant PDR ABC transporter associated;; AAA domain, putative AbiEii toxin, Type IV TA system;; ABC-transporter extracellular N-terminal;; AAA domain;; P-loop containing region of AAA domain;; AAA domain;; ATPase family associated with various cellular activities (AAA);; ABC-2 type transporter	ABC transporter G family member 31 OS=Arabidopsis thaliana OX=3702 GN=ABCG31 PE=1 SV=1	V	Defense mechanisms	hypothetical protein AQUCO_04500059v1 [Aquilegia coerulea]
c102146.graph_c0	1299	1073	1427	466	415	400	24.19	20.58	26.74	9.09	7.36	8.98	6.95e-26	-2.0859	down	[P]	Inorganic ion transport and metabolism	Molecular Function: nucleotide binding (GO:0000166);; Molecular Function: copper-exporting ATPase activity (GO:0004008);; Molecular Function: copper ion binding (GO:0005507);; Cellular Component: integral component of plasma membrane (GO:0005887);; Cellular Component: intracellular membrane-bounded organelle (GO:0043231);; Biological Process: copper ion export (GO:0060003);;	K17686|0|vvi:100265637|K17686 Cu+-exporting ATPase [EC:3.6.3.54] | (RefSeq) probable copper-transporting ATPase HMA5	[P]	Inorganic ion transport and metabolism	E1-E2 ATPase;; haloacid dehalogenase-like hydrolase;; Heavy-metal-associated domain;; haloacid dehalogenase-like hydrolase	Copper-transporting ATPase HMA4 OS=Oryza sativa subsp. japonica OX=39947 GN=HMA4 PE=1 SV=1	P	Inorganic ion transport and metabolism	PREDICTED: probable copper-transporting ATPase HMA5 [Vitis vinifera]
c100893.graph_c0	13669	14999	12867	5049	2282	2555	1138.73	1269.15	1091.75	352.03	159.22	199.17	2.44e-15	-2.51787	down	--	--	--	--	--	--	--	--	--	--	PREDICTED: uncharacterized protein LOC102604346 [Solanum tuberosum]
c77143.graph_c0	21	37	26	1	7	7	1.04	1.86	1.33	0.05	0.31	0.35	2.87e-06	-2.72469	down	--	--	Molecular Function: hydrolase activity (GO:0016787);;	--	[O]	Posttranslational modification, protein turnover, chaperones	Xylanase inhibitor N-terminal;; Xylanase inhibitor C-terminal;; Eukaryotic aspartyl protease	Probable aspartic protease At2g35615 OS=Arabidopsis thaliana OX=3702 GN=At2g35615 PE=3 SV=1	O	Posttranslational modification, protein turnover, chaperones	PREDICTED: aspartic proteinase CDR1-like [Gossypium hirsutum]
c79450.graph_c0	4964	5944	4750	699	729	605	392.05	480.92	387.3	51.33	51.88	47.83	1.86e-134	-3.46167	down	--	--	Cellular Component: nucleus (GO:0005634);; Biological Process: regulation of transcription, DNA-templated (GO:0006355);; Biological Process: response to heat (GO:0009408);; Biological Process: response to water deprivation (GO:0009414);; Biological Process: response to ethylene (GO:0009723);; Biological Process: auxin-activated signaling pathway (GO:0009734);; Biological Process: post-embryonic d…	K14484|4.51508e-31|nnu:104612448|K14484 auxin-responsive protein IAA | (RefSeq) auxin-responsive protein IAA4-like	--	--	AUX/IAA family	Auxin-induced protein 22B OS=Vigna radiata var. radiata OX=3916 GN=AUX22B PE=2 SV=1	K	Transcription	hypothetical protein POPTR_010G078400v3 [Populus trichocarpa]
c100014.graph_c0	63	61	70	23	28	19	1.46	1.36	1.7	0.47	0.6	0.42	1.91e-09	-1.95683	down	[E]	Amino acid transport and metabolism	--	--	[O]	Posttranslational modification, protein turnover, chaperones	Prolyl oligopeptidase, N-terminal beta-propeller domain;; Prolyl oligopeptidase family	--	E	Amino acid transport and metabolism	PREDICTED: uncharacterized protein LOC100258143 isoform X5 [Vitis vinifera]
c49563.graph_c1	32	42	32	13	12	14	8.95	12.53	9.25	3.3	2.96	3.85	6.01e-06	-1.88235	down	--	--	--	--	--	--	Phosphate-induced protein 1 conserved region	Protein EXORDIUM-like 2 OS=Arabidopsis thaliana OX=3702 GN=EXL2 PE=2 SV=1	S	Function unknown	PREDICTED: protein EXORDIUM-like 2 [Cicer arietinum]
c100098.graph_c0	127	83	234	96	38	17	4.73	2.9	9.28	3.59	1.28	0.74	0.00103152	-1.90477	down	--	--	--	--	--	--	ACT domain;; ACT domain;; ACT domain;; ACT domain	ACT domain-containing protein ACR2 OS=Arabidopsis thaliana OX=3702 GN=ACR2 PE=4 SV=1	S	Function unknown	ACT domain-containing protein, partial [Cephalotus follicularis]
c95018.graph_c1	31	36	53	24	36	18	1.65	1.95	2.91	1.19	1.73	0.97	0.0094207	-1.1205	down	--	--	--	--	[R]	General function prediction only	Reverse transcriptase (RNA-dependent DNA polymerase)	Putative ribonuclease H protein At1g65750 OS=Arabidopsis thaliana OX=3702 GN=At1g65750 PE=3 SV=1	S	Function unknown	hypothetical protein VITISV_024658 [Vitis vinifera]
c98410.graph_c0	1017	968	952	700	592	620	34.33	32.77	32.36	22.71	19.58	22.48	8.76e-12	-1.14476	down	--	--	--	--	[O]	Posttranslational modification, protein turnover, chaperones	Ring finger domain;; RING-H2 zinc finger domain;; Zinc finger, C3HC4 type (RING finger);; Zinc finger, C3HC4 type (RING finger)	E3 ubiquitin-protein ligase MBR2 OS=Arabidopsis thaliana OX=3702 GN=MBR2 PE=1 SV=1	O	Posttranslational modification, protein turnover, chaperones	PREDICTED: E3 ubiquitin-protein ligase RLIM [Vitis vinifera]
c101358.graph_c1	163	216	142	67	103	64	9.08	7.68	5.04	2.71	4.57	2.21	5.01e-10	-1.66445	down	--	--	Molecular Function: ATP binding (GO:0005524);; Cellular Component: integral component of membrane (GO:0016021);; Molecular Function: ATPase activity (GO:0016887);;	--	[Q]	Secondary metabolites biosynthesis, transport and catabolism	--	ABC transporter G family member 26 OS=Arabidopsis thaliana OX=3702 GN=ABCG26 PE=3 SV=2	V	Defense mechanisms	ABC transporter G family member 26 [Morus notabilis]
c83867.graph_c0	64	86	137	5	10	6	4.72	6.43	10.68	0.48	0.8	0.59	2.49e-18	-4.04508	down	--	--	Cellular Component: Golgi membrane (GO:0000139);; Molecular Function: magnesium ion binding (GO:0000287);; Molecular Function: phospholipid-translocating ATPase activity (GO:0004012);; Molecular Function: ATP binding (GO:0005524);; Cellular Component: trans-Golgi network (GO:0005802);; Cellular Component: plasma membrane (GO:0005886);; Cellular Component: integral component of membrane (GO:001602…	K01530|3.66532e-37|egr:104433321|K01530 phospholipid-translocating ATPase [EC:3.6.3.1] | (RefSeq) putative phospholipid-transporting ATPase 9	[R]	General function prediction only	Phospholipid-translocating ATPase N-terminal	Phospholipid-transporting ATPase 10 OS=Arabidopsis thaliana OX=3702 GN=ALA10 PE=3 SV=1	U	Intracellular trafficking, secretion, and vesicular transport	putative phospholipid-transporting ATPase 9 [Carica papaya]
c81567.graph_c0	162	193	178	25	19	23	11.1	13.51	12.67	1.6	1.17	1.59	3.33e-37	-3.45123	down	--	--	Molecular Function: DNA binding (GO:0003677);; Molecular Function: transcription factor activity, sequence-specific DNA binding (GO:0003700);; Cellular Component: nucleus (GO:0005634);; Biological Process: regulation of transcription, DNA-templated (GO:0006355);; Molecular Function: protein dimerization activity (GO:0046983);;	--	[K]	Transcription	SRF-type transcription factor (DNA-binding and dimerisation domain);; K-box region	MADS-box protein 04g005320 OS=Solanum lycopersicum OX=4081 GN=Solyc04g005320 PE=3 SV=1	K	Transcription	MADS-box domain protein [Camellia sinensis]
c90711.graph_c0	720	785	804	625	431	288	18.33	20.13	20.54	14.49	10.49	6.92	1.29e-05	-1.28596	down	[R]	General function prediction only	Molecular Function: catalytic activity (GO:0003824);;	--	[R]	General function prediction only	Protein of unknown function, DUF255;; Protein of unknown function, DUF255;; Thioredoxin-like	--	O	Posttranslational modification, protein turnover, chaperones	PREDICTED: spermatogenesis-associated protein 20 isoform X1 [Vitis vinifera]
c89849.graph_c1	27	31	24	12	22	10	3.22	2.79	3.38	1.5	3.02	1.22	0.00350142	-1.36565	down	--	--	Biological Process: cellular protein metabolic process (GO:0044267);;	K04554|2.77037e-16|spen:107015160|K04554 ubiquitin-conjugating enzyme E2 J2 [EC:2.3.2.23] | (RefSeq) ubiquitin-conjugating enzyme E2 34	[O]	Posttranslational modification, protein turnover, chaperones	--	Ubiquitin-conjugating enzyme E2 34 OS=Arabidopsis thaliana OX=3702 GN=UBC34 PE=2 SV=1	O	Posttranslational modification, protein turnover, chaperones	ubiquitin conjugating enzyme J2 [Camellia oleifera]
c95848.graph_c0	1531	1625	1738	1352	918	1050	42.16	44.89	49.75	34.27	22.63	28.58	1.14e-06	-1.07526	down	--	--	--	--	--	--	Myb/SANT-like DNA-binding domain	--	S	Function unknown	uncharacterized protein LOC18041979 [Citrus clementina]
c102867.graph_c0	12229	9403	10852	6616	4329	3170	291.46	226.21	267.02	144.4	90.24	74	8.14e-09	-1.69919	down	[K]	Transcription	--	--	[R]	General function prediction only	Leucine rich repeat;; Leucine Rich repeats (2 copies);; Leucine Rich Repeat;; Thioredoxin;; Thioredoxin-like domain;; Thioredoxin	Plant intracellular Ras-group-related LRR protein 4 OS=Arabidopsis thaliana OX=3702 GN=PIRL4 PE=1 SV=1	S	Function unknown	plant intracellular Ras-group-related LRR protein 4 [Jatropha curcas]
c93854.graph_c0	2292	2346	2587	1755	1539	1211	115.4	122.34	138.05	87.72	72.84	64.93	4.23e-10	-1.20847	down	[M]	Cell wall/membrane/envelope biogenesis	Biological Process: sucrose metabolic process (GO:0005985);; Molecular Function: sucrose synthase activity (GO:0016157);;	K00695|3.91524e-147|pda:103711450|K00695 sucrose synthase [EC:2.4.1.13] | (RefSeq) sucrose synthase 4-like	[M]	Cell wall/membrane/envelope biogenesis	Glycosyl transferases group 1;; Glycosyl transferases group 1;; Glycosyl transferases group 1;; Sucrose synthase	Sucrose synthase 2 OS=Pisum sativum OX=3888 GN=SUS2 PE=2 SV=1	M	Cell wall/membrane/envelope biogenesis	sucrose synthase [Actinidia deliciosa]
c88867.graph_c0	152	100	232	101	56	102	11.11	7.45	17.52	6.83	3.7	7.52	0.00093809	-1.37183	down	--	--	--	--	--	--	Domain of unknown function (DUF4228)	Uncharacterized protein At1g66480 OS=Arabidopsis thaliana OX=3702 GN=At1g66480 PE=2 SV=1	S	Function unknown	PREDICTED: uncharacterized protein At1g66480 [Vitis vinifera]
c70655.graph_c1	17	26	27	7	5	3	22.34	38.35	37.55	7.87	5.64	3.97	9.34e-06	-2.50518	down	--	--	Cellular Component: extracellular region (GO:0005576);; Cellular Component: cell wall (GO:0005618);; Biological Process: plant-type cell wall organization (GO:0009664);; Cellular Component: membrane (GO:0016020);;	--	--	--	Lytic transglycolase	Expansin-A1 OS=Arabidopsis thaliana OX=3702 GN=EXPA1 PE=2 SV=1	G	Carbohydrate transport and metabolism	PREDICTED: expansin-A1 [Populus euphratica]
c75185.graph_c0	16	337	116	1	6	5	4.47	73.5	34.48	0.12	0.69	0.64	1.94e-05	-3.87385	down	[J]	Translation, ribosomal structure and biogenesis	Molecular Function: structural constituent of ribosome (GO:0003735);; Biological Process: translation (GO:0006412);; Cellular Component: cytosolic small ribosomal subunit (GO:0022627);;	K02973|6.48746e-73|thj:104799358|K02973 small subunit ribosomal protein S23e | (RefSeq) 40S ribosomal protein S23	[J]	Translation, ribosomal structure and biogenesis	Ribosomal protein S12/S23	40S ribosomal protein S23 OS=Fragaria ananassa OX=3747 GN=RPS23 PE=2 SV=1	J	Translation, ribosomal structure and biogenesis	hypothetical protein COCMIDRAFT_27834 [Bipolaris oryzae ATCC 44560]
c102659.graph_c0	1032	1264	968	561	573	415	16.26	22.58	17.7	9.6	9.66	7.68	4.45e-18	-1.59743	down	--	--	--	--	--	--	LysM domain;; N-terminal C2 in EEIG1 and EHBP1 proteins	Protein PLASTID MOVEMENT IMPAIRED 1-RELATED 1 OS=Arabidopsis thaliana OX=3702 GN=PMIR1 PE=2 SV=1	S	Function unknown	hypothetical protein VITISV_009913 [Vitis vinifera]
c103292.graph_c0	2767	2627	2595	1610	1924	986	62.28	57.97	62.83	34.1	43.21	22.37	2.19e-08	-1.35108	down	--	--	Biological Process: obsolete protein import into nucleus, docking (GO:0000059);; Biological Process: nuclear pore organization (GO:0006999);; Molecular Function: structural constituent of nuclear pore (GO:0017056);; Cellular Component: nuclear pore inner ring (GO:0044611);;	--	--	--	tify domain	Protein TIFY 8 OS=Arabidopsis thaliana OX=3702 GN=TIFY8 PE=1 SV=1	S	Function unknown	uncharacterized protein LOC110622744 [Manihot esculenta]
c100092.graph_c0	2295	2676	2024	1027	1003	598	141.08	167.47	127.14	58.67	54.95	36.39	2.02e-16	-1.9223	down	--	--	Cellular Component: membrane (GO:0016020);;	--	[I]	Lipid transport and metabolism	--	--	S	Function unknown	PREDICTED: uncharacterized protein LOC100252671 [Vitis vinifera]
c75358.graph_c0	123	135	146	85	30	57	25.61	29.75	31.49	16.22	5.54	11.75	1.83e-05	-1.67869	down	--	--	Biological Process: response to auxin (GO:0009733);;	K14488|1.17987e-40|tcc:TCM_015490|K14488 SAUR family protein | (RefSeq) SAUR family protein	--	--	Auxin responsive protein	Auxin-responsive protein SAUR32 OS=Arabidopsis thaliana OX=3702 GN=SAUR32 PE=2 SV=1	S	Function unknown	SAUR family protein [Theobroma cacao]
c85850.graph_c0	122	183	66	71	54	46	5.63	8.94	3.15	3.14	2.34	2.25	7.79e-05	-1.57015	down	--	--	--	--	--	--	--	--	S	Function unknown	PREDICTED: uncharacterized protein LOC100262755 [Vitis vinifera]
c90972.graph_c1	38	47	54	17	29	18	2.53	2.98	3.77	1.16	1.67	2.96	2.9e-05	-1.60224	down	--	--	Biological Process: cytoplasmic translation (GO:0002181);; Molecular Function: structural constituent of ribosome (GO:0003735);; Cellular Component: mitochondrion (GO:0005739);; Cellular Component: chloroplast (GO:0009507);; Molecular Function: transferase activity (GO:0016740);; Molecular Function: rRNA binding (GO:0019843);; Cellular Component: cytosolic large ribosomal subunit (GO:0022625);;	--	[J]	Translation, ribosomal structure and biogenesis	--	60S ribosomal protein L2, mitochondrial OS=Arabidopsis thaliana OX=3702 GN=RPL2 PE=3 SV=1	J	Translation, ribosomal structure and biogenesis	60S ribosomal protein L2, mitochondrial [Capsicum chinense]
c15661.graph_c0	35	36	29	14	31	16	2.46	2.59	2.11	0.92	1.97	1.14	0.00616398	-1.20348	down	--	--	Molecular Function: binding (GO:0005488);; Cellular Component: mitochondrion (GO:0005739);; Molecular Function: transferase activity (GO:0016740);; Molecular Function: hydrolase activity (GO:0016787);; Biological Process: protein metabolic process (GO:0019538);; Biological Process: cellular macromolecule metabolic process (GO:0044260);; Biological Process: nucleic acid metabolic process (GO:00903…	--	[R]	General function prediction only	gag-polypeptide of LTR copia-type	Retrovirus-related Pol polyprotein from transposon TNT 1-94 OS=Nicotiana tabacum OX=4097 PE=2 SV=1	L	Replication, recombination and repair	putative retrotransposon Ty1-copia subclass protein [Trifolium pratense]
c94070.graph_c0	215	221	169	119	119	112	13.71	14.6	11.33	7.19	6.8	7.16	3.28e-10	-1.30973	down	--	--	Cellular Component: integral component of membrane (GO:0016021);;	--	--	--	--	--	S	Function unknown	PREDICTED: uncharacterized protein LOC109010935 [Juglans regia]
c70387.graph_c1	71	54	45	18	13	31	20.19	16.18	13.06	4.84	3.22	8.57	1.5e-05	-1.88041	down	--	--	Cellular Component: vacuole (GO:0005773);; Cellular Component: endoplasmic reticulum membrane (GO:0005789);; Cellular Component: Golgi apparatus (GO:0005794);; Biological Process: transport (GO:0006810);; Cellular Component: integral component of membrane (GO:0016021);;	K20347|2.2607e-15|nnu:104613229|K20347 p24 family protein beta-1 | (RefSeq) transmembrane emp24 domain-containing protein p24beta3	[U]	Intracellular trafficking, secretion, and vesicular transport	emp24/gp25L/p24 family/GOLD	Transmembrane emp24 domain-containing protein p24beta3 OS=Arabidopsis thaliana OX=3702 GN=At3g22845 PE=2 SV=1	U	Intracellular trafficking, secretion, and vesicular transport	Transmembrane emp24 domain-containing protein p24beta3 [Dichanthelium oligosanthes]
c85523.graph_c0	50	44	54	2	21	34	3.63	3.27	4.11	0.14	1.42	2.6	0.00871865	-1.70217	down	--	--	Cellular Component: plastid chromosome (GO:0009508);; Biological Process: response to abscisic acid (GO:0009737);; Biological Process: photosynthetic electron transport in photosystem I (GO:0009773);; Cellular Component: chloroplast envelope (GO:0009941);; Cellular Component: integral component of membrane (GO:0016021);; Cellular Component: chloroplast photosystem I (GO:0030093);;	--	--	--	CAAD domains of cyanobacterial aminoacyl-tRNA synthetase	Protein CURVATURE THYLAKOID 1B, chloroplastic OS=Arabidopsis thaliana OX=3702 GN=CURT1B PE=1 SV=2	S	Function unknown	protein CURVATURE THYLAKOID 1B, chloroplastic-like [Durio zibethinus]
c83048.graph_c1	1405	1247	1556	765	836	821	255.38	241.81	299.75	126.85	135.36	146.87	3.6e-15	-1.32861	down	--	--	Cellular Component: integral component of membrane (GO:0016021);;	--	[V]	Defense mechanisms	--	Bax inhibitor 1 OS=Arabidopsis thaliana OX=3702 GN=BI-1 PE=1 SV=1	S	Function unknown	bax inhibitor 1-like isoform X2 [Manihot esculenta]
c101828.graph_c2	1450	1980	1330	650	1206	966	43.62	60.2	41.17	18.08	32.92	29.47	3.87e-07	-1.27502	down	--	;;	Molecular Function: nucleotide binding (GO:0000166);; Molecular Function: protein kinase activity (GO:0004672);; Cellular Component: membrane (GO:0016020);;	--	[T]	Signal transduction mechanisms	Protein kinase domain;; Protein tyrosine kinase	Receptor-like serine/threonine-protein kinase At2g45590 OS=Arabidopsis thaliana OX=3702 GN=At2g45590 PE=2 SV=1	T	Signal transduction mechanisms	PREDICTED: receptor-like serine/threonine-protein kinase At4g25390 [Solanum lycopersicum]
c91344.graph_c0	5551	1157	10172	14	100	14	318.63	67.67	603.1	0.75	5.19	0.81	2.46e-09	-5.19991	down	--	--	Cellular Component: cell wall (GO:0005618);; Cellular Component: vacuole (GO:0005773);; Biological Process: carbohydrate metabolic process (GO:0005975);; Molecular Function: cellulase activity (GO:0008810);; Molecular Function: polysaccharide binding (GO:0030247);; Cellular Component: anchored component of plasma membrane (GO:0046658);;	--	--	--	Glycosyl hydrolases family 17	Glucan endo-1,3-beta-glucosidase, acidic isoform PR-Q&apos; OS=Nicotiana tabacum OX=4097 PE=1 SV=1	G	Carbohydrate transport and metabolism	beta-1,3-glucanase [Sarracenia purpurea subsp. venosa]
c58654.graph_c0	33	22	36	5	7	12	6.29	4.4	7.09	0.87	1.19	2.27	1.21e-05	-2.27772	down	[E]	Amino acid transport and metabolism	Cellular Component: integral component of plasma membrane (GO:0005887);; Molecular Function: L-amino acid transmembrane transporter activity (GO:0015179);; Molecular Function: antiporter activity (GO:0015297);; Biological Process: L-alpha-amino acid transmembrane transport (GO:1902475);;	--	[E]	Amino acid transport and metabolism	Amino acid permease;; Amino acid permease	Amino-acid permease BAT1 OS=Arabidopsis thaliana OX=3702 GN=BAT1 PE=2 SV=2	E	Amino acid transport and metabolism	unnamed protein product, partial [Vitis vinifera]
c103167.graph_c0	270	288	220	151	209	159	4.28	4.63	3.63	2.53	3.05	2.59	5.26e-08	-1.1138	down	--	--	--	K10601|1.20239e-10|pmum:103333507|K10601 E3 ubiquitin-protein ligase synoviolin [EC:2.3.2.27] | (RefSeq) ERAD-associated E3 ubiquitin-protein ligase HRD1B-like	--	--	--	--	--	--	ERAD-associated E3 ubiquitin-protein ligase HRD1B-like [Quercus suber]
c96150.graph_c0	214	231	231	152	153	159	24.53	29.16	24.9	15.44	17.31	20.64	7.07e-09	-1.06966	down	--	--	--	--	[R]	General function prediction only	--	--	S	Function unknown	PREDICTED: uncharacterized protein LOC102601084 [Solanum tuberosum]
c82945.graph_c1	71	102	89	56	46	62	13.1	20.24	16.91	9.61	7.52	11.39	7.74e-05	-1.17645	down	--	--	Biological Process: autophagy (GO:0006914);; Biological Process: cellular response to nitrogen starvation (GO:0006995);;	K08341|2.091e-33|sot:102602207|K08341 GABA(A) receptor-associated protein | (RefSeq) autophagy-related protein 8f	[Z]	Cytoskeleton	Autophagy protein Atg8 ubiquitin like;; Ubiquitin-like autophagy protein Apg12	Autophagy-related protein 8g OS=Arabidopsis thaliana OX=3702 GN=ATG8G PE=2 SV=1	U	Intracellular trafficking, secretion, and vesicular transport	autophagy-related protein 8f-like, partial [Trifolium pratense]
c83773.graph_c0	217	153	473	10	37	51	10.27	7.41	23.18	0.48	1.59	2.45	2.15e-10	-3.36295	down	--	--	--	--	[L]	Replication, recombination and repair	--	--	S	Function unknown	uncharacterized protein LOC18048699 [Citrus clementina]
c78478.graph_c0	420	624	382	135	234	220	64.79	100	61	19.39	32.79	34.48	7.56e-11	-1.77493	down	--	--	--	--	--	--	--	--	S	Function unknown	PREDICTED: uncharacterized protein LOC109236186 [Nicotiana attenuata]
c61999.graph_c0	112	127	96	62	67	59	24.62	29.48	21.95	12.47	13.18	13.05	3e-08	-1.34835	down	--	--	--	K09490|2.38382e-07|crb:CARUB_v100065120m|K09490 heat shock 70kDa protein 5 | (RefSeq) hypothetical protein	[O]	Posttranslational modification, protein turnover, chaperones	--	Luminal-binding protein 5 OS=Nicotiana tabacum OX=4097 GN=BIP5 PE=2 SV=1	O	Posttranslational modification, protein turnover, chaperones	hypothetical protein CARUB_v100065120mg, partial [Capsella rubella]
c101998.graph_c0	364	363	419	181	140	88	8.45	8.78	9.04	4.66	3.22	2.4	2e-12	-1.98266	down	[L]	Replication, recombination and repair	Molecular Function: damaged DNA binding (GO:0003684);; Molecular Function: DNA-directed DNA polymerase activity (GO:0003887);; Cellular Component: nucleus (GO:0005634);; Biological Process: response to UV-B (GO:0010224);; Biological Process: error-prone translesion synthesis (GO:0042276);;	K03515|0|vvi:100247553|K03515 DNA repair protein REV1 [EC:2.7.7.-] | (RefSeq) DNA repair protein REV1	[L]	Replication, recombination and repair	impB/mucB/samB family;; impB/mucB/samB family C-terminal domain;; IMS family HHH motif	DNA repair protein REV1 OS=Arabidopsis thaliana OX=3702 GN=REV1 PE=2 SV=1	L	Replication, recombination and repair	unnamed protein product, partial [Vitis vinifera]
c97865.graph_c0	11162	13426	10759	4960	2974	2914	450.41	543.76	447.31	194.73	118.19	126.36	2.58e-17	-2.18724	down	[I]	Lipid transport and metabolism	Biological Process: fatty acid biosynthetic process (GO:0006633);; Molecular Function: thiolester hydrolase activity (GO:0016790);;	K10781|1.46275e-112|sly:101245130|K10781 fatty acyl-ACP thioesterase B [EC:3.1.2.14 3.1.2.21] | (RefSeq) palmitoyl-acyl carrier protein thioesterase, chloroplastic	--	--	Acyl-ATP thioesterase;; Acyl-ACP thioesterase;; Acyl-ACP thioesterase	Palmitoyl-acyl carrier protein thioesterase, chloroplastic OS=Gossypium hirsutum OX=3635 GN=FATB1 PE=1 SV=1	I	Lipid transport and metabolism	acyl acyl-carrier-protein thioesterase type B, partial [Camellia oleifera]
c82379.graph_c1	636	555	837	479	550	402	21.15	18.45	28.61	15.78	15.99	13.16	9.85e-06	-1.03776	down	--	--	Cellular Component: integral component of membrane (GO:0016021);;	K20858|1.53966e-62|pper:PRUPE_ppa006923mg|K20858 calcium uniporter protein, mitochondrial | (RefSeq) hypothetical protein	[R]	General function prediction only	Mitochondrial calcium uniporter	Calcium uniporter protein 1, mitochondrial OS=Arabidopsis thaliana OX=3702 GN=At4g36820 PE=2 SV=1	S	Function unknown	PREDICTED: calcium uniporter protein 2, mitochondrial-like [Nicotiana tabacum]
c103812.graph_c0	2704	3005	2723	2062	1873	1624	40.17	45.93	42.03	28.77	25.1	24.56	1.61e-13	-1.12932	down	--	--	--	K12616|0|sind:105175012|K12616 enhancer of mRNA-decapping protein 4 | (RefSeq) enhancer of mRNA-decapping protein 4-like	[R]	General function prediction only	WD40 region of Ge1, enhancer of mRNA-decapping protein;; WD domain, G-beta repeat	Enhancer of mRNA-decapping protein 4 OS=Arabidopsis thaliana OX=3702 GN=VCS PE=1 SV=1	S	Function unknown	enhancer of mRNA-decapping protein 4 [Sesamum indicum]
c91706.graph_c0	1600	1436	1695	736	873	873	50.98	46.35	56.16	21.98	24.67	27.51	8.15e-19	-1.46185	down	--	--	--	--	--	--	--	--	S	Function unknown	uncharacterized protein At3g27210-like isoform X2 [Prunus avium]
c78518.graph_c0	6310	5999	7428	2023	789	394	189.95	182.99	231.03	58.26	23.79	14.76	3.01e-05	-2.75021	down	[QV]	Secondary metabolites biosynthesis, transport and catabolism ;; Defense mechanisms	Molecular Function: iron ion binding (GO:0005506);; Cellular Component: integral component of membrane (GO:0016021);; Molecular Function: oxidoreductase activity, acting on paired donors, with incorporation or reduction of molecular oxygen, NAD(P)H as one donor, and incorporation of one atom of oxygen (GO:0016709);; Molecular Function: heme binding (GO:0020037);; Biological Process: secondary met…	--	[Q]	Secondary metabolites biosynthesis, transport and catabolism	Cytochrome P450	Cytochrome P450 71A8 OS=Mentha piperita OX=34256 GN=CYP71A8 PE=3 SV=1	Q	Secondary metabolites biosynthesis, transport and catabolism	PREDICTED: cytochrome P450 71A25 [Vitis vinifera]
c103800.graph_c0	106	120	69	51	65	42	1.91	1.74	1.11	1.26	0.9	0.87	7.47e-06	-1.40341	down	--	--	--	K04077|9.55393e-12|nnu:104592091|K04077 chaperonin GroEL | (RefSeq) ruBisCO large subunit-binding protein subunit beta, chloroplastic	[O]	Posttranslational modification, protein turnover, chaperones	--	RuBisCO large subunit-binding protein subunit beta, chloroplastic OS=Brassica napus OX=3708 PE=2 SV=1	O	Posttranslational modification, protein turnover, chaperones	PREDICTED: ruBisCO large subunit-binding protein subunit beta, chloroplastic [Nelumbo nucifera]
c87032.graph_c1	863	782	1305	800	558	567	38.55	35.4	60.28	31.54	23.02	27.92	0.000120047	-1.12813	down	--	--	Molecular Function: structural constituent of ribosome (GO:0003735);; Cellular Component: mitochondrial inner membrane (GO:0005743);; Biological Process: translation (GO:0006412);; Molecular Function: coenzyme A transmembrane transporter activity (GO:0015228);; Cellular Component: integral component of membrane (GO:0016021);; Biological Process: coenzyme A transmembrane transport (GO:0035349);;	K15084|2.2093e-152|pper:PRUPE_ppa008437mg|K15084 solute carrier family 25 (mitochondrial carrier protein), member 16 | (RefSeq) hypothetical protein	[C]	Energy production and conversion	Mitochondrial carrier protein;; Mitochondrial carrier protein	Mitochondrial carrier protein CoAc2 OS=Arabidopsis thaliana OX=3702 GN=COAC2 PE=2 SV=1	S	Function unknown	hypothetical protein CRG98_017417 [Punica granatum]
c100164.graph_c0	40928	44485	36326	10108	6208	6139	819.73	908.46	750.28	196.39	114.85	125.22	3.39e-32	-2.91348	down	[HR]	Coenzyme transport and metabolism ;; General function prediction only	Cellular Component: endoplasmic reticulum membrane (GO:0005789);; Cellular Component: Golgi apparatus (GO:0005794);; Cellular Component: cis-Golgi network (GO:0005801);; Biological Process: protein retention in ER lumen (GO:0006621);; Biological Process: protein transport (GO:0015031);; Cellular Component: integral component of membrane (GO:0016021);; Molecular Function: ER retention sequence bin…	K10949|2.7005e-121|spen:107009420|K10949 ER lumen protein retaining receptor | (RefSeq) ER lumen protein-retaining receptor A-like	[U]	Intracellular trafficking, secretion, and vesicular transport	ER lumen protein retaining receptor;; alpha/beta hydrolase fold;; Alpha/beta hydrolase family;; Serine aminopeptidase, S33;; Chlorophyllase enzyme;; Chlorophyllase	ER lumen protein-retaining receptor A OS=Arabidopsis thaliana OX=3702 GN=ERD2A PE=2 SV=1	U	Intracellular trafficking, secretion, and vesicular transport	PREDICTED: ER lumen protein-retaining receptor A isoform X1 [Solanum lycopersicum]
c91437.graph_c1	66	113	59	26	20	23	1.42	2.26	1.24	0.67	0.37	0.48	2.4e-09	-2.22084	down	[X]	Mobilome: prophages, transposons	Cellular Component: membrane (GO:0016020);; Biological Process: primary metabolic process (GO:0044238);; Biological Process: cellular macromolecule metabolic process (GO:0044260);; Molecular Function: metal ion binding (GO:0046872);; Molecular Function: organic cyclic compound binding (GO:0097159);; Molecular Function: heterocyclic compound binding (GO:1901363);;	--	[R]	General function prediction only	Reverse transcriptase (RNA-dependent DNA polymerase);; Integrase core domain;; gag-polypeptide of LTR copia-type;; GAG-pre-integrase domain;; gag-polypeptide of LTR copia-type;; Zinc knuckle	Retrovirus-related Pol polyprotein from transposon TNT 1-94 OS=Nicotiana tabacum OX=4097 PE=2 SV=1	S	Function unknown	PREDICTED: retrovirus-related Pol polyprotein from transposon TNT 1-94 isoform X1 [Daucus carota subsp. sativus]
c96225.graph_c1	39	52	33	1	19	8	6.1	11.95	6.74	0.04	0.71	0.87	7.14e-05	-2.42355	down	--	--	--	--	[R]	General function prediction only	--	--	L	Replication, recombination and repair	hypothetical protein VITISV_012360 [Vitis vinifera]
c103307.graph_c1	762	753	756	566	420	341	25.61	24.74	22.62	12.83	11.33	9.85	3.03e-08	-1.29135	down	[S]	Function unknown	Molecular Function: phosphatidylinositol phosphate kinase activity (GO:0016307);; Biological Process: phosphatidylinositol phosphorylation (GO:0046854);;	K00889|0|tcc:TCM_035031|K00889 1-phosphatidylinositol-4-phosphate 5-kinase [EC:2.7.1.68] | (RefSeq) Phosphatidylinositol-4-phosphate 5-kinase 1	[T]	Signal transduction mechanisms	Phosphatidylinositol-4-phosphate 5-Kinase;; MORN repeat	Phosphatidylinositol 4-phosphate 5-kinase 1 OS=Arabidopsis thaliana OX=3702 GN=PIP5K1 PE=1 SV=1	T	Signal transduction mechanisms	phosphatidylinositol 4-phosphate 5-kinase 1 [Carica papaya]
c94422.graph_c0	2378	2677	2398	646	480	284	75.41	86.12	82.25	21.63	13.7	9.48	2.91e-24	-2.87205	down	--	--	Molecular Function: hydrolase activity (GO:0016787);;	K19882|3.7726e-133|cit:102615369|K19882 O-palmitoleoyl-L-serine hydrolase [EC:3.1.1.98] | (RefSeq) pectin acetylesterase 9	[M]	Cell wall/membrane/envelope biogenesis	Pectinacetylesterase;; Pectinacetylesterase;; Pectinacetylesterase;; Pectinacetylesterase	Pectin acetylesterase 9 OS=Arabidopsis thaliana OX=3702 GN=PAE9 PE=2 SV=1	S	Function unknown	PREDICTED: pectin acetylesterase 9 isoform X1 [Daucus carota subsp. sativus]
c82801.graph_c0	5387	6332	4283	1016	742	794	595.21	721.38	488.83	104.06	73.74	88.3	8.73e-48	-3.13159	down	[V]	Defense mechanisms	Molecular Function: hydrolase activity (GO:0016787);;	K16904|1.5594e-62|jcu:105644303|K16904 dCTP diphosphatase [EC:3.6.1.12] | (RefSeq) dCTP pyrophosphatase 1-like	--	--	MazG-like family;; MazG nucleotide pyrophosphohydrolase domain	--	S	Function unknown	dCTP pyrophosphatase 1 [Jatropha curcas]
c75526.graph_c0	19	27	20	2	6	4	3.27	4.65	3.41	0.3	0.88	0.66	3.87e-06	-2.70005	down	--	--	Cellular Component: exocyst (GO:0000145);; Biological Process: exocytosis (GO:0006887);;	K07195|1.68664e-54|sind:105161433|K07195 exocyst complex component 7 | (RefSeq) exocyst complex component EXO70A1-like	[U]	Intracellular trafficking, secretion, and vesicular transport	Exo70 exocyst complex subunit	Exocyst complex component EXO70H1 OS=Arabidopsis thaliana OX=3702 GN=EXO70H1 PE=1 SV=1	S	Function unknown	exocyst complex component EXO70A1-like [Sesamum indicum]
c68513.graph_c0	42	30	44	0	4	2	1.18	0.85	1.28	0	0.1	0.06	5.23e-12	-4.22409	down	--	--	--	--	--	--	--	--	S	Function unknown	putative extracellular serine-threonine rich protein [Alternaria alternata]
c87589.graph_c0	952	1493	970	765	850	544	37.48	59.65	39.44	28.15	30.32	21.72	1.16e-06	-1.17909	down	[R]	General function prediction only	--	--	[R]	General function prediction only	WD domain, G-beta repeat;; PQQ-like domain	Protein JINGUBANG OS=Arabidopsis thaliana OX=3702 GN=JGB PE=1 SV=1	S	Function unknown	hypothetical protein VITISV_004097 [Vitis vinifera]
c96611.graph_c0	413	354	447	252	387	141	14.72	12.87	16.13	8.24	11.64	5.01	0.000582749	-1.16659	down	[I]	Lipid transport and metabolism	Cellular Component: integral component of membrane (GO:0016021);; Molecular Function: hydrolase activity (GO:0016787);;	--	--	--	--	--	S	Function unknown	hypothetical protein CISIN_1g012291mg [Citrus sinensis]
c95325.graph_c0	954	680	1460	400	415	497	79.27	56.32	118.54	52.36	51.35	61.32	2.77e-08	-1.73632	down	--	--	--	K09422|5.83066e-64|spen:107028164|K09422 myb proto-oncogene protein, plant | (RefSeq) transcription factor MYB108-like	[K]	Transcription	Myb-like DNA-binding domain	Transcription factor MYB2 OS=Oryza sativa subsp. japonica OX=39947 GN=MYB2 PE=2 SV=1	K	Transcription	PREDICTED: transcription factor MYB108-like [Populus euphratica]
c98058.graph_c0	426	466	404	103	78	81	16.82	18.98	17.05	4.57	2.9	4.07	1.24e-43	-2.80558	down	[E]	Amino acid transport and metabolism	Biological Process: cellular amino acid metabolic process (GO:0006520);; Molecular Function: oxidoreductase activity, acting on the CH-NH2 group of donors, NAD or NADP as acceptor (GO:0016639);; Biological Process: oxidation-reduction process (GO:0055114);;	K00261|0|pper:PRUPE_ppa006457mg|K00261 glutamate dehydrogenase (NAD(P)+) [EC:1.4.1.3] | (RefSeq) hypothetical protein	[E]	Amino acid transport and metabolism	Glutamate/Leucine/Phenylalanine/Valine dehydrogenase;; Glu/Leu/Phe/Val dehydrogenase, dimerisation domain;; Glu/Leu/Phe/Val dehydrogenase, dimerisation domain	Glutamate dehydrogenase B OS=Nicotiana plumbaginifolia OX=4092 GN=GDHB PE=2 SV=1	E	Amino acid transport and metabolism	Glutamate dehydrogenase [Capsicum chinense]
c88914.graph_c0	404	425	427	306	288	293	16.16	17.26	17.66	11.45	10.44	11.89	1.81e-10	-1.03053	down	[G]	Carbohydrate transport and metabolism	Molecular Function: polygalacturonase activity (GO:0004650);; Cellular Component: extracellular region (GO:0005576);; Cellular Component: vacuolar membrane (GO:0005774);; Biological Process: carbohydrate metabolic process (GO:0005975);; Molecular Function: lyase activity (GO:0016829);; Biological Process: cell wall organization (GO:0071555);;	--	--	--	Glycosyl hydrolases family 28;; Pectate lyase superfamily protein;; Right handed beta helix region	Probable polygalacturonase At1g80170 OS=Arabidopsis thaliana OX=3702 GN=At1g80170 PE=1 SV=1	M	Cell wall/membrane/envelope biogenesis	PREDICTED: exo-poly-alpha-D-galacturonosidase [Ziziphus jujuba]
c94279.graph_c0	168	181	140	90	118	122	4.78	5.24	4.11	2.39	3.04	3.52	2.51e-06	-1.08894	down	[FH]	Nucleotide transport and metabolism ;; Coenzyme transport and metabolism	Molecular Function: transporter activity (GO:0005215);; Cellular Component: integral component of membrane (GO:0016021);; Biological Process: transmembrane transport (GO:0055085);;	K03457|0|vvi:100253862|K03457 nucleobase:cation symporter-1, NCS1 family | (RefSeq) purine-uracil permease NCS1	[FH]	--	Permease for cytosine/purines, uracil, thiamine, allantoin;; Permease for cytosine/purines, uracil, thiamine, allantoin	Purine-uracil permease NCS1 OS=Arabidopsis thaliana OX=3702 GN=NCS1 PE=1 SV=1	FH	--	purine-uracil permease NCS1 [Quercus suber]
c103968.graph_c1	844	947	923	781	650	515	8.41	9.58	9.51	7.31	6.15	5.22	1.14e-06	-1.00458	down	--	--	--	--	--	--	--	Glutamate receptor 2.9 OS=Arabidopsis thaliana OX=3702 GN=GLR2.9 PE=2 SV=1	S	Function unknown	PREDICTED: uncharacterized protein LOC100262848 isoform X1 [Vitis vinifera]
c87914.graph_c0	65	104	95	37	48	47	2.83	4.33	4.02	1.48	1.78	1.95	8.85e-07	-1.49843	down	--	--	--	--	--	--	IQ calmodulin-binding motif	Protein IQ-DOMAIN 1 OS=Arabidopsis thaliana OX=3702 GN=IQD1 PE=1 SV=1	Z	Cytoskeleton	PREDICTED: protein IQ-DOMAIN 1 [Vitis vinifera]
c98890.graph_c0	5860	7588	5689	2626	2641	1817	159.52	210	160.39	67.17	63.48	49.94	3.43e-23	-1.9494	down	--	--	Cellular Component: membrane (GO:0016020);;	--	--	--	Lipase (class 3)	--	S	Function unknown	uncharacterized protein LOC105642604 [Jatropha curcas]
c98931.graph_c0	3042	3511	2863	1761	1616	1617	120.61	140.49	117.03	64.78	57.45	64.11	2.89e-23	-1.43851	down	[F]	Nucleotide transport and metabolism	Biological Process: fatty acid biosynthetic process (GO:0006633);; Cellular Component: chloroplast (GO:0009507);; Molecular Function: acyl-[acyl-carrier-protein] desaturase activity (GO:0045300);; Biological Process: oxidation-reduction process (GO:0055114);;	K03921|0|vvi:100853715|K03921 acyl-[acyl-carrier-protein] desaturase [EC:1.14.19.2 1.14.19.11 1.14.19.26] | (RefSeq) stearoyl-[acyl-carrier-protein] 9-desaturase, chloroplastic	--	--	Fatty acid desaturase	Stearoyl-[acyl-carrier-protein] 9-desaturase, chloroplastic OS=Ricinus communis OX=3988 PE=1 SV=1	I	Lipid transport and metabolism	stearoyl-ACP desaturase [Camellia chekiangoleosa]
c89008.graph_c0	3683	2780	7097	1577	857	531	144.54	111.31	288.5	57.06	30.5	21.42	3.88e-09	-2.58969	down	[E]	Amino acid transport and metabolism	Molecular Function: 1-aminocyclopropane-1-carboxylate synthase activity (GO:0016847);; Molecular Function: pyridoxal phosphate binding (GO:0030170);; Biological Process: 1-aminocyclopropane-1-carboxylate biosynthetic process (GO:0042218);;	K01762|0|pop:POPTR_0014s01300g|K01762 1-aminocyclopropane-1-carboxylate synthase [EC:4.4.1.14] | (RefSeq) POPTRDRAFT_572004; 1-aminocyclopropane-1-carboxylic acid synthase family protein	[T]	Signal transduction mechanisms	Aminotransferase class I and II	1-aminocyclopropane-1-carboxylate synthase 3 OS=Solanum lycopersicum OX=4081 GN=ACS3 PE=1 SV=1	E	Amino acid transport and metabolism	1-aminocyclopropane-1-carboxylate synthase [Actinidia deliciosa]
c94144.graph_c2	230	231	219	148	96	81	14.27	14.65	13.88	8.58	5.65	4.85	2.2e-08	-1.56401	down	[G]	Carbohydrate transport and metabolism	Biological Process: carbohydrate transport (GO:0008643);; Cellular Component: integral component of membrane (GO:0016021);; Molecular Function: substrate-specific transmembrane transporter activity (GO:0022891);; Biological Process: transmembrane transport (GO:0055085);;	--	[R]	General function prediction only	Sugar (and other) transporter;; Major Facilitator Superfamily;; Sugar (and other) transporter	Probable plastidic glucose transporter 2 OS=Arabidopsis thaliana OX=3702 GN=At1g67300 PE=2 SV=1	G	Carbohydrate transport and metabolism	probable plastidic glucose transporter 2 [Quercus suber]
c13056.graph_c0	41	17	224	0	0	0	2.25	0.95	12.72	0	0	0	1.11e-05	-4.23708	down	--	--	Molecular Function: polygalacturonase activity (GO:0004650);; Cellular Component: extracellular region (GO:0005576);; Biological Process: carbohydrate metabolic process (GO:0005975);; Biological Process: cell wall organization (GO:0071555);;	--	--	--	Glycosyl hydrolases family 28	Polygalacturonase At1g48100 OS=Arabidopsis thaliana OX=3702 GN=At1g48100 PE=2 SV=1	M	Cell wall/membrane/envelope biogenesis	putative endopolygalacturonase protein [Neofusicoccum parvum UCRNP2]
c87815.graph_c0	200	263	152	91	143	106	14.71	20.14	11.79	6.4	9.92	8.24	5.18e-07	-1.36727	down	--	--	Cellular Component: integral component of membrane (GO:0016021);;	--	--	--	--	--	--	--	hypothetical protein KK1_004478 [Cajanus cajan]
c89325.graph_c0	364	405	431	53	49	57	18.94	21.5	23.17	2.58	2.31	3	4.71e-59	-3.40812	down	--	--	Cellular Component: cytoplasm (GO:0005737);; Molecular Function: ubiquitin protein ligase binding (GO:0031625);; Molecular Function: ubiquitin protein ligase activity (GO:0061630);;	K10581|9.00628e-131|vvi:100241396|K10581 ubiquitin-conjugating enzyme E2 O [EC:2.3.2.24] | (RefSeq) putative ubiquitin-conjugating enzyme E2 39	[O]	Posttranslational modification, protein turnover, chaperones	Ubiquitin-conjugating enzyme	Putative ubiquitin-conjugating enzyme E2 38 OS=Arabidopsis thaliana OX=3702 GN=UBC38 PE=3 SV=2	O	Posttranslational modification, protein turnover, chaperones	PREDICTED: putative ubiquitin-conjugating enzyme E2 39 [Vitis vinifera]
c100275.graph_c0	277	196	481	162	240	264	8.13	6.17	14.98	4.5	6.59	8.2	0.00725271	-1.03191	down	--	--	--	--	--	--	MAC/Perforin domain	MACPF domain-containing protein At1g14780 OS=Arabidopsis thaliana OX=3702 GN=At1g14780 PE=2 SV=1	S	Function unknown	unnamed protein product [Coffea canephora]
c102366.graph_c0	3607	3920	3218	2769	2996	1868	101.46	111.41	91.15	68.98	71.82	52.87	5.13e-07	-1.02455	down	--	--	Molecular Function: transcription factor activity, sequence-specific DNA binding (GO:0003700);; Biological Process: regulation of transcription, DNA-templated (GO:0006355);; Molecular Function: sequence-specific DNA binding (GO:0043565);;	--	--	--	bZIP transcription factor;; Basic region leucine zipper	Probable transcription factor PosF21 OS=Arabidopsis thaliana OX=3702 GN=POSF21 PE=2 SV=1	K	Transcription	bZIP transcription factor family protein 11 [Camellia sinensis]
c88988.graph_c0	322	318	277	218	225	214	20.11	19.51	17.58	13.06	12.73	13.7	3.01e-09	-1.01041	down	--	--	--	--	--	--	Protein of unknown function, DUF617	Protein MAINTENANCE OF PSII UNDER HIGH LIGHT 1 OS=Arabidopsis thaliana OX=3702 GN=MPH1 PE=1 SV=1	S	Function unknown	protein MIZU-KUSSEI 1-like [Sesamum indicum]
c97576.graph_c0	1647	2511	1501	908	1038	389	38.93	57.21	35.86	20.32	22.79	10.4	4.05e-07	-1.76096	down	--	--	Biological Process: MAPK cascade (GO:0000165);; Molecular Function: MAP kinase activity (GO:0004707);; Molecular Function: ATP binding (GO:0005524);; Cellular Component: nucleus (GO:0005634);; Cellular Component: mitochondrion (GO:0005739);; Cellular Component: cytosol (GO:0005829);; Biological Process: abscisic acid-activated signaling pathway (GO:0009738);;	K20538|1.95295e-74|jcu:105631057|K20538 mitogen-activated protein kinase 8 [EC:2.7.11.24] | (RefSeq) mitogen-activated protein kinase 9-like	[T]	Signal transduction mechanisms	--	Mitogen-activated protein kinase 9 OS=Arabidopsis thaliana OX=3702 GN=MPK9 PE=2 SV=2	T	Signal transduction mechanisms	mitogen-activated protein kinase 8 isoform X2 [Jatropha curcas]
c95924.graph_c0	480	236	1266	58	80	56	31.5	15.89	85.93	3.53	4.88	3.98	2e-13	-3.64175	down	[Q]	Secondary metabolites biosynthesis, transport and catabolism	Molecular Function: lactoylglutathione lyase activity (GO:0004462);; Molecular Function: metal ion binding (GO:0046872);;	--	[G]	Carbohydrate transport and metabolism	Glyoxalase/Bleomycin resistance protein/Dioxygenase superfamily;; Glyoxalase/Bleomycin resistance protein/Dioxygenase superfamily	Lactoylglutathione lyase GLX1 OS=Arabidopsis thaliana OX=3702 GN=GLX1 PE=1 SV=1	E	Amino acid transport and metabolism	putative lactoylglutathione lyase [Carica papaya]
c65386.graph_c0	67	39	67	1	3	18	15.03	9.25	15.53	0.21	0.6	4	5.07e-06	-3.03267	down	--	--	Molecular Function: GTPase activity (GO:0003924);; Molecular Function: GTP binding (GO:0005525);; Cellular Component: intracellular (GO:0005622);; Cellular Component: plasma membrane (GO:0005886);; Cellular Component: cellular bud neck (GO:0005935);; Biological Process: small GTPase mediated signal transduction (GO:0007264);;	--	--	--	Glucose-repressible protein Grg1	--	S	Function unknown	ras-like protein [Alternaria alternata]
c67061.graph_c0	134	120	141	0	2	2	7.76	6.81	8.45	0	0.11	0.12	3.57e-29	-6.30739	down	--	--	--	--	--	--	--	--	S	Function unknown	hypothetical protein CC77DRAFT_1060033 [Alternaria alternata]
c78953.graph_c0	414	515	523	245	109	166	31.2	39.66	40.67	17.17	7.4	12.61	1.67e-09	-1.94397	down	--	--	Molecular Function: DNA binding (GO:0003677);;	--	[R]	General function prediction only	C2H2-type zinc finger;; C2H2-type zinc finger	Zinc finger protein ZAT5 OS=Arabidopsis thaliana OX=3702 GN=ZAT5 PE=2 SV=1	S	Function unknown	zinc finger protein ZAT5-like [Herrania umbratica]
c75044.graph_c0	6216	8039	6333	3996	4792	3576	507.9	673.06	534.59	303.77	352.88	294.73	7.99e-16	-1.2665	down	--	--	Molecular Function: structural constituent of ribosome (GO:0003735);; Biological Process: translation (GO:0006412);; Biological Process: mitochondrial transport (GO:0006839);; Cellular Component: integral component of membrane (GO:0016021);; Cellular Component: mitochondrial membrane (GO:0031966);;	K15104|2.79569e-121|rcu:8267054|K15104 solute carrier family 25 (mitochondrial oxoglutarate transporter), member 11 | (RefSeq) mitochondrial uncoupling protein 5	[C]	Energy production and conversion	Mitochondrial carrier protein	Mitochondrial uncoupling protein 5 OS=Arabidopsis thaliana OX=3702 GN=PUMP5 PE=2 SV=1	S	Function unknown	PREDICTED: mitochondrial uncoupling protein 5 [Ricinus communis]
c96199.graph_c1	976	1132	999	734	623	552	21.42	24.89	21.69	15.84	12.25	12.59	4.14e-12	-1.22578	down	[T]	Signal transduction mechanisms	Cellular Component: integral component of membrane (GO:0016021);; Molecular Function: oxidoreductase activity (GO:0016491);; Biological Process: oxidation-reduction process (GO:0055114);;	--	[PQ]	--	Ferric reductase NAD binding domain;; Oxidoreductase NAD-binding domain;; FAD-binding domain	Ferric reduction oxidase 5 OS=Arabidopsis thaliana OX=3702 GN=FRO5 PE=2 SV=1	U	Intracellular trafficking, secretion, and vesicular transport	PREDICTED: ferric reduction oxidase 2 [Vitis vinifera]
c86144.graph_c2	1061	567	1118	668	384	172	79.03	43.24	86.05	46.33	26.15	12.94	0.000453755	-1.61643	down	[O]	Posttranslational modification, protein turnover, chaperones	Molecular Function: ATP binding (GO:0005524);;	K03283|2.24606e-143|egr:104432002|K03283 heat shock 70kDa protein 1/8 | (RefSeq) probable mediator of RNA polymerase II transcription subunit 37c	[O]	Posttranslational modification, protein turnover, chaperones	Hsp70 protein;; NAD-specific glutamate dehydrogenase	Probable mediator of RNA polymerase II transcription subunit 37c OS=Arabidopsis thaliana OX=3702 GN=MED37C PE=1 SV=1	O	Posttranslational modification, protein turnover, chaperones	hypothetical protein CISIN_1g020168mg [Citrus sinensis]
c63040.graph_c0	111	94	146	67	64	71	15	13.17	20.38	8.37	7.75	9.61	7.08e-06	-1.30843	down	[C]	Energy production and conversion	Biological Process: metabolic process (GO:0008152);; Molecular Function: transferase activity, transferring acyl groups, acyl groups converted into alkyl on transfer (GO:0046912);;	K01648|3.60073e-39|spen:107007996|K01648 ATP citrate (pro-S)-lyase [EC:2.3.3.8] | (RefSeq) ATP-citrate synthase beta chain protein 2-like	[C]	Energy production and conversion	--	ATP-citrate synthase beta chain protein 2 OS=Arabidopsis thaliana OX=3702 GN=ACLB-2 PE=1 SV=1	C	Energy production and conversion	atp-citrate synthase beta chain protein 1 [Quercus suber]
c86408.graph_c0	46	57	69	20	16	6	1.46	1.91	2.89	0.6	0.46	0.36	3.58e-08	-2.43621	down	--	--	Biological Process: signal transduction (GO:0007165);; Cellular Component: membrane (GO:0016020);;	--	--	--	--	--	S	Function unknown	PREDICTED: uncharacterized protein LOC102626345 isoform X2 [Citrus sinensis]
c84081.graph_c2	277	209	168	155	158	155	68.62	54.95	43	35.04	34.66	38.01	8.71e-05	-1.004	down	--	--	Molecular Function: cysteine-type endopeptidase activity (GO:0004197);; Cellular Component: vacuole (GO:0005773);; Biological Process: vacuolar protein processing (GO:0006624);; Biological Process: proteolysis involved in cellular protein catabolic process (GO:0051603);;	K01369|2.34352e-40|gmx:100791675|K01369 legumain [EC:3.4.22.34] | (RefSeq) vacuolar-processing enzyme	[O]	Posttranslational modification, protein turnover, chaperones	--	Vacuolar-processing enzyme OS=Phaseolus vulgaris OX=3885 PE=1 SV=1	O	Posttranslational modification, protein turnover, chaperones	PREDICTED: vacuolar-processing enzyme [Glycine max]
c101290.graph_c0	158	180	132	100	114	100	3.23	3.71	1.62	2.38	2.93	2.1	3.92e-07	-1.10475	down	--	--	Cellular Component: membrane (GO:0016020);; Molecular Function: transferase activity (GO:0016740);;	K10999|1.17562e-16|ppp:PHYPADRAFT_192909|K10999 cellulose synthase A [EC:2.4.1.12] | (RefSeq) hypothetical protein	--	--	Cellulose synthase	Probable cellulose synthase A catalytic subunit 8 [UDP-forming] OS=Oryza sativa subsp. japonica OX=39947 GN=CESA8 PE=1 SV=1	M	Cell wall/membrane/envelope biogenesis	probable cellulose synthase A catalytic subunit 8 [UDP-forming] [Dendrobium catenatum]
c97555.graph_c0	3236	3715	2856	2418	2311	1705	108.18	124.2	96.57	76.89	70.3	55.53	2.03e-09	-1.1336	down	[T]	Signal transduction mechanisms	Biological Process: pattern recognition receptor signaling pathway (GO:0002221);; Molecular Function: protein serine/threonine kinase activity (GO:0004674);; Molecular Function: ATP binding (GO:0005524);; Cellular Component: plasma membrane (GO:0005886);; Biological Process: defense response to bacterium, incompatible interaction (GO:0009816);; Biological Process: protein autophosphorylation (GO:…	K13430|7.37228e-158|sind:105168454|K13430 serine/threonine-protein kinase PBS1 [EC:2.7.11.1] | (RefSeq) serine/threonine-protein kinase PBS1	[T]	Signal transduction mechanisms	Protein kinase domain;; Protein tyrosine kinase;; Protein tyrosine kinase;; Protein kinase domain	Serine/threonine-protein kinase PBS1 OS=Arabidopsis thaliana OX=3702 GN=PBS1 PE=1 SV=1	T	Signal transduction mechanisms	serine/threonine-protein kinase PBS1 [Sesamum indicum]
c102222.graph_c0	40	74	59	43	21	13	0.8	1.74	1.33	0.83	0.42	0.32	0.00114313	-1.58549	down	--	--	--	--	[R]	General function prediction only	Reverse transcriptase (RNA-dependent DNA polymerase);; Integrase core domain;; Retrotransposon gag protein	RNA-directed DNA polymerase homolog OS=Oenothera berteroana OX=3950 PE=4 SV=1	L	Replication, recombination and repair	LOW QUALITY PROTEIN: uncharacterized protein LOC112096422 [Citrus clementina]
c103326.graph_c1	1051	1086	1185	905	752	688	18.39	19.41	21.57	16.28	14.42	14.81	3.39e-08	-1.02904	down	[J]	Translation, ribosomal structure and biogenesis	Molecular Function: organic cyclic compound binding (GO:0097159);; Molecular Function: heterocyclic compound binding (GO:1901363);;	--	[A]	RNA processing and modification	RNA recognition motif. (a.k.a. RRM, RBD, or RNP domain);; Tetratricopeptide repeat;; Lsm interaction motif	U11/U12 small nuclear ribonucleoprotein 31 kDa protein OS=Arabidopsis thaliana OX=3702 GN=SNRNP31 PE=2 SV=1	S	Function unknown	PREDICTED: squamous cell carcinoma antigen recognized by T-cells 3 isoform X1 [Vitis vinifera]
c84726.graph_c5	98	58	98	48	62	61	10	6.22	10.52	4.6	5.92	6.23	0.00136859	-1.08695	down	--	--	--	K12741|2.01755e-11|nnu:104593496|K12741 heterogeneous nuclear ribonucleoprotein A1/A3 | (RefSeq) UBP1-associated protein 2A-like	--	--	--	--	--	--	PREDICTED: UBP1-associated protein 2A-like [Nelumbo nucifera]
c73979.graph_c0	21	24	38	0	1	0	1.95	2.29	3.64	0	0.08	0	2.32e-10	-4.9278	down	--	--	Cellular Component: Golgi apparatus (GO:0005794);; Cellular Component: plasma membrane (GO:0005886);; Cellular Component: integral component of membrane (GO:0016021);; Cellular Component: eisosome (GO:0032126);; Cellular Component: growing cell tip (GO:0035838);; Cellular Component: membrane raft (GO:0045121);; Biological Process: eisosome assembly (GO:0070941);; Biological Process: protein local…	--	--	--	Membrane-associating domain	--	U	Intracellular trafficking, secretion, and vesicular transport	hypothetical protein CC77DRAFT_935807 [Alternaria alternata]
c100384.graph_c0	4260	4437	3617	2528	2592	2399	132.21	135.05	112.8	75.9	83.28	81.37	1.42e-20	-1.24149	down	--	--	Cellular Component: integral component of membrane (GO:0016021);;	K17086|0|nnu:104603272|K17086 transmembrane 9 superfamily member 2/4 | (RefSeq) transmembrane 9 superfamily member 10-like	[U]	Intracellular trafficking, secretion, and vesicular transport	Endomembrane protein 70	Transmembrane 9 superfamily member 8 OS=Arabidopsis thaliana OX=3702 GN=TMN8 PE=2 SV=1	S	Function unknown	PREDICTED: transmembrane 9 superfamily member 10-like [Nelumbo nucifera]
c101258.graph_c0	767	895	1064	352	833	332	33.43	37.3	47.32	14.35	34.22	15.66	6.84e-05	-1.37054	down	--	--	Cellular Component: cytoplasm (GO:0005737);; Cellular Component: membrane (GO:0016020);;	--	--	--	GDP-fucose protein O-fucosyltransferase	O-fucosyltransferase 19 OS=Arabidopsis thaliana OX=3702 GN=OFUT19 PE=2 SV=1	S	Function unknown	PREDICTED: uncharacterized protein At1g04910 [Vitis vinifera]
c61196.graph_c0	55	38	79	20	27	43	23.17	17.4	34.48	7.55	9.94	17.72	0.00209414	-1.39838	down	--	--	Molecular Function: transferase activity (GO:0016740);;	--	[L]	Replication, recombination and repair	--	--	J	Translation, ribosomal structure and biogenesis	hypothetical protein CDL15_Pgr008956 [Punica granatum]
c82802.graph_c0	20	73	20	2	0	0	0.83	3.04	0.81	0.08	0	0	1.18e-09	-4.72362	down	[L]	Replication, recombination and repair	Molecular Function: DNA binding (GO:0003677);; Molecular Function: nuclease activity (GO:0004518);; Cellular Component: nucleus (GO:0005634);; Biological Process: DNA repair (GO:0006281);; Biological Process: nucleic acid phosphodiester bond hydrolysis (GO:0090305);;	K10746|1.04912e-168|vvi:100262876|K10746 exonuclease 1 [EC:3.1.-.-] | (RefSeq) exonuclease 1	[L]	Replication, recombination and repair	XPG I-region	Exonuclease 1 OS=Arabidopsis thaliana OX=3702 GN=EXO1 PE=2 SV=2	L	Replication, recombination and repair	PREDICTED: exonuclease 1 isoform X2 [Vitis vinifera]
c100596.graph_c0	1714	1860	1900	457	481	483	45.25	50.68	53.17	12.07	13.18	15.92	1.12e-75	-2.47036	down	--	--	Cellular Component: Golgi apparatus (GO:0005794);; Biological Process: protein glycosylation (GO:0006486);; Molecular Function: UDP-galactose:N-glycan beta-1,3-galactosyltransferase activity (GO:0010488);; Biological Process: Lewis a epitope biosynthetic process (GO:0010493);; Cellular Component: integral component of membrane (GO:0016021);; Molecular Function: carbohydrate binding (GO:0030246);;	K14413|0|vvi:100244775|K14413 beta-1,3-galactosyltransferase [EC:2.4.1.-] | (RefSeq) beta-1,3-galactosyltransferase GALT1	[G]	Carbohydrate transport and metabolism	Galactoside-binding lectin;; Galactosyltransferase	Beta-1,3-galactosyltransferase GALT1 OS=Arabidopsis thaliana OX=3702 GN=GALT1 PE=1 SV=1	S	Function unknown	PREDICTED: beta-1,3-galactosyltransferase GALT1 [Vitis vinifera]
c92610.graph_c0	2587	3425	2583	1398	1050	903	117.05	145.74	111.83	54.95	39.43	38.87	9.16e-17	-1.86117	down	[E]	Amino acid transport and metabolism	Molecular Function: prephenate dehydratase activity (GO:0004664);; Biological Process: L-phenylalanine biosynthetic process (GO:0009094);; Cellular Component: chloroplast stroma (GO:0009570);; Molecular Function: amino acid binding (GO:0016597);; Molecular Function: arogenate dehydratase activity (GO:0047769);;	K05359|4.78949e-162|vvi:100265426|K05359 arogenate/prephenate dehydratase [EC:4.2.1.91 4.2.1.51] | (RefSeq) arogenate dehydratase/prephenate dehydratase 1, chloroplastic	[E]	Amino acid transport and metabolism	Prephenate dehydratase	Arogenate dehydratase/prephenate dehydratase 1, chloroplastic OS=Arabidopsis thaliana OX=3702 GN=ADT1 PE=1 SV=1	E	Amino acid transport and metabolism	unnamed protein product, partial [Vitis vinifera]
c103648.graph_c0	1919	2120	2297	1511	974	906	60.28	64.26	71.11	37.42	29.21	27.52	2.86e-08	-1.40802	down	--	--	Molecular Function: ubiquitin-protein transferase activity (GO:0004842);; Cellular Component: nucleus (GO:0005634);; Molecular Function: zinc ion binding (GO:0008270);; Biological Process: protein ubiquitination (GO:0016567);; Biological Process: regulation of defense response (GO:0031347);;	K19042|7.01073e-179|pper:PRUPE_ppa008184mg|K19042 E3 ubiquitin-protein ligase BOI and related proteins [EC:2.3.2.27] | (RefSeq) hypothetical protein	[O]	Posttranslational modification, protein turnover, chaperones	Zinc finger, C3HC4 type (RING finger)	DNA (cytosine-5)-methyltransferase DRM1 OS=Arabidopsis thaliana OX=3702 GN=DRM1 PE=3 SV=2	S	Function unknown	E3 ubiquitin-protein ligase BOI [Carica papaya]
c98372.graph_c0	26	22	23	5	11	11	2.96	1.6	3.17	0.45	1.39	1.14	0.000395863	-1.80411	down	--	--	Molecular Function: nucleic acid binding (GO:0003676);; Molecular Function: ATP-dependent RNA helicase activity (GO:0004004);; Molecular Function: ATP binding (GO:0005524);; Biological Process: translational initiation (GO:0006413);; Biological Process: response to stress (GO:0006950);; Biological Process: response to temperature stimulus (GO:0009266);; Biological Process: regulation of gene expr…	K18655|1.96648e-41|sly:101243705|K18655 ATP-dependent RNA helicase DDX19/DBP5 [EC:3.6.4.13] | (RefSeq) DEAD-box ATP-dependent RNA helicase 38	[A]	RNA processing and modification	--	DEAD-box ATP-dependent RNA helicase 38 OS=Oryza sativa subsp. japonica OX=39947 GN=Os03g0158200 PE=3 SV=1	L	Replication, recombination and repair	unnamed protein product [Coffea canephora]
c82618.graph_c0	1199798	1096718	1153974	907485	502265	455992	105001	98475.6	104320	73835.7	39588.3	40223.2	3.26e-06	-1.38348	down	--	--	Cellular Component: extracellular region (GO:0005576);;	--	--	--	--	Kiwellin OS=Actinidia deliciosa OX=3627 PE=1 SV=1	S	Function unknown	kiwellin [Actinidia arguta]
c77457.graph_c0	137	25	222	7	8	12	17.41	3.23	29.1	0.83	0.92	1.54	7.33e-10	-3.85686	down	--	--	--	--	--	--	--	--	S	Function unknown	PREDICTED: uncharacterized protein LOC105108532 [Populus euphratica]
c89057.graph_c1	28	52	29	17	12	15	1.89	3.6	1.97	1.11	0.71	0.99	0.000133424	-1.7307	down	--	--	Molecular Function: organic cyclic compound binding (GO:0097159);; Molecular Function: heterocyclic compound binding (GO:1901363);;	--	[D]	Cell cycle control, cell division, chromosome partitioning	--	Protein MEI2-like 4 OS=Oryza sativa subsp. japonica OX=39947 GN=ML4 PE=2 SV=1	S	Function unknown	PREDICTED: protein MEI2-like 4 [Ziziphus jujuba]
c100317.graph_c1	453	496	445	346	292	320	13.55	15.05	13.74	9.67	7.93	9.73	1.61e-09	-1.06405	down	--	--	Cellular Component: integral component of membrane (GO:0016021);;	--	--	--	--	--	S	Function unknown	leucine-rich repeat extensin-like protein 1 [Herrania umbratica]
c100399.graph_c0	86	155	85	61	63	69	11.75	20.77	15.29	6.81	5.93	6.49	9.4e-05	-1.24753	down	--	--	--	K05759|8.47396e-07|spen:107005149|K05759 profilin | (RefSeq) profilin-like	[Z]	Cytoskeleton	--	Profilin-1 OS=Hevea brasiliensis OX=3981 PE=1 SV=1	O	Posttranslational modification, protein turnover, chaperones	hypothetical protein CCACVL1_26527 [Corchorus capsularis]
c93957.graph_c1	73	89	69	40	49	21	3.12	3.87	3.09	1.6	1.9	0.91	7.36e-06	-1.5635	down	--	--	Biological Process: defense response (GO:0006952);; Biological Process: signal transduction (GO:0007165);; Molecular Function: ADP binding (GO:0043531);;	--	--	--	NB-ARC domain	TMV resistance protein N OS=Nicotiana glutinosa OX=35889 GN=N PE=1 SV=1	S	Function unknown	TMV resistance protein N-like [Prunus avium]
c28078.graph_c0	26	29	29	0	12	14	2.35	2.69	2.71	0	0.98	1.28	0.00514311	-1.93925	down	--	--	--	--	--	--	--	--	S	Function unknown	hypothetical protein CC77DRAFT_263310 [Alternaria alternata]
c68893.graph_c0	25	12	54	9	9	18	9.41	4.74	21.3	2.85	3.12	6.49	0.00892803	-1.67513	down	--	--	--	K09419|6.86901e-08|vvi:100247320|K09419 heat shock transcription factor, other eukaryote | (RefSeq) heat shock factor protein HSF24	--	--	--	--	K	Transcription	PREDICTED: heat shock factor protein HSF24 [Vitis vinifera]
c94146.graph_c0	350	291	339	335	181	176	16.02	13.67	17.11	15.29	7.36	8.18	0.00194562	-1.0055	down	[D]	Cell cycle control, cell division, chromosome partitioning	Biological Process: barrier septum site selection (GO:0000918);; Molecular Function: ATP binding (GO:0005524);; Biological Process: metabolic process (GO:0008152);; Cellular Component: chloroplast stroma (GO:0009570);; Cellular Component: chloroplast envelope (GO:0009941);; Biological Process: chloroplast fission (GO:0010020);; Molecular Function: calcium-dependent ATPase activity (GO:0030899);; …	K03609|1.01857e-104|egr:104448379|K03609 septum site-determining protein MinD | (RefSeq) putative septum site-determining protein minD homolog, chloroplastic	[D]	Cell cycle control, cell division, chromosome partitioning	CobQ/CobB/MinD/ParA nucleotide binding domain;; AAA domain;; NUBPL iron-transfer P-loop NTPase;; Anion-transporting ATPase;; ATPase MipZ;; Cellulose biosynthesis protein BcsQ	Putative septum site-determining protein minD homolog, chloroplastic OS=Arabidopsis thaliana OX=3702 GN=MIND1 PE=1 SV=1	D	Cell cycle control, cell division, chromosome partitioning	hypothetical protein CDL15_Pgr022989 [Punica granatum]
c93248.graph_c0	317	132	610	129	228	221	10.29	4.34	20.38	3.94	6.7	7.17	0.00688878	-1.34737	down	[T]	Signal transduction mechanisms	Molecular Function: protein serine/threonine kinase activity (GO:0004674);; Molecular Function: ATP binding (GO:0005524);; Cellular Component: plasma membrane (GO:0005886);; Biological Process: protein phosphorylation (GO:0006468);; Cellular Component: integral component of membrane (GO:0016021);;	K04733|0|pmum:103319776|K04733 interleukin-1 receptor-associated kinase 4 [EC:2.7.11.1] | (RefSeq) probable receptor-like protein kinase At1g11050	[T]	Signal transduction mechanisms	Protein kinase domain;; Protein tyrosine kinase	Probable receptor-like protein kinase At1g11050 OS=Arabidopsis thaliana OX=3702 GN=At1g11050 PE=2 SV=1	T	Signal transduction mechanisms	PREDICTED: probable receptor-like protein kinase At1g11050 [Daucus carota subsp. sativus]
c85993.graph_c1	66	69	57	35	32	24	3.66	3.9	3.27	1.81	1.65	1.35	7.12e-07	-1.57157	down	--	--	--	--	--	--	--	--	S	Function unknown	hypothetical protein CFP56_18463 [Quercus suber]
c68122.graph_c0	2429	2987	2616	163	53	41	103.5	129.48	116.08	6.51	2.07	1.78	3.18e-34	-5.18932	down	--	--	--	--	--	--	Glycosyl hydrolases family 17;; X8 domain	Probable glucan endo-1,3-beta-glucosidase A6 OS=Arabidopsis thaliana OX=3702 GN=A6 PE=2 SV=1	G	Carbohydrate transport and metabolism	PREDICTED: LOW QUALITY PROTEIN: probable glucan endo-1,3-beta-glucosidase A6 [Vitis vinifera]
c100108.graph_c0	3734	4746	3075	1895	2294	1428	113.43	144.59	96.16	55.96	65.14	45.66	1.32e-12	-1.56025	down	--	--	Molecular Function: transcription factor activity, sequence-specific DNA binding (GO:0003700);; Cellular Component: nucleus (GO:0005634);; Biological Process: regulation of transcription, DNA-templated (GO:0006355);; Molecular Function: sequence-specific DNA binding (GO:0043565);;	--	--	--	bZIP transcription factor;; Basic region leucine zipper	Probable transcription factor PosF21 OS=Arabidopsis thaliana OX=3702 GN=POSF21 PE=2 SV=1	K	Transcription	PREDICTED: uncharacterized protein LOC100255631 isoform X1 [Vitis vinifera]
c87884.graph_c1	1668	1713	1528	792	859	934	140.34	147.41	130.97	58.52	58.74	71.58	2.77e-23	-1.45201	down	--	--	Cellular Component: endoplasmic reticulum (GO:0005783);; Molecular Function: nitrate reductase (NADH) activity (GO:0009703);; Cellular Component: integral component of membrane (GO:0016021);; Molecular Function: heme binding (GO:0020037);; Molecular Function: metal ion binding (GO:0046872);; Molecular Function: L-ascorbate-cytochrome-b5 reductase activity (GO:0047063);; Biological Process: oxidat…	--	[C]	Energy production and conversion	Cytochrome b5-like Heme/Steroid binding domain	Cytochrome b5 OS=Nicotiana tabacum OX=4097 PE=2 SV=1	CI	--	hypothetical protein CUMW_049510 [Citrus unshiu]
c99472.graph_c0	27730	31933	24126	17763	13346	10823	556.18	647.65	502.52	330.5	240.93	223.53	5.14e-11	-1.50728	down	[O]	Posttranslational modification, protein turnover, chaperones	Cellular Component: membrane (GO:0016020);;	K17081|5.3226e-139|egr:104424955|K17081 prohibitin 2 | (RefSeq) prohibitin-1, mitochondrial	[O]	Posttranslational modification, protein turnover, chaperones	O-methyltransferase;; Dimerisation domain;; SPFH domain / Band 7 family	Prohibitin-6, mitochondrial OS=Arabidopsis thaliana OX=3702 GN=PHB6 PE=1 SV=1	O	Posttranslational modification, protein turnover, chaperones	PREDICTED: prohibitin-1, mitochondrial [Nicotiana sylvestris]
c91479.graph_c0	28382	42803	25507	15878	14714	11328	1162.02	1779.91	1079.42	607.62	545.33	470.25	1.78e-13	-1.70949	down	[E]	Amino acid transport and metabolism	Molecular Function: hydrolase activity (GO:0016787);;	K13051|3.35712e-168|pxb:103945320|K13051 beta-aspartyl-peptidase (threonine type) [EC:3.4.19.5] | (RefSeq) probable isoaspartyl peptidase/L-asparaginase 2	[E]	Amino acid transport and metabolism	Asparaginase;; Asparaginase	Probable isoaspartyl peptidase/L-asparaginase 2 OS=Arabidopsis thaliana OX=3702 GN=At3g16150 PE=2 SV=2	E	Amino acid transport and metabolism	Asparaginase_2 domain-containing protein [Cephalotus follicularis]
c100077.graph_c0	208	237	235	76	48	12	9.92	10.56	9.98	3.22	1.92	0.52	1.67e-08	-2.67961	down	--	--	Molecular Function: L-serine transmembrane transporter activity (GO:0015194);; Biological Process: L-serine transport (GO:0015825);; Cellular Component: integral component of membrane (GO:0016021);;	--	[S]	Function unknown	Serine incorporator (Serinc);; Serine incorporator (Serinc);; Serine incorporator (Serinc)	--	S	Function unknown	unnamed protein product [Coffea canephora]
c86179.graph_c0	52	23	76	1	1	0	2.4	1.01	3.18	0.08	0.04	0	5.17e-13	-5.26698	down	[QV]	Secondary metabolites biosynthesis, transport and catabolism ;; Defense mechanisms	Molecular Function: iron ion binding (GO:0005506);; Cellular Component: endoplasmic reticulum membrane (GO:0005789);; Cellular Component: integral component of membrane (GO:0016021);; Biological Process: monoterpenoid biosynthetic process (GO:0016099);; Molecular Function: oxidoreductase activity, acting on paired donors, with incorporation or reduction of molecular oxygen, NAD(P)H as one donor, …	--	[Q]	Secondary metabolites biosynthesis, transport and catabolism	Cytochrome P450	Geraniol 8-hydroxylase OS=Catharanthus roseus OX=4058 GN=CYP76B6 PE=1 SV=1	Q	Secondary metabolites biosynthesis, transport and catabolism	geraniol 10-hydroxylase [Ophiorrhiza pumila]
c100700.graph_c0	160	206	133	43	31	41	5.18	7.03	5.09	1.43	0.93	1.36	1.61e-19	-2.58241	down	--	--	Molecular Function: ubiquitin-protein transferase activity (GO:0004842);; Cellular Component: cytoplasm (GO:0005737);; Biological Process: regulation of signal transduction (GO:0009966);;	--	--	--	--	--	S	Function unknown	hypothetical protein CISIN_1g007540mg [Citrus sinensis]
c90649.graph_c3	81	94	61	21	25	51	2.74	3.96	2.15	0.67	0.85	1.88	2.79e-05	-1.72437	down	--	--	--	--	--	--	--	--	S	Function unknown	hypothetical protein A4A49_23275 [Nicotiana attenuata]
c95812.graph_c0	71	49	40	20	18	14	3.82	2.6	3.67	1.04	1.17	1.26	2.97e-07	-2.06614	down	--	--	--	--	[R]	General function prediction only	Reverse transcriptase (RNA-dependent DNA polymerase);; Reverse transcriptase (RNA-dependent DNA polymerase)	Putative ribonuclease H protein At1g65750 OS=Arabidopsis thaliana OX=3702 GN=At1g65750 PE=3 SV=1	S	Function unknown	uncharacterized protein LOC105180271 [Sesamum indicum]
c101194.graph_c0	1134	1184	1246	1012	708	760	48.23	50.99	54.81	39.53	26.54	32.3	1.47e-06	-1.04095	down	--	--	--	--	[R]	General function prediction only	zinc-binding in reverse transcriptase;; Reverse transcriptase (RNA-dependent DNA polymerase)	Putative ribonuclease H protein At1g65750 OS=Arabidopsis thaliana OX=3702 GN=At1g65750 PE=3 SV=1	S	Function unknown	uncharacterized protein LOC105180271 [Sesamum indicum]
c49532.graph_c0	171	28	262	0	0	0	10.22	1.71	16.17	0	0	0	1.68e-09	-5.45252	down	[G]	Carbohydrate transport and metabolism	Molecular Function: fructose-bisphosphate aldolase activity (GO:0004332);; Cellular Component: nucleus (GO:0005634);; Cellular Component: mitochondrion (GO:0005739);; Cellular Component: cytosol (GO:0005829);; Biological Process: gluconeogenesis (GO:0006094);; Biological Process: glycolytic process (GO:0006096);; Molecular Function: zinc ion binding (GO:0008270);;	K01624|2.13442e-124|mis:MICPUN_104879|K01624 fructose-bisphosphate aldolase, class II [EC:4.1.2.13] | (RefSeq) FBAII; fructose-bisphosphate aldolase, class II	[G]	Carbohydrate transport and metabolism	Fructose-bisphosphate aldolase class-II	--	G	Carbohydrate transport and metabolism	Ketose-bisphosphate aldolase class-2 [Macrophomina phaseolina MS6]
c77434.graph_c0	27	25	25	12	10	7	4.22	4.14	3.26	1.5	1.1	1.19	0.000130695	-1.82836	down	--	--	Molecular Function: nucleotide binding (GO:0000166);; Molecular Function: protein kinase activity (GO:0004672);; Biological Process: phosphorylation (GO:0016310);;	K04688|7.64174e-30|jcu:105649155|K04688 ribosomal protein S6 kinase beta [EC:2.7.11.1] | (RefSeq) serine/threonine-protein kinase AtPK2/AtPK19-like	[RT]	--	--	Serine/threonine-protein kinase AtPK2/AtPK19 OS=Arabidopsis thaliana OX=3702 GN=ATPK2 PE=1 SV=2	T	Signal transduction mechanisms	serine/threonine-protein kinase AtPK2/AtPK19 [Jatropha curcas]
c92562.graph_c0	969	1077	948	531	278	183	92.06	100.78	92.68	45.88	24.09	17.86	1.26e-08	-2.04654	down	--	--	Molecular Function: zinc ion transmembrane transporter activity (GO:0005385);; Biological Process: response to zinc ion (GO:0010043);; Cellular Component: integral component of membrane (GO:0016021);; Biological Process: regulation of sequestering of zinc ion (GO:0061088);; Biological Process: cation transmembrane transport (GO:0098655);;	--	[P]	Inorganic ion transport and metabolism	Cation efflux family	Metal tolerance protein 10 OS=Arabidopsis thaliana OX=3702 GN=MTP10 PE=2 SV=1	P	Inorganic ion transport and metabolism	unnamed protein product [Coffea canephora]
c85564.graph_c0	146	149	175	0	12	4	15.72	17.1	19.19	0	1.27	0.41	2.02e-29	-5.08993	down	--	--	Cellular Component: integral component of membrane (GO:0016021);;	--	--	--	--	--	S	Function unknown	uncharacterized protein LOC110668387 [Hevea brasiliensis]
c76330.graph_c0	28	37	31	9	2	5	3.74	5.13	4.28	1.11	0.24	0.67	1.3e-07	-2.84379	down	--	--	--	--	--	--	Cotton fibre expressed protein	--	S	Function unknown	unnamed protein product [Coffea canephora]
c81740.graph_c0	159	176	118	58	57	58	10.66	12.08	8.11	3.88	3.73	4.26	9.33e-14	-1.88779	down	--	--	Molecular Function: chromatin binding (GO:0003682);; Cellular Component: nucleus (GO:0005634);;	K14834|2.32144e-17|nnu:104596828|K14834 nucleolar complex protein 3 | (RefSeq) nucleolar complex protein 3 homolog	[JU]	--	--	--	JU	--	PREDICTED: nucleolar complex protein 3 homolog [Nelumbo nucifera]
c93959.graph_c0	6155	6835	5378	2941	4011	2270	463.39	512.38	417.58	220.41	279.91	170.64	5.88e-13	-1.52322	down	--	--	--	--	--	--	Rubber elongation factor protein (REF);; Rubber elongation factor protein (REF)	Stress-related protein OS=Vitis riparia OX=96939 GN=SRP PE=2 SV=1	S	Function unknown	PREDICTED: REF/SRPP-like protein At3g05500 [Juglans regia]
c98489.graph_c0	2963	3757	2856	2166	2566	1770	132.99	170.74	132.72	101.34	112.76	87.74	9.66e-10	-1.08947	down	--	--	Molecular Function: DNA binding (GO:0003677);; Cellular Component: nucleus (GO:0005634);; Biological Process: regulation of transcription, DNA-templated (GO:0006355);; Cellular Component: integral component of membrane (GO:0016021);;	--	--	--	No apical meristem (NAM) protein	Protein NTM1-like 9 OS=Arabidopsis thaliana OX=3702 GN=NTL9 PE=1 SV=1	S	Function unknown	NAC domain-containing protein 91 [Lactuca sativa]
c79204.graph_c0	147	209	148	50	80	74	6.31	9.11	6.55	2	3.11	3.22	1.28e-11	-1.80624	down	[I]	Lipid transport and metabolism	Cellular Component: cytoplasm (GO:0005737);; Biological Process: vitamin E biosynthetic process (GO:0010189);; Biological Process: methylation (GO:0032259);; Molecular Function: 2-methyl-6-phytyl-1,4-benzoquinone methyltransferase activity (GO:0051741);;	K05928|8.73629e-169|sind:105174312|K05928 tocopherol O-methyltransferase [EC:2.1.1.95] | (RefSeq) probable tocopherol O-methyltransferase, chloroplastic	[IR]	--	Methyltransferase domain;; Methyltransferase domain;; Methyltransferase domain;; Methyltransferase domain;; Mycolic acid cyclopropane synthetase;; Methyltransferase domain;; ubiE/COQ5 methyltransferase family	Probable tocopherol O-methyltransferase, chloroplastic OS=Oryza sativa subsp. japonica OX=39947 GN=VTE4 PE=2 SV=1	S	Function unknown	SAM-dependent methyltransferase [Handroanthus impetiginosus]
c80476.graph_c0	897	786	834	605	523	578	100.31	94.8	101.85	71.48	53.84	68.41	1.18e-09	-1.08705	down	--	--	Cellular Component: integral component of membrane (GO:0016021);;	K11353|1.32962e-36|egu:105055701|K11353 NADH dehydrogenase (ubiquinone) 1 alpha subcomplex subunit 13 | (RefSeq) NADH dehydrogenase [ubiquinone] 1 alpha subcomplex subunit 13-B	[CD]	--	GRIM-19 protein	NADH dehydrogenase [ubiquinone] 1 alpha subcomplex subunit 13-B OS=Arabidopsis thaliana OX=3702 GN=At2g33220 PE=2 SV=1	U	Intracellular trafficking, secretion, and vesicular transport	NADH dehydrogenase [ubiquinone] 1 alpha subcomplex subunit 13, partial [Capsicum annuum]
c94909.graph_c0	943	1169	723	489	243	128	25.27	31.28	21.03	14.47	10.33	7.57	4.72e-07	-2.13384	down	[P]	Inorganic ion transport and metabolism	Molecular Function: potassium ion transmembrane transporter activity (GO:0015079);; Cellular Component: integral component of membrane (GO:0016021);; Biological Process: potassium ion transmembrane transport (GO:0071805);;	K12236|0|vvi:100268010|K12236 transcriptional repressor NF-X1 | (RefSeq) NF-X1-type zinc finger protein NFXL1	--	--	K+ potassium transporter;; K+ potassium transporter	Potassium transporter 2 OS=Arabidopsis thaliana OX=3702 GN=POT2 PE=1 SV=2	P	Inorganic ion transport and metabolism	unnamed protein product, partial [Vitis vinifera]
c91595.graph_c0	51	72	66	43	32	14	1.51	2.17	2.03	1.2	0.86	0.42	0.000291233	-1.54595	down	--	;;	Molecular Function: protein serine/threonine kinase activity (GO:0004674);; Molecular Function: ATP binding (GO:0005524);; Cellular Component: plasma membrane (GO:0005886);; Biological Process: protein phosphorylation (GO:0006468);; Molecular Function: carbohydrate binding (GO:0030246);; Biological Process: recognition of pollen (GO:0048544);;	--	--	--	Protein kinase domain;; Protein tyrosine kinase;; D-mannose binding lectin;; S-locus glycoprotein domain	G-type lectin S-receptor-like serine/threonine-protein kinase At1g34300 OS=Arabidopsis thaliana OX=3702 GN=At1g34300 PE=1 SV=1	T	Signal transduction mechanisms	G-type lectin S-receptor-like serine/threonine-protein kinase At1g34300 [Lactuca sativa]
c101550.graph_c1	57	51	36	22	19	11	3.77	3.46	2.52	1.39	1.2	0.77	3.18e-06	-1.91642	down	--	--	Cellular Component: membrane (GO:0016020);;	--	--	--	Putative AtpZ or ATP-synthase-associated	--	S	Function unknown	unnamed protein product, partial [Vitis vinifera]
c101115.graph_c0	339	505	323	121	143	119	18.54	28.22	16.35	6.63	7.82	9.35	4.57e-21	-2.11095	down	--	--	--	--	--	--	Protein of unknown function (DUF1644)	--	S	Function unknown	unnamed protein product, partial [Vitis vinifera]
c95128.graph_c2	1285	1187	1452	466	385	380	65.08	62.59	78.39	20.87	16.41	18.67	3.55e-30	-2.18721	down	[S]	Function unknown	Cellular Component: pre-autophagosomal structure (GO:0000407);; Cellular Component: endoplasmic reticulum (GO:0005783);; Biological Process: exocytosis (GO:0006887);; Biological Process: endoplasmic reticulum organization (GO:0007029);; Biological Process: Golgi organization (GO:0007030);; Biological Process: regulation of autophagy (GO:0010506);; Cellular Component: integral component of membran…	K21248|2.61388e-174|vvi:100246016|K21248 vacuole membrane protein 1 | (RefSeq) vacuole membrane protein KMS1	[R]	General function prediction only	SNARE associated Golgi protein	Vacuole membrane protein KMS1 OS=Arabidopsis thaliana OX=3702 GN=KMS1 PE=1 SV=1	S	Function unknown	PREDICTED: vacuole membrane protein KMS1 [Vitis vinifera]
c102443.graph_c0	1920	2370	1648	820	1125	851	48.08	59.61	41.1	19.24	25.16	21.09	1.3e-18	-1.61197	down	[P]	Inorganic ion transport and metabolism	Cellular Component: Golgi membrane (GO:0000139);; Molecular Function: zinc ion transmembrane transporter activity (GO:0005385);; Cellular Component: trans-Golgi network (GO:0005802);; Cellular Component: integral component of membrane (GO:0016021);; Biological Process: zinc II ion transmembrane transport (GO:0071577);;	--	[P]	Inorganic ion transport and metabolism	ZIP Zinc transporter	Putative zinc transporter At3g08650 OS=Arabidopsis thaliana OX=3702 GN=At3g08650 PE=2 SV=2	P	Inorganic ion transport and metabolism	Zinc/iron permease [Corchorus capsularis]
c93428.graph_c1	36	39	30	2	6	5	2.04	2.63	2.19	0.06	0.42	0.21	3.37e-10	-3.26766	down	--	--	--	--	[R]	General function prediction only	Reverse transcriptase (RNA-dependent DNA polymerase)	--	S	Function unknown	PREDICTED: uncharacterized protein LOC109155672 [Ipomoea nil]
c99654.graph_c0	128	122	137	96	93	73	12.96	14.69	13.2	8.78	7.16	6.65	5.03e-06	-1.08768	down	[J]	Translation, ribosomal structure and biogenesis	Molecular Function: nucleotide binding (GO:0000166);; Molecular Function: nucleic acid binding (GO:0003676);;	K14396|1.37937e-82|sind:105172613|K14396 polyadenylate-binding protein 2 | (RefSeq) polyadenylate-binding protein 2-like	[A]	RNA processing and modification	RNA recognition motif. (a.k.a. RRM, RBD, or RNP domain)	Polyadenylate-binding protein 2 OS=Arabidopsis thaliana OX=3702 GN=PABN2 PE=1 SV=1	S	Function unknown	polyadenylate-binding protein 2 [Morus notabilis]
c103126.graph_c1	237	150	161	113	182	94	2.65	1.78	1.7	0.95	1.36	0.92	0.00157064	-1.02576	down	[C]	Energy production and conversion	Cellular Component: mitochondrial inner membrane (GO:0005743);; Biological Process: mitochondrial electron transport, ubiquinol to cytochrome c (GO:0006122);; Molecular Function: ubiquinol-cytochrome-c reductase activity (GO:0008121);; Molecular Function: zinc ion binding (GO:0008270);; Molecular Function: electron carrier activity (GO:0009055);; Cellular Component: respiratory chain complex III …	K00412|0|bna:4237881|K00412 ubiquinol-cytochrome c reductase cytochrome b subunit | (RefSeq) cob, BrnapMp076; apocytochrome b	[C]	Energy production and conversion	Cytochrome b/b6/petB;; Cytochrome b(N-terminal)/b6/petB;; Cytochrome b(C-terminal)/b6/petD;; Mitochondrial domain of unknown function (DUF1082);; Plant ATP synthase F0;; Ribosomal protein S14p/S29e	Cytochrome b OS=Arabidopsis thaliana OX=3702 GN=MT-CYB PE=2 SV=2	C	Energy production and conversion	cytochrome b (mitochondrion) [Vitis vinifera]
c92009.graph_c0	1070	1134	880	451	408	370	37.88	39.97	33.78	18.6	14.21	15.77	1.35e-26	-1.84563	down	--	--	--	K17479|4.77022e-127|nnu:104590054|K17479 glutaredoxin domain-containing cysteine-rich protein 1 | (RefSeq) uncharacterized protein At3g28850	[O]	Posttranslational modification, protein turnover, chaperones	Glutaredoxin	Uncharacterized protein At5g39865 OS=Arabidopsis thaliana OX=3702 GN=At5g39865 PE=2 SV=1	O	Posttranslational modification, protein turnover, chaperones	PREDICTED: uncharacterized protein At3g28850 [Nelumbo nucifera]
c89594.graph_c1	186	219	224	86	80	39	12.36	14.86	15.37	5.33	4.8	2.62	4.08e-12	-2.10593	down	--	--	--	--	[E]	Amino acid transport and metabolism	FACT complex subunit (SPT16/CDC68)	FACT complex subunit SPT16 OS=Arabidopsis thaliana OX=3702 GN=SPT16 PE=1 SV=1	K	Transcription	FACT complex subunit SPT16-like [Sesamum indicum]
c101458.graph_c0	540	378	862	139	249	272	36.69	27.34	60.17	9.03	16.54	20.34	2.2e-07	-1.91273	down	--	--	Molecular Function: UDP-glycosyltransferase activity (GO:0008194);; Biological Process: flavonoid biosynthetic process (GO:0009813);; Cellular Component: intracellular membrane-bounded organelle (GO:0043231);; Biological Process: flavonoid glucuronidation (GO:0052696);;	K13495|6.24771e-143|vvi:100262460|K13495 cis-zeatin O-glucosyltransferase [EC:2.4.1.215] | (RefSeq) zeatin O-glucosyltransferase-like	[GC]	--	UDP-glucoronosyl and UDP-glucosyl transferase	Zeatin O-xylosyltransferase OS=Phaseolus vulgaris OX=3885 GN=ZOX1 PE=2 SV=1	S	Function unknown	PREDICTED: zeatin O-glucosyltransferase-like [Vitis vinifera]
c79929.graph_c0	26	42	39	5	12	16	1.99	3.28	3.08	0.36	0.83	1.23	2.42e-05	-2.08382	down	--	--	Molecular Function: calcium ion binding (GO:0005509);;	K13448|2.15844e-40|sly:101249692|K13448 calcium-binding protein CML | (RefSeq) probable calcium-binding protein CML36	[T]	Signal transduction mechanisms	EF hand;; EF hand;; EF-hand domain;; EF-hand domain pair;; EF-hand domain pair	Probable calcium-binding protein CML36 OS=Arabidopsis thaliana OX=3702 GN=CML36 PE=2 SV=1	DTZ	--	PREDICTED: probable calcium-binding protein CML36 [Solanum lycopersicum]
c98212.graph_c0	1157	1101	1018	593	594	468	64.7	62.46	59.12	31.37	30.12	27.11	5.29e-21	-1.51439	down	--	--	--	--	--	--	--	--	--	--	PREDICTED: uncharacterized protein LOC109239177 [Nicotiana attenuata]
c100366.graph_c0	58	56	47	40	40	33	1.64	1.86	1.2	0.86	0.87	0.73	0.00125183	-1.02266	down	[L]	Replication, recombination and repair	Biological Process: telomere maintenance via recombination (GO:0000722);; Biological Process: DNA synthesis involved in DNA repair (GO:0000731);; Cellular Component: nuclear chromosome, telomeric region (GO:0000784);; Molecular Function: DNA binding (GO:0003677);; Molecular Function: ATP binding (GO:0005524);; Cellular Component: nucleoplasm (GO:0005654);; Cellular Component: cytoplasm (GO:000573…	K03654|0|cmo:103486004|K03654 ATP-dependent DNA helicase RecQ [EC:3.6.4.12] | (RefSeq) ATP-dependent DNA helicase RecQ-like	[L]	Replication, recombination and repair	Helicase conserved C-terminal domain;; DEAD/DEAH box helicase;; Type III restriction enzyme, res subunit;; RecQ zinc-binding;; RQC domain;; HRDC domain	Mediator of RNA polymerase II transcription subunit 34 OS=Arabidopsis thaliana OX=3702 GN=MED34 PE=1 SV=1	L	Replication, recombination and repair	uncharacterized protein LOC112007262 isoform X2 [Quercus suber]
c70539.graph_c0	208	203	324	125	80	52	50.47	42.31	74.03	44.65	28	22.11	6.97e-08	-1.98098	down	--	--	--	--	--	--	--	--	S	Function unknown	hypothetical protein BVRB_2g029150 [Beta vulgaris subsp. vulgaris]
c65036.graph_c0	22	29	24	8	5	4	4.81	6.7	5.36	1.57	1.02	0.84	3.66e-06	-2.45921	down	--	--	--	--	--	--	--	--	--	--	PREDICTED: uncharacterized protein LOC103706495 [Phoenix dactylifera]
c101527.graph_c0	49	46	56	32	39	25	3.23	2.64	2.89	1.89	2	1.88	0.000670011	-1.16402	down	--	--	--	--	--	--	Protein of unknown function (DUF 659);; hAT family C-terminal dimerisation region	--	S	Function unknown	uncharacterized protein LOC8079746 [Sorghum bicolor]
c94137.graph_c0	1140	1083	1556	853	741	743	66.23	63.47	92.78	46.01	38.97	43.75	4.94e-08	-1.2165	down	--	--	--	--	[R]	General function prediction only	PPR repeat;; PPR repeat family;; PPR repeat	Pentatricopeptide repeat-containing protein At4g02750 OS=Arabidopsis thaliana OX=3702 GN=PCMP-H24 PE=3 SV=1	S	Function unknown	unnamed protein product, partial [Vitis vinifera]
c102170.graph_c0	3102	3720	2475	1865	1446	1200	136.58	166.77	112.51	79.86	62.11	54.6	4.24e-11	-1.54875	down	--	--	--	--	[M]	Cell wall/membrane/envelope biogenesis	Pectinacetylesterase;; Pectinacetylesterase	Pectin acetylesterase 12 OS=Arabidopsis thaliana OX=3702 GN=PAE12 PE=2 SV=1	S	Function unknown	pectin acetylesterase 12-like [Olea europaea var. sylvestris]
c86348.graph_c0	2831	3317	2224	1340	824	883	115.55	136.01	94.83	56.16	36.91	44.18	1.03e-13	-1.94327	down	--	--	--	--	--	--	Carbohydrate esterase, sialic acid-specific acetylesterase	Probable carbohydrate esterase At4g34215 OS=Arabidopsis thaliana OX=3702 GN=At4g34215 PE=1 SV=2	S	Function unknown	probable carbohydrate esterase At4g34215 [Olea europaea var. sylvestris]
c82037.graph_c0	147	114	89	59	89	43	13.42	10.75	8.33	4.97	7.25	3.9	4.4e-05	-1.38416	down	--	--	Biological Process: metabolic process (GO:0008152);; Molecular Function: amino acid binding (GO:0016597);;	--	--	--	--	ACT domain-containing protein ACR8 OS=Arabidopsis thaliana OX=3702 GN=ACR8 PE=2 SV=1	S	Function unknown	LOW QUALITY PROTEIN: ACT domain-containing protein ACR8-like [Sesamum indicum]
c97337.graph_c0	3646	3996	2770	1830	1768	706	174.78	200.14	137.99	83.94	77.33	35.41	2.02e-07	-1.76184	down	--	--	Molecular Function: serine-type endopeptidase activity (GO:0004252);; Cellular Component: integral component of membrane (GO:0016021);; Biological Process: protein processing (GO:0016485);;	--	[T]	Signal transduction mechanisms	Rhomboid family;; Rhomboid family	RHOMBOID-like protein 2 OS=Arabidopsis thaliana OX=3702 GN=RBL2 PE=1 SV=1	S	Function unknown	PREDICTED: RHOMBOID-like protein 2 [Ziziphus jujuba]
c90534.graph_c0	136	296	162	27	11	14	4.22	8.59	5.05	1.05	0.92	0.56	2.53e-20	-3.82473	down	--	--	Cellular Component: membrane (GO:0016020);;	--	[R]	General function prediction only	Root hair defective 3 GTP-binding protein (RHD3);; Root hair defective 3 GTP-binding protein (RHD3)	Protein ROOT HAIR DEFECTIVE 3 homolog 1 OS=Arabidopsis thaliana OX=3702 GN=At1g72960 PE=2 SV=2	Z	Cytoskeleton	hypothetical protein CRG98_017325 [Punica granatum]
c97608.graph_c1	828	1297	881	341	620	379	22.93	35.57	24.79	8.81	15.57	10.42	1.41e-10	-1.67983	down	--	--	--	--	--	--	Calmodulin binding protein-like	Calmodulin-binding protein 60 B OS=Arabidopsis thaliana OX=3702 GN=CBP60B PE=2 SV=1	S	Function unknown	PREDICTED: uncharacterized protein LOC105134278 [Populus euphratica]
c101231.graph_c0	205	150	149	87	110	96	8.66	6.38	6.1	3.28	3.41	3.58	1.36e-07	-1.30553	down	[C]	Energy production and conversion	Molecular Function: succinate dehydrogenase activity (GO:0000104);; Cellular Component: mitochondrion (GO:0005739);; Biological Process: tricarboxylic acid cycle (GO:0006099);; Molecular Function: electron carrier activity (GO:0009055);; Cellular Component: integral component of membrane (GO:0016021);; Cellular Component: succinate dehydrogenase complex (GO:0045281);;	K00236|7.00403e-49|vvi:7498669|K00236 succinate dehydrogenase (ubiquinone) cytochrome b560 subunit | (RefSeq) sdh3, ViviM_p032; succinate dehydrogenase subunit 3	[G]	Carbohydrate transport and metabolism	Succinate dehydrogenase/Fumarate reductase transmembrane subunit	Succinate dehydrogenase cytochrome b560 subunit OS=Marchantia polymorpha OX=3197 GN=SDH3 PE=3 SV=1	C	Energy production and conversion	succinate dehydrogenase subunit 3 (mitochondrion) [Nelumbo nucifera]
c89980.graph_c1	1398	1311	1603	1419	448	636	59.69	56.86	70.7	56.65	17.32	27.58	0.00272311	-1.24565	down	[O]	Posttranslational modification, protein turnover, chaperones	--	K13993|1.25039e-99|tcc:TCM_015499|K13993 HSP20 family protein | (RefSeq) Small heat shock protein isoform 1	[O]	Posttranslational modification, protein turnover, chaperones	Hsp20/alpha crystallin family	Small heat shock protein, chloroplastic OS=Petunia hybrida OX=4102 GN=HSP22 PE=2 SV=1	O	Posttranslational modification, protein turnover, chaperones	hypothetical protein COLO4_14358 [Corchorus olitorius]
c92031.graph_c1	1350	1616	1308	812	562	538	76	92.34	75.88	42.66	28.77	30.69	1.61e-13	-1.66468	down	--	--	--	--	--	--	Myb/SANT-like DNA-binding domain	Trihelix transcription factor ASR3 OS=Arabidopsis thaliana OX=3702 GN=ASR3 PE=1 SV=1	S	Function unknown	trihelix transcription factor ASR3 [Carica papaya]
c48327.graph_c0	261	236	247	209	170	120	2.96	2.71	2.89	2.23	1.76	1.38	2.35e-05	-1.0965	down	--	--	--	--	[T]	Signal transduction mechanisms	NB-ARC domain	Disease resistance RPP8-like protein 3 OS=Arabidopsis thaliana OX=3702 GN=RPP8L3 PE=2 SV=1	S	Function unknown	probable disease resistance RPP8-like protein 2 [Hevea brasiliensis]
c96814.graph_c0	66	68	58	7	11	15	2.7	2.88	2.86	0.26	0.43	0.74	2.75e-14	-2.94579	down	[L]	Replication, recombination and repair	Molecular Function: deoxyribodipyrimidine photo-lyase activity (GO:0003904);; Biological Process: DNA repair (GO:0006281);;	K01669|0|vvi:100243038|K01669 deoxyribodipyrimidine photo-lyase [EC:4.1.99.3] | (RefSeq) deoxyribodipyrimidine photo-lyase	[LT]	--	DNA photolyase	Deoxyribodipyrimidine photo-lyase OS=Arabidopsis thaliana OX=3702 GN=PHR1 PE=2 SV=1	L	Replication, recombination and repair	deoxyribodipyrimidine photo-lyase [Quercus suber]
c77896.graph_c0	82	113	83	63	39	33	3.96	5.55	4.14	2.84	1.7	1.61	9.13e-06	-1.52057	down	--	--	--	--	[T]	Signal transduction mechanisms	NB-ARC domain	Putative late blight resistance protein homolog R1A-6 OS=Solanum demissum OX=50514 GN=R1A-6 PE=3 SV=2	S	Function unknown	putative disease resistance RPP13-like protein 3 [Jatropha curcas]
c81373.graph_c0	7406	10023	5395	1154	1274	938	844.32	1179.36	635.38	121.91	130.48	107.4	1.54e-44	-3.24428	down	--	--	Cellular Component: extracellular region (GO:0005576);; Cellular Component: cell wall (GO:0005618);; Biological Process: plant-type cell wall organization (GO:0009664);; Biological Process: unidimensional cell growth (GO:0009826);; Cellular Component: membrane (GO:0016020);; Biological Process: primary root development (GO:0080022);;	--	--	--	Pollen allergen;; Lytic transglycolase	Expansin-A10 OS=Arabidopsis thaliana OX=3702 GN=EXPA10 PE=2 SV=1	G	Carbohydrate transport and metabolism	alpha-expansin [Actinidia eriantha]
c94099.graph_c1	48765	70073	33111	194	86	39	1648.03	2490.84	1169.23	5.49	2.4	0.96	1.62e-38	-8.15661	down	--	--	Molecular Function: magnesium ion binding (GO:0000287);; Molecular Function: sesquiterpene synthase activity (GO:0010334);; Biological Process: sesquiterpene biosynthetic process (GO:0051762);;	--	--	--	Terpene synthase, N-terminal domain;; Terpene synthase family, metal binding domain	Terpene synthase 10 OS=Ricinus communis OX=3988 GN=TPS10 PE=2 SV=1	--	--	terpene synthase [Actinidia arguta]
c99975.graph_c0	4959	4915	6142	1796	1201	864	232.75	234.09	296.55	81.61	52.83	42.89	7.5e-19	-2.53046	down	[E]	Amino acid transport and metabolism	Molecular Function: spermidine synthase activity (GO:0004766);; Biological Process: polyamine biosynthetic process (GO:0006596);; Molecular Function: putrescine N-methyltransferase activity (GO:0030750);; Biological Process: methylation (GO:0032259);;	K00797|0|jcu:105648347|K00797 spermidine synthase [EC:2.5.1.16] | (RefSeq) spermine synthase	[E]	Amino acid transport and metabolism	Spermine/spermidine synthase domain;; Spermidine synthase tetramerisation domain	Spermine synthase OS=Arabidopsis thaliana OX=3702 GN=SPMS PE=1 SV=1	E	Amino acid transport and metabolism	spermine synthase [Camellia sinensis]
c96672.graph_c0	147	193	159	124	126	107	6.24	8.25	6.73	4.87	4.88	4.65	2.37e-06	-1.00675	down	[J]	Translation, ribosomal structure and biogenesis	Biological Process: translational termination (GO:0006415);; Cellular Component: chloroplast (GO:0009507);; Biological Process: chloroplast organization (GO:0009658);; Biological Process: thylakoid membrane organization (GO:0010027);; Molecular Function: translation release factor activity, codon specific (GO:0016149);; Biological Process: plastid translation (GO:0032544);; Molecular Function: ri…	K02835|3.28081e-158|vvi:100247720|K02835 peptide chain release factor 1 | (RefSeq) peptide chain release factor APG3, chloroplastic	[J]	Translation, ribosomal structure and biogenesis	RF-1 domain;; PCRF domain	Peptide chain release factor APG3, chloroplastic OS=Arabidopsis thaliana OX=3702 GN=APG3 PE=2 SV=1	J	Translation, ribosomal structure and biogenesis	PREDICTED: peptide chain release factor APG3, chloroplastic [Vitis vinifera]
c97595.graph_c0	421	348	437	193	239	121	20.93	17.66	21.75	8.37	10.06	5.49	7.83e-10	-1.6466	down	[T]	Signal transduction mechanisms	Molecular Function: ATP binding (GO:0005524);; Cellular Component: integral component of membrane (GO:0016021);; Molecular Function: ATPase activity (GO:0016887);;	--	[Q]	Secondary metabolites biosynthesis, transport and catabolism	ABC transporter	ABC transporter G family member 22 OS=Arabidopsis thaliana OX=3702 GN=ABCG22 PE=1 SV=1	V	Defense mechanisms	hypothetical protein CISIN_1g0045372mg, partial [Citrus sinensis]
c96994.graph_c1	692	591	759	427	374	360	29.57	25.43	34.89	17.21	14.94	16.84	2.24e-11	-1.33969	down	[M]	Cell wall/membrane/envelope biogenesis	Biological Process: biosynthetic process (GO:0009058);; Cellular Component: integral component of membrane (GO:0016021);; Molecular Function: nucleotidyltransferase activity (GO:0016779);;	K00967|0|vvi:100251543|K00967 ethanolamine-phosphate cytidylyltransferase [EC:2.7.7.14] | (RefSeq) ethanolamine-phosphate cytidylyltransferase	[I]	Lipid transport and metabolism	Cytidylyltransferase-like;; FAD synthetase	Ethanolamine-phosphate cytidylyltransferase OS=Arabidopsis thaliana OX=3702 GN=PECT1 PE=1 SV=1	IM	--	PREDICTED: ethanolamine-phosphate cytidylyltransferase isoform X1 [Vitis vinifera]
c81022.graph_c0	71	59	65	33	28	13	11.08	9.66	12.45	5.96	5.31	2.6	1.4e-06	-1.86428	down	--	--	--	--	--	--	--	Arabinogalactan protein 41 OS=Arabidopsis thaliana OX=3702 GN=AGP41 PE=1 SV=1	--	--	--
c81919.graph_c0	34	465	64	0	6	3	4.49	19.46	15.46	0	0.43	0.17	0.00019572	-3.6028	down	[O]	Posttranslational modification, protein turnover, chaperones	Molecular Function: ATP binding (GO:0005524);;	K09490|0|gmx:547838|K09490 heat shock 70kDa protein 5 | (RefSeq) BiPD; luminal-binding protein 5	[O]	Posttranslational modification, protein turnover, chaperones	NAD-specific glutamate dehydrogenase;; Hsp70 protein;; MreB/Mbl protein	Luminal-binding protein 5 OS=Nicotiana tabacum OX=4097 GN=BIP5 PE=2 SV=1	O	Posttranslational modification, protein turnover, chaperones	predicted protein [Hordeum vulgare subsp. vulgare]
c102276.graph_c0	74	95	80	20	29	39	4.87	6.52	5.63	1.46	1.63	2.73	2.79e-09	-1.97316	down	--	--	Molecular Function: binding (GO:0005488);; Molecular Function: transferase activity (GO:0016740);; Molecular Function: hydrolase activity (GO:0016787);; Biological Process: macromolecule metabolic process (GO:0043170);; Biological Process: cellular metabolic process (GO:0044237);; Biological Process: primary metabolic process (GO:0044238);;	K01209|4.48748e-22|aip:107647132|K01209 alpha-N-arabinofuranosidase [EC:3.2.1.55] | (RefSeq) alpha-L-arabinofuranosidase 1-like	[R]	General function prediction only	--	Retrovirus-related Pol polyprotein from transposon TNT 1-94 OS=Nicotiana tabacum OX=4097 PE=2 SV=1	S	Function unknown	hypothetical protein VITISV_030853 [Vitis vinifera]
c94488.graph_c0	196	199	139	119	157	78	9.88	7.25	7.12	4.66	6.48	6.89	0.000181341	-1.11462	down	[OT]	Posttranslational modification, protein turnover, chaperones ;; Signal transduction mechanisms	Biological Process: metabolic process (GO:0008152);; Molecular Function: amino acid binding (GO:0016597);;	--	--	--	ACT domain;; ACT domain	ACT domain-containing protein ACR8 OS=Arabidopsis thaliana OX=3702 GN=ACR8 PE=2 SV=1	S	Function unknown	PREDICTED: ACT domain-containing protein ACR8 [Vitis vinifera]
c94134.graph_c0	7125	8072	5985	1785	2128	999	460.77	540.99	401.63	111.48	128.7	64.1	4.61e-23	-2.60378	down	--	--	--	--	--	--	COBRA-like protein	COBRA-like protein 7 OS=Arabidopsis thaliana OX=3702 GN=COBL7 PE=1 SV=2	S	Function unknown	COBRA-like protein 7 [Durio zibethinus]
c98530.graph_c0	213	54	246	19	8	3	10.33	2.66	12.32	0.86	0.35	0.15	7.33e-12	-4.1276	down	--	--	--	--	[O]	Posttranslational modification, protein turnover, chaperones	Xylanase inhibitor C-terminal;; Xylanase inhibitor N-terminal	Basic 7S globulin OS=Glycine max OX=3847 GN=BG PE=1 SV=2	O	Posttranslational modification, protein turnover, chaperones	PREDICTED: basic 7S globulin-like [Ziziphus jujuba]
c83267.graph_c3	530	703	540	436	429	195	49.83	66.26	52.72	37.49	36.02	18.62	6.54e-05	-1.25095	down	--	--	Cellular Component: integral component of membrane (GO:0016021);; Molecular Function: cellulose synthase (UDP-forming) activity (GO:0016760);; Biological Process: cellulose biosynthetic process (GO:0030244);; Biological Process: cell wall organization (GO:0071555);;	K20924|7.7884e-118|sly:101249747|K20924 cellulose synthase-like protein [EC:2.4.1.-] | (RefSeq) cellulose synthase-like protein D3	--	--	RING/Ubox like zinc-binding domain	Cellulose synthase-like protein D3 OS=Arabidopsis thaliana OX=3702 GN=CSLD3 PE=1 SV=1	M	Cell wall/membrane/envelope biogenesis	Zinc finger, RING/FYVE/PHD-type [Corchorus capsularis]
c87204.graph_c0	1040	1319	866	583	578	464	37.77	45.42	32.24	22.81	21.19	18.41	3.56e-14	-1.50563	down	[P]	Inorganic ion transport and metabolism	Cellular Component: vacuolar membrane (GO:0005774);; Biological Process: cell tip growth (GO:0009932);; Molecular Function: potassium ion transmembrane transporter activity (GO:0015079);; Cellular Component: integral component of membrane (GO:0016021);; Biological Process: potassium ion transmembrane transport (GO:0071805);;	K03549|0|tcc:TCM_017384|K03549 KUP system potassium uptake protein | (RefSeq) K+ uptake transporter 3 isoform 1	--	--	K+ potassium transporter	Potassium transporter 4 OS=Arabidopsis thaliana OX=3702 GN=POT4 PE=1 SV=2	P	Inorganic ion transport and metabolism	Potassium transporter [Trema orientalis]
c96897.graph_c0	150	237	175	52	60	52	9.84	15.32	12.67	2.88	4.12	3.41	3.95e-19	-2.26933	down	[O]	Posttranslational modification, protein turnover, chaperones	Molecular Function: glutathione transferase activity (GO:0004364);; Cellular Component: cytoplasm (GO:0005737);; Biological Process: glutathione metabolic process (GO:0006749);; Biological Process: toxin catabolic process (GO:0009407);;	K00799|7.39103e-52|pmum:103325843|K00799 glutathione S-transferase [EC:2.5.1.18] | (RefSeq) probable glutathione S-transferase parC	[O]	Posttranslational modification, protein turnover, chaperones	Glutathione S-transferase, N-terminal domain;; Glutathione S-transferase, N-terminal domain;; Glutathione S-transferase, N-terminal domain	Glutathione S-transferase U22 OS=Arabidopsis thaliana OX=3702 GN=GSTU22 PE=1 SV=1	O	Posttranslational modification, protein turnover, chaperones	PREDICTED: probable glutathione S-transferase parC [Capsicum annuum]
c96703.graph_c0	115	147	73	45	17	14	4.96	6.72	2.97	1.75	1.82	0.63	1.03e-07	-2.493	down	--	--	--	K19476|1.16952e-114|tcc:TCM_028731|K19476 vacuolar protein sorting-associated protein IST1 | (RefSeq) Regulator of Vps4 activity in the MVB pathway protein, putative	[Z]	Cytoskeleton	Regulator of Vps4 activity in the MVB pathway	--	S	Function unknown	uncharacterized protein LOC110427410 [Herrania umbratica]
c84057.graph_c0	105	49	133	17	10	9	11.2	5.95	14.49	1.86	0.72	1.1	5.12e-12	-3.30619	down	--	--	--	K10268|5.54363e-28|spen:107007469|K10268 F-box and leucine-rich repeat protein 2/20 | (RefSeq) F-box/LRR-repeat protein 3	[R]	General function prediction only	--	--	S	Function unknown	unnamed protein product [Coffea canephora]
c93043.graph_c0	33	62	31	27	23	26	0.84	1.41	0.68	0.61	0.52	0.57	0.00454113	-1.19595	down	--	--	--	--	[S]	Function unknown	--	--	S	Function unknown	uncharacterized protein C23H3.12c [Hevea brasiliensis]
c14188.graph_c0	179	35	187	0	0	0	8.19	1.63	8.84	0	0	0	5.34e-19	-6.91433	down	[G]	Carbohydrate transport and metabolism	Molecular Function: phosphoglycerate kinase activity (GO:0004618);; Molecular Function: ATP binding (GO:0005524);; Biological Process: glycolytic process (GO:0006096);;	K00927|0|ccp:CHC_T00009179001|K00927 phosphoglycerate kinase [EC:2.7.2.3] | (RefSeq) phosphoglycerate kinase	[G]	Carbohydrate transport and metabolism	Phosphoglycerate kinase	Phosphoglycerate kinase, cytosolic OS=Triticum aestivum OX=4565 PE=2 SV=1	G	Carbohydrate transport and metabolism	putative phosphoglycerate kinase [Diplodia seriata]
c92125.graph_c0	117	163	100	70	68	58	4.82	6.8	4.29	2.67	2.48	2.4	9.14e-08	-1.45716	down	--	--	Cellular Component: integral component of membrane (GO:0016021);;	K09534|1.07531e-122|pper:PRUPE_ppa003725mg|K09534 DnaJ homolog subfamily C member 14 | (RefSeq) hypothetical protein	[O]	Posttranslational modification, protein turnover, chaperones	DnaJ domain	--	O	Posttranslational modification, protein turnover, chaperones	PREDICTED: uncharacterized protein LOC107407831 [Ziziphus jujuba]
c90372.graph_c0	1111	1752	767	675	1209	440	72.69	117.03	51.84	41.17	71.43	29.1	0.00316536	-1.14754	down	--	--	--	--	--	--	Phosphate-induced protein 1 conserved region	Protein EXORDIUM OS=Arabidopsis thaliana OX=3702 GN=EXO PE=2 SV=1	S	Function unknown	protein EXORDIUM-like [Quercus suber]
c81056.graph_c0	158	183	174	32	4	1	9.92	10.86	10.68	1.83	0.23	0.06	0.00106719	-2.99042	down	--	--	Molecular Function: binding (GO:0005488);;	--	--	--	--	--	S	Function unknown	hypothetical protein CUMW_146960 [Citrus unshiu]
c100454.graph_c0	247	148	297	138	46	25	7.64	5.62	10.83	4.28	1.36	1.01	0.000134622	-2.07744	down	[C]	Energy production and conversion	Biological Process: cytokinin metabolic process (GO:0009690);; Cellular Component: integral component of membrane (GO:0016021);; Molecular Function: oxidoreductase activity, acting on CH-OH group of donors (GO:0016614);; Molecular Function: cytokinin dehydrogenase activity (GO:0019139);; Molecular Function: flavin adenine dinucleotide binding (GO:0050660);; Biological Process: oxidation-reduction…	K00279|0|nnu:104613458|K00279 cytokinin dehydrogenase [EC:1.5.99.12] | (RefSeq) cytokinin dehydrogenase 9-like	[C]	Energy production and conversion	Cytokinin dehydrogenase 1, FAD and cytokinin binding;; FAD binding domain	Cytokinin dehydrogenase 9 OS=Oryza sativa subsp. japonica OX=39947 GN=CKX9 PE=2 SV=1	C	Energy production and conversion	PREDICTED: cytokinin dehydrogenase 9-like [Nelumbo nucifera]
c70590.graph_c0	40	23	321	4	2	5	3.66	2.17	30.19	0.34	0.17	0.46	3.3e-05	-3.77658	down	[J]	Translation, ribosomal structure and biogenesis	Molecular Function: mRNA binding (GO:0003729);; Molecular Function: structural constituent of ribosome (GO:0003735);; Biological Process: translation (GO:0006412);; Molecular Function: hydrolase activity, acting on carbon-nitrogen (but not peptide) bonds, in linear amidines (GO:0016813);; Cellular Component: cytosolic large ribosomal subunit (GO:0022625);; Molecular Function: metal ion binding (G…	K02872|8.82058e-75|cme:CYME_CMR122C|K02872 large subunit ribosomal protein L13Ae | (RefSeq) 60S ribosomal protein L13A	[J]	Translation, ribosomal structure and biogenesis	Ribosomal protein L13	60S ribosomal protein L13a OS=Cyanophora paradoxa OX=2762 PE=2 SV=1	J	Translation, ribosomal structure and biogenesis	Ribosomal protein L13 eukaryotic/archaeal [Macrophomina phaseolina MS6]
c99506.graph_c0	2107	1333	3226	1738	1468	1485	84.14	53.87	133.75	65.77	53.11	61.27	0.0027144	-1.02317	down	[V]	Defense mechanisms	Biological Process: drug transmembrane transport (GO:0006855);; Molecular Function: drug transmembrane transporter activity (GO:0015238);; Molecular Function: antiporter activity (GO:0015297);; Cellular Component: integral component of membrane (GO:0016021);;	K03327|4.99717e-145|pper:PRUPE_ppa004771mg|K03327 multidrug resistance protein, MATE family | (RefSeq) hypothetical protein	[R]	General function prediction only	MatE	Protein DETOXIFICATION 27 OS=Arabidopsis thaliana OX=3702 GN=DTX27 PE=2 SV=1	V	Defense mechanisms	protein DETOXIFICATION 27-like [Prunus avium]
c75044.graph_c1	748	710	657	304	465	357	140.03	139.4	127.05	52.26	77.48	66.48	6.19e-15	-1.44292	down	--	--	Molecular Function: structural constituent of ribosome (GO:0003735);; Biological Process: translation (GO:0006412);; Biological Process: mitochondrial transport (GO:0006839);; Cellular Component: integral component of membrane (GO:0016021);; Cellular Component: mitochondrial membrane (GO:0031966);; Biological Process: transmembrane transport (GO:0055085);;	K15104|3.07412e-49|vvi:100854774|K15104 solute carrier family 25 (mitochondrial oxoglutarate transporter), member 11 | (RefSeq) mitochondrial uncoupling protein 5-like	[C]	Energy production and conversion	Mitochondrial carrier protein	Mitochondrial uncoupling protein 5 OS=Arabidopsis thaliana OX=3702 GN=PUMP5 PE=2 SV=1	S	Function unknown	PREDICTED: mitochondrial uncoupling protein 5-like [Vitis vinifera]
c98317.graph_c0	193	196	186	110	139	112	10.8	10.69	10.89	6.4	7.09	7.63	5.31e-10	-1.2016	down	--	--	Molecular Function: DNA binding (GO:0003677);; Cellular Component: nucleus (GO:0005634);; Biological Process: regulation of transcription, DNA-templated (GO:0006355);;	--	--	--	--	Transcription factor KUA1 OS=Arabidopsis thaliana OX=3702 GN=KUA1 PE=1 SV=1	K	Transcription	transcription factor MYBS3 [Sesamum indicum]
c95117.graph_c0	454	354	282	207	389	141	16.98	12.54	11.34	8.16	13.16	4.64	0.00292455	-1.09088	down	--	--	--	K09060|3.13306e-27|nnu:104600299|K09060 plant G-box-binding factor | (RefSeq) common plant regulatory factor 1-like	--	--	bZIP transcription factor;; Basic region leucine zipper;; Disordered region downstream of MFMR;; bZIP Maf transcription factor;; G-box binding protein MFMR	Transcriptional activator TAF-1 (Fragment) OS=Nicotiana tabacum OX=4097 GN=TAF1 PE=2 SV=1	K	Transcription	hypothetical protein PRUPE_2G182800 [Prunus persica]
c99075.graph_c0	976	1162	844	441	456	362	29.83	36.09	24.45	11.2	11.29	11.19	5.95e-24	-1.76472	down	[IR]	Lipid transport and metabolism ;; General function prediction only	Molecular Function: diacylglycerol kinase activity (GO:0004143);; Molecular Function: ATP binding (GO:0005524);; Cellular Component: intracellular (GO:0005622);; Biological Process: protein kinase C-activating G-protein coupled receptor signaling pathway (GO:0007205);; Cellular Component: integral component of membrane (GO:0016021);; Biological Process: phosphorylation (GO:0016310);; Biological P…	K00901|0|vvi:100247408|K00901 diacylglycerol kinase (ATP) [EC:2.7.1.107] | (RefSeq) diacylglycerol kinase 2	[IT]	--	Diacylglycerol kinase accessory domain;; Diacylglycerol kinase catalytic domain;; Phorbol esters/diacylglycerol binding domain (C1 domain)	Diacylglycerol kinase 2 OS=Arabidopsis thaliana OX=3702 GN=DGK2 PE=1 SV=1	I	Lipid transport and metabolism	PREDICTED: diacylglycerol kinase 2 [Vitis vinifera]
c89324.graph_c0	21330	25954	19630	13033	8584	9737	931.06	1154.49	886.61	547.69	349.71	436.77	2.38e-12	-1.59421	down	[IQR]	Lipid transport and metabolism ;; Secondary metabolites biosynthesis, transport and catabolism ;; General function prediction only	--	--	[Q]	Secondary metabolites biosynthesis, transport and catabolism	short chain dehydrogenase;; Enoyl-(Acyl carrier protein) reductase	Short-chain dehydrogenase TIC 32, chloroplastic OS=Pisum sativum OX=3888 GN=TIC32 PE=1 SV=1	S	Function unknown	unnamed protein product [Coffea canephora]
c101138.graph_c0	181	332	149	24	7	2	3.35	6.81	3.23	0.41	0.19	0.04	6.02e-07	-3.86395	down	--	--	Molecular Function: translation initiation factor activity (GO:0003743);; Biological Process: translational initiation (GO:0006413);; Molecular Function: transferase activity (GO:0016740);;	K11593|0|tcc:TCM_020717|K11593 eukaryotic translation initiation factor 2C | (RefSeq) Stabilizer of iron transporter SufD / Polynucleotidyl transferase isoform 1	[J]	Translation, ribosomal structure and biogenesis	Piwi domain;; N-terminal domain of argonaute;; PAZ domain;; Argonaute linker 1 domain;; Argonaute linker 2 domain;; Mid domain of argonaute	Protein argonaute 10 OS=Arabidopsis thaliana OX=3702 GN=AGO10 PE=2 SV=1	J	Translation, ribosomal structure and biogenesis	protein argonaute 10 [Herrania umbratica]
c100451.graph_c1	433	652	391	268	155	79	7.25	10.53	8.22	4.66	3.01	2.81	9.69e-07	-1.98723	down	--	--	Cellular Component: integral component of membrane (GO:0016021);;	--	--	--	--	GPI-anchored protein LLG1 OS=Arabidopsis thaliana OX=3702 GN=LLG1 PE=1 SV=1	S	Function unknown	PREDICTED: GPI-anchored protein LORELEI [Cucumis sativus]
c92223.graph_c0	966	481	1210	693	343	386	50.51	25.37	61.54	36.42	15.32	22.51	0.000881601	-1.37669	down	[M]	Cell wall/membrane/envelope biogenesis	Molecular Function: cinnamoyl-CoA reductase activity (GO:0016621);; Molecular Function: dihydrokaempferol 4-reductase activity (GO:0045552);; Molecular Function: coenzyme binding (GO:0050662);; Biological Process: oxidation-reduction process (GO:0055114);;	K09753|5.54927e-159|cic:CICLE_v10026007mg|K09753 cinnamoyl-CoA reductase [EC:1.2.1.44] | (RefSeq) hypothetical protein	[V]	Defense mechanisms	NAD dependent epimerase/dehydratase family;; 3-beta hydroxysteroid dehydrogenase/isomerase family;; NAD(P)H-binding;; NmrA-like family;; GDP-mannose 4,6 dehydratase;; Male sterility protein;; Polysaccharide biosynthesis protein;; KR domain	Cinnamoyl-CoA reductase 1 OS=Arabidopsis thaliana OX=3702 GN=CCR1 PE=1 SV=1	M	Cell wall/membrane/envelope biogenesis	cinnamoyl-CoA reductase [Vaccinium corymbosum]
c91837.graph_c0	235	219	158	144	142	78	7.52	7.08	5.21	4.3	4.12	2.53	2.95e-05	-1.26106	down	--	--	Cellular Component: integral component of membrane (GO:0016021);;	--	--	--	--	--	S	Function unknown	PREDICTED: uncharacterized protein LOC108988932 [Juglans regia]
c93042.graph_c1	331	237	544	36	67	48	22.92	18.05	38.47	2.93	5.13	3.8	7.81e-20	-3.31301	down	--	--	Molecular Function: magnesium ion binding (GO:0000287);; Molecular Function: phospholipid-translocating ATPase activity (GO:0004012);; Molecular Function: ATP binding (GO:0005524);; Cellular Component: integral component of membrane (GO:0016021);; Biological Process: phospholipid translocation (GO:0045332);;	K01530|1.34035e-153|sind:105161452|K01530 phospholipid-translocating ATPase [EC:3.6.3.1] | (RefSeq) putative phospholipid-transporting ATPase 9	[R]	General function prediction only	Phospholipid-translocating P-type ATPase C-terminal	Putative phospholipid-transporting ATPase 9 OS=Arabidopsis thaliana OX=3702 GN=ALA9 PE=3 SV=1	U	Intracellular trafficking, secretion, and vesicular transport	unnamed protein product [Coffea canephora]
c91573.graph_c2	78	108	170	53	51	49	4.61	8.9	10.82	3.45	2.36	3.75	1.57e-06	-1.70018	down	[X]	Mobilome: prophages, transposons	--	--	[R]	General function prediction only	Reverse transcriptase (RNA-dependent DNA polymerase);; Integrase core domain;; GAG-pre-integrase domain	Retrovirus-related Pol polyprotein from transposon RE1 OS=Arabidopsis thaliana OX=3702 GN=RE1 PE=2 SV=1	S	Function unknown	hypothetical protein VITISV_039158 [Vitis vinifera]
c57524.graph_c0	692	330	708	138	62	26	123.61	61.62	130.44	22.63	9.85	4.62	1.41e-10	-3.22631	down	--	--	--	--	--	--	--	--	S	Function unknown	hypothetical protein TorRG33x02_222330 [Trema orientalis]
c73279.graph_c0	18	55	38	3	5	11	1.39	4.24	2.95	0.21	0.34	0.83	3.82e-06	-2.74834	down	[IQR]	Lipid transport and metabolism ;; Secondary metabolites biosynthesis, transport and catabolism ;; General function prediction only	--	K15095|2.05333e-122|pop:POPTR_0675s00200g|K15095 (+)-neomenthol dehydrogenase [EC:1.1.1.208] | (RefSeq) hypothetical protein	[Q]	Secondary metabolites biosynthesis, transport and catabolism	short chain dehydrogenase;; Enoyl-(Acyl carrier protein) reductase;; KR domain;; NAD dependent epimerase/dehydratase family	(+)-neomenthol dehydrogenase OS=Arabidopsis thaliana OX=3702 GN=SDR1 PE=1 SV=1	S	Function unknown	salutaridine reductase-like [Quercus suber]
c104161.graph_c0	192	221	199	30	18	8	20.1	23.83	21.52	2.91	1.69	0.84	2.12e-27	-3.84012	down	--	--	--	--	--	--	Alginate lyase	Citrate-binding protein OS=Hevea brasiliensis OX=3981 GN=CBP PE=1 SV=1	S	Function unknown	PREDICTED: citrate-binding protein-like [Daucus carota subsp. sativus]
c103873.graph_c1	67	74	71	45	36	58	0.64	0.69	0.68	0.4	0.31	0.53	0.00058579	-1.10771	down	[IQ]	Lipid transport and metabolism ;; Secondary metabolites biosynthesis, transport and catabolism	--	--	[R]	General function prediction only	AMP-binding enzyme;; NAD(P)-binding Rossmann-like domain;; Flavin containing amine oxidoreductase;; Phosphopantetheine attachment site;; Pyridine nucleotide-disulphide oxidoreductase;; Catalase;; Bacterial transferase hexapeptide (six repeats)	4-coumarate--CoA ligase-like 7 OS=Arabidopsis thaliana OX=3702 GN=4CLL7 PE=1 SV=1	IQ	--	long-chain-fatty-acid--amp ligase fadd28 [Quercus suber]
c82128.graph_c1	31	37	52	27	17	6	0.89	1.06	1.5	0.71	0.48	0.18	0.0018205	-1.6671	down	--	--	Molecular Function: metal ion binding (GO:0046872);;	--	[R]	General function prediction only	Reverse transcriptase (RNA-dependent DNA polymerase)	Retrovirus-related Pol polyprotein from transposon TNT 1-94 OS=Nicotiana tabacum OX=4097 PE=2 SV=1	ADL	--	Retrovirus-related Pol polyprotein from transposon TNT 1-94 [Cajanus cajan]
c102775.graph_c1	2121	2045	1958	1522	1146	1090	43.33	40.96	41.51	28.67	20.23	22.59	8.99e-10	-1.22427	down	--	--	--	--	[R]	General function prediction only	Signal peptide peptidase;; PA domain	Signal peptide peptidase-like 3 OS=Arabidopsis thaliana OX=3702 GN=SPPL3 PE=2 SV=1	U	Intracellular trafficking, secretion, and vesicular transport	signal peptide peptidase-like 3 [Morus notabilis]
c102060.graph_c0	137	109	121	77	87	52	19.2	16.47	14.83	7.75	9.52	5.1	3.68e-06	-1.28601	down	--	--	Molecular Function: zinc ion binding (GO:0008270);; Cellular Component: integral component of membrane (GO:0016021);;	--	[O]	Posttranslational modification, protein turnover, chaperones	--	NEP1-interacting protein-like 1 OS=Arabidopsis thaliana OX=3702 GN=ATL27 PE=2 SV=1	O	Posttranslational modification, protein turnover, chaperones	PREDICTED: NEP1-interacting protein 1-like isoform X1 [Fragaria vesca subsp. vesca]
c86427.graph_c0	30	87	78	23	54	31	1.7	5.49	4.24	1.61	4.94	2.02	0.00655837	-1.31718	down	--	--	--	--	--	--	--	--	S	Function unknown	Calmodulin-binding protein 60 D [Capsicum annuum]
c94436.graph_c0	181	205	169	137	67	57	9.33	11.82	9.72	6.3	8.1	8.2	1.92e-05	-1.55656	down	--	--	--	--	--	--	--	--	S	Function unknown	PREDICTED: uncharacterized protein LOC109210542 [Nicotiana attenuata]
c96898.graph_c0	579	801	538	238	221	165	17.93	22.62	16.37	7.66	7.67	7.07	2.79e-21	-2.12237	down	--	--	--	--	--	--	F-box domain;; Leucine Rich Repeat	F-box/LRR-repeat protein At4g14096 OS=Arabidopsis thaliana OX=3702 GN=At4g14096 PE=2 SV=1	S	Function unknown	PREDICTED: F-box/LRR-repeat protein At3g59190 isoform X1 [Nicotiana tomentosiformis]
c20147.graph_c0	66	54	55	42	27	27	21.68	19.07	18.69	12.47	7.79	8.7	0.000134772	-1.35483	down	--	--	Biological Process: cellular amino acid metabolic process (GO:0006520);; Molecular Function: transaminase activity (GO:0008483);; Biological Process: biosynthetic process (GO:0009058);; Molecular Function: pyridoxal phosphate binding (GO:0030170);;	K00815|2.56382e-44|vvi:100253895|K00815 tyrosine aminotransferase [EC:2.6.1.5] | (RefSeq) tyrosine aminotransferase	[E]	Amino acid transport and metabolism	--	Tyrosine aminotransferase OS=Arabidopsis thaliana OX=3702 GN=TAT PE=2 SV=1	E	Amino acid transport and metabolism	PREDICTED: S-alkyl-thiohydroximate lyase SUR1-like [Juglans regia]
c79135.graph_c1	365	452	497	119	124	118	29.12	36.93	40.95	8.83	8.92	9.5	1.28e-32	-2.37507	down	[K]	Transcription	Molecular Function: protein serine/threonine kinase activity (GO:0004674);; Molecular Function: ATP binding (GO:0005524);; Biological Process: protein phosphorylation (GO:0006468);; Cellular Component: integral component of membrane (GO:0016021);; Molecular Function: carbohydrate binding (GO:0030246);;	--	--	--	Leucine Rich repeats (2 copies);; Leucine rich repeat	Probable LRR receptor-like serine/threonine-protein kinase At1g74360 OS=Arabidopsis thaliana OX=3702 GN=At1g74360 PE=1 SV=1	S	Function unknown	probable LRR receptor-like serine/threonine-protein kinase At1g74360 [Olea europaea var. sylvestris]
c94556.graph_c0	159	165	114	82	90	71	6.18	6.82	4.73	2.93	2.71	2.61	3.27e-08	-1.36526	down	--	--	--	K15289|5.4383e-117|jcu:105644403|K15289 solute carrier family 35, member F5 | (RefSeq) thiamine-repressible mitochondrial transport protein THI74	[S]	Function unknown	Solute carrier family 35;; EamA-like transporter family;; Purine nucleobase transmembrane transport	--	EG	--	thiamine-repressible mitochondrial transport protein THI74-like [Hevea brasiliensis]
c101012.graph_c0	292	341	563	92	105	230	22.19	24.23	41.97	5.52	6.62	15.86	3.41e-06	-1.92257	down	[Q]	Secondary metabolites biosynthesis, transport and catabolism	Molecular Function: dioxygenase activity (GO:0051213);;	--	[QR]	--	2OG-Fe(II) oxygenase superfamily;; non-haem dioxygenase in morphine synthesis N-terminal	Protein DMR6-LIKE OXYGENASE 2 OS=Arabidopsis thaliana OX=3702 GN=DLO2 PE=2 SV=1	S	Function unknown	protein DMR6-LIKE OXYGENASE 2 [Prunus persica]
c98473.graph_c0	377	372	292	203	239	224	29.16	28.1	22.06	11.15	14.63	13.27	2.66e-10	-1.17157	down	--	--	Molecular Function: DNA binding (GO:0003677);; Cellular Component: nucleus (GO:0005634);;	--	--	--	Methyl-CpG binding domain	Methyl-CpG-binding domain-containing protein 10 OS=Arabidopsis thaliana OX=3702 GN=MBD10 PE=1 SV=1	S	Function unknown	PREDICTED: methyl-CpG-binding domain-containing protein 11-like [Ziziphus jujuba]
c90242.graph_c0	132	168	116	25	22	33	3.84	4.91	3.46	0.68	0.58	0.97	2.99e-21	-2.83277	down	--	--	Cellular Component: integral component of membrane (GO:0016021);; Molecular Function: transferase activity (GO:0016740);;	--	[GMW]	--	Exostosin family	Probable arabinosyltransferase ARAD1 OS=Arabidopsis thaliana OX=3702 GN=ARAD1 PE=1 SV=1	S	Function unknown	PREDICTED: probable arabinosyltransferase ARAD1 [Vitis vinifera]
c100144.graph_c0	1076	1260	1054	597	756	627	44.14	47.38	42.6	24.52	29.43	27.3	2.36e-20	-1.30856	down	--	--	Cellular Component: Golgi stack (GO:0005795);; Molecular Function: alpha-1,6-mannosylglycoprotein 2-beta-N-acetylglucosaminyltransferase activity (GO:0008455);; Biological Process: oligosaccharide biosynthetic process (GO:0009312);; Cellular Component: integral component of membrane (GO:0016021);;	K00736|0|vvi:100240895|K00736 alpha-1,6-mannosyl-glycoprotein beta-1,2-N-acetylglucosaminyltransferase [EC:2.4.1.143] | (RefSeq) alpha-1,6-mannosyl-glycoprotein 2-beta-N-acetylglucosaminyltransferase	[G]	Carbohydrate transport and metabolism	N-acetylglucosaminyltransferase II (MGAT2)	Alpha-1,6-mannosyl-glycoprotein 2-beta-N-acetylglucosaminyltransferase OS=Arabidopsis thaliana OX=3702 GN=GNT2 PE=1 SV=1	S	Function unknown	PREDICTED: alpha-1,6-mannosyl-glycoprotein 2-beta-N-acetylglucosaminyltransferase-like [Nicotiana tabacum]
c103408.graph_c0	722	486	1019	238	284	284	14.42	9.69	21.13	4.15	5.24	5.34	5.73e-11	-1.96717	down	[K]	Transcription	--	--	--	--	Protein kinase domain;; Protein tyrosine kinase;; Leucine rich repeat;; Leucine Rich repeats (2 copies);; Leucine Rich repeat;; Leucine rich repeat N-terminal domain;; Leucine Rich Repeat	Probable LRR receptor-like serine/threonine-protein kinase At1g74360 OS=Arabidopsis thaliana OX=3702 GN=At1g74360 PE=1 SV=1	S	Function unknown	probable LRR receptor-like serine/threonine-protein kinase At1g74360 [Herrania umbratica]
c70697.graph_c0	91	80	113	50	67	76	11.8	10.75	15.14	6	7.79	9.88	0.000463904	-1.07389	down	--	--	Cellular Component: chloroplast (GO:0009507);; Cellular Component: membrane (GO:0016020);;	--	--	--	--	--	S	Function unknown	hypothetical protein CDL12_23592 [Handroanthus impetiginosus]
c80975.graph_c0	50	22	46	14	16	0	2.43	1.09	2.31	0.64	0.7	0	0.00243369	-2.17142	down	--	--	Cellular Component: membrane (GO:0016020);;	--	[S]	Function unknown	Putative adipose-regulatory protein (Seipin)	Seipin-1 OS=Arabidopsis thaliana OX=3702 GN=SEI1 PE=2 SV=1	S	Function unknown	unnamed protein product [Coffea canephora]
c92149.graph_c0	33463	48495	30230	16360	12042	13476	1450.94	2136.4	1354.08	663.16	472.8	592.48	1.8e-16	-1.91375	down	[K]	Transcription	Cellular Component: cell wall (GO:0005618);; Cellular Component: plasmodesma (GO:0009506);; Cellular Component: chloroplast (GO:0009507);; Cellular Component: membrane (GO:0016020);; Cellular Component: apoplast (GO:0048046);;	--	[R]	General function prediction only	Leucine rich repeat;; Leucine Rich Repeat;; Leucine Rich repeats (2 copies);; Leucine Rich repeat;; Leucine rich repeat N-terminal domain	DNA damage-repair/toleration protein DRT100 OS=Arabidopsis thaliana OX=3702 GN=DRT100 PE=2 SV=2	S	Function unknown	DNA damage-repair/toleration protein DRT100-like, partial [Olea europaea var. sylvestris]
c79268.graph_c0	93	100	54	45	50	53	19.33	20.5	10.96	8.68	9.93	12.77	0.000184177	-1.2351	down	--	--	--	--	--	--	--	--	S	Function unknown	transmembrane protein 184 homolog DDB_G0279555-like [Olea europaea var. sylvestris]
c103419.graph_c0	247	264	282	191	190	172	14.89	17.88	20.04	11.8	12.19	9.97	7.39e-09	-1.04954	down	--	--	--	--	--	--	R3H-associated N-terminal domain;; R3H domain	--	S	Function unknown	R3H-associated N-terminal domain [Macleaya cordata]
c36206.graph_c1	122	66	108	51	27	12	50.15	29.47	45.99	18.8	9.71	4.83	1.82e-05	-2.11087	down	[Q]	Secondary metabolites biosynthesis, transport and catabolism	Biological Process: ethylene biosynthetic process (GO:0009693);; Molecular Function: 1-aminocyclopropane-1-carboxylate oxidase activity (GO:0009815);; Biological Process: fruit ripening (GO:0009835);; Molecular Function: L-ascorbic acid binding (GO:0031418);; Molecular Function: metal ion binding (GO:0046872);; Biological Process: oxidation-reduction process (GO:0055114);;	K05933|1.28179e-67|sind:105175306|K05933 aminocyclopropanecarboxylate oxidase [EC:1.14.17.4] | (RefSeq) 1-aminocyclopropane-1-carboxylate oxidase	[QR]	--	2OG-Fe(II) oxygenase superfamily	1-aminocyclopropane-1-carboxylate oxidase OS=Actinidia deliciosa OX=3627 GN=ACO PE=2 SV=1	S	Function unknown	ACC oxidase 6 [Actinidia chinensis]
c91288.graph_c1	72	75	75	28	26	34	5.76	6.22	6.23	2.11	1.89	2.76	1.97e-09	-1.82284	down	[O]	Posttranslational modification, protein turnover, chaperones	--	K13993|2.00088e-63|jcu:105633871|K13993 HSP20 family protein | (RefSeq) small heat shock protein, chloroplastic	[O]	Posttranslational modification, protein turnover, chaperones	Hsp20/alpha crystallin family	Small heat shock protein, chloroplastic OS=Petunia hybrida OX=4102 GN=HSP22 PE=2 SV=1	O	Posttranslational modification, protein turnover, chaperones	small heat shock protein, chloroplastic [Jatropha curcas]
c76597.graph_c0	6321	6037	5867	1664	636	598	120.31	116.19	115.4	29.69	11	11.58	1.1e-15	-3.04484	down	[G]	Carbohydrate transport and metabolism	Molecular Function: hydrolase activity, hydrolyzing O-glycosyl compounds (GO:0004553);; Cellular Component: cell wall (GO:0005618);; Biological Process: xyloglucan metabolic process (GO:0010411);; Molecular Function: xyloglucan:xyloglucosyl transferase activity (GO:0016762);; Biological Process: cell wall biogenesis (GO:0042546);; Cellular Component: apoplast (GO:0048046);; Biological Process: ce…	K08235|6.16631e-175|vvi:100266368|K08235 xyloglucan:xyloglucosyl transferase [EC:2.4.1.207] | (RefSeq) probable xyloglucan endotransglucosylase/hydrolase protein 28	--	--	Glycosyl hydrolases family 16;; Xyloglucan endo-transglycosylase (XET) C-terminus	Probable xyloglucan endotransglucosylase/hydrolase protein 28 OS=Arabidopsis thaliana OX=3702 GN=XTH28 PE=2 SV=1	G	Carbohydrate transport and metabolism	xyloglucan endotransglucosylase/hydrolase 13 [Actinidia deliciosa]
c89983.graph_c1	649	936	602	537	513	405	16.54	24.34	16.86	14.78	12.51	12.23	6.84e-07	-1.10458	down	[T]	Signal transduction mechanisms	Molecular Function: protein serine/threonine kinase activity (GO:0004674);; Molecular Function: ATP binding (GO:0005524);; Biological Process: protein phosphorylation (GO:0006468);; Cellular Component: integral component of membrane (GO:0016021);;	--	--	--	Protein kinase domain;; Protein tyrosine kinase;; Leucine Rich repeats (2 copies);; Leucine rich repeat;; Leucine rich repeat N-terminal domain;; Leucine Rich Repeat	Receptor-like kinase TMK3 OS=Arabidopsis thaliana OX=3702 GN=TMK3 PE=2 SV=1	T	Signal transduction mechanisms	PREDICTED: receptor protein kinase TMK1-like [Solanum pennellii]
c103264.graph_c0	2679	1703	4307	984	609	623	50	32.14	82.91	17.28	10.51	12.02	4.3e-11	-2.41984	down	--	--	--	--	--	--	Domain of unknown function (DUF4378);; Protein of unknown function (DUF3741)	--	S	Function unknown	PREDICTED: uncharacterized protein LOC100258456 [Vitis vinifera]
c90665.graph_c1	30	120	30	2	0	2	1.96	8.1	2.06	0.12	0	0.13	1.25e-11	-4.84232	down	--	--	Molecular Function: protein kinase activity (GO:0004672);; Cellular Component: membrane (GO:0016020);;	--	--	--	--	Probable leucine-rich repeat receptor-like protein kinase At5g49770 OS=Arabidopsis thaliana OX=3702 GN=At5g49770 PE=2 SV=1	S	Function unknown	probable leucine-rich repeat receptor-like protein kinase At5g49770 isoform X2 [Olea europaea var. sylvestris]
c84963.graph_c0	40	61	30	10	14	23	2.82	5.59	2.24	0.74	0.9	1.46	5.86e-05	-1.88364	down	[L]	Replication, recombination and repair	Molecular Function: ubiquitin-protein transferase activity (GO:0004842);; Biological Process: protein ubiquitination (GO:0016567);;	--	[S]	Function unknown	U-box domain	U-box domain-containing protein 6 OS=Arabidopsis thaliana OX=3702 GN=PUB6 PE=2 SV=2	O	Posttranslational modification, protein turnover, chaperones	U-box domain-containing protein 6-like isoform X3 [Manihot esculenta]
c97231.graph_c5	187	104	109	39	103	49	72.48	43.67	43.75	13.59	34.95	18.59	0.000155789	-1.56217	down	--	--	Cellular Component: mitochondrion (GO:0005739);;	--	--	--	--	--	--	--	hypothetical protein (mitochondrion) [Vicia faba]
c72246.graph_c0	60	58	53	26	29	30	18.23	17.49	19.75	6.8	6.01	9.01	2.13e-06	-1.50519	down	--	--	--	--	--	--	--	--	I	Lipid transport and metabolism	PREDICTED: acyl-CoA-binding domain-containing protein 3-like isoform X2 [Vitis vinifera]
c101657.graph_c0	726	879	722	558	629	458	26.34	32.27	27.33	19.16	20.71	17.4	7.52e-10	-1.03232	down	[M]	Cell wall/membrane/envelope biogenesis	Cellular Component: integral component of membrane (GO:0016021);; Molecular Function: glycoprotein 2-beta-D-xylosyltransferase activity (GO:0050513);;	K03714|0|sly:101253606|K03714 glycoprotein 2-beta-D-xylosyltransferase [EC:2.4.2.38] | (RefSeq) beta-(1,2)-xylosyltransferase	[S]	Function unknown	Protein of unknown function (DUF563)	Beta-(1,2)-xylosyltransferase OS=Arabidopsis thaliana OX=3702 GN=XYLT PE=1 SV=1	S	Function unknown	beta-(1,2)-xylosyltransferase-like isoform X2 [Olea europaea var. sylvestris]
c80823.graph_c0	870	1088	995	373	687	283	100.7	130.13	119.02	39.88	71.12	32.85	2.27e-08	-1.65586	down	--	--	Cellular Component: chloroplast (GO:0009507);; Cellular Component: photosystem I (GO:0009522);; Biological Process: photosynthesis (GO:0015979);; Cellular Component: integral component of membrane (GO:0016021);; Molecular Function: chlorophyll binding (GO:0016168);;	K08905|3.41807e-76|spen:107026325|K08905 photosystem I subunit V | (RefSeq) photosystem I reaction center subunit V, chloroplastic	--	--	Photosystem I psaG / psaK	Photosystem I reaction center subunit V, chloroplastic OS=Arabidopsis thaliana OX=3702 GN=PSAG PE=1 SV=1	I	Lipid transport and metabolism	photosystem I reaction center V (chloroplast) [Solanum tuberosum]
c86797.graph_c0	150	96	142	61	26	26	15.14	11.07	15.79	7	2.92	3.59	8.99e-08	-2.20486	down	--	--	Cellular Component: mitochondrial inner membrane presequence translocase complex (GO:0005744);; Molecular Function: protein channel activity (GO:0015266);; Biological Process: protein import into mitochondrial matrix (GO:0030150);; Cellular Component: integral component of mitochondrial inner membrane (GO:0031305);;	--	--	--	Tim17/Tim22/Tim23/Pmp24 family	Outer envelope pore protein 16-2, chloroplastic OS=Arabidopsis thaliana OX=3702 GN=OEP162 PE=2 SV=1	O	Posttranslational modification, protein turnover, chaperones	outer envelope pore protein [Medicago truncatula]
c98656.graph_c0	39	54	66	32	26	32	1.75	1.95	2.54	1.16	0.82	1.2	0.000410355	-1.30657	down	--	--	--	--	--	--	--	Protein JASON OS=Arabidopsis thaliana OX=3702 GN=JASON PE=2 SV=1	S	Function unknown	PREDICTED: protein JASON [Vitis vinifera]
c87530.graph_c0	192	172	227	114	111	143	27.29	25.1	28.43	7.23	9.59	15.38	1.77e-06	-1.20036	down	[T]	Signal transduction mechanisms	Biological Process: single-organism process (GO:0044699);;	K18835|2.6006e-97|vvi:100261730|K18835 WRKY transcription factor 2 | (RefSeq) probable WRKY transcription factor 2	[T]	Signal transduction mechanisms	Protein tyrosine kinase;; Protein kinase domain	Receptor-like cytosolic serine/threonine-protein kinase RBK1 OS=Arabidopsis thaliana OX=3702 GN=RBK1 PE=1 SV=1	K	Transcription	hypothetical protein VITISV_039673 [Vitis vinifera]
c90289.graph_c0	1406	1833	1218	584	626	515	86.44	113.24	77.2	35.56	40.01	36.62	9.7e-25	-1.8855	down	--	--	Biological Process: transcription, DNA-templated (GO:0006351);; Biological Process: regulation of cellular process (GO:0050794);;	K14484|2.35387e-85|sind:105163334|K14484 auxin-responsive protein IAA | (RefSeq) auxin-induced protein AUX28-like	--	--	AUX/IAA family	Auxin-induced protein AUX28 OS=Glycine max OX=3847 GN=AUX28 PE=2 SV=1	K	Transcription	AUX/IAA protein [Macleaya cordata]
c100340.graph_c0	101	53	42	34	40	44	5.21	2.62	2.2	1.43	1.88	2.15	0.00418442	-1.2159	down	[M]	Cell wall/membrane/envelope biogenesis	Cellular Component: chloroplast (GO:0009507);; Cellular Component: photosystem I (GO:0009522);; Biological Process: photosynthesis (GO:0015979);; Cellular Component: integral component of membrane (GO:0016021);;	K02690|2.11669e-122|fve:10251512|K02690 photosystem I P700 chlorophyll a apoprotein A2 | (RefSeq) psaB, FvH4_C0034; photosystem I P700 apoprotein A2	--	--	Photosystem I psaA/psaB protein;; Ribosomal protein S14p/S29e	Photosystem I P700 chlorophyll a apoprotein A2 OS=Lotus japonicus OX=34305 GN=psaB PE=3 SV=1	C	Energy production and conversion	PsaB, partial (chloroplast) [Acorus gramineus]
c85520.graph_c1	74	59	77	5	5	21	6.21	4.91	5.99	0.42	0.35	1.99	3.92e-09	-3.03336	down	--	--	Cellular Component: mitochondrial respiratory chain (GO:0005746);; Cellular Component: integral component of membrane (GO:0016021);;	--	--	--	--	Cytochrome c oxidase subunit 5C OS=Oryza sativa subsp. japonica OX=39947 GN=COX5C PE=3 SV=3	O	Posttranslational modification, protein turnover, chaperones	PREDICTED: probable cytochrome c oxidase subunit 5C-3 [Citrus sinensis]
c98742.graph_c0	523	599	715	16	15	21	9.83	11.35	13.85	0.29	0.28	0.45	3.44e-86	-5.54554	down	--	--	Biological Process: obsolete protein import into nucleus, docking (GO:0000059);; Biological Process: nuclear pore organization (GO:0006999);; Molecular Function: structural constituent of nuclear pore (GO:0017056);; Cellular Component: nuclear pore inner ring (GO:0044611);;	--	--	--	N-terminal C2 in EEIG1 and EHBP1 proteins	--	S	Function unknown	PREDICTED: uncharacterized protein LOC105777003 [Gossypium raimondii]
c85863.graph_c1	1973	2207	1930	1597	1662	878	48.9	54.67	49.54	39.83	39.86	23.23	1.73e-05	-1.08854	down	--	--	Molecular Function: zinc ion binding (GO:0008270);;	K16277|2.73387e-137|vvi:100264728|K16277 E3 ubiquitin-protein ligase DRIP [EC:2.3.2.27] | (RefSeq) E3 ubiquitin protein ligase DRIP2	[S]	Function unknown	Zinc finger, C3HC4 type (RING finger);; Zinc finger, C3HC4 type (RING finger)	E3 ubiquitin protein ligase DRIP1 OS=Arabidopsis thaliana OX=3702 GN=DRIP1 PE=1 SV=2	S	Function unknown	PREDICTED: E3 ubiquitin protein ligase DRIP2-like isoform X1 [Ipomoea nil]
c36343.graph_c0	117	107	127	81	68	69	24.71	23.96	27.7	15.66	12.75	14.45	1.95e-06	-1.20422	down	--	--	Cellular Component: mitochondrion (GO:0005739);; Biological Process: response to cytokinin (GO:0009735);; Cellular Component: integral component of membrane (GO:0016021);;	--	--	--	--	--	S	Function unknown	hypothetical protein CDL12_09992 [Handroanthus impetiginosus]
c104014.graph_c0	92	208	138	80	80	74	1.31	2.95	2	1.05	1.03	1.06	1.94e-05	-1.39136	down	[X]	Mobilome: prophages, transposons	--	--	[R]	General function prediction only	Reverse transcriptase (RNA-dependent DNA polymerase);; gag-polypeptide of LTR copia-type;; GAG-pre-integrase domain;; Integrase core domain	Retrovirus-related Pol polyprotein from transposon TNT 1-94 OS=Nicotiana tabacum OX=4097 PE=2 SV=1	S	Function unknown	putative gag/pol polyprotein [Trifolium pratense]
c101416.graph_c1	223	246	214	129	148	159	20.62	23.47	20.53	11.1	12.34	14.86	1.32e-09	-1.17174	down	--	--	--	--	--	--	--	--	S	Function unknown	hypothetical protein MANES_13G037700 [Manihot esculenta]
c103204.graph_c0	5497	6701	4256	2728	1937	1235	203.04	245.81	162.96	91.22	65.04	44.34	1.21e-10	-1.95835	down	--	--	Molecular Function: phosphatidylinositol phospholipase C activity (GO:0004435);; Molecular Function: signal transducer activity (GO:0004871);; Cellular Component: intracellular (GO:0005622);; Biological Process: lipid catabolic process (GO:0016042);; Biological Process: intracellular signal transduction (GO:0035556);;	K05857|0|vvi:100241574|K05857 phosphatidylinositol phospholipase C, delta [EC:3.1.4.11] | (RefSeq) phosphoinositide phospholipase C 2-like	[T]	Signal transduction mechanisms	Phosphatidylinositol-specific phospholipase C, X domain;; Phosphatidylinositol-specific phospholipase C, Y domain;; C2 domain	Phosphoinositide phospholipase C 2 OS=Arabidopsis thaliana OX=3702 GN=PLC2 PE=1 SV=1	S	Function unknown	PREDICTED: phosphoinositide phospholipase C 2 [Vitis vinifera]
c68831.graph_c0	437	397	594	326	92	75	15.96	16.06	24.27	12.25	3.43	3.01	0.000153252	-1.91495	down	--	--	--	--	--	--	--	--	--	--	Cytochrome 71A1 [Capsicum baccatum]
c81125.graph_c0	15260	6995	28835	378	528	1117	874.26	408.45	1706.48	20.21	27.39	64.76	6.73e-11	-4.44056	down	[S]	Function unknown	Cellular Component: extracellular region (GO:0005576);;	K13449|3.89425e-85|pop:POPTR_0009s08700g|K13449 pathogenesis-related protein 1 | (RefSeq) POPTRDRAFT_202203; pathogenesis-related family protein	[S]	Function unknown	Cysteine-rich secretory protein family	Basic form of pathogenesis-related protein 1 OS=Nicotiana tabacum OX=4097 PE=3 SV=1	S	Function unknown	PREDICTED: pathogenesis-related leaf protein 6-like [Populus euphratica]
c98101.graph_c1	16855	16132	16183	11622	5293	4464	661.45	642.29	656	426.48	189.56	177.69	3.37e-06	-1.66783	down	[M]	Cell wall/membrane/envelope biogenesis	--	--	--	--	PQQ-like domain;; PQQ enzyme repeat;; PQQ-like domain	--	S	Function unknown	uncharacterized protein LOC110426798 [Herrania umbratica]
c91247.graph_c0	16008	18416	13827	6904	4460	3850	344.74	400.66	307.43	139.44	87.09	84.22	8.64e-17	-2.15137	down	--	--	Molecular Function: DNA binding (GO:0003677);; Cellular Component: nucleus (GO:0005634);; Biological Process: regulation of transcription, DNA-templated (GO:0006355);;	--	--	--	No apical meristem (NAM) protein;; No apical meristem (NAM) protein	NAC domain-containing protein 83 OS=Arabidopsis thaliana OX=3702 GN=NAC083 PE=1 SV=1	K	Transcription	NAC protein 4 [Actinidia arguta]
c83356.graph_c0	1127	953	2155	393	806	913	38.39	32.91	75.83	12.53	24.89	31.57	0.000188747	-1.49295	down	--	--	Cellular Component: exocyst (GO:0000145);; Biological Process: exocytosis (GO:0006887);;	K07195|0|jcu:105636241|K07195 exocyst complex component 7 | (RefSeq) exocyst complex component EXO70A1-like	[U]	Intracellular trafficking, secretion, and vesicular transport	Exo70 exocyst complex subunit	Exocyst complex component EXO70H1 OS=Arabidopsis thaliana OX=3702 GN=EXO70H1 PE=1 SV=1	S	Function unknown	PREDICTED: exocyst complex component EXO70A1-like [Ziziphus jujuba]
c100492.graph_c0	15284	14691	14404	3045	1571	1809	1032.47	991.46	992.92	177.95	84.53	106.65	1.57e-31	-3.24031	down	[Q]	Secondary metabolites biosynthesis, transport and catabolism	Biological Process: flavonoid biosynthetic process (GO:0009813);; Molecular Function: naringenin-chalcone synthase activity (GO:0016210);;	K00660|0|tcc:TCM_020384|K00660 chalcone synthase [EC:2.3.1.74] | (RefSeq) Chalcone and stilbene synthase family protein	--	--	Chalcone and stilbene synthases, N-terminal domain;; Chalcone and stilbene synthases, C-terminal domain;; FAE1/Type III polyketide synthase-like protein;; 3-Oxoacyl-[acyl-carrier-protein (ACP)] synthase III;; 3-Oxoacyl-[acyl-carrier-protein (ACP)] synthase III C terminal	Chalcone synthase 1 OS=Camellia sinensis OX=4442 GN=CHS1 PE=2 SV=1	Q	Secondary metabolites biosynthesis, transport and catabolism	chalcone synthase [Rhododendron dauricum]
c99833.graph_c0	63	54	84	32	41	46	3.93	3.47	2.97	3.33	3.04	3.87	0.000259172	-1.26003	down	--	--	Molecular Function: NAD+ ADP-ribosyltransferase activity (GO:0003950);;	--	--	--	RCD1-SRO-TAF4 (RST) plant domain	Probable inactive poly [ADP-ribose] polymerase SRO2 OS=Arabidopsis thaliana OX=3702 GN=SRO2 PE=1 SV=1	S	Function unknown	PREDICTED: probable inactive poly [ADP-ribose] polymerase SRO5 isoform X2 [Juglans regia]
c88287.graph_c2	237	302	186	124	136	103	19.67	24.08	15.27	9.16	8.78	9.22	2.79e-10	-1.50947	down	--	--	Cellular Component: ribosome (GO:0005840);; Cellular Component: membrane (GO:0016020);;	K02882|3.04183e-36|vvi:100260572|K02882 large subunit ribosomal protein L18Ae | (RefSeq) 60S ribosomal protein L18a-like	--	--	--	60S ribosomal protein L18a-like protein OS=Arabidopsis thaliana OX=3702 GN=At1g29970 PE=2 SV=2	S	Function unknown	PREDICTED: 60S ribosomal protein L18a-like protein [Ipomoea nil]
c98887.graph_c0	465	613	882	151	231	401	10.59	14.12	20.76	3.22	4.78	9.29	4.56e-06	-1.78239	down	[T]	Signal transduction mechanisms	Biological Process: response to stress (GO:0006950);; Molecular Function: solute:proton antiporter activity (GO:0015299);; Cellular Component: integral component of membrane (GO:0016021);; Biological Process: hydrogen ion transmembrane transport (GO:1902600);;	--	[P]	Inorganic ion transport and metabolism	Sodium/hydrogen exchanger family;; Universal stress protein family	Cation/H(+) antiporter 20 OS=Arabidopsis thaliana OX=3702 GN=CHX20 PE=2 SV=1	P	Inorganic ion transport and metabolism	PREDICTED: cation/H(+) antiporter 20 [Vitis vinifera]
c79497.graph_c0	192	182	261	127	94	57	19.53	19.05	27.42	11.99	8.69	5.83	5.8e-07	-1.68177	down	--	--	Biological Process: protein polyubiquitination (GO:0000209);; Biological Process: protein ubiquitination involved in ubiquitin-dependent protein catabolic process (GO:0042787);; Biological Process: proteasome-mediated ubiquitin-dependent protein catabolic process (GO:0043161);; Molecular Function: metal ion binding (GO:0046872);; Molecular Function: ubiquitin protein ligase activity (GO:0061630);;	--	[O]	Posttranslational modification, protein turnover, chaperones	Ring finger domain;; Zinc finger, C3HC4 type (RING finger);; RING-like zinc finger;; Zinc finger, C3HC4 type (RING finger)	E3 ubiquitin-protein ligase MPSR1 OS=Arabidopsis thaliana OX=3702 GN=MPSR1 PE=1 SV=1	O	Posttranslational modification, protein turnover, chaperones	E3 ubiquitin-protein ligase SIRP1 isoform X3 [Olea europaea var. sylvestris]
c87389.graph_c0	56	42	108	42	42	42	6.74	3.81	9.06	3.87	4.12	5.33	0.00574484	-1.19814	down	--	--	Cellular Component: integral component of membrane (GO:0016021);;	K17338|3.04303e-42|sind:105174004|K17338 receptor expression-enhancing protein 1/2/3/4 | (RefSeq) putative HVA22-like protein g	[V]	Defense mechanisms	TB2/DP1, HVA22 family	HVA22-like protein i OS=Arabidopsis thaliana OX=3702 GN=HVA22I PE=2 SV=2	U	Intracellular trafficking, secretion, and vesicular transport	unnamed protein product [Coffea canephora]
c104814.graph_c0	39	17	23	0	4	3	1.58	0.7	0.96	0	0.15	0.12	3.04e-07	-3.45803	down	[G]	Carbohydrate transport and metabolism	Biological Process: carbohydrate transport (GO:0008643);; Cellular Component: integral component of membrane (GO:0016021);; Molecular Function: hydrolase activity (GO:0016787);; Molecular Function: substrate-specific transmembrane transporter activity (GO:0022891);; Biological Process: transmembrane transport (GO:0055085);;	K08150|9.99481e-44|spen:107023831|K08150 MFS transporter, SP family, solute carrier family 2 (myo-inositol transporter), member 13 | (RefSeq) inositol transporter 1	[R]	General function prediction only	Sugar (and other) transporter;; Major Facilitator Superfamily	Sugar transport protein 10 OS=Arabidopsis thaliana OX=3702 GN=STP10 PE=2 SV=1	G	Carbohydrate transport and metabolism	sugar transporter STL1 [Alternaria alternata]
c91370.graph_c0	2015	2168	1790	1473	1368	1323	114.01	124.15	105.11	74.74	66.35	72.87	7.43e-13	-1.04798	down	--	--	Biological Process: response to stress (GO:0006950);;	K10088|1.56359e-14|rcu:8268265|K10088 protein OS-9 | (RefSeq) protein OS-9 homolog	--	--	--	Protein OS-9 homolog OS=Arabidopsis thaliana OX=3702 GN=OS9 PE=1 SV=1	O	Posttranslational modification, protein turnover, chaperones	protein OS-9 homolog [Hevea brasiliensis]
c94449.graph_c0	481	480	469	349	427	184	8.32	8.42	8.49	5.55	6.9	3.26	0.000183754	-1.1022	down	[KL]	Transcription ;; Replication, recombination and repair	--	K10875|0|vvi:100267731|K10875 DNA repair and recombination protein RAD54 and RAD54-like protein [EC:3.6.4.-] | (RefSeq) SNF2 domain-containing protein CLASSY 3-like	[L]	Replication, recombination and repair	SNF2 family N-terminal domain;; Helicase conserved C-terminal domain;; Type III restriction enzyme, res subunit	SNF2 domain-containing protein CLASSY 3 OS=Arabidopsis thaliana OX=3702 GN=CLSY3 PE=1 SV=1	L	Replication, recombination and repair	PREDICTED: SNF2 domain-containing protein CLASSY 3-like [Vitis vinifera]
c80079.graph_c0	34	17	108	0	9	8	0.96	0.49	3.16	0	0.23	0.23	3.37e-05	-3.12026	down	[T]	Signal transduction mechanisms	Molecular Function: calmodulin-dependent protein kinase activity (GO:0004683);; Molecular Function: calcium ion binding (GO:0005509);; Molecular Function: ATP binding (GO:0005524);; Biological Process: protein phosphorylation (GO:0006468);;	K13412|0|nnu:104610927|K13412 calcium-dependent protein kinase [EC:2.7.11.1] | (RefSeq) calcium-dependent protein kinase 2-like	[T]	Signal transduction mechanisms	Protein kinase domain;; EF hand;; Protein tyrosine kinase;; EF-hand domain pair;; EF hand;; EF-hand domain;; EF-hand domain pair;; Cytoskeletal-regulatory complex EF hand;; Secreted protein acidic and rich in cysteine Ca binding region	Calcium-dependent protein kinase 19 OS=Oryza sativa subsp. japonica OX=39947 GN=CPK19 PE=2 SV=2	T	Signal transduction mechanisms	calcium-dependent protein kinase 2-like [Quercus suber]
c77455.graph_c0	65	25	605	1	11	16	4	1.59	39.65	0.06	0.63	1.03	0.00289865	-2.94459	down	--	--	Molecular Function: peroxidase activity (GO:0004601);; Cellular Component: extracellular region (GO:0005576);; Biological Process: response to oxidative stress (GO:0006979);; Molecular Function: heme binding (GO:0020037);; Biological Process: hydrogen peroxide catabolic process (GO:0042744);; Molecular Function: metal ion binding (GO:0046872);; Biological Process: oxidation-reduction process (GO:…	K00430|5.89872e-160|sind:105156220|K00430 peroxidase [EC:1.11.1.7] | (RefSeq) lignin-forming anionic peroxidase-like	--	--	Peroxidase	Lignin-forming anionic peroxidase OS=Nicotiana sylvestris OX=4096 PE=2 SV=1	G	Carbohydrate transport and metabolism	lignin-forming anionic peroxidase-like [Momordica charantia]
c101640.graph_c1	24717	28790	17386	7912	7631	8518	562.89	658.21	411.7	169.17	160.22	202.29	6.71e-23	-2.06088	down	[O]	Posttranslational modification, protein turnover, chaperones	Molecular Function: ATP binding (GO:0005524);; Cellular Component: endoplasmic reticulum (GO:0005783);; Biological Process: protein folding (GO:0006457);; Biological Process: response to stress (GO:0006950);; Molecular Function: unfolded protein binding (GO:0051082);;	K09487|0|jcu:105635326|K09487 heat shock protein 90kDa beta | (RefSeq) endoplasmin homolog	[O]	Posttranslational modification, protein turnover, chaperones	Hsp90 protein;; Histidine kinase-, DNA gyrase B-, and HSP90-like ATPase;; Histidine kinase-, DNA gyrase B-, and HSP90-like ATPase	Endoplasmin homolog OS=Catharanthus roseus OX=4058 GN=HSP90 PE=2 SV=1	O	Posttranslational modification, protein turnover, chaperones	endoplasmin homolog [Jatropha curcas]
c82045.graph_c0	158	248	193	15	6	6	11.23	17.54	13.99	0.95	0.37	0.42	2.16e-36	-4.7815	down	--	--	--	--	--	--	Fantastic Four meristem regulator	--	S	Function unknown	uncharacterized protein LOC110417089 [Herrania umbratica]
c103968.graph_c0	218	187	212	92	66	42	79.24	88.66	94.65	26.54	19.83	11.58	7.53e-12	-2.10884	down	--	--	--	--	--	--	--	Cellulose synthase-like protein E2 OS=Oryza sativa subsp. japonica OX=39947 GN=CSLE2 PE=2 SV=1	--	--	unnamed protein product, partial [Vitis vinifera]
c86502.graph_c0	385	346	415	199	147	85	25.59	24.1	30.37	13.37	10.65	6.05	1.23e-09	-1.90041	down	--	--	Cellular Component: Golgi membrane (GO:0000139);; Cellular Component: endoplasmic reticulum membrane (GO:0005789);; Biological Process: metabolic process (GO:0008152);; Cellular Component: integral component of membrane (GO:0016021);; Molecular Function: hydrolase activity (GO:0016787);;	--	[R]	General function prediction only	--	Probable isoprenylcysteine alpha-carbonyl methylesterase ICMEL1 OS=Arabidopsis thaliana OX=3702 GN=ICMEL1 PE=2 SV=1	I	Lipid transport and metabolism	PREDICTED: probable isoprenylcysteine alpha-carbonyl methylesterase ICMEL1, partial [Juglans regia]
c83598.graph_c1	379	132	400	206	181	144	53.54	20.63	57.54	25.82	20.62	16.73	0.00265021	-1.273	down	--	--	Molecular Function: zinc ion transmembrane transporter activity (GO:0005385);; Cellular Component: plasma membrane (GO:0005886);; Cellular Component: integral component of membrane (GO:0016021);; Biological Process: zinc II ion transmembrane transport (GO:0071577);;	K14709|5.33303e-81|sind:105164670|K14709 solute carrier family 39 (zinc transporter), member 1/2/3 | (RefSeq) zinc transporter 4, chloroplastic-like	[P]	Inorganic ion transport and metabolism	ZIP Zinc transporter	Zinc transporter 4, chloroplastic OS=Arabidopsis thaliana OX=3702 GN=ZIP4 PE=2 SV=1	P	Inorganic ion transport and metabolism	ZIP family metal transporter [Chengiopanax sciadophylloides]
c104256.graph_c0	129	34	154	0	0	0	22.39	6.17	27.61	0	0	0	6.27e-18	-6.7149	down	--	--	--	--	--	--	--	--	--	--	hypothetical protein MPH_00102 [Macrophomina phaseolina MS6]
c85419.graph_c0	6965	2487	15749	1255	2272	3495	305.13	110.53	712.59	51.15	89.71	154.62	0.00693624	-2.01752	down	[C]	Energy production and conversion	Molecular Function: oxidoreductase activity, acting on CH-OH group of donors (GO:0016614);; Molecular Function: flavin adenine dinucleotide binding (GO:0050660);; Biological Process: oxidation-reduction process (GO:0055114);;	--	--	--	FAD binding domain	Berberine bridge enzyme-like 8 OS=Arabidopsis thaliana OX=3702 GN=At1g30700 PE=2 SV=1	C	Energy production and conversion	berberine bridge enzyme-like 8 [Sesamum indicum]
c96181.graph_c0	382	406	370	350	309	134	8.38	10.37	9	8.49	6.52	3.51	0.00208663	-1.05742	down	--	--	--	--	--	--	Male gamete fusion factor	Protein HAPLESS 2 OS=Arabidopsis thaliana OX=3702 GN=HAP2 PE=2 SV=1	S	Function unknown	protein HAPLESS 2 isoform X3 [Olea europaea var. sylvestris]
c103564.graph_c1	293	261	401	91	119	70	7.44	7.26	9.43	4.93	2.61	2.2	1.75e-16	-2.27497	down	--	--	--	--	[T]	Signal transduction mechanisms	OPT oligopeptide transporter protein;; OPT oligopeptide transporter protein	Oligopeptide transporter 7 OS=Arabidopsis thaliana OX=3702 GN=OPT7 PE=2 SV=1	S	Function unknown	PREDICTED: oligopeptide transporter 7-like [Gossypium arboreum]
c102200.graph_c0	6846	7241	5761	3694	2680	2310	271.66	297.81	221.05	91.41	60.61	60.41	5.86e-14	-1.69897	down	[O]	Posttranslational modification, protein turnover, chaperones	--	K13993|1.14081e-75|vvi:100266263|K13993 HSP20 family protein | (RefSeq) 26.5 kDa heat shock protein, mitochondrial	[O]	Posttranslational modification, protein turnover, chaperones	Hsp20/alpha crystallin family;; Protein of unknown function (DUF4050)	26.5 kDa heat shock protein, mitochondrial OS=Arabidopsis thaliana OX=3702 GN=HSP26.5 PE=2 SV=1	O	Posttranslational modification, protein turnover, chaperones	PREDICTED: 26.5 kDa heat shock protein, mitochondrial [Vitis vinifera]
c97597.graph_c0	302	474	330	178	178	249	7.75	13.57	10.21	4.17	4.59	7.15	1.76e-07	-1.36852	down	--	--	--	--	--	--	--	--	S	Function unknown	PREDICTED: centromere-associated protein E [Vitis vinifera]
c88906.graph_c0	1259	1821	1349	470	674	811	74.09	109.83	81.24	26.48	38.46	47.65	1.36e-11	-1.68226	down	--	--	Molecular Function: hydrolase activity (GO:0016787);;	K07766|6.53773e-19|vvi:100251546|K07766 diphosphoinositol-polyphosphate diphosphatase [EC:3.6.1.52] | (RefSeq) nudix hydrolase 18, mitochondrial	[T]	Signal transduction mechanisms	--	Nudix hydrolase 21, chloroplastic OS=Arabidopsis thaliana OX=3702 GN=NUDT21 PE=2 SV=1	L	Replication, recombination and repair	PREDICTED: nudix hydrolase 18, mitochondrial-like isoform X3 [Nicotiana sylvestris]
c91834.graph_c0	107	166	101	56	71	115	3.94	6.47	4.01	2	2.37	4.22	0.00229241	-1.11183	down	[OK]	Posttranslational modification, protein turnover, chaperones ;; Transcription	Molecular Function: metalloendopeptidase activity (GO:0004222);; Biological Process: proteolysis (GO:0006508);; Cellular Component: integral component of membrane (GO:0016021);;	--	--	--	Peptidase family M50;; PDZ domain	Membrane metalloprotease ARASP, chloroplastic OS=Arabidopsis thaliana OX=3702 GN=ARASP PE=2 SV=1	M	Cell wall/membrane/envelope biogenesis	PREDICTED: probable membrane metalloprotease ARASP2, chloroplastic [Vitis vinifera]
c95062.graph_c4	143	79	53	60	65	39	14.49	7.83	5.78	6.43	5.6	3.89	0.00412062	-1.23313	down	--	--	Cellular Component: photosystem II (GO:0009523);; Cellular Component: chloroplast thylakoid membrane (GO:0009535);; Biological Process: photosynthetic electron transport in photosystem II (GO:0009772);; Cellular Component: integral component of membrane (GO:0016021);; Molecular Function: chlorophyll binding (GO:0016168);; Biological Process: protein-chromophore linkage (GO:0018298);; Molecular Fu…	K02705|3.23005e-134|crb:AKK60_gp069|K02705 photosystem II CP43 chlorophyll apoprotein | (RefSeq) psbC; photosystem II 44 kDa protein	--	--	Photosystem II protein	Photosystem II CP43 reaction center protein OS=Aethionema cordifolium OX=434059 GN=psbC PE=3 SV=1	S	Function unknown	photosystem II CP43 chlorophyll apoprotein (chloroplast) [Actinidia polygama]
c99611.graph_c1	775	789	964	189	138	95	419.86	469.6	542.69	90.88	65.05	50.37	1.49e-29	-3.05677	down	--	--	Cellular Component: extracellular region (GO:0005576);; Cellular Component: cell wall (GO:0005618);; Biological Process: plant-type cell wall organization (GO:0009664);; Cellular Component: membrane (GO:0016020);;	--	--	--	Pollen allergen;; Lytic transglycolase	Expansin-A8 OS=Arabidopsis thaliana OX=3702 GN=EXPA8 PE=2 SV=1	G	Carbohydrate transport and metabolism	expansin-A8-like [Helianthus annuus]
c64599.graph_c0	369	216	649	13	2	5	104.49	65.31	189.96	3.34	0.5	1.39	5.02e-14	-5.34987	down	--	--	--	--	--	--	Phytosulfokine precursor protein (PSK)	Phytosulfokines OS=Asparagus officinalis OX=4686 GN=PSK PE=1 SV=1	S	Function unknown	PREDICTED: phytosulfokines-like [Gossypium raimondii]
c72133.graph_c0	66	49	177	2	8	14	5.92	4.51	16.4	0.17	0.65	1.27	1.05e-09	-3.69293	down	--	--	--	--	--	--	Peptidase of plants and bacteria	Basic secretory protease (Fragments) OS=Boswellia serrata OX=613112 PE=1 SV=1	S	Function unknown	uncharacterized protein LOC110758494 [Prunus avium]
c88844.graph_c0	115	150	147	60	97	53	20.5	28.68	26.92	9.84	15.32	9.47	1.49e-07	-1.48913	down	[C]	Energy production and conversion	Molecular Function: inorganic diphosphatase activity (GO:0004427);; Molecular Function: hydrogen-translocating pyrophosphatase activity (GO:0009678);; Biological Process: proton transport (GO:0015992);; Cellular Component: integral component of membrane (GO:0016021);; Biological Process: transmembrane transport (GO:0055085);;	--	--	--	Inorganic H+ pyrophosphatase	Pyrophosphate-energized membrane proton pump 2 OS=Arabidopsis thaliana OX=3702 GN=AVPL1 PE=1 SV=2	C	Energy production and conversion	Inorganic H pyrophosphatase family protein [Zea mays]
c86536.graph_c0	592	714	555	352	243	122	50.12	59.67	47.62	27.51	19	10.04	1.32e-07	-1.8465	down	--	--	Biological Process: transcription, DNA-templated (GO:0006351);;	--	--	--	--	Ethylene-responsive transcription factor ERF003 OS=Arabidopsis thaliana OX=3702 GN=ERF003 PE=2 SV=1	K	Transcription	ethylene-responsive transcription factor ERF003-like [Olea europaea var. sylvestris]
c91745.graph_c0	465	382	445	385	295	236	54.28	45.9	53.89	34.84	23.22	17.92	5.48e-05	-1.01827	down	--	--	--	--	[R]	General function prediction only	PPR repeat;; PPR repeat family;; PPR repeat;; Pentatricopeptide repeat domain	Pentatricopeptide repeat-containing protein At3g28660 OS=Arabidopsis thaliana OX=3702 GN=PCMP-E80 PE=2 SV=1	S	Function unknown	pentatricopeptide repeat-containing protein At3g28660-like [Quercus suber]
c71190.graph_c0	17	34	21	4	1	1	1.21	2.48	1.55	0.27	0.06	0.07	1.57e-07	-3.50575	down	--	--	--	--	--	--	--	--	S	Function unknown	PREDICTED: uncharacterized protein LOC104880645 [Vitis vinifera]
c83965.graph_c1	141	183	138	56	56	40	7.58	10.02	7.7	2.86	2.94	2.18	1.04e-16	-2.10211	down	--	--	Molecular Function: binding (GO:0005488);;	--	[K]	Transcription	GATA zinc finger	GATA transcription factor 15 OS=Arabidopsis thaliana OX=3702 GN=GATA15 PE=2 SV=2	K	Transcription	zinc finger protein [Macleaya cordata]
c80782.graph_c0	35	593	229	1	4	7	1.63	29.46	11.53	0.04	0.18	0.31	4.81e-07	-4.4717	down	[C]	Energy production and conversion	Molecular Function: hydrolase activity, hydrolyzing O-glycosyl compounds (GO:0004553);; Molecular Function: ATP binding (GO:0005524);; Cellular Component: mitochondrial proton-transporting ATP synthase, catalytic core (GO:0005754);; Biological Process: carbohydrate metabolic process (GO:0005975);; Biological Process: ATP hydrolysis coupled proton transport (GO:0015991);; Biological Process: mitoc…	K02133|0|gsl:Gasu_47560|K02133 F-type H+-transporting ATPase subunit beta [EC:3.6.3.14] | (RefSeq) F-type H+-transporting ATPase subunit beta	[C]	Energy production and conversion	ATP synthase alpha/beta family, nucleotide-binding domain;; ATP synthase alpha/beta family, beta-barrel domain	ATP synthase subunit beta, mitochondrial OS=Chlamydomonas reinhardtii OX=3055 GN=ATP2 PE=1 SV=1	C	Energy production and conversion	hypothetical protein MPH_11659 [Macrophomina phaseolina MS6]
c101916.graph_c0	277	391	206	149	59	63	4.3	7.48	3.46	2.26	0.96	1.39	2.49e-07	-2.10137	down	--	--	--	--	[R]	General function prediction only	Reverse transcriptase (RNA-dependent DNA polymerase);; Integrase core domain;; gag-polypeptide of LTR copia-type;; Retrotransposon gag protein;; GAG-pre-integrase domain	Retrovirus-related Pol polyprotein from transposon TNT 1-94 OS=Nicotiana tabacum OX=4097 PE=2 SV=1	S	Function unknown	copia protein (gag-int-pol protein) [Trifolium pratense]
c87982.graph_c1	382	311	449	235	314	206	17.5	14.58	21.33	10.28	13.04	9.56	3.44e-06	-1.13264	down	--	--	--	--	--	--	PHD - plant homeodomain finger protein;; Fibronectin type III domain	VIN3-like protein 1 OS=Arabidopsis thaliana OX=3702 GN=VIL1 PE=1 SV=1	S	Function unknown	VIN3-like protein 1 [Prunus avium]
c92321.graph_c0	129	138	144	82	79	50	6.82	7.26	9.76	4.49	3.71	2.99	2.18e-08	-1.4759	down	--	--	Cellular Component: cytosol (GO:0005829);; Molecular Function: metal ion binding (GO:0046872);;	--	[O]	Posttranslational modification, protein turnover, chaperones	UBA/TS-N domain	--	S	Function unknown	PREDICTED: UBX domain-containing protein 1-like isoform X1 [Ziziphus jujuba]
c85078.graph_c0	2313	1950	2173	991	1137	561	257.29	223.81	249.77	102.27	113.6	62.7	9.64e-12	-1.77817	down	--	--	Molecular Function: adenosylmethionine decarboxylase activity (GO:0004014);; Cellular Component: cytosol (GO:0005829);; Biological Process: S-adenosylmethioninamine biosynthetic process (GO:0006557);; Biological Process: spermine biosynthetic process (GO:0006597);; Biological Process: spermidine biosynthetic process (GO:0008295);; Molecular Function: arginine decarboxylase activity (GO:0008792);;	K01611|8.05335e-144|tcc:TCM_011372|K01611 S-adenosylmethionine decarboxylase [EC:4.1.1.50] | (RefSeq) S-adenosylmethionine decarboxylase proenzyme	[T]	Signal transduction mechanisms	Adenosylmethionine decarboxylase	S-adenosylmethionine decarboxylase proenzyme OS=Nicotiana sylvestris OX=4096 GN=SAMDC1 PE=2 SV=1	E	Amino acid transport and metabolism	S-adenosylmethionine decarboxylase proenzyme-like isoform X1 [Durio zibethinus]
c85819.graph_c0	49	49	44	22	20	27	10.32	12.49	9.38	4.87	4.64	7.07	1.8e-05	-1.52234	down	--	--	Molecular Function: protein serine/threonine kinase activity (GO:0004674);; Molecular Function: ATP binding (GO:0005524);; Biological Process: protein phosphorylation (GO:0006468);;	--	[T]	Signal transduction mechanisms	Protein tyrosine kinase	Receptor-like cytoplasmic kinase 185 OS=Oryza sativa subsp. japonica OX=39947 GN=RLCK185 PE=1 SV=1	T	Signal transduction mechanisms	Protein kinase superfamily protein [Zea mays]
c87720.graph_c0	30839	29919	28607	18827	12933	10434	968.12	951.33	927.18	552.32	367.03	331.88	1.52e-10	-1.58889	down	--	--	Cellular Component: membrane (GO:0016020);;	--	--	--	LysM domain	LysM domain-containing GPI-anchored protein 2 OS=Arabidopsis thaliana OX=3702 GN=LYM2 PE=1 SV=1	S	Function unknown	lysM domain-containing GPI-anchored protein 2 [Sesamum indicum]
c48397.graph_c0	162	114	258	61	62	90	14.6	10.54	24.01	5.11	5.03	8.17	1.77e-06	-1.79783	down	--	--	--	--	--	--	Cotton fibre expressed protein	--	S	Function unknown	DUF761 domain-containing protein [Cephalotus follicularis]
c96059.graph_c0	427	505	410	294	155	131	13.29	15.96	12.98	8.53	4.41	4.1	2.94e-07	-1.68471	down	--	--	Molecular Function: acetylglucosaminyltransferase activity (GO:0008375);; Cellular Component: integral component of membrane (GO:0016021);;	--	--	--	Core-2/I-Branching enzyme	--	S	Function unknown	PREDICTED: uncharacterized protein LOC104588211 [Nelumbo nucifera]
c89815.graph_c0	23	25	28	11	8	4	2.26	2.61	3.34	1.02	0.74	0.45	5.49e-05	-2.09541	down	--	--	Molecular Function: metal ion binding (GO:0046872);;	--	[P]	Inorganic ion transport and metabolism	Heavy-metal-associated domain	Heavy metal-associated isoprenylated plant protein 33 OS=Arabidopsis thaliana OX=3702 GN=HIPP33 PE=2 SV=1	S	Function unknown	heavy metal-associated isoprenylated plant protein 35-like [Hevea brasiliensis]
c98687.graph_c0	119	88	175	20	28	15	2.43	1.68	4.32	2.79	0.52	1.1	2.75e-15	-3.02615	down	--	--	--	--	--	--	--	--	--	--	hypothetical protein TanjilG_09394 [Lupinus angustifolius]
c96023.graph_c0	5517	6002	5177	3948	3059	2285	157.25	171.94	153.13	104.44	77.89	65.93	3.44e-09	-1.35997	down	[E]	Amino acid transport and metabolism	Molecular Function: obsolete gamma-glutamyltransferase activity (GO:0003840);; Cellular Component: vacuole (GO:0005773);; Biological Process: glutathione catabolic process (GO:0006751);; Cellular Component: integral component of membrane (GO:0016021);; Molecular Function: glutathione gamma-glutamylcysteinyltransferase activity (GO:0016756);;	K18592|0|pxb:103943934|K18592 gamma-glutamyltranspeptidase / glutathione hydrolase / leukotriene-C4 hydrolase [EC:2.3.2.2 3.4.19.13 3.4.19.14] | (RefSeq) gamma-glutamyltranspeptidase 3	[E]	Amino acid transport and metabolism	Gamma-glutamyltranspeptidase	Glutathione hydrolase 3 OS=Arabidopsis thaliana OX=3702 GN=GGT3 PE=2 SV=1	E	Amino acid transport and metabolism	unnamed protein product [Coffea canephora]
c90115.graph_c0	34	51	29	8	4	8	0.86	1.31	0.76	0.19	0.09	0.21	1.47e-08	-2.81632	down	[M]	Cell wall/membrane/envelope biogenesis	Molecular Function: serine-type endopeptidase activity (GO:0004252);; Cellular Component: cell wall (GO:0005618);; Biological Process: proteolysis (GO:0006508);; Cellular Component: external side of plasma membrane (GO:0009897);; Biological Process: stomatal complex morphogenesis (GO:0010103);; Molecular Function: 2-alkenal reductase [NAD(P)] activity (GO:0032440);; Biological Process: regulation…	--	--	--	Subtilase family;; Peptidase inhibitor I9;; PA domain	Subtilisin-like protease SBT1.2 OS=Arabidopsis thaliana OX=3702 GN=SBT1.2 PE=2 SV=1	O	Posttranslational modification, protein turnover, chaperones	subtilisin-like protease SBT1.2 [Quercus suber]
c80216.graph_c0	74	51	183	26	43	29	12.52	9.62	25.45	4.09	7.55	4.72	3.22e-05	-2.06834	down	--	--	Molecular Function: oxidoreductase activity, acting on single donors with incorporation of molecular oxygen, incorporation of two atoms of oxygen (GO:0016702);; Biological Process: oxylipin biosynthetic process (GO:0031408);; Molecular Function: metal ion binding (GO:0046872);; Biological Process: oxidation-reduction process (GO:0055114);;	K00454|1.1138e-40|gra:105777156|K00454 lipoxygenase [EC:1.13.11.12] | (RefSeq) linoleate 13S-lipoxygenase 3-1, chloroplastic-like	--	--	Lipoxygenase	Lipoxygenase 4, chloroplastic OS=Arabidopsis thaliana OX=3702 GN=LOX4 PE=2 SV=1	S	Function unknown	PREDICTED: lipoxygenase 3, chloroplastic-like [Ziziphus jujuba]
c98586.graph_c0	107	81	98	27	48	20	5.53	4.18	5.45	1.7	2.44	1.04	4.72e-09	-2.07521	down	--	--	Molecular Function: catalytic activity (GO:0003824);;	K01115|4.24586e-84|cam:101514463|K01115 phospholipase D1/2 [EC:3.1.4.4] | (RefSeq) phospholipase D p1-like	[I]	Lipid transport and metabolism	--	Phospholipase D zeta 1 OS=Arabidopsis thaliana OX=3702 GN=PLDZETA1 PE=1 SV=1	I	Lipid transport and metabolism	hypothetical protein JCGZ_23266 [Jatropha curcas]
c83489.graph_c0	74	45	44	18	27	15	5.78	3.6	3.55	1.31	1.9	1.18	3.34e-06	-1.90392	down	--	--	--	--	[T]	Signal transduction mechanisms	--	Probable disease resistance protein RDL6 OS=Arabidopsis thaliana OX=3702 GN=RDL6 PE=3 SV=1	S	Function unknown	putative disease resistance RPP13-like protein 3 [Jatropha curcas]
c60695.graph_c0	64	20	28	0	0	3	4.3	1.17	1.34	0	0	0.78	1.16e-09	-4.52946	down	[C]	Energy production and conversion	Molecular Function: aldehyde dehydrogenase (NAD) activity (GO:0004029);; Molecular Function: aldehyde dehydrogenase [NAD(P)+] activity (GO:0004030);; Biological Process: cellular aldehyde metabolic process (GO:0006081);; Biological Process: oxidation-reduction process (GO:0055114);;	K00128|7.73867e-167|cre:CHLREDRAFT_135609|K00128 aldehyde dehydrogenase (NAD+) [EC:1.2.1.3] | (RefSeq) aldehyde dehydrogenase	[C]	Energy production and conversion	Aldehyde dehydrogenase family	Aldehyde dehydrogenase family 2 member B7, mitochondrial OS=Arabidopsis thaliana OX=3702 GN=ALDH2B7 PE=1 SV=2	C	Energy production and conversion	BQ2448_6444 [Microbotryum intermedium]
c80361.graph_c0	157	146	231	117	96	97	7.03	6.64	10.71	4.89	3.88	4.4	6.72e-06	-1.29579	down	[O]	Posttranslational modification, protein turnover, chaperones	Molecular Function: metalloendopeptidase activity (GO:0004222);; Biological Process: proteolysis (GO:0006508);; Molecular Function: zinc ion binding (GO:0008270);; Cellular Component: extracellular matrix (GO:0031012);;	--	[OW]	--	Matrixin;; Putative peptidoglycan binding domain	Metalloendoproteinase 1-MMP OS=Arabidopsis thaliana OX=3702 GN=1MMP PE=1 SV=1	O	Posttranslational modification, protein turnover, chaperones	PREDICTED: metalloendoproteinase 4-MMP [Daucus carota subsp. sativus]
c102912.graph_c0	218	213	190	107	152	116	12.15	11.27	11.38	6.59	10.13	9.66	1.18e-09	-1.25749	down	--	--	--	K01074|1.9261e-93|jcu:105643191|K01074 palmitoyl-protein thioesterase [EC:3.1.2.22] | (RefSeq) palmitoyl-protein thioesterase 1	[IO]	--	Palmitoyl protein thioesterase;; Palmitoyl protein thioesterase	--	S	Function unknown	palmitoyl-protein thioesterase 1-like isoform X3 [Hevea brasiliensis]
c91807.graph_c0	77	113	115	37	10	4	2.4	3.09	3.31	1.63	0.33	0.25	1.47e-06	-2.79728	down	[S]	Function unknown	Molecular Function: ATP binding (GO:0005524);; Molecular Function: 1-phosphatidylinositol-4-phosphate 5-kinase activity (GO:0016308);; Cellular Component: apical plasma membrane (GO:0016324);; Biological Process: phosphatidylinositol phosphorylation (GO:0046854);; Biological Process: clathrin-dependent endocytosis (GO:0072583);; Cellular Component: pollen tube (GO:0090406);;	K00889|0|vvi:100251489|K00889 1-phosphatidylinositol-4-phosphate 5-kinase [EC:2.7.1.68] | (RefSeq) phosphatidylinositol 4-phosphate 5-kinase 6	[T]	Signal transduction mechanisms	Phosphatidylinositol-4-phosphate 5-Kinase;; MORN repeat	Phosphatidylinositol 4-phosphate 5-kinase 6 OS=Arabidopsis thaliana OX=3702 GN=PIP5K6 PE=2 SV=1	T	Signal transduction mechanisms	PREDICTED: phosphatidylinositol 4-phosphate 5-kinase 6 isoform X2 [Vitis vinifera]
c96948.graph_c0	48	20	93	11	13	16	5.12	2.13	10.54	1.1	1.28	1.83	4.52e-05	-2.32914	down	--	--	Cellular Component: extracellular region (GO:0005576);;	--	--	--	Pollen allergen;; Lytic transglycolase	Expansin-like B1 OS=Oryza sativa subsp. japonica OX=39947 GN=EXLB1 PE=2 SV=2	G	Carbohydrate transport and metabolism	expansin-like B1 [Jatropha curcas]
c103709.graph_c0	2104	2508	2084	1730	1743	1358	38.33	44.06	36.53	25.84	25.55	22.71	2.83e-10	-1.00133	down	--	--	--	--	--	--	Filament-like plant protein, long coiled-coil;; Protein of unknown function (DUF1298)	Filament-like plant protein 7 OS=Arabidopsis thaliana OX=3702 GN=FPP7 PE=3 SV=2	S	Function unknown	hypothetical protein POPTR_009G099500v3 [Populus trichocarpa]
c77220.graph_c1	1693	2420	1086	67	27	20	130.98	191.59	86.61	4.82	1.88	1.56	2.09e-43	-5.71649	down	--	--	Molecular Function: nucleic acid binding (GO:0003676);; Molecular Function: endonuclease activity (GO:0004519);; Biological Process: DNA catabolic process (GO:0006308);; Biological Process: nucleic acid phosphodiester bond hydrolysis (GO:0090305);;	--	--	--	S1/P1 Nuclease	Endonuclease 2 OS=Arabidopsis thaliana OX=3702 GN=ENDO2 PE=1 SV=1	S	Function unknown	PREDICTED: endonuclease 2 [Daucus carota subsp. sativus]
c81496.graph_c0	51	38	114	26	33	21	7.47	5.46	17.12	3.7	4.03	2.93	0.000227024	-1.78404	down	--	--	--	--	--	--	--	--	S	Function unknown	PREDICTED: uncharacterized protein LOC100242238 [Vitis vinifera]
c94808.graph_c0	45	111	73	22	6	17	2.06	5.15	3.44	0.94	0.25	0.79	1.24e-07	-2.64924	down	[L]	Replication, recombination and repair	--	--	[R]	General function prediction only	Reverse transcriptase-like	--	L	Replication, recombination and repair	uncharacterized protein LOC112092269 [Morus notabilis]
c99275.graph_c0	1183	1124	1003	516	624	620	50.86	49.25	45.41	22.13	25.42	28.97	3.15e-20	-1.44058	down	--	--	--	--	--	--	--	Thylakoid lumenal 17.9 kDa protein, chloroplastic OS=Arabidopsis thaliana OX=3702 GN=At4g24930 PE=1 SV=1	S	Function unknown	thylakoid lumenal 17.9 kDa protein, chloroplastic [Olea europaea var. sylvestris]
c61656.graph_c0	19	35	26	7	8	11	1.51	2.86	2.14	0.52	0.57	0.88	7.72e-05	-1.99988	down	--	--	--	--	[K]	Transcription	--	Zinc finger CCCH domain-containing protein 44 OS=Arabidopsis thaliana OX=3702 GN=At3g51120 PE=2 SV=3	S	Function unknown	Zinc finger CCCH domain-containing protein 19 [Capsicum baccatum]
c87928.graph_c0	1522	1694	1552	1084	1053	745	59.49	67.59	62.99	40.04	37.34	29.76	1.13e-11	-1.2543	down	--	--	Biological Process: cellular protein modification process (GO:0006464);; Biological Process: protein transport (GO:0015031);;	K12183|0|vvi:100252147|K12183 ESCRT-I complex subunit TSG101 | (RefSeq) protein ELC	[OU]	--	UEV domain;; Vps23 core domain	Protein ELC OS=Arabidopsis thaliana OX=3702 GN=ELC PE=1 SV=1	U	Intracellular trafficking, secretion, and vesicular transport	Ubiquitin-fold modifier-conjugating enzyme [Trema orientalis]
c104137.graph_c0	73	32	321	0	0	0	9.45	4.29	42.91	0	0	0	1.33e-07	-4.92217	down	--	--	--	--	--	--	--	--	S	Function unknown	small secreted protein [Diplodia corticola]
c92514.graph_c0	9309	7905	8287	7905	4240	3394	507.41	438.9	466.63	402.26	208.97	187.29	0.000275698	-1.20987	down	[K]	Transcription	--	--	[R]	General function prediction only	Leucine rich repeat;; Leucine Rich repeats (2 copies);; Leucine Rich Repeat;; Leucine rich repeat N-terminal domain;; Leucine Rich repeat	DNA damage-repair/toleration protein DRT100 OS=Arabidopsis thaliana OX=3702 GN=DRT100 PE=2 SV=2	S	Function unknown	DNA damage-repair/toleration protein DRT100 [Sesamum indicum]
c102126.graph_c1	25	48	33	26	13	20	0.39	0.75	0.53	0.38	0.18	0.32	0.00604882	-1.28679	down	--	--	--	--	[R]	General function prediction only	Integrase core domain;; gag-polypeptide of LTR copia-type	Retrovirus-related Pol polyprotein from transposon TNT 1-94 OS=Nicotiana tabacum OX=4097 PE=2 SV=1	S	Function unknown	hypothetical protein VITISV_024577 [Vitis vinifera]
c88012.graph_c0	36	44	58	21	20	16	1.18	1.47	2.16	0.64	0.6	0.71	8.91e-06	-1.74184	down	--	--	Molecular Function: nuclease activity (GO:0004518);; Biological Process: DNA metabolic process (GO:0006259);; Molecular Function: peptidase activity (GO:0008233);; Molecular Function: nucleotidyltransferase activity (GO:0016779);; Biological Process: protein metabolic process (GO:0019538);; Molecular Function: metal ion binding (GO:0046872);; Molecular Function: organic cyclic compound binding (G…	--	[R]	General function prediction only	--	Retrovirus-related Pol polyprotein from transposon TNT 1-94 OS=Nicotiana tabacum OX=4097 PE=2 SV=1	S	Function unknown	Retrovirus-related Pol polyprotein from transposon TNT 1-94 [Cajanus cajan]
c97518.graph_c1	112	139	101	24	24	20	10.22	13.04	9.62	2.03	1.88	2.47	3.17e-22	-2.83658	down	--	--	Molecular Function: nucleic acid binding (GO:0003676);; Cellular Component: nucleus (GO:0005634);; Cellular Component: cytoplasm (GO:0005737);; Molecular Function: 3'-5' exonuclease activity (GO:0008408);; Biological Process: nucleic acid phosphodiester bond hydrolysis (GO:0090305);;	--	[R]	General function prediction only	3'-5' exonuclease	Werner Syndrome-like exonuclease OS=Arabidopsis thaliana OX=3702 GN=WEX PE=1 SV=1	S	Function unknown	3&apos;-5&apos; exonuclease domain-containing protein [Cynara cardunculus var. scolymus]
c73511.graph_c0	436	354	752	424	329	332	25.68	21.03	45.48	23.29	17.39	19.94	0.00253679	-1.02006	down	--	--	--	K19042|2.98486e-91|pper:PRUPE_ppa008499mg|K19042 E3 ubiquitin-protein ligase BOI and related proteins [EC:2.3.2.27] | (RefSeq) hypothetical protein	[O]	Posttranslational modification, protein turnover, chaperones	Zinc finger, C3HC4 type (RING finger)	Probable BOI-related E3 ubiquitin-protein ligase 3 OS=Arabidopsis thaliana OX=3702 GN=BRG3 PE=1 SV=1	S	Function unknown	unnamed protein product [Coffea canephora]
c35424.graph_c0	57	61	70	35	60	33	6.45	7.18	8.18	3.67	6.1	3.86	0.0015916	-1.07447	down	--	--	--	--	--	--	--	--	S	Function unknown	PREDICTED: histone H2A.Z-specific chaperone CHZ1-like [Malus domestica]
c86274.graph_c0	1831	3008	2298	794	541	261	69.15	115.87	90.07	28.26	18.54	10.1	1.29e-12	-2.5912	down	[QV]	Secondary metabolites biosynthesis, transport and catabolism ;; Defense mechanisms	Molecular Function: iron ion binding (GO:0005506);; Cellular Component: integral component of membrane (GO:0016021);; Molecular Function: oxidoreductase activity, acting on paired donors, with incorporation or reduction of molecular oxygen, NAD(P)H as one donor, and incorporation of one atom of oxygen (GO:0016709);; Molecular Function: heme binding (GO:0020037);; Biological Process: secondary met…	--	[Q]	Secondary metabolites biosynthesis, transport and catabolism	Cytochrome P450	Cytochrome P450 78A6 OS=Arabidopsis thaliana OX=3702 GN=CYP78A6 PE=2 SV=1	Q	Secondary metabolites biosynthesis, transport and catabolism	PREDICTED: cytochrome P450 78A9 [Theobroma cacao]
c103713.graph_c0	23	17	22	9	5	5	0.23	0.17	0.22	0.08	0.05	0.05	0.000225334	-2.05137	down	[K]	Transcription	Biological Process: vasculature development (GO:0001944);; Molecular Function: protein serine/threonine kinase activity (GO:0004674);; Molecular Function: ATP binding (GO:0005524);; Cellular Component: plasma membrane (GO:0005886);; Biological Process: protein phosphorylation (GO:0006468);; Biological Process: procambium histogenesis (GO:0010067);; Biological Process: xylem development (GO:001008…	--	--	--	Protein kinase domain;; Protein tyrosine kinase;; Leucine rich repeat;; Leucine Rich repeats (2 copies);; Leucine Rich Repeat;; Leucine Rich repeat;; Leucine rich repeat N-terminal domain;; Hyccin	Leucine-rich repeat receptor-like protein kinase TDR OS=Arabidopsis thaliana OX=3702 GN=TDR PE=1 SV=1	S	Function unknown	unnamed protein product [Coffea canephora]
c80717.graph_c0	171	197	172	66	99	54	9.2	10.65	9.36	3.44	5.26	3.32	6.46e-13	-1.81733	down	--	--	Cellular Component: integral component of membrane (GO:0016021);;	--	[TR]	--	TLC domain	--	U	Intracellular trafficking, secretion, and vesicular transport	transmembrane protein 56-B-like [Lactuca sativa]
c99822.graph_c0	178	230	176	48	29	26	8	11.12	7.84	1.72	1.28	1.06	1.85e-23	-2.95642	down	--	--	--	--	--	--	--	--	S	Function unknown	PREDICTED: zonadhesin [Ziziphus jujuba]
c90782.graph_c0	131	230	180	63	158	133	5.98	10.6	8.19	2.79	6.91	6.04	0.00238482	-1.11641	down	--	--	Molecular Function: DNA binding (GO:0003677);; Biological Process: regulation of transcription, DNA-templated (GO:0006355);;	K09419|4.37669e-56|vvi:100247320|K09419 heat shock transcription factor, other eukaryote | (RefSeq) heat shock factor protein HSF24	[K]	Transcription	HSF-type DNA-binding	Heat shock factor protein HSF24 OS=Solanum peruvianum OX=4082 GN=HSF24 PE=2 SV=1	K	Transcription	PREDICTED: heat shock factor protein HSF24 [Vitis vinifera]
c83462.graph_c0	29	28	34	7	17	22	2.79	2.42	3.46	0.52	1.72	1.78	0.00389453	-1.42992	down	--	--	--	--	[L]	Replication, recombination and repair	--	--	S	Function unknown	uncharacterized protein LOC110416618 [Herrania umbratica]
c90001.graph_c0	57	28	58	31	30	28	1.62	0.83	1.99	0.7	1.72	1.35	0.00543231	-1.17679	down	--	--	Biological Process: cellular macromolecule metabolic process (GO:0044260);; Biological Process: nucleic acid metabolic process (GO:0090304);;	--	[R]	General function prediction only	--	--	L	Replication, recombination and repair	Integrase, catalytic core [Corchorus capsularis]
c88711.graph_c0	134	100	90	59	20	32	9.61	7.33	6.35	3.99	1.14	1.97	3.74e-06	-1.96576	down	--	--	Cellular Component: integral component of membrane (GO:0016021);;	--	--	--	GDP-fucose protein O-fucosyltransferase	O-fucosyltransferase 6 OS=Arabidopsis thaliana OX=3702 GN=OFUT6 PE=2 SV=1	S	Function unknown	PREDICTED: uncharacterized protein At1g04910-like isoform X2 [Juglans regia]
c89918.graph_c0	191	211	238	75	147	41	8.65	9.81	11.33	3.24	6.01	1.8	5.89e-06	-1.7746	down	--	--	--	--	--	--	--	--	S	Function unknown	hypothetical protein CDL12_02690 [Handroanthus impetiginosus]
c97423.graph_c0	782	876	772	440	538	477	48.67	59.74	50.02	26.92	30.75	37.24	1.12e-20	-1.27277	down	--	--	Molecular Function: protein disulfide isomerase activity (GO:0003756);; Cellular Component: endoplasmic reticulum (GO:0005783);; Biological Process: protein folding (GO:0006457);; Cellular Component: integral component of membrane (GO:0016021);; Biological Process: response to endoplasmic reticulum stress (GO:0034976);; Biological Process: cell redox homeostasis (GO:0045454);;	--	[S]	Function unknown	Thioredoxin	5&apos;-adenylylsulfate reductase-like 4 OS=Arabidopsis thaliana OX=3702 GN=APRL4 PE=2 SV=1	O	Posttranslational modification, protein turnover, chaperones	DnaJ-like [Trema orientalis]
c82922.graph_c0	56	43	49	32	35	25	7.37	6.14	6.74	3.86	4.15	3.29	0.000556847	-1.19305	down	--	--	--	K09419|5.68238e-09|sind:105160500|K09419 heat shock transcription factor, other eukaryote | (RefSeq) heat stress transcription factor B-2a-like	[K]	Transcription	--	Heat stress transcription factor B-2a OS=Arabidopsis thaliana OX=3702 GN=HSFB2A PE=2 SV=1	--	--	heat stress transcription factor B-2a [Sesamum indicum]
c93789.graph_c0	5803	5455	5849	4347	3566	3102	157.89	149.64	162.85	115.38	87.12	85.08	8.62e-10	-1.16095	down	[I]	Lipid transport and metabolism	Molecular Function: acyl-CoA dehydrogenase activity (GO:0003995);; Molecular Function: acyl-CoA oxidase activity (GO:0003997);; Cellular Component: peroxisome (GO:0005777);; Biological Process: fatty acid beta-oxidation (GO:0006635);; Molecular Function: flavin adenine dinucleotide binding (GO:0050660);;	K00232|0|sind:105164352|K00232 acyl-CoA oxidase [EC:1.3.3.6] | (RefSeq) peroxisomal acyl-coenzyme A oxidase 1-like	[I]	Lipid transport and metabolism	Acyl-coenzyme A oxidase N-terminal;; Acyl-CoA dehydrogenase, middle domain;; Acyl-CoA oxidase	Peroxisomal acyl-coenzyme A oxidase 1 OS=Arabidopsis thaliana OX=3702 GN=ACX1 PE=1 SV=1	I	Lipid transport and metabolism	acyl-CoA oxidase 3 [Camellia sinensis]
c91799.graph_c1	105	112	83	61	91	49	29.88	28.17	18.59	10.66	16.78	12.47	0.000242395	-1.09929	down	[T]	Signal transduction mechanisms	Biological Process: activation of MAPKK activity (GO:0000186);; Molecular Function: MAP kinase kinase kinase activity (GO:0004709);; Molecular Function: ATP binding (GO:0005524);; Cellular Component: intracellular (GO:0005622);; Cellular Component: integral component of membrane (GO:0016021);;	--	--	--	Protein kinase domain;; Protein tyrosine kinase	Receptor-like kinase TMK4 OS=Arabidopsis thaliana OX=3702 GN=TMK4 PE=1 SV=1	--	--	PREDICTED: receptor-like kinase TMK4 [Tarenaya hassleriana]
c79105.graph_c0	2555	5618	2683	15	11	12	89.62	199.81	97.17	0.49	0.35	0.43	9.51e-114	-8.31203	down	[G]	Carbohydrate transport and metabolism	Molecular Function: polygalacturonase activity (GO:0004650);; Cellular Component: extracellular region (GO:0005576);; Biological Process: carbohydrate metabolic process (GO:0005975);; Cellular Component: integral component of membrane (GO:0016021);; Molecular Function: lyase activity (GO:0016829);; Biological Process: cell wall organization (GO:0071555);;	K01184|0|pper:PRUPE_ppa018113mg|K01184 polygalacturonase [EC:3.2.1.15] | (RefSeq) hypothetical protein	--	--	Glycosyl hydrolases family 28;; Pectate lyase superfamily protein;; Right handed beta helix region	Polygalacturonase At1g48100 OS=Arabidopsis thaliana OX=3702 GN=At1g48100 PE=2 SV=1	M	Cell wall/membrane/envelope biogenesis	polygalacturonase [Actinidia chinensis]
c93553.graph_c0	107	121	130	25	34	25	25.25	30.22	31.68	5.38	7.1	6.06	1.78e-20	-2.57756	down	--	--	--	--	--	--	zinc-finger of the FCS-type, C2-C2	Protein MARD1 OS=Arabidopsis thaliana OX=3702 GN=MARD1 PE=2 SV=2	S	Function unknown	PREDICTED: uncharacterized protein LOC108206171 [Daucus carota subsp. sativus]
c103554.graph_c0	622	746	725	388	461	549	11.39	13.45	14.26	6.24	7.23	9.67	3.47e-08	-1.10488	down	[P]	Inorganic ion transport and metabolism	--	--	[S]	Function unknown	Ion channel regulatory protein UNC-93;; Flavin-binding monooxygenase-like	UNC93-like protein 3 OS=Arabidopsis thaliana OX=3702 GN=At3g09470 PE=2 SV=1	S	Function unknown	UNC93-like protein 3 [Quercus suber]
c69060.graph_c0	337	39	1211	4	0	1	88.97	11.18	332.05	1.03	0	0.28	0.000107984	-3.80228	down	--	--	Molecular Function: serine-type endopeptidase inhibitor activity (GO:0004867);; Molecular Function: peptidase activity (GO:0008233);; Biological Process: response to wounding (GO:0009611);; Biological Process: negative regulation of endopeptidase activity (GO:0010951);;	--	--	--	Potato inhibitor I family	Glu S.griseus protease inhibitor OS=Momordica charantia OX=3673 PE=1 SV=1	S	Function unknown	hypothetical protein POPTR_0010s08640g [Populus trichocarpa]
c79781.graph_c0	40	24	61	0	3	16	1.34	0.82	2.12	0	0.09	0.55	0.000423537	-2.67168	down	[IR]	Lipid transport and metabolism ;; General function prediction only	Molecular Function: choline dehydrogenase activity (GO:0008812);; Molecular Function: flavin adenine dinucleotide binding (GO:0050660);; Biological Process: oxidation-reduction process (GO:0055114);;	--	[R]	General function prediction only	GMC oxidoreductase;; GMC oxidoreductase	--	E	Amino acid transport and metabolism	alcohol oxidase p68 [Alternaria alternata]
c100989.graph_c1	36	46	38	28	15	14	3.8	5.16	4.33	2.01	0.85	1.13	0.000369306	-1.52491	down	--	--	Molecular Function: cysteine-type endopeptidase activity (GO:0004197);; Cellular Component: vacuole (GO:0005773);; Biological Process: vacuolar protein processing (GO:0006624);; Biological Process: proteolysis involved in cellular protein catabolic process (GO:0051603);;	K01369|6.76638e-11|jcu:105638176|K01369 legumain [EC:3.4.22.34] | (RefSeq) vacuolar-processing enzyme-like	[O]	Posttranslational modification, protein turnover, chaperones	--	Vacuolar-processing enzyme OS=Citrus sinensis OX=2711 PE=2 SV=1	O	Posttranslational modification, protein turnover, chaperones	hypothetical protein CISIN_1g011066mg [Citrus sinensis]
c92639.graph_c0	17845	19801	16013	5247	3634	3023	504.32	525.17	447.26	112.56	73.56	68.46	5.08e-29	-2.65902	down	[I]	Lipid transport and metabolism	Molecular Function: metal ion binding (GO:0046872);; Molecular Function: dioxygenase activity (GO:0051213);; Biological Process: oxidation-reduction process (GO:0055114);;	K00475|0|gra:105763220|K00475 naringenin 3-dioxygenase [EC:1.14.11.9] | (RefSeq) naringenin,2-oxoglutarate 3-dioxygenase	[QR]	--	AMP-binding enzyme;; 2OG-Fe(II) oxygenase superfamily;; non-haem dioxygenase in morphine synthesis N-terminal;; AMP-binding enzyme	Naringenin,2-oxoglutarate 3-dioxygenase OS=Arabidopsis thaliana OX=3702 GN=F3H PE=1 SV=1	S	Function unknown	flavanone 3-hydroxylase [Actinidia chinensis]
c96347.graph_c1	45	44	34	23	10	7	6.46	6.25	4.73	3.18	1.17	0.91	4.64e-05	-2.00654	down	--	--	Molecular Function: methyltransferase activity (GO:0008168);; Cellular Component: integral component of membrane (GO:0016021);; Biological Process: methylation (GO:0032259);;	--	--	--	Putative S-adenosyl-L-methionine-dependent methyltransferase	Probable methyltransferase PMT2 OS=Arabidopsis thaliana OX=3702 GN=At1g26850 PE=2 SV=2	--	--	hypothetical protein PRUPE_5G192000 [Prunus persica]
c89580.graph_c0	1853	1494	1493	673	560	693	94.08	77.27	78.37	31.97	25.75	35.72	8.54e-20	-1.84153	down	--	--	Biological Process: proteolysis (GO:0006508);; Molecular Function: cysteine-type peptidase activity (GO:0008234);;	K01373|5.43217e-49|vvi:100233049|K01373 cathepsin F [EC:3.4.22.41] | (RefSeq) CYSP; cysteine protease	[O]	Posttranslational modification, protein turnover, chaperones	Papain family cysteine protease	Cysteine proteinase (Fragment) OS=Carica papaya OX=3649 PE=2 SV=1	O	Posttranslational modification, protein turnover, chaperones	cysteine protease Cp3 [Actinidia deliciosa]
c98042.graph_c1	153	165	198	31	11	11	3.14	3.5	4.09	0.64	0.27	0.44	2.26e-20	-3.64077	down	--	--	--	--	--	--	--	--	S	Function unknown	PREDICTED: uncharacterized protein LOC104884990 [Beta vulgaris subsp. vulgaris]
c101770.graph_c0	1807	2007	1391	1037	1167	1157	95.66	111.88	76.75	47.07	49.42	50.95	6.43e-11	-1.15504	down	[CR]	Energy production and conversion ;; General function prediction only	Cellular Component: vacuole (GO:0005773);; Cellular Component: plasma membrane (GO:0005886);; Molecular Function: zinc ion binding (GO:0008270);; Cellular Component: chloroplast thylakoid membrane (GO:0009535);; Cellular Component: chloroplast envelope (GO:0009941);; Molecular Function: oxidoreductase activity (GO:0016491);; Biological Process: oxidation-reduction process (GO:0055114);;	--	[CR]	--	Zinc-binding dehydrogenase;; Zinc-binding dehydrogenase;; Alcohol dehydrogenase GroES-like domain	Quinone-oxidoreductase homolog, chloroplastic OS=Spinacia oleracea OX=3562 GN=QOR PE=1 SV=1	C	Energy production and conversion	Alcohol dehydrogenase superfamily, zinc-type [Corchorus olitorius]
c84676.graph_c0	170	178	129	68	43	43	6.35	6.75	5.07	2.33	1.45	1.61	6.89e-13	-2.10852	down	[G]	Carbohydrate transport and metabolism	Molecular Function: dolichyl-phosphate-mannose-glycolipid alpha-mannosyltransferase activity (GO:0004584);; Cellular Component: endoplasmic reticulum membrane (GO:0005789);; Biological Process: GPI anchor biosynthetic process (GO:0006506);; Cellular Component: integral component of membrane (GO:0016021);; Cellular Component: mannosyltransferase complex (GO:0031501);; Biological Process: mannosyla…	K07542|4.0531e-130|vvi:100241567|K07542 phosphatidylinositol glycan, class V [EC:2.4.1.-] | (RefSeq) GPI mannosyltransferase 2	[R]	General function prediction only	Mannosyltransferase (PIG-V);; Mannosyltransferase (PIG-V)	--	S	Function unknown	PREDICTED: GPI mannosyltransferase 2 [Nicotiana attenuata]
c78829.graph_c0	352	522	133	2	1	1	27.25	41.43	10.61	0.14	0.07	0.08	1.34e-32	-7.24528	down	--	--	--	--	--	--	Lateral organ boundaries (LOB) domain	LOB domain-containing protein 4 OS=Arabidopsis thaliana OX=3702 GN=LBD4 PE=1 SV=1	S	Function unknown	PREDICTED: LOB domain-containing protein 4-like [Ziziphus jujuba]
c89970.graph_c0	702	758	819	36	42	38	52.25	61.4	64.22	2.72	2.72	3.05	5.08e-118	-4.77638	down	--	--	Cellular Component: nucleus (GO:0005634);; Biological Process: regulation of transcription, DNA-templated (GO:0006355);; Biological Process: auxin-activated signaling pathway (GO:0009734);;	K14484|2.06579e-68|nnu:104595262|K14484 auxin-responsive protein IAA | (RefSeq) auxin-responsive protein IAA1-like	--	--	AUX/IAA family	Auxin-responsive protein IAA1 OS=Oryza sativa subsp. japonica OX=39947 GN=IAA1 PE=2 SV=1	S	Function unknown	hypothetical protein AQUCO_00100626v1 [Aquilegia coerulea]
c83471.graph_c0	44610	48755	41108	36837	26954	28117	2080.97	2401.13	2009.68	1743.15	1144	1332.01	7.04e-08	-1.06631	down	[QV]	Secondary metabolites biosynthesis, transport and catabolism ;; Defense mechanisms	Molecular Function: monooxygenase activity (GO:0004497);; Molecular Function: iron ion binding (GO:0005506);; Cellular Component: integral component of membrane (GO:0016021);; Molecular Function: oxidoreductase activity, acting on paired donors, with incorporation or reduction of molecular oxygen (GO:0016705);; Molecular Function: heme binding (GO:0020037);; Biological Process: oxidation-reductio…	K15639|2.0677e-116|mdm:103451616|K15639 PHYB activation tagged suppressor 1 [EC:1.14.-.-] | (RefSeq) cytochrome P450 CYP749A22-like	[QI]	--	Cytochrome P450	Cytochrome P450 CYP749A22 OS=Panax ginseng OX=4054 PE=2 SV=1	Q	Secondary metabolites biosynthesis, transport and catabolism	PREDICTED: cytochrome P450 CYP749A22-like [Malus domestica]
c103802.graph_c0	150	106	244	118	105	105	4.81	3.3	8.58	3.11	2.62	3.17	0.0019836	-1.11674	down	--	--	--	--	[S]	Function unknown	Dimerisation and cyclophilin-binding domain of Mon2	--	S	Function unknown	PREDICTED: protein MON2 homolog isoform X1 [Vitis vinifera]
c76788.graph_c0	34	21	26	5	2	3	2.04	1.28	1.61	0.28	0.11	0.18	7.15e-08	-3.17769	down	--	--	Cellular Component: integral component of membrane (GO:0016021);;	--	--	--	--	--	S	Function unknown	uncharacterized protein LOC110413594 [Herrania umbratica]
c94228.graph_c0	104	82	79	53	60	39	3.9	3.12	3.09	1.86	2.07	1.49	8.15e-06	-1.31653	down	[R]	General function prediction only	Molecular Function: beta-1,4-mannosylglycoprotein 4-beta-N-acetylglucosaminyltransferase activity (GO:0003830);; Biological Process: protein N-linked glycosylation (GO:0006487);; Cellular Component: integral component of membrane (GO:0016021);;	K00737|0|jcu:105633817|K00737 beta-1,4-mannosyl-glycoprotein beta-1,4-N-acetylglucosaminyltransferase [EC:2.4.1.144] | (RefSeq) hypothetical protein	--	--	Glycosyltransferase family 17	--	S	Function unknown	uncharacterized protein LOC105633817 isoform X2 [Jatropha curcas]
c100958.graph_c1	1088	1124	870	343	386	440	140.91	158.06	121.34	43.88	45.61	58.98	4.35e-25	-1.91378	down	--	--	Molecular Function: calcium ion binding (GO:0005509);; Cellular Component: endoplasmic reticulum (GO:0005783);; Biological Process: protein folding (GO:0006457);; Cellular Component: integral component of membrane (GO:0016021);; Molecular Function: unfolded protein binding (GO:0051082);;	K08054|1.21596e-08|vvi:100259611|K08054 calnexin | (RefSeq) calnexin homolog	--	--	--	Calnexin homolog OS=Glycine max OX=3847 PE=2 SV=1	U	Intracellular trafficking, secretion, and vesicular transport	unnamed protein product, partial [Vitis vinifera]
c93213.graph_c1	291	300	290	183	198	217	19.21	19.8	19.28	12.6	12.88	13.49	1.25e-09	-1.08617	down	[G]	Carbohydrate transport and metabolism	Cellular Component: integral component of plasma membrane (GO:0005887);; Biological Process: water transport (GO:0006833);; Biological Process: cellular water homeostasis (GO:0009992);; Molecular Function: water channel activity (GO:0015250);; Molecular Function: glycerol channel activity (GO:0015254);; Biological Process: glycerol transport (GO:0015793);; Biological Process: ion transmembrane tr…	K09874|1.00577e-140|vvi:100263543|K09874 aquaporin NIP | (RefSeq) aquaporin NIP1-1	[G]	Carbohydrate transport and metabolism	Major intrinsic protein	Aquaporin NIP1-2 OS=Arabidopsis thaliana OX=3702 GN=NIP1-2 PE=2 SV=2	G	Carbohydrate transport and metabolism	PREDICTED: aquaporin NIP1-1 [Vitis vinifera]
c99430.graph_c0	837	959	670	503	319	269	21.93	23.99	18.31	13.76	8.5	8.38	4.02e-09	-1.66608	down	--	--	Cellular Component: integral component of membrane (GO:0016021);; Molecular Function: hydrolase activity (GO:0016787);;	--	[M]	Cell wall/membrane/envelope biogenesis	--	Pectin acetylesterase 6 OS=Arabidopsis thaliana OX=3702 GN=PAE6 PE=2 SV=1	S	Function unknown	hypothetical protein CISIN_1g034206mg [Citrus sinensis]
c92638.graph_c0	136	159	207	48	123	157	6.06	7.31	9.41	1.97	5.82	8.06	0.00957022	-1.10555	down	--	--	Molecular Function: oxidoreductase activity, acting on single donors with incorporation of molecular oxygen, incorporation of two atoms of oxygen (GO:0016702);; Biological Process: oxylipin biosynthetic process (GO:0031408);; Molecular Function: metal ion binding (GO:0046872);; Biological Process: oxidation-reduction process (GO:0055114);;	K00454|1.46652e-146|pop:POPTR_0001s05330g|K00454 lipoxygenase [EC:1.13.11.12] | (RefSeq) hypothetical protein	--	--	Lipoxygenase;; PLAT/LH2 domain	Linoleate 13S-lipoxygenase 2-1, chloroplastic OS=Solanum tuberosum OX=4113 GN=LOX2.1 PE=1 SV=1	S	Function unknown	lipoxygenase 6, partial [Actinidia deliciosa]
c82548.graph_c0	216	106	869	13	19	48	14.31	7.4	56.9	0.95	1.23	3.6	6.02e-05	-3.37062	down	[J]	Translation, ribosomal structure and biogenesis	Molecular Function: translation elongation factor activity (GO:0003746);; Molecular Function: GTPase activity (GO:0003924);; Molecular Function: GTP binding (GO:0005525);; Cellular Component: cytoplasm (GO:0005737);; Biological Process: translational elongation (GO:0006414);;	K03231|5.1602e-176|csl:COCSUDRAFT_27513|K03231 elongation factor 1-alpha | (RefSeq) translation elongation factor	[J]	Translation, ribosomal structure and biogenesis	Elongation factor Tu C-terminal domain;; Elongation factor Tu GTP binding domain;; Elongation factor Tu domain 2	Elongation factor 1-alpha 4 OS=Arabidopsis thaliana OX=3702 GN=A4 PE=1 SV=2	J	Translation, ribosomal structure and biogenesis	putative elongation factor 1-alpha [Diplodia seriata]
c78874.graph_c0	42	47	47	13	14	19	5.6	6.29	6.81	1.65	1.86	2.57	1.43e-07	-2.01515	down	--	--	Biological Process: transport (GO:0006810);; Cellular Component: integral component of membrane (GO:0016021);;	K20352|2.23325e-57|mdm:103425832|K20352 p24 family protein delta-1 | (RefSeq) transmembrane emp24 domain-containing protein p24delta9-like	[U]	Intracellular trafficking, secretion, and vesicular transport	emp24/gp25L/p24 family/GOLD	Transmembrane emp24 domain-containing protein p24delta9 OS=Arabidopsis thaliana OX=3702 GN=At1g26690 PE=2 SV=1	U	Intracellular trafficking, secretion, and vesicular transport	PREDICTED: transmembrane emp24 domain-containing protein p24delta9-like [Malus domestica]
c90734.graph_c1	208	295	261	208	191	142	5.49	7.91	7.12	5.09	4.56	3.8	1.93e-05	-1.01839	down	--	--	--	--	[BK]	--	PWWP domain;; PHD-zinc-finger like domain;; PHD-finger;; PHD-finger;; SAND domain	Histone-lysine N-methyltransferase ATX3 OS=Arabidopsis thaliana OX=3702 GN=ATX3 PE=2 SV=2	S	Function unknown	PREDICTED: histone-lysine N-methyltransferase ATX4 isoform X2 [Vitis vinifera]
c69723.graph_c0	665	897	924	425	475	383	52.01	71.42	74.39	30.95	33.69	30.24	3.22e-15	-1.47986	down	[T]	Signal transduction mechanisms	Biological Process: response to stress (GO:0006950);;	--	--	--	Universal stress protein family;; Universal stress protein family;; Universal stress protein family	--	S	Function unknown	uncharacterized protein LOC111878038 [Lactuca sativa]
c57266.graph_c0	875	795	874	511	260	315	146.48	138.91	151.11	78.8	38.88	52.65	5.49e-09	-1.71346	down	--	--	--	--	--	--	--	--	S	Function unknown	hypothetical protein A4A49_25276 [Nicotiana attenuata]
c79045.graph_c0	293	283	576	140	194	253	17.67	17.41	35.89	7.88	10.57	15.44	6.81e-05	-1.46414	down	[G]	Carbohydrate transport and metabolism	Molecular Function: chitinase activity (GO:0004568);; Biological Process: carbohydrate metabolic process (GO:0005975);; Biological Process: chitin catabolic process (GO:0006032);; Cellular Component: membrane (GO:0016020);;	K01183|4.72787e-157|tcc:TCM_037102|K01183 chitinase [EC:3.2.1.14] | (RefSeq) Glycosyl hydrolase family protein with chitinase insertion domain	[G]	Carbohydrate transport and metabolism	Glycosyl hydrolases family 18	Class V chitinase OS=Arabidopsis thaliana OX=3702 GN=ChiC PE=1 SV=1	G	Carbohydrate transport and metabolism	Chitinase [Handroanthus impetiginosus]
c92749.graph_c0	376	419	380	249	233	175	17.07	24.17	21.69	13.05	10.49	10.71	2.27e-12	-1.36272	down	[JO]	Translation, ribosomal structure and biogenesis ;; Posttranslational modification, protein turnover, chaperones	Molecular Function: iron ion binding (GO:0005506);; Cellular Component: endosome (GO:0005768);; Cellular Component: trans-Golgi network (GO:0005802);; Cellular Component: integral component of membrane (GO:0016021);; Molecular Function: oxidoreductase activity, acting on paired donors, with incorporation or reduction of molecular oxygen (GO:0016705);; Molecular Function: L-ascorbic acid binding (…	K00472|3.73925e-74|bvg:104884479|K00472 prolyl 4-hydroxylase [EC:1.14.11.2] | (RefSeq) probable prolyl 4-hydroxylase 3	[E]	Amino acid transport and metabolism	--	Probable prolyl 4-hydroxylase 10 OS=Arabidopsis thaliana OX=3702 GN=P4H10 PE=3 SV=1	S	Function unknown	PREDICTED: probable prolyl 4-hydroxylase 3 [Daucus carota subsp. sativus]
c95236.graph_c0	25	49	37	6	7	1	1.25	2.45	1.86	0.26	0.31	0.06	1.07e-08	-3.19776	down	--	--	Molecular Function: hydrolase activity, hydrolyzing O-glycosyl compounds (GO:0004553);; Biological Process: carbohydrate metabolic process (GO:0005975);; Cellular Component: integral component of membrane (GO:0016021);; Molecular Function: polysaccharide binding (GO:0030247);; Cellular Component: anchored component of plasma membrane (GO:0046658);;	--	--	--	Glycosyl hydrolases family 17	Glucan endo-1,3-beta-glucosidase 14 OS=Arabidopsis thaliana OX=3702 GN=At2g27500 PE=1 SV=2	G	Carbohydrate transport and metabolism	isoform 2 of glucan endo-1,3-beta-glucosidase 14 [Quercus suber]
c94379.graph_c1	129	132	116	74	73	69	9.22	8.71	8.62	5.32	5.42	5.29	4.85e-09	-1.3222	down	--	--	--	--	--	--	--	--	--	--	cyclin-dependent kinase G-2 isoform X1 [Quercus suber]
c100133.graph_c0	516	558	470	346	342	308	17.37	18.1	17.11	8.54	9.17	9.51	5.87e-14	-1.16104	down	[R]	General function prediction only	Molecular Function: ATP binding (GO:0005524);;	--	[R]	General function prediction only	AFG1-like ATPase;; AFG1-like ATPase	--	S	Function unknown	AFG1-like ATPase [Momordica charantia]
c79404.graph_c2	43	50	44	4	2	0	8.38	9.02	10.87	0.64	0.31	0	1.28e-14	-4.47803	down	--	--	--	--	--	--	--	F-box protein PP2-B13 OS=Arabidopsis thaliana OX=3702 GN=PP2B13 PE=2 SV=1	S	Function unknown	hypothetical protein VITISV_022467 [Vitis vinifera]
c88610.graph_c0	538	731	444	268	324	499	66.48	93.62	56.65	30.63	35.85	61.62	0.000180579	-1.14556	down	--	--	Molecular Function: calcium ion binding (GO:0005509);;	K13448|1.61685e-47|mdm:103404209|K13448 calcium-binding protein CML | (RefSeq) putative calcium-binding protein CML19	[T]	Signal transduction mechanisms	EF-hand domain pair;; EF-hand domain pair;; EF hand;; EF-hand domain;; EF hand	Putative calcium-binding protein CML19 OS=Oryza sativa subsp. japonica OX=39947 GN=CML19 PE=3 SV=1	DTZ	--	Parvalbumin [Trema orientalis]
c50124.graph_c0	29	18	34	0	0	7	1.7	1.08	2.06	0	0	0.42	1.75e-05	-3.27057	down	--	--	Molecular Function: structural constituent of cell wall (GO:0005199);; Cellular Component: cell wall (GO:0005618);; Cellular Component: integral component of membrane (GO:0016021);;	--	--	--	Yeast PIR protein repeat	--	S	Function unknown	covalently-linked cell wall protein [Alternaria alternata]
c97231.graph_c3	1165	655	614	251	642	394	158.03	91.8	85.73	30.91	78.09	54.23	0.000122373	-1.43107	down	--	--	--	--	--	--	--	--	L	Replication, recombination and repair	uncharacterized protein LOC112016628 [Quercus suber]
c90867.graph_c0	549	949	464	134	165	61	34.33	56.61	28.29	8.04	9.07	4.06	3.2e-15	-2.87471	down	--	--	Molecular Function: iron ion binding (GO:0005506);; Biological Process: fatty acid biosynthetic process (GO:0006633);; Cellular Component: integral component of membrane (GO:0016021);; Molecular Function: oxidoreductase activity (GO:0016491);; Biological Process: oxidation-reduction process (GO:0055114);;	K15404|0|sind:105167221|K15404 aldehyde decarbonylase [EC:4.1.99.5] | (RefSeq) protein ECERIFERUM 1-like	--	--	Fatty acid hydroxylase superfamily;; WAX2 C-terminal domain	Protein ECERIFERUM 1 OS=Arabidopsis thaliana OX=3702 GN=CER1 PE=1 SV=1	S	Function unknown	protein ECERIFERUM 1-like [Sesamum indicum]
c88779.graph_c0	2258	2448	2126	1739	1543	1598	107.15	125.55	114.42	97.52	85.27	106.31	8.77e-12	-1.01171	down	[M]	Cell wall/membrane/envelope biogenesis	Cellular Component: integral component of membrane (GO:0016021);;	--	[G]	Carbohydrate transport and metabolism	--	Putative glucuronosyltransferase PGSIP8 OS=Arabidopsis thaliana OX=3702 GN=PGSIP8 PE=2 SV=1	O	Posttranslational modification, protein turnover, chaperones	PREDICTED: putative glucuronosyltransferase PGSIP8 [Nicotiana tabacum]
c82632.graph_c0	32	17	38	8	14	7	1.53	0.83	1.87	0.36	0.6	0.34	0.00021572	-1.97828	down	[T]	Signal transduction mechanisms	Molecular Function: protein serine/threonine phosphatase activity (GO:0004722);; Biological Process: protein dephosphorylation (GO:0006470);; Cellular Component: integral component of membrane (GO:0016021);;	K17506|5.18864e-109|rcu:8277160|K17506 protein phosphatase 1L [EC:3.1.3.16] | (RefSeq) probable protein phosphatase 2C 74	[T]	Signal transduction mechanisms	Protein phosphatase 2C;; Protein phosphatase 2C	Probable protein phosphatase 2C 2 OS=Arabidopsis thaliana OX=3702 GN=At1g07160 PE=2 SV=1	T	Signal transduction mechanisms	probable protein phosphatase 2C 2 [Quercus suber]
c77721.graph_c0	375	551	328	142	219	189	25.77	38.68	24.32	9.12	15.3	13.24	1.84e-11	-1.6951	down	--	--	Molecular Function: DNA binding (GO:0003677);; Biological Process: transcription, DNA-templated (GO:0006351);;	--	--	--	--	Transcription repressor KAN1 OS=Arabidopsis thaliana OX=3702 GN=KAN1 PE=1 SV=1	K	Transcription	transcription repressor KAN1-like isoform X3 [Olea europaea var. sylvestris]
c99771.graph_c0	574	546	681	408	385	279	27.93	29.54	34.3	21.93	18.65	15.42	5.53e-09	-1.27556	down	[P]	Inorganic ion transport and metabolism	Molecular Function: solute:proton antiporter activity (GO:0015299);; Cellular Component: integral component of membrane (GO:0016021);; Biological Process: hydrogen ion transmembrane transport (GO:1902600);;	--	[P]	Inorganic ion transport and metabolism	Sodium/hydrogen exchanger family	K(+) efflux antiporter 5 OS=Arabidopsis thaliana OX=3702 GN=KEA5 PE=2 SV=1	P	Inorganic ion transport and metabolism	PREDICTED: K(+) efflux antiporter 5 [Nicotiana tomentosiformis]
c92673.graph_c0	1256	940	2516	824	932	552	36.22	26.69	76.54	21.75	23.74	14.8	6.13e-05	-1.52939	down	--	--	Cellular Component: cytoplasm (GO:0005737);; Biological Process: metabolic process (GO:0008152);; Biological Process: single-organism process (GO:0044699);; Biological Process: regulation of cellular process (GO:0050794);;	--	[TU]	--	GDP dissociation inhibitor	Rab escort protein 1 OS=Arabidopsis thaliana OX=3702 GN=REP PE=1 SV=2	O	Posttranslational modification, protein turnover, chaperones	PREDICTED: rab escort protein 1 [Vitis vinifera]
c87640.graph_c1	43	37	47	26	29	17	4.89	4.34	3.59	3.75	3.67	2.22	0.000570652	-1.31448	down	--	--	--	--	--	--	--	Protein FAR-RED IMPAIRED RESPONSE 1 OS=Arabidopsis thaliana OX=3702 GN=FAR1 PE=1 SV=1	S	Function unknown	protein FAR1-RELATED SEQUENCE 5-like [Prunus avium]
c102286.graph_c0	4285	4825	3953	2610	2353	2167	105.14	119.41	101.12	56.47	49.49	50.14	2.89e-20	-1.39776	down	[T]	Signal transduction mechanisms	--	K12129|0|tcc:TCM_043038|K12129 pseudo-response regulator 7 | (RefSeq) Pseudo response regulator isoform 11	[K]	Transcription	CCT motif;; Response regulator receiver domain	Two-component response regulator-like PRR37 OS=Oryza sativa subsp. japonica OX=39947 GN=PRR37 PE=2 SV=1	K	Transcription	unnamed protein product [Coffea canephora]
c84926.graph_c0	296	291	213	125	202	185	12.87	12.67	9.97	5.04	7.84	8.08	3.37e-06	-1.16614	down	[P]	Inorganic ion transport and metabolism	Molecular Function: potassium channel activity (GO:0005267);; Cellular Component: plant-type vacuole membrane (GO:0009705);; Cellular Component: integral component of membrane (GO:0016021);; Biological Process: potassium ion transmembrane transport (GO:0071805);;	K05389|0|cic:CICLE_v10033593mg|K05389 potassium channel subfamily K, other eukaryote | (RefSeq) hypothetical protein	[P]	Inorganic ion transport and metabolism	Ion channel;; Ion transport protein	Two-pore potassium channel 3 OS=Arabidopsis thaliana OX=3702 GN=TPK3 PE=2 SV=1	P	Inorganic ion transport and metabolism	two pore potassium channel c [Citrus clementina]
c89743.graph_c0	45	43	39	13	18	15	3.99	3.1	3.22	0.99	1.14	1.65	4.33e-07	-1.9276	down	--	--	Cellular Component: cytoplasm (GO:0005737);; Cellular Component: actin filament (GO:0005884);; Cellular Component: actin filament bundle (GO:0032432);; Molecular Function: actin filament binding (GO:0051015);; Biological Process: actin filament bundle assembly (GO:0051017);; Biological Process: actin filament network formation (GO:0051639);; Biological Process: actin crosslink formation (GO:00517…	K17275|1.52385e-10|cam:101506245|K17275 plastin-1 | (RefSeq) fimbrin-2-like	[Z]	Cytoskeleton	--	Fimbrin-2 OS=Arabidopsis thaliana OX=3702 GN=FIM2 PE=2 SV=1	Z	Cytoskeleton	fimbrin-like protein 2-like, partial [Trifolium pratense]
c71446.graph_c0	1430	1541	1440	1108	964	847	239.33	269.26	248.79	170.61	143.89	141.39	1.32e-11	-1.12254	down	[J]	Translation, ribosomal structure and biogenesis	Molecular Function: translation initiation factor activity (GO:0003743);; Biological Process: translational initiation (GO:0006413);;	K03236|2.26659e-63|spen:107027524|K03236 translation initiation factor 1A | (RefSeq) eukaryotic translation initiation factor 1A-like	[J]	Translation, ribosomal structure and biogenesis	Translation initiation factor 1A / IF-1	Eukaryotic translation initiation factor 1A OS=Onobrychis viciifolia OX=3882 PE=2 SV=2	J	Translation, ribosomal structure and biogenesis	Translation initiation factor 1A (eIF-1A) [Macleaya cordata]
c101927.graph_c0	2594	2781	2312	1988	1538	1634	59.61	64.77	57.47	43.18	32.53	40.24	3.81e-09	-1.09422	down	[T]	Signal transduction mechanisms	Molecular Function: protein kinase activity (GO:0004672);; Biological Process: protein phosphorylation (GO:0006468);; Cellular Component: membrane (GO:0016020);;	--	[T]	Signal transduction mechanisms	Protein tyrosine kinase;; Protein kinase domain;; Carbohydrate-binding protein of the ER;; Di-glucose binding within endoplasmic reticulum	Receptor-like protein kinase HERK 1 OS=Arabidopsis thaliana OX=3702 GN=HERK1 PE=1 SV=1	T	Signal transduction mechanisms	PREDICTED: receptor-like protein kinase HERK 1 [Juglans regia]
c80495.graph_c0	731	823	633	139	279	328	65.39	75.5	59.08	11.54	22.51	29.56	2.45e-11	-2.03666	down	--	--	--	--	--	--	NPR1 interacting	--	S	Function unknown	PREDICTED: protein NIM1-INTERACTING 1 [Populus euphratica]
c68471.graph_c0	4835	6433	5131	3208	1862	1933	429.17	583	469.79	265.4	151.27	175.34	1.83e-10	-1.71532	down	--	--	--	--	--	--	Protein of unknown function (DUF1635)	--	S	Function unknown	PREDICTED: uncharacterized protein LOC100244942 isoform X1 [Vitis vinifera]
c85240.graph_c0	148	129	125	93	48	67	13.67	12.25	11.84	6.72	3.77	6.27	7.98e-06	-1.43676	down	[P]	Inorganic ion transport and metabolism	--	--	--	--	Beta-lactamase superfamily domain	--	S	Function unknown	PREDICTED: putative hydrolase C777.06c [Daucus carota subsp. sativus]
c98380.graph_c0	15815	15132	15237	5771	4422	2662	556.55	541.13	554.93	200.3	141.28	100.38	2.14e-17	-2.33427	down	[G]	Carbohydrate transport and metabolism	Molecular Function: sucrose alpha-glucosidase activity (GO:0004575);; Cellular Component: vacuole (GO:0005773);; Biological Process: sucrose metabolic process (GO:0005985);; Cellular Component: integral component of membrane (GO:0016021);;	K01193|0|nnu:104598577|K01193 beta-fructofuranosidase [EC:3.2.1.26] | (RefSeq) beta-fructofuranosidase, soluble isoenzyme I-like	[G]	Carbohydrate transport and metabolism	Glycosyl hydrolases family 32 N-terminal domain;; Glycosyl hydrolases family 32 C terminal;; Domain of unknown function (DUF3357)	Beta-fructofuranosidase, soluble isoenzyme I OS=Daucus carota OX=4039 GN=INV*DC4 PE=1 SV=2	G	Carbohydrate transport and metabolism	vacuolar invertase [Actinidia chinensis]
c94382.graph_c0	404	504	378	377	272	216	14.92	20.69	15.26	12.55	8.69	7.93	4.13e-05	-1.08182	down	--	--	Molecular Function: transporter activity (GO:0005215);; Cellular Component: intracellular (GO:0005622);; Biological Process: transport (GO:0006810);; Cellular Component: integral component of membrane (GO:0016021);;	--	[I]	Lipid transport and metabolism	CRAL/TRIO domain;; CRAL/TRIO, N-terminal domain	Phosphatidylinositol/phosphatidylcholine transfer protein SFH1 OS=Arabidopsis thaliana OX=3702 GN=SFH1 PE=2 SV=1	S	Function unknown	PREDICTED: phosphatidylinositol/phosphatidylcholine transfer protein SFH8-like isoform X2 [Juglans regia]
c84822.graph_c0	405	464	336	274	266	220	36.53	42.7	31.07	22.66	21.48	19.76	9.97e-10	-1.18768	down	[Q]	Secondary metabolites biosynthesis, transport and catabolism	--	K08234|1.49861e-95|vvi:100242371|K08234 glyoxylase I family protein | (RefSeq) uncharacterized LOC100242371	--	--	Glyoxalase/Bleomycin resistance protein/Dioxygenase superfamily;; Glyoxalase/Bleomycin resistance protein/Dioxygenase superfamily	--	S	Function unknown	PREDICTED: uncharacterized protein LOC108197596 [Daucus carota subsp. sativus]
c79165.graph_c0	215	197	166	103	165	147	13.4	12.52	10.68	5.99	9.29	9.26	4.52e-05	-1.00593	down	--	--	Cellular Component: membrane (GO:0016020);;	--	--	--	--	--	S	Function unknown	uncharacterized protein LOC110814599 [Carica papaya]
c89179.graph_c0	302	272	351	127	41	39	21.22	19.2	24.38	7.78	2.48	2.75	8.67e-09	-2.53819	down	--	--	--	K06966|9.6948e-08|gra:105767753|K06966 uncharacterized protein | (RefSeq) cytokinin riboside 5'-monophosphate phosphoribohydrolase LOG7-like	--	--	--	--	--	--	hypothetical protein CDL12_14438 [Handroanthus impetiginosus]
c72343.graph_c0	309792	326697	285077	108223	44665	35864	33869.8	36825.2	32194	10970.2	4386.5	3940.71	1.86e-12	-2.69432	down	--	--	Molecular Function: enzyme inhibitor activity (GO:0004857);; Cellular Component: cytoplasm (GO:0005737);; Biological Process: negative regulation of catalytic activity (GO:0043086);;	--	--	--	Plant invertase/pectin methylesterase inhibitor	Pectinesterase inhibitor OS=Actinidia deliciosa OX=3627 GN=PMEI PE=1 SV=2	G	Carbohydrate transport and metabolism	RecName: Full=Pectinesterase inhibitor; AltName: Full=AdPMEI; Short=PMEI; AltName: Full=Pectin methylesterase inhibitor; Flags: Precursor
c100680.graph_c0	619	515	787	488	321	296	22.07	19	28.34	17.84	11.08	10.73	8.64e-06	-1.3053	down	--	--	--	--	--	--	Protein of unknown function (DUF1336);; Protein of unknown function (DUF1336)	--	S	Function unknown	hypothetical protein POPTR_0010s04930g [Populus trichocarpa]
c94486.graph_c0	85	58	66	11	5	6	4.62	3.34	3.79	0.52	0.38	0.31	4.48e-16	-3.56963	down	[I]	Lipid transport and metabolism	Biological Process: lipid metabolic process (GO:0006629);; Cellular Component: integral component of membrane (GO:0016021);; Molecular Function: oxidoreductase activity, acting on paired donors, with oxidation of a pair of donors resulting in the reduction of molecular oxygen to two molecules of water (GO:0016717);; Biological Process: oxidation-reduction process (GO:0055114);;	K10256|0|sind:105163532|K10256 omega-6 fatty acid desaturase / acyl-lipid omega-6 desaturase (Delta-12 desaturase) [EC:1.14.19.6 1.14.19.22] | (RefSeq) FAD2; omega-6 fatty acid desaturase, endoplasmic reticulum isozyme 2-like	--	--	Fatty acid desaturase;; Domain of unknown function (DUF3474)	Delta(12)-acyl-lipid-desaturase OS=Punica granatum OX=22663 GN=FAD12 PE=2 SV=2	I	Lipid transport and metabolism	delta-12 fatty acid desaturase [Davidia involucrata]
c82973.graph_c0	87	87	78	4	15	7	5.95	5.07	5.8	0.21	0.78	0.57	2.04e-19	-3.64392	down	[C]	Energy production and conversion	--	K11168|0|pper:PRUPE_ppa007847mg|K11168 dehydrogenase/reductase SDR family member 12 [EC:1.1.-.-] | (RefSeq) hypothetical protein	[Q]	Secondary metabolites biosynthesis, transport and catabolism	short chain dehydrogenase;; Enoyl-(Acyl carrier protein) reductase;; KR domain;; NAD dependent epimerase/dehydratase family	Short-chain dehydrogenase TIC 32, chloroplastic OS=Arabidopsis thaliana OX=3702 GN=TIC32 PE=2 SV=1	S	Function unknown	dehydrogenase/reductase SDR family member 12 isoform X1 [Prunus persica]
c81030.graph_c0	188	169	184	174	100	91	7.83	7.13	7.9	6.78	3.78	3.85	0.000859477	-1.07061	down	--	--	Cellular Component: membrane (GO:0016020);;	--	[S]	Function unknown	PQ loop repeat	--	S	Function unknown	PREDICTED: uncharacterized protein LOC105137299 [Populus euphratica]
c102424.graph_c0	61	75	89	44	25	35	3.66	3.46	4.82	1.88	1.3	1.62	7.86e-06	-1.58711	down	--	;;	Molecular Function: transmembrane receptor protein tyrosine kinase activity (GO:0004714);; Molecular Function: ATP binding (GO:0005524);; Cellular Component: integral component of membrane (GO:0016021);; Biological Process: peptidyl-tyrosine phosphorylation (GO:0018108);;	K04733|8.59102e-104|cit:102622122|K04733 interleukin-1 receptor-associated kinase 4 [EC:2.7.11.1] | (RefSeq) putative receptor-like protein kinase At4g00960	--	--	Protein tyrosine kinase;; Protein kinase domain;; Salt stress response/antifungal	Cysteine-rich receptor-like protein kinase 10 OS=Arabidopsis thaliana OX=3702 GN=CRK10 PE=1 SV=3	T	Signal transduction mechanisms	PREDICTED: putative receptor-like protein kinase At4g00960 [Citrus sinensis]
c91432.graph_c0	171243	158227	171101	88651	84340	96511	10344.1	9737.87	10679	4954.76	4556.1	5846.64	1.22e-19	-1.41915	down	--	--	Cellular Component: extracellular region (GO:0005576);; Cellular Component: cell wall (GO:0005618);; Biological Process: plant-type cell wall organization (GO:0009664);; Cellular Component: membrane (GO:0016020);;	--	--	--	Pollen allergen	Expansin-A10 OS=Arabidopsis thaliana OX=3702 GN=EXPA10 PE=2 SV=1	G	Carbohydrate transport and metabolism	alpha-expansin [Actinidia chinensis]
c61720.graph_c0	41	30	29	19	28	11	12.95	10.17	9.47	5.43	7.78	3.41	0.00583223	-1.2681	down	--	--	--	--	--	--	--	Probable xyloglucan glycosyltransferase 9 OS=Oryza sativa subsp. japonica OX=39947 GN=CSLC9 PE=2 SV=2	--	--	--
c101183.graph_c0	1173	1302	1102	842	854	755	55.74	63.53	53.44	37.14	36.31	37.16	1.29e-15	-1.07643	down	[S]	Function unknown	--	--	--	--	Protein of unknown function (DUF1517)	--	S	Function unknown	uncharacterized protein LOC21389616 [Morus notabilis]
c83075.graph_c0	33	117	47	42	32	23	1.91	7.27	3.24	4.49	2.41	2.65	0.00495793	-1.43354	down	--	--	Cellular Component: membrane (GO:0016020);;	--	--	--	--	Protein GLUTAMINE DUMPER 2 OS=Arabidopsis thaliana OX=3702 GN=GDU2 PE=2 SV=1	U	Intracellular trafficking, secretion, and vesicular transport	PREDICTED: protein GLUTAMINE DUMPER 3 [Pyrus x bretschneideri]
c100538.graph_c0	568	759	407	451	296	245	18.39	24.57	14.05	13.08	8.78	7.68	4.66e-05	-1.29339	down	--	--	Cellular Component: endosome (GO:0005768);; Cellular Component: vacuolar membrane (GO:0005774);; Cellular Component: trans-Golgi network (GO:0005802);; Molecular Function: S-adenosylmethionine-dependent methyltransferase activity (GO:0008757);; Biological Process: methylation (GO:0032259);;	K15449|2.24942e-87|rcu:8288925|K15449 tRNA wybutosine-synthesizing protein 1 [EC:4.1.3.44] | (RefSeq) probable methyltransferase PMT28	--	--	Putative S-adenosyl-L-methionine-dependent methyltransferase;; Putative S-adenosyl-L-methionine-dependent methyltransferase	Probable methyltransferase PMT28 OS=Arabidopsis thaliana OX=3702 GN=At1g19430 PE=2 SV=1	C	Energy production and conversion	probable methyltransferase PMT28 isoform X1 [Quercus suber]
c93152.graph_c0	50	56	32	20	19	21	1.7	1.94	1.14	0.64	0.6	0.73	1.97e-05	-1.66267	down	--	--	Cellular Component: membrane (GO:0016020);; Molecular Function: transferase activity (GO:0016740);;	--	[GM]	--	galactosyl transferase GMA12/MNN10 family	Glycosyltransferase 6 OS=Arabidopsis thaliana OX=3702 GN=GT6 PE=2 SV=1	S	Function unknown	hypothetical protein VITISV_015452 [Vitis vinifera]
c92537.graph_c1	114	100	88	73	71	70	6.89	6.44	5.56	4.39	3.97	4.41	6.4e-05	-1.0171	down	--	--	Cellular Component: endoplasmic reticulum membrane (GO:0005789);; Cellular Component: integral component of membrane (GO:0016021);;	--	[U]	Intracellular trafficking, secretion, and vesicular transport	Reticulon	Reticulon-like protein B16 OS=Arabidopsis thaliana OX=3702 GN=RTNLB16 PE=2 SV=1	U	Intracellular trafficking, secretion, and vesicular transport	PREDICTED: reticulon-like protein B16 [Prunus mume]
c103437.graph_c0	1152	1840	1042	472	783	497	34.16	52.74	32.28	15.18	22.49	17.68	1.48e-10	-1.71097	down	--	--	--	--	--	--	--	--	S	Function unknown	PREDICTED: uncharacterized protein LOC104224865 [Nicotiana sylvestris]
c86056.graph_c0	584	712	570	212	446	471	46.44	57.72	47.23	16.88	34.76	40.83	5.15e-05	-1.23514	down	--	--	--	K14488|2.2903e-44|sind:105171100|K14488 SAUR family protein | (RefSeq) uncharacterized LOC105171100	--	--	Auxin responsive protein	Auxin-responsive protein SAUR36 OS=Arabidopsis thaliana OX=3702 GN=SAUR36 PE=2 SV=1	S	Function unknown	hypothetical protein CDL12_24209 [Handroanthus impetiginosus]
c84898.graph_c0	91	107	48	1	1	4	7.07	8.43	3.7	0.07	0.05	0.4	5.11e-19	-5.19065	down	--	--	Cellular Component: cytosol (GO:0005829);; Biological Process: chloroplast avoidance movement (GO:0009903);; Biological Process: chloroplast accumulation movement (GO:0009904);;	--	--	--	Weak chloroplast movement under blue light	WEB family protein At1g12150 OS=Arabidopsis thaliana OX=3702 GN=At1g12150 PE=2 SV=1	--	--	PREDICTED: WEB family protein At1g12150-like [Nicotiana tomentosiformis]
c99286.graph_c0	374	633	416	68	183	74	21.29	35.62	26.1	3.12	9.49	4.61	1.17e-12	-2.5887	down	--	--	Cellular Component: integral component of membrane (GO:0016021);;	--	[S]	Function unknown	Ion channel regulatory protein UNC-93;; Major Facilitator Superfamily	UNC93-like protein 2 OS=Arabidopsis thaliana OX=3702 GN=At1g18010 PE=2 SV=2	S	Function unknown	PREDICTED: UNC93-like protein 1 [Daucus carota subsp. sativus]
c99998.graph_c0	446	517	487	261	270	189	21.63	26.69	25.92	13.4	14.46	11.36	4.13e-16	-1.53547	down	--	--	Biological Process: cellular lipid metabolic process (GO:0044255);; Molecular Function: carboxylic ester hydrolase activity (GO:0052689);;	--	[R]	General function prediction only	Putative serine esterase (DUF676)	--	S	Function unknown	PREDICTED: uncharacterized protein LOC109004441 isoform X2 [Juglans regia]
c98557.graph_c1	209	196	197	141	152	126	9.18	8.31	9.69	5.34	5.54	5.66	3.77e-08	-1.05363	down	--	--	--	--	--	--	--	--	S	Function unknown	zinc transporter [Arabidopsis thaliana]
c91340.graph_c0	145	234	210	111	118	154	11.29	18.79	17.02	7.9	8.07	11.66	4.52e-05	-1.12718	down	--	--	Cellular Component: plasmodesma (GO:0009506);; Cellular Component: integral component of membrane (GO:0016021);; Cellular Component: anchored component of plasma membrane (GO:0046658);;	--	--	--	Late embryogenesis abundant protein	--	S	Function unknown	uncharacterized protein LOC107485620 [Arachis duranensis]
c76408.graph_c0	23	32	36	12	14	5	2.37	3.39	3.83	1.15	1.3	0.52	8.08e-05	-1.95908	down	--	--	Cellular Component: integral component of membrane (GO:0016021);;	--	--	--	Arabinogalactan peptide	Arabinogalactan protein 20 OS=Arabidopsis thaliana OX=3702 GN=AGP20 PE=1 SV=1	S	Function unknown	PREDICTED: arabinogalactan peptide 20-like [Nelumbo nucifera]
c100379.graph_c0	344	481	289	207	225	191	12.52	16.62	10.22	8.35	8.41	7.87	2.05e-09	-1.35185	down	[P]	Inorganic ion transport and metabolism	Cellular Component: vacuolar membrane (GO:0005774);; Biological Process: cell tip growth (GO:0009932);; Molecular Function: potassium ion transmembrane transporter activity (GO:0015079);; Cellular Component: integral component of membrane (GO:0016021);; Biological Process: potassium ion transmembrane transport (GO:0071805);;	K03549|2.35337e-91|vvi:100265199|K03549 KUP system potassium uptake protein | (RefSeq) potassium transporter 4	--	--	K+ potassium transporter;; K+ potassium transporter	Potassium transporter 4 OS=Arabidopsis thaliana OX=3702 GN=POT4 PE=1 SV=2	P	Inorganic ion transport and metabolism	hypothetical protein VITISV_025285 [Vitis vinifera]
c87441.graph_c0	1071	1047	1072	540	332	293	58.48	58.42	61.12	27.56	16.62	16.38	3.74e-13	-1.94542	down	--	--	Molecular Function: zinc ion binding (GO:0008270);; Cellular Component: integral component of membrane (GO:0016021);;	--	[A]	RNA processing and modification	--	--	O	Posttranslational modification, protein turnover, chaperones	uncharacterized protein LOC111365749 [Olea europaea var. sylvestris]
c89993.graph_c0	1767	1995	2509	1048	295	401	93.63	108.45	136.9	52.37	15.17	21.81	2.67e-07	-2.23946	down	[GI]	Carbohydrate transport and metabolism ;; Lipid transport and metabolism	Cellular Component: cell wall (GO:0005618);; Cellular Component: integral component of membrane (GO:0016021);; Molecular Function: pectinesterase activity (GO:0030599);; Biological Process: cell wall modification (GO:0042545);; Molecular Function: aspartyl esterase activity (GO:0045330);; Biological Process: pectin catabolic process (GO:0045490);;	K01051|1.69743e-93|mdm:103448431|K01051 pectinesterase [EC:3.1.1.11] | (RefSeq) pectinesterase QRT1	--	--	Pectinesterase	Pectinesterase QRT1 OS=Arabidopsis thaliana OX=3702 GN=QRT1 PE=2 SV=1	G	Carbohydrate transport and metabolism	PREDICTED: pectinesterase QRT1-like [Juglans regia]
c98799.graph_c2	94	136	99	57	83	57	8.8	11.52	9.63	5.85	7.39	5.43	5.07e-06	-1.25521	down	--	--	Molecular Function: zinc ion binding (GO:0008270);;	--	--	--	--	--	S	Function unknown	PREDICTED: uncharacterized protein LOC103449130 isoform X1 [Malus domestica]
c93744.graph_c0	351	361	403	153	153	96	11.62	11.69	13.35	4.82	4.48	3.1	4.49e-18	-1.98662	down	[V]	Defense mechanisms	Biological Process: drug transmembrane transport (GO:0006855);; Molecular Function: drug transmembrane transporter activity (GO:0015238);; Molecular Function: antiporter activity (GO:0015297);; Cellular Component: integral component of membrane (GO:0016021);;	--	[R]	General function prediction only	MatE;; Polysaccharide biosynthesis C-terminal domain;; MatE	Protein DETOXIFICATION 42 OS=Arabidopsis thaliana OX=3702 GN=DTX42 PE=2 SV=2	V	Defense mechanisms	protein DETOXIFICATION 42 [Quercus suber]
c91371.graph_c0	44	122	46	12	7	4	5.06	14.11	6.19	1.54	1.02	0.57	3.38e-10	-3.39627	down	--	--	Molecular Function: protein serine/threonine phosphatase activity (GO:0004722);; Biological Process: protein dephosphorylation (GO:0006470);; Molecular Function: metal ion binding (GO:0046872);;	K17499|5.39822e-24|tcc:TCM_036898|K17499 protein phosphatase 1G [EC:3.1.3.16] | (RefSeq) Phosphatase 2C family protein isoform 1	[T]	Signal transduction mechanisms	--	Probable protein phosphatase 2C 58 OS=Oryza sativa subsp. japonica OX=39947 GN=Os06g0651600 PE=2 SV=1	T	Signal transduction mechanisms	phosphatase 2C (PP2C)-like protein [Corchorus olitorius]
c95402.graph_c1	520	498	483	349	270	141	22.61	21.84	21.63	13.5	10.2	6.08	3.42e-06	-1.48139	down	--	--	Cellular Component: integral component of membrane (GO:0016021);;	--	--	--	Protein of unknown function (DUF3537);; Protein of unknown function (DUF3537)	--	S	Function unknown	PREDICTED: uncharacterized protein LOC108984576 [Juglans regia]
c90880.graph_c1	3421	3406	4378	1098	740	625	68.16	68.56	90.15	20.49	13.38	12.65	1.53e-24	-2.66926	down	[T]	Signal transduction mechanisms	Molecular Function: protein serine/threonine kinase activity (GO:0004674);; Cellular Component: plasma membrane (GO:0005886);; Biological Process: protein phosphorylation (GO:0006468);; Molecular Function: organic cyclic compound binding (GO:0097159);; Molecular Function: heterocyclic compound binding (GO:1901363);;	--	--	--	Protein kinase domain;; Protein tyrosine kinase;; D-mannose binding lectin;; S-locus glycoprotein domain	G-type lectin S-receptor-like serine/threonine-protein kinase LECRK3 OS=Oryza sativa subsp. indica OX=39946 GN=LECRK3 PE=3 SV=2	T	Signal transduction mechanisms	PREDICTED: G-type lectin S-receptor-like serine/threonine-protein kinase RLK1 isoform X1 [Populus euphratica]
c92841.graph_c0	140	129	163	112	84	103	10.06	9.22	11.4	7.2	5.51	7.05	7.51e-05	-1.04607	down	--	--	--	K09422|1.74728e-94|nnu:104601164|K09422 myb proto-oncogene protein, plant | (RefSeq) uncharacterized LOC104601164	[K]	Transcription	--	Transcription factor MYB1 OS=Arabidopsis thaliana OX=3702 GN=MYB1 PE=2 SV=1	K	Transcription	PREDICTED: uncharacterized protein LOC104601164 [Nelumbo nucifera]
c79489.graph_c0	147	160	210	130	110	92	16.61	18.67	24.55	13.61	11.16	10.44	1.64e-05	-1.15647	down	--	--	--	--	--	--	--	--	--	--	LOW QUALITY PROTEIN: protein RETICULATA, chloroplastic [Sesamum indicum]
c84455.graph_c0	64	89	58	8	28	39	7.01	10.05	6.56	0.81	2.75	4.29	0.000106863	-1.89531	down	--	--	Cellular Component: chloroplast thylakoid (GO:0009534);; Cellular Component: chloroplast stroma (GO:0009570);; Molecular Function: linoleate 13S-lipoxygenase activity (GO:0016165);; Biological Process: oxylipin biosynthetic process (GO:0031408);; Molecular Function: metal ion binding (GO:0046872);; Biological Process: oxidation-reduction process (GO:0055114);;	K00454|7.50706e-96|vvi:104877287|K00454 lipoxygenase [EC:1.13.11.12] | (RefSeq) linoleate 13S-lipoxygenase 2-1, chloroplastic-like	--	--	Lipoxygenase	Linoleate 13S-lipoxygenase 2-1, chloroplastic OS=Solanum tuberosum OX=4113 GN=LOX2.1 PE=1 SV=1	--	--	LoxC-like, partial [Solanum pimpinellifolium]
c95251.graph_c0	1475	1342	1984	272	82	80	51.36	48.21	71.63	9.14	2.66	2.92	1.74e-17	-3.76496	down	[M]	Cell wall/membrane/envelope biogenesis	Molecular Function: transferase activity (GO:0016740);;	K20890|6.4607e-127|sind:105161800|K20890 xylan alpha-glucuronosyltransferase [EC:2.4.1.-] | (RefSeq) putative UDP-glucuronate:xylan alpha-glucuronosyltransferase 4	[G]	Carbohydrate transport and metabolism	Glycosyl transferase family 8	Putative UDP-glucuronate:xylan alpha-glucuronosyltransferase 5 OS=Arabidopsis thaliana OX=3702 GN=GUX5 PE=2 SV=1	O	Posttranslational modification, protein turnover, chaperones	putative UDP-glucuronate:xylan alpha-glucuronosyltransferase 4 [Manihot esculenta]
c88250.graph_c2	173	124	121	85	96	64	5.51	5.47	4.53	2.41	4.16	2.85	3.76e-06	-1.29048	down	[C]	Energy production and conversion	Cellular Component: mitochondrial inner membrane (GO:0005743);; Cellular Component: plasma membrane (GO:0005886);; Biological Process: transport (GO:0006810);; Molecular Function: NADH dehydrogenase (ubiquinone) activity (GO:0008137);; Cellular Component: plastid (GO:0009536);; Cellular Component: integral component of membrane (GO:0016021);; Biological Process: ATP synthesis coupled electron tra…	K03879|1.80525e-89|bvg:809520|K03879 NADH-ubiquinone oxidoreductase chain 2 [EC:1.6.5.3] | (RefSeq) nad2, BevupMp029; NADH dehydrogenase subunit 2	[C]	Energy production and conversion	Proton-conducting membrane transporter	NADH-ubiquinone oxidoreductase chain 2 OS=Oenothera berteroana OX=3950 GN=ND2 PE=2 SV=2	C	Energy production and conversion	ATPase subunit 4, partial (mitochondrion) [Geranium brycei]
c81468.graph_c0	240	150	146	93	32	17	13.23	8.41	8.33	4.78	1.59	0.95	1.96e-05	-2.25554	down	--	--	Cellular Component: integral component of membrane (GO:0016021);;	--	--	--	GDP-fucose protein O-fucosyltransferase	O-fucosyltransferase 6 OS=Arabidopsis thaliana OX=3702 GN=OFUT6 PE=2 SV=1	S	Function unknown	PREDICTED: uncharacterized protein At1g04910 [Vitis vinifera]
c73210.graph_c0	41	89	28	0	0	0	3.42	7.62	2.42	0	0	0	6.4e-14	-5.99356	down	--	--	Molecular Function: peroxidase activity (GO:0004601);; Cellular Component: extracellular region (GO:0005576);; Biological Process: response to oxidative stress (GO:0006979);; Molecular Function: heme binding (GO:0020037);; Biological Process: hydrogen peroxide catabolic process (GO:0042744);; Molecular Function: metal ion binding (GO:0046872);; Biological Process: oxidation-reduction process (GO:…	K00430|1.29355e-158|tcc:TCM_034114|K00430 peroxidase [EC:1.11.1.7] | (RefSeq) Peroxidase superfamily protein	--	--	Peroxidase	Peroxidase 9 OS=Arabidopsis thaliana OX=3702 GN=PER9 PE=1 SV=1	G	Carbohydrate transport and metabolism	peroxidase 9 [Morus notabilis]
c103440.graph_c0	1980	1988	2141	1115	1618	1462	29.84	29.35	32.85	14.18	19.85	20.46	8.18e-10	-1.07832	down	[Q]	Secondary metabolites biosynthesis, transport and catabolism	Biological Process: mRNA processing (GO:0006397);; Biological Process: multicellular organism development (GO:0007275);; Cellular Component: intracellular organelle (GO:0043229);; Molecular Function: organic cyclic compound binding (GO:0097159);; Molecular Function: heterocyclic compound binding (GO:1901363);;	--	--	--	RNA recognition motif. (a.k.a. RRM, RBD, or RNP domain);; SPOC domain;; Nup53/35/40-type RNA recognition motif;; FAE1/Type III polyketide synthase-like protein;; 3-Oxoacyl-[acyl-carrier-protein (ACP)] synthase III C terminal;; Chalcone and stilbene synthases, C-terminal domain;; Chalcone and stilbene synthases, N-terminal domain;; 3-Oxoacyl-[acyl-carrier-protein (ACP)] synthase III	3-ketoacyl-CoA synthase 1 OS=Arabidopsis thaliana OX=3702 GN=KCS1 PE=1 SV=1	S	Function unknown	PREDICTED: flowering time control protein FPA-like isoform X1 [Juglans regia]
c103972.graph_c0	129	229	143	51	38	25	1.8	4.04	2.45	0.79	0.61	0.43	5.9e-14	-2.57566	down	[X]	Mobilome: prophages, transposons	--	--	[R]	General function prediction only	GAG-pre-integrase domain;; Retrotransposon gag protein;; Integrase core domain	Retrovirus-related Pol polyprotein from transposon TNT 1-94 OS=Nicotiana tabacum OX=4097 PE=2 SV=1	S	Function unknown	hypothetical protein TSUD_220160 [Trifolium subterraneum]
c101335.graph_c0	1420	1550	1385	903	850	676	41.93	45.65	41.89	20.53	15.27	12.14	4.86e-17	-1.36961	down	[T]	Signal transduction mechanisms	--	--	[R]	General function prediction only	Protein kinase domain;; Protein tyrosine kinase;; KNOX2 domain;; Homeobox KN domain;; KNOX1 domain;; ELK domain;; Homeobox domain	Serine/threonine-protein kinase AGC1-7 OS=Arabidopsis thaliana OX=3702 GN=AGC1-7 PE=1 SV=1	T	Signal transduction mechanisms	PREDICTED: serine/threonine-protein kinase AGC1-7 isoform X1 [Vitis vinifera]
c93817.graph_c3	1742	1987	1617	606	759	1089	125.57	146.44	119.9	43.04	53.24	86.35	9.66e-11	-1.62479	down	[T]	Signal transduction mechanisms	Cellular Component: endoplasmic reticulum (GO:0005783);;	--	--	--	CP12 domain	Calvin cycle protein CP12-2, chloroplastic OS=Arabidopsis thaliana OX=3702 GN=CP12-2 PE=1 SV=1	--	--	hypothetical protein BC332_02658 [Capsicum chinense]
c79507.graph_c0	805	859	752	594	616	515	29.63	32.04	28.56	20.43	20.52	19.21	6.73e-13	-1.01875	down	[C]	Energy production and conversion	Biological Process: carotenoid biosynthetic process (GO:0016117);; Molecular Function: oxidoreductase activity, acting on paired donors, with incorporation or reduction of molecular oxygen (GO:0016705);; Molecular Function: capsanthin synthase activity (GO:0052727);; Molecular Function: capsorubin synthase activity (GO:0052728);; Biological Process: oxidation-reduction process (GO:0055114);;	K14593|0|pper:PRUPE_ppa004650mg|K14593 capsanthin/capsorubin synthase [EC:5.3.99.8] | (RefSeq) hypothetical protein	--	--	Lycopene cyclase protein;; Pyridine nucleotide-disulphide oxidoreductase;; FAD binding domain;; Tryptophan halogenase	Capsanthin/capsorubin synthase, chromoplastic OS=Citrus sinensis OX=2711 GN=CCS PE=3 SV=1	I	Lipid transport and metabolism	lycopene beta-cyclase [Actinidia chinensis]
c83424.graph_c0	24	26	29	17	13	7	0.97	1.27	1.85	1.03	0.61	0.36	0.00167159	-1.53242	down	--	--	Molecular Function: dolichyl-diphosphooligosaccharide-protein glycotransferase activity (GO:0004579);; Cellular Component: mitochondrion (GO:0005739);; Cellular Component: vacuolar membrane (GO:0005774);; Cellular Component: Golgi apparatus (GO:0005794);; Cellular Component: plasma membrane (GO:0005886);; Biological Process: protein N-linked glycosylation (GO:0006487);; Cellular Component: oligos…	K12667|4.82935e-19|sot:102590155|K12667 oligosaccharyltransferase complex subunit delta (ribophorin II) | (RefSeq) dolichyl-diphosphooligosaccharide--protein glycosyltransferase subunit 2-like	[O]	Posttranslational modification, protein turnover, chaperones	--	Dolichyl-diphosphooligosaccharide--protein glycosyltransferase subunit 2 OS=Arabidopsis thaliana OX=3702 GN=RPN2 PE=1 SV=1	S	Function unknown	PREDICTED: dolichyl-diphosphooligosaccharide--protein glycosyltransferase subunit 2-like [Solanum tuberosum]
c97864.graph_c1	36	33	26	10	26	7	0.77	0.71	0.57	0.2	0.5	0.15	0.00257642	-1.58286	down	--	--	--	--	--	--	--	--	S	Function unknown	interaptin [Hevea brasiliensis]
c103701.graph_c0	512	815	567	324	537	370	12.42	19.16	12.36	10.43	13.86	10.04	4.28e-06	-1.14516	down	--	--	--	--	--	--	Calmodulin binding protein-like	Calmodulin-binding protein 60 A OS=Arabidopsis thaliana OX=3702 GN=CBP60A PE=2 SV=1	S	Function unknown	hypothetical protein PRUPE_5G178300 [Prunus persica]
c102205.graph_c0	3948	4018	4061	2154	1920	1647	153.57	158.69	164.33	72.11	59.88	59.26	1.41e-23	-1.59795	down	--	--	--	K01110|0|rcu:8288143|K01110 phosphatidylinositol-3,4,5-trisphosphate 3-phosphatase and dual-specificity protein phosphatase PTEN [EC:3.1.3.16 3.1.3.48 3.1.3.67] | (RefSeq) phosphatidylinositol 3,4,5-trisphosphate 3-phosphatase and protein-tyrosine-phosphatase PTEN2A	[TR]	--	--	Phosphatidylinositol 3,4,5-trisphosphate 3-phosphatase and protein-tyrosine-phosphatase PTEN2A OS=Arabidopsis thaliana OX=3702 GN=PTEN2A PE=1 SV=1	T	Signal transduction mechanisms	hypothetical protein COLO4_32617 [Corchorus olitorius]
c75362.graph_c0	22	37	39	4	14	19	1.72	2.97	3.15	0.29	0.99	1.5	0.00130394	-1.78292	down	--	--	Molecular Function: DNA binding (GO:0003677);; Cellular Component: nucleus (GO:0005634);; Molecular Function: zinc ion binding (GO:0008270);; Biological Process: positive regulation of transcription, DNA-templated (GO:0045893);;	--	--	--	--	--	S	Function unknown	hypothetical protein VITISV_043600 [Vitis vinifera]
c81248.graph_c0	26	16	27	1	0	0	1.15	0.86	1.44	0.03	0	0	3.06e-09	-4.68738	down	--	--	--	--	--	--	--	--	S	Function unknown	PREDICTED: uncharacterized protein LOC109014031 [Juglans regia]
c97109.graph_c0	1383	1758	1192	777	798	644	40.43	48.71	35.15	21.08	21.6	19.26	9e-16	-1.48543	down	[S]	Function unknown	Cellular Component: integral component of membrane (GO:0016021);;	--	[S]	Function unknown	--	--	S	Function unknown	uncharacterized protein LOC111992274 [Quercus suber]
c79491.graph_c0	115	108	101	43	48	47	13.72	13.44	12.45	4.75	5.14	5.63	4.55e-12	-1.73988	down	--	--	--	--	--	--	--	--	S	Function unknown	unnamed protein product [Coffea canephora]
c88583.graph_c0	506	530	549	163	223	148	15.36	16.18	17.35	4.57	6.36	4.59	1.61e-29	-2.09626	down	--	--	Molecular Function: DNA binding (GO:0003677);; Molecular Function: protein dimerization activity (GO:0046983);;	--	--	--	--	Transcription factor bHLH60 OS=Arabidopsis thaliana OX=3702 GN=BHLH60 PE=1 SV=1	--	--	HLH domain-containing protein [Cephalotus follicularis]
c59489.graph_c0	116	25	189	0	0	1	4.32	0.94	7.28	0	0	0.04	2.13e-09	-5.26958	down	[T]	Signal transduction mechanisms	Molecular Function: magnesium ion binding (GO:0000287);; Molecular Function: pyruvate kinase activity (GO:0004743);; Cellular Component: cytosol (GO:0005829);; Molecular Function: kinase activity (GO:0016301);; Molecular Function: potassium ion binding (GO:0030955);; Biological Process: pyruvate biosynthetic process (GO:0042866);; Biological Process: canonical glycolysis (GO:0061621);;	K00873|3.35679e-142|gsl:Gasu_52590|K00873 pyruvate kinase [EC:2.7.1.40] | (RefSeq) pyruvate kinase	[G]	Carbohydrate transport and metabolism	Pyruvate kinase, barrel domain;; Pyruvate kinase, alpha/beta domain	Pyruvate kinase, cytosolic isozyme OS=Glycine max OX=3847 PE=2 SV=1	G	Carbohydrate transport and metabolism	Pyruvate kinase [Macrophomina phaseolina MS6]
c100051.graph_c1	760	754	686	362	263	276	47.82	47.26	46.35	21.26	14.76	18.24	1.14e-18	-1.79807	down	--	--	Molecular Function: protein serine/threonine kinase activity (GO:0004674);; Molecular Function: ATP binding (GO:0005524);; Biological Process: protein phosphorylation (GO:0006468);;	K08829|3.75934e-15|sind:105172747|K08829 male germ cell-associated kinase [EC:2.7.11.22] | (RefSeq) cyclin-dependent kinase F-4-like	--	--	--	--	T	Signal transduction mechanisms	cyclin-dependent kinase F-4-like [Chenopodium quinoa]
c99535.graph_c0	1755	2211	1429	804	989	501	36.61	44.94	31.75	15.33	17.52	10.14	3.67e-11	-1.74395	down	--	--	--	--	--	--	Plant family of unknown function (DUF810)	Protein unc-13 homolog OS=Arabidopsis thaliana OX=3702 GN=PATROL1 PE=2 SV=1	S	Function unknown	PREDICTED: uncharacterized protein LOC100267936 [Vitis vinifera]
c91136.graph_c0	119	123	146	62	135	74	6	7.06	9.24	3.25	6.49	4.79	0.00130371	-1.0479	down	--	--	Molecular Function: transcription factor activity, sequence-specific DNA binding (GO:0003700);; Cellular Component: nucleus (GO:0005634);; Biological Process: regulation of transcription, DNA-templated (GO:0006355);; Molecular Function: sequence-specific DNA binding (GO:0043565);;	--	[K]	Transcription	Myb/SANT-like DNA-binding domain;; Myb-like DNA-binding domain	Trihelix transcription factor GT-3a OS=Arabidopsis thaliana OX=3702 GN=GT-3A PE=1 SV=1	K	Transcription	PREDICTED: trihelix transcription factor GT-3b-like [Ipomoea nil]
c90979.graph_c0	230	212	145	111	107	119	22.2	22	15.37	10.22	9.93	13.37	2.8e-07	-1.31038	down	--	--	Cellular Component: cytoplasm (GO:0005737);;	--	--	--	GDP-fucose protein O-fucosyltransferase	O-fucosyltransferase 34 OS=Arabidopsis thaliana OX=3702 GN=OFUT34 PE=2 SV=1	S	Function unknown	hypothetical protein CDL15_Pgr014647 [Punica granatum]
c101442.graph_c1	314	566	288	233	295	148	24.23	42.39	23.03	17.01	20.85	11.66	9.77e-05	-1.28882	down	--	--	Cellular Component: endosome (GO:0005768);; Cellular Component: vacuolar membrane (GO:0005774);; Cellular Component: trans-Golgi network (GO:0005802);; Molecular Function: S-adenosylmethionine-dependent methyltransferase activity (GO:0008757);; Biological Process: response to cytokinin (GO:0009735);; Biological Process: homogalacturonan biosynthetic process (GO:0010289);; Cellular Component: inte…	--	--	--	Putative S-adenosyl-L-methionine-dependent methyltransferase	Probable pectin methyltransferase QUA2 OS=Arabidopsis thaliana OX=3702 GN=QUA2 PE=1 SV=2	S	Function unknown	PREDICTED: probable pectin methyltransferase QUA2 [Ziziphus jujuba]
c80050.graph_c0	48	31	35	1	9	10	3.32	2.19	2.5	0.06	0.56	0.7	5.81e-07	-2.78598	down	--	--	--	--	--	--	--	--	S	Function unknown	hypothetical protein CC77DRAFT_1025190 [Alternaria alternata]
c96401.graph_c0	13845	13656	13347	968	359	269	1283.25	1299.4	1278.53	83.75	30.11	25.38	6.64e-34	-4.94632	down	--	--	--	--	--	--	Protein of unknown function (DUF679)	Protein DMP2 OS=Arabidopsis thaliana OX=3702 GN=DMP2 PE=2 SV=1	S	Function unknown	uncharacterized protein LOC110612179 [Manihot esculenta]
c86571.graph_c0	870	828	744	294	326	320	70.51	67.42	61.49	22.65	24.05	26.75	1.72e-36	-1.90337	down	--	--	Biological Process: protein folding (GO:0006457);; Molecular Function: unfolded protein binding (GO:0051082);;	K09517|4.0853e-33|rcu:8267366|K09517 DnaJ homolog subfamily B member 11 | (RefSeq) dnaJ protein ERDJ3B	[O]	Posttranslational modification, protein turnover, chaperones	--	DnaJ protein ERDJ3B OS=Arabidopsis thaliana OX=3702 GN=ERDJ3B PE=1 SV=1	O	Posttranslational modification, protein turnover, chaperones	hypothetical protein AQUCO_00300580v1 [Aquilegia coerulea]
c100698.graph_c0	1627	1685	1467	591	476	308	48.82	51.38	45.26	16.17	13.36	9.16	2.33e-20	-2.29448	down	[N]	Cell motility	Cellular Component: integral component of membrane (GO:0016021);; Molecular Function: transferase activity, transferring glycosyl groups (GO:0016757);;	--	[IM]	--	Glycosyl transferase family 21	--	M	Cell wall/membrane/envelope biogenesis	uncharacterized protein LOC110603710 isoform X2 [Manihot esculenta]
c94913.graph_c1	328	696	337	45	32	21	24.26	52.66	25.82	3.1	2.14	1.57	1.57e-29	-4.14705	down	--	--	--	--	--	--	--	--	--	--	PREDICTED: uncharacterized protein LOC107062686 [Solanum tuberosum]
c104027.graph_c1	220	151	289	95	89	84	5.09	2.8	7.42	1.77	1.75	1.65	4.09e-09	-1.80003	down	[K]	Transcription	--	--	[R]	General function prediction only	Leucine rich repeat;; Leucine Rich repeats (2 copies);; Leucine Rich Repeat;; Leucine rich repeat N-terminal domain;; Leucine Rich repeat	Receptor-like protein 15 OS=Arabidopsis thaliana OX=3702 GN=RLP15 PE=3 SV=1	S	Function unknown	PREDICTED: LRR receptor-like serine/threonine-protein kinase GSO1 [Populus euphratica]
c97334.graph_c2	60	52	143	20	58	22	2.51	2.75	5.72	0.64	1.83	0.73	0.00073933	-1.78626	down	--	--	Molecular Function: exonuclease activity (GO:0004527);; Cellular Component: intracellular part (GO:0044424);;	--	[R]	General function prediction only	--	--	S	Function unknown	PREDICTED: Werner Syndrome-like exonuclease [Populus euphratica]
c80895.graph_c0	741	591	1365	379	189	226	43.99	35.77	83.63	20.98	10.13	13.56	1.82e-08	-2.20294	down	--	--	Molecular Function: nucleotide binding (GO:0000166);;	K13081|0|vvi:100232982|K13081 leucoanthocyanidin reductase [EC:1.17.1.3] | (RefSeq) LAR1; leucoanthocyanidin reductase 1	--	--	NmrA-like family;; NAD(P)H-binding;; NAD dependent epimerase/dehydratase family	Leucoanthocyanidin reductase OS=Desmodium uncinatum OX=225101 GN=LAR PE=1 SV=1	S	Function unknown	leucoanthocyanidin reductase [Vaccinium ashei]
c96258.graph_c0	166	186	173	75	90	52	6.12	6.59	6.58	2.48	2.88	2.06	1.76e-13	-1.78967	down	--	--	--	--	--	--	Agenet domain;; ENT domain	Protein EMSY-LIKE 1 OS=Arabidopsis thaliana OX=3702 GN=EML1 PE=1 SV=1	S	Function unknown	uncharacterized protein LOC112032762 [Quercus suber]
c99779.graph_c0	5599	6596	5373	2557	3169	2019	167.23	200.77	165.35	71.13	85.7	61.13	1.91e-21	-1.7101	down	[Q]	Secondary metabolites biosynthesis, transport and catabolism	Biological Process: fatty acid biosynthetic process (GO:0006633);; Cellular Component: integral component of membrane (GO:0016021);; Molecular Function: transferase activity, transferring acyl groups other than amino-acyl groups (GO:0016747);;	K15397|0|sind:105164826|K15397 3-ketoacyl-CoA synthase [EC:2.3.1.199] | (RefSeq) 3-ketoacyl-CoA synthase 11	--	--	FAE1/Type III polyketide synthase-like protein;; 3-Oxoacyl-[acyl-carrier-protein (ACP)] synthase III C terminal;; Chalcone and stilbene synthases, C-terminal domain	3-ketoacyl-CoA synthase 11 OS=Arabidopsis thaliana OX=3702 GN=KCS11 PE=1 SV=1	I	Lipid transport and metabolism	3-ketoacyl-CoA synthase 11 [Sesamum indicum]
c100861.graph_c0	47	82	52	48	46	30	1.17	1.84	1.39	1.19	1.16	0.9	0.00443232	-1.04224	down	--	--	--	--	[R]	General function prediction only	PPR repeat family;; PPR repeat;; PPR repeat;; Pentatricopeptide repeat domain;; Pentacotripeptide-repeat region of PRORP;; Mitochondrial 28S ribosomal protein S27	Pentatricopeptide repeat-containing protein At5g01110 OS=Arabidopsis thaliana OX=3702 GN=At5g01110 PE=2 SV=1	S	Function unknown	PREDICTED: pentatricopeptide repeat-containing protein At5g01110-like [Nicotiana tabacum]
c49731.graph_c0	52	24	32	21	25	8	6.88	3.29	4.38	2.57	2.96	1.06	0.00644418	-1.44599	down	--	--	--	--	--	--	Auxin responsive protein	--	S	Function unknown	auxin-responsive protein SAUR50-like [Hevea brasiliensis]
c102736.graph_c1	913	775	1182	227	224	140	51.61	44.19	69.03	12.19	11.45	8.22	5.44e-26	-2.77418	down	[H]	Coenzyme transport and metabolism	Biological Process: metabolic process (GO:0008152);; Molecular Function: hydrolase activity (GO:0016787);;	K07025|1.83644e-140|jcu:105631970|K07025 putative hydrolase of the HAD superfamily | (RefSeq) uncharacterized LOC105631970	[R]	General function prediction only	Haloacid dehalogenase-like hydrolase;; haloacid dehalogenase-like hydrolase	--	S	Function unknown	PREDICTED: uncharacterized protein LOC107423015 isoform X2 [Ziziphus jujuba]
c93796.graph_c0	1054	778	1452	268	358	230	55.2	41.95	78.61	13.89	18.89	13.08	5.36e-18	-2.44232	down	--	--	Biological Process: response to reactive oxygen species (GO:0000302);; Biological Process: photoperiodism (GO:0009648);; Cellular Component: chloroplast envelope (GO:0009941);; Cellular Component: integral component of membrane (GO:0016021);; Biological Process: leaf development (GO:0048366);;	--	--	--	Protein RETICULATA-related	Protein RETICULATA-RELATED 1, chloroplastic OS=Arabidopsis thaliana OX=3702 GN=RER1 PE=1 SV=1	S	Function unknown	PREDICTED: protein RETICULATA, chloroplastic [Vitis vinifera]
c103144.graph_c0	4434	4923	3738	2029	1982	1564	70.02	75.89	59.08	33.28	30.74	29.4	5.18e-25	-1.75388	down	[O]	Posttranslational modification, protein turnover, chaperones	Molecular Function: ATP binding (GO:0005524);; Cellular Component: vacuolar membrane (GO:0005774);; Cellular Component: endoplasmic reticulum (GO:0005783);; Cellular Component: Golgi apparatus (GO:0005794);; Cellular Component: chloroplast (GO:0009507);; Molecular Function: 2-alkenal reductase [NAD(P)] activity (GO:0032440);; Biological Process: oxidation-reduction process (GO:0055114);;	K09486|0|pmum:103329014|K09486 hypoxia up-regulated 1 | (RefSeq) heat shock 70 kDa protein 17	[O]	Posttranslational modification, protein turnover, chaperones	Hsp70 protein	Heat shock 70 kDa protein 17 OS=Arabidopsis thaliana OX=3702 GN=HSP70-17 PE=2 SV=1	O	Posttranslational modification, protein turnover, chaperones	PREDICTED: heat shock 70 kDa protein 17 [Prunus mume]
c95983.graph_c1	2288	2364	2977	1360	1373	1007	87.6	93.34	111.65	66.11	59.08	51.41	1.11e-14	-1.55542	down	[I]	Lipid transport and metabolism	Biological Process: proteolysis (GO:0006508);; Molecular Function: peptidase activity (GO:0008233);;	--	[R]	General function prediction only	alpha/beta hydrolase fold;; Serine aminopeptidase, S33;; Alpha/beta hydrolase family	Probable 1-acylglycerol-3-phosphate O-acyltransferase OS=Oryza sativa subsp. japonica OX=39947 GN=Os09g0520200 PE=3 SV=3	S	Function unknown	hypothetical protein DCAR_013851 [Daucus carota subsp. sativus]
c99368.graph_c0	22	32	33	12	16	14	0.82	2.11	1.63	0.74	0.98	0.68	0.000671955	-1.50844	down	--	--	Molecular Function: ATP citrate synthase activity (GO:0003878);; Cellular Component: cytosol (GO:0005829);; Cellular Component: plasma membrane (GO:0005886);; Biological Process: acetyl-CoA biosynthetic process (GO:0006085);; Cellular Component: citrate lyase complex (GO:0009346);; Molecular Function: ion binding (GO:0043167);;	K01648|2.81757e-13|brp:103854601|K01648 ATP citrate (pro-S)-lyase [EC:2.3.3.8] | (RefSeq) ATP-citrate synthase beta chain protein 2-like	[C]	Energy production and conversion	--	ATP-citrate synthase beta chain protein 2 OS=Arabidopsis thaliana OX=3702 GN=ACLB-2 PE=1 SV=1	C	Energy production and conversion	PREDICTED: ATP-citrate synthase beta chain protein 2 [Raphanus sativus]
c67098.graph_c0	53	17	35	1	3	14	2.65	0.86	1.81	0.05	0.14	0.71	0.000289369	-2.60025	down	[C]	Energy production and conversion	Molecular Function: aldehyde dehydrogenase (NAD) activity (GO:0004029);; Cellular Component: nucleus (GO:0005634);; Cellular Component: Golgi apparatus (GO:0005794);; Cellular Component: cytosol (GO:0005829);; Biological Process: ethanol catabolic process (GO:0006068);; Biological Process: oxidation-reduction process (GO:0055114);;	K00128|0|bdi:100833155|K00128 aldehyde dehydrogenase (NAD+) [EC:1.2.1.3] | (RefSeq) aldehyde dehydrogenase family 2 member B7, mitochondrial-like	[C]	Energy production and conversion	Aldehyde dehydrogenase family	Aldehyde dehydrogenase family 2 member B7, mitochondrial OS=Arabidopsis thaliana OX=3702 GN=ALDH2B7 PE=1 SV=2	C	Energy production and conversion	aldehyde dehydrogenase [Alternaria alternata]
c78069.graph_c0	81	83	88	47	63	44	7.23	7.45	8.91	3.64	4.72	4.28	5.84e-06	-1.23131	down	[R]	General function prediction only	--	--	--	--	Protein of unknown function, DUF393	Uncharacterized protein At5g50100, chloroplastic OS=Arabidopsis thaliana OX=3702 GN=At5g50100 PE=1 SV=1	S	Function unknown	hypothetical protein CDL12_04095 [Handroanthus impetiginosus]
c104013.graph_c0	1647	3748	1398	105	53	53	20.81	47.68	18.25	1.23	0.86	0.82	2.38e-40	-5.2603	down	--	--	--	--	[R]	General function prediction only	Retrotransposon gag protein;; Integrase core domain;; Zinc knuckle	Uncharacterized mitochondrial protein AtMg00860 OS=Arabidopsis thaliana OX=3702 GN=AtMg00860 PE=4 SV=1	L	Replication, recombination and repair	PREDICTED: uncharacterized protein LOC105963045 [Erythranthe guttata]
c88495.graph_c0	16250	7599	25207	1183	1313	1690	2805.59	1374	4518.92	186.45	200.48	291.38	3.04e-24	-3.92573	down	--	--	Biological Process: defense response to bacterium (GO:0042742);; Biological Process: defense response to fungus (GO:0050832);;	--	[R]	General function prediction only	Barwin family	Pathogenesis-related protein PR-4B OS=Nicotiana tabacum OX=4097 PE=2 SV=1	G	Carbohydrate transport and metabolism	pathogenesis-related protein PR-4-like [Hevea brasiliensis]
c96060.graph_c0	454	438	421	388	303	216	15.28	14.93	14.48	12.68	9.32	7.51	3.46e-05	-1.05313	down	--	--	--	--	--	--	--	--	S	Function unknown	PREDICTED: uncharacterized protein LOC103983938 [Musa acuminata subsp. malaccensis]
c86861.graph_c0	236	213	272	161	179	114	44.68	42.91	32.59	17.59	19.4	15.6	8.17e-07	-1.19663	down	--	--	Molecular Function: NADH dehydrogenase (ubiquinone) activity (GO:0008137);; Molecular Function: electron carrier activity (GO:0009055);; Cellular Component: membrane (GO:0016020);; Biological Process: oxidation-reduction process (GO:0055114);;	K11352|4.86227e-47|vra:106776991|K11352 NADH dehydrogenase (ubiquinone) 1 alpha subcomplex subunit 12 | (RefSeq) probable NADH dehydrogenase [ubiquinone] 1 alpha subcomplex subunit 12	[C]	Energy production and conversion	--	Probable NADH dehydrogenase [ubiquinone] 1 alpha subcomplex subunit 12 OS=Arabidopsis thaliana OX=3702 GN=At3g03100 PE=1 SV=1	I	Lipid transport and metabolism	PREDICTED: probable NADH dehydrogenase [ubiquinone] 1 alpha subcomplex subunit 12 [Vigna angularis]
c87103.graph_c1	48	35	38	10	12	5	3.28	1.76	2.39	0.86	1.13	0.49	2.25e-08	-2.55313	down	--	--	Molecular Function: nucleotide binding (GO:0000166);; Molecular Function: RNA binding (GO:0003723);; Molecular Function: metal ion binding (GO:0046872);;	--	--	--	OST-HTH/LOTUS domain	Zinc finger CCCH domain-containing protein 18 OS=Arabidopsis thaliana OX=3702 GN=At2g05160 PE=2 SV=1	S	Function unknown	zinc finger CCCH domain-containing protein 18 [Herrania umbratica]
c103891.graph_c0	201	237	246	85	103	84	2.6	3.16	3.28	1.02	1.2	1.07	1.45e-19	-1.85006	down	--	--	Molecular Function: binding (GO:0005488);;	--	[R]	General function prediction only	Reverse transcriptase (RNA-dependent DNA polymerase);; Integrase core domain;; Retrotransposon gag protein;; Zinc knuckle	RNA-directed DNA polymerase homolog OS=Oenothera berteroana OX=3950 PE=4 SV=1	L	Replication, recombination and repair	putative reverse transcriptase domain-containing protein [Helianthus annuus]
c79343.graph_c1	124	161	127	41	46	92	19.61	26.54	20.75	5.98	6.5	14.53	4.59e-06	-1.66492	down	--	--	--	--	--	--	--	--	S	Function unknown	PREDICTED: uncharacterized protein LOC100253584 [Vitis vinifera]
c98484.graph_c0	1538	1895	1363	620	706	659	64.11	82.37	57.15	25.01	29.77	31.36	1.97e-29	-1.79422	down	--	--	Biological Process: cytoskeleton organization (GO:0007010);; Molecular Function: microtubule binding (GO:0008017);;	--	--	--	Microtubule-associated protein 70	Microtubule-associated protein 70-1 OS=Arabidopsis thaliana OX=3702 GN=MAP70.1 PE=1 SV=1	S	Function unknown	PREDICTED: microtubule-associated protein 70-2-like [Juglans regia]
c79714.graph_c0	203	272	231	41	63	40	15.98	20.78	18.29	2.7	4.18	2.57	4.73e-30	-2.78844	down	--	--	Molecular Function: protein serine/threonine phosphatase activity (GO:0004722);; Biological Process: protein dephosphorylation (GO:0006470);; Molecular Function: metal ion binding (GO:0046872);;	--	--	--	--	Probable protein phosphatase 2C 34 OS=Oryza sativa subsp. japonica OX=39947 GN=BIPP2C2 PE=2 SV=1	T	Signal transduction mechanisms	probable protein phosphatase 2C 63 [Arachis duranensis]
c99849.graph_c1	3328	3569	3096	1520	593	429	120.94	134.11	114.62	50.07	21.26	16.27	1e-08	-2.37727	down	--	--	Cellular Component: integral component of membrane (GO:0016021);;	--	--	--	Thaumatin family	Thaumatin-like protein 1 OS=Arabidopsis thaliana OX=3702 GN=TLP1 PE=2 SV=1	S	Function unknown	thaumatin-like protein 1b [Prunus avium]
c97446.graph_c0	1564	1813	1605	444	300	275	88.2	103.61	92.7	24.41	16.49	17.04	4.44e-34	-2.7774	down	--	--	Molecular Function: protein serine/threonine phosphatase activity (GO:0004722);; Biological Process: protein dephosphorylation (GO:0006470);; Molecular Function: metal ion binding (GO:0046872);;	K01102|8.12369e-162|jcu:105643557|K01102 pyruvate dehydrogenase phosphatase [EC:3.1.3.43] | (RefSeq) probable protein phosphatase 2C 42	[T]	Signal transduction mechanisms	Protein phosphatase 2C	Probable protein phosphatase 2C 42 OS=Arabidopsis thaliana OX=3702 GN=At3g17090 PE=2 SV=1	T	Signal transduction mechanisms	hypothetical protein B456_005G067600 [Gossypium raimondii]
c78341.graph_c0	212	411	214	175	242	177	17.75	33.22	18.18	16.69	22.91	18.75	0.00097602	-1.00371	down	[M]	Cell wall/membrane/envelope biogenesis	Cellular Component: cytoplasm (GO:0005737);; Biological Process: galactose metabolic process (GO:0006012);; Molecular Function: metal ion binding (GO:0046872);; Molecular Function: inositol 3-alpha-galactosyltransferase activity (GO:0047216);;	K18819|2.63048e-168|sot:102589277|K18819 inositol 3-alpha-galactosyltransferase [EC:2.4.1.123] | (RefSeq) GolS3; galactinol synthase 2	[G]	Carbohydrate transport and metabolism	Glycosyl transferase family 8	Galactinol synthase 2 OS=Solanum lycopersicum OX=4081 GN=GOLS2 PE=2 SV=1	O	Posttranslational modification, protein turnover, chaperones	galactinol synthase 2 [Nicotiana tabacum]
c76682.graph_c0	34	41	25	20	16	10	2.19	4.18	1.85	1.51	1.22	0.91	0.000512833	-1.56557	down	--	--	--	--	[T]	Signal transduction mechanisms	Leucine rich repeat N-terminal domain;; Leucine rich repeat	Probable inactive receptor-like protein kinase At3g56050 OS=Arabidopsis thaliana OX=3702 GN=At3g56050 PE=2 SV=1	T	Signal transduction mechanisms	probable inactive receptor-like protein kinase At3g56050 [Prunus avium]
c100050.graph_c0	1243	1416	922	634	688	333	39.41	47.29	30.37	20.07	20.31	11.38	2.13e-08	-1.61919	down	--	--	Molecular Function: protein serine/threonine phosphatase activity (GO:0004722);; Cellular Component: cytosol (GO:0005829);; Biological Process: protein dephosphorylation (GO:0006470);;	--	[T]	Signal transduction mechanisms	Protein phosphatase 2C;; Stage II sporulation protein E (SpoIIE)	Probable protein phosphatase 2C 12 OS=Arabidopsis thaliana OX=3702 GN=At1g47380 PE=2 SV=1	T	Signal transduction mechanisms	unnamed protein product [Coffea canephora]
c97643.graph_c1	131	128	124	63	103	91	13.56	15.93	7.07	5.59	7.51	9.04	1.48e-05	-1.10128	down	--	--	Cellular Component: endoplasmic reticulum (GO:0005783);; Cellular Component: membrane (GO:0016020);;	--	[R]	General function prediction only	--	Synaptotagmin-2 OS=Arabidopsis thaliana OX=3702 GN=SYT2 PE=2 SV=1	S	Function unknown	PREDICTED: synaptotagmin-2, partial [Juglans regia]
c101989.graph_c2	678	615	613	327	377	339	37.47	34.57	35.01	16.82	18.92	19.05	1.4e-20	-1.40243	down	--	--	--	--	--	--	Methyl-CpG binding domain	Methyl-CpG-binding domain-containing protein 10 OS=Arabidopsis thaliana OX=3702 GN=MBD10 PE=1 SV=1	S	Function unknown	methyl-CpG-binding domain-containing protein 11-like [Quercus suber]
c87582.graph_c3	3248	3322	3702	1654	1436	1267	333.67	351.07	393.11	157.96	132.95	131.08	4.13e-24	-1.76009	down	--	--	Cellular Component: integral component of membrane (GO:0016021);; Molecular Function: hydrolase activity (GO:0016787);;	--	--	--	--	--	S	Function unknown	PREDICTED: uncharacterized protein LOC108461982 [Gossypium arboreum]
c92974.graph_c0	352	436	398	168	205	238	20.46	18.16	21.86	6.11	8.04	9.97	6.89e-13	-1.47442	down	[T]	Signal transduction mechanisms	Molecular Function: protein serine/threonine phosphatase activity (GO:0004722);; Biological Process: protein dephosphorylation (GO:0006470);; Molecular Function: metal ion binding (GO:0046872);;	K14803|7.01766e-148|mdm:103432165|K14803 protein phosphatase PTC2/3 [EC:3.1.3.16] | (RefSeq) probable protein phosphatase 2C 13	[T]	Signal transduction mechanisms	Protein phosphatase 2C;; Protein phosphatase 2C	Probable protein phosphatase 2C 13 OS=Arabidopsis thaliana OX=3702 GN=At1g48040 PE=2 SV=2	T	Signal transduction mechanisms	PREDICTED: probable protein phosphatase 2C 49 [Nicotiana tomentosiformis]
c87921.graph_c1	3206	2600	3010	1026	876	694	285.02	237.15	276.03	84.75	69.76	61.45	6.9e-28	-2.27713	down	[M]	Cell wall/membrane/envelope biogenesis	Molecular Function: UDP-glucose 4-epimerase activity (GO:0003978);; Biological Process: galactose metabolic process (GO:0006012);;	K01784|6.94756e-164|nnu:104613436|K01784 UDP-glucose 4-epimerase [EC:5.1.3.2] | (RefSeq) UDP-glucose 4-epimerase GEPI48-like	[M]	Cell wall/membrane/envelope biogenesis	GDP-mannose 4,6 dehydratase;; NAD dependent epimerase/dehydratase family;; Polysaccharide biosynthesis protein;; 3-beta hydroxysteroid dehydrogenase/isomerase family;; RmlD substrate binding domain;; NAD(P)H-binding;; Male sterility protein	UDP-glucose 4-epimerase GEPI48 OS=Cyamopsis tetragonoloba OX=3832 PE=2 SV=1	M	Cell wall/membrane/envelope biogenesis	UDP-glucose 4-epimerase GEPI48 [Durio zibethinus]
c82702.graph_c0	656	1120	445	267	146	62	46.02	80.34	32.26	17.45	9.24	4.39	4.75e-08	-2.57271	down	[G]	Carbohydrate transport and metabolism	Molecular Function: mannan endo-1,4-beta-mannosidase activity (GO:0016985);; Biological Process: mannan catabolic process (GO:0046355);;	K19355|0|vvi:100245556|K19355 mannan endo-1,4-beta-mannosidase [EC:3.2.1.78] | (RefSeq) mannan endo-1,4-beta-mannosidase 7	--	--	Cellulase (glycosyl hydrolase family 5)	Mannan endo-1,4-beta-mannosidase 7 OS=Arabidopsis thaliana OX=3702 GN=MAN7 PE=2 SV=1	G	Carbohydrate transport and metabolism	endo-beta-mannanase [Vaccinium corymbosum]
c99057.graph_c0	6695	6980	6654	5014	3778	3470	237.85	251.45	244.15	167.02	121.71	125.71	3.39e-10	-1.24851	down	--	--	--	--	--	--	--	Pentatricopeptide repeat-containing protein At2g29760, chloroplastic OS=Arabidopsis thaliana OX=3702 GN=PCMP-H33 PE=2 SV=1	S	Function unknown	hypothetical protein CISIN_1g010881mg [Citrus sinensis]
c28405.graph_c0	299	275	340	91	124	166	137.21	137.74	161.59	37.59	49.89	74.39	1.11e-10	-1.76484	down	--	--	--	--	[L]	Replication, recombination and repair	--	--	J	Translation, ribosomal structure and biogenesis	uncharacterized protein LOC111374132 [Olea europaea var. sylvestris]
c90389.graph_c0	3628	2071	3741	1434	1319	986	213.78	125.7	228.18	80.03	72.65	60.74	1.42e-10	-1.84426	down	[G]	Carbohydrate transport and metabolism	Cellular Component: endoplasmic reticulum (GO:0005783);; Biological Process: biosynthetic process (GO:0009058);; Cellular Component: integral component of membrane (GO:0016021);; Molecular Function: hydrolase activity, acting on ester bonds (GO:0016788);; Molecular Function: strictosidine synthase activity (GO:0016844);;	--	[R]	General function prediction only	Strictosidine synthase;; SMP-30/Gluconolaconase/LRE-like region;; NHL repeat	Protein STRICTOSIDINE SYNTHASE-LIKE 4 OS=Arabidopsis thaliana OX=3702 GN=SSL4 PE=1 SV=1	G	Carbohydrate transport and metabolism	PREDICTED: protein STRICTOSIDINE SYNTHASE-LIKE 4-like [Juglans regia]
c68742.graph_c0	96	42	108	9	2	8	4.69	2.1	5.76	0.43	0.09	0.54	1.13e-12	-3.85244	down	[GI]	Carbohydrate transport and metabolism ;; Lipid transport and metabolism	Cellular Component: cell wall (GO:0005618);; Cellular Component: membrane (GO:0016020);; Molecular Function: pectinesterase activity (GO:0030599);; Biological Process: cell wall modification (GO:0042545);; Biological Process: negative regulation of catalytic activity (GO:0043086);; Molecular Function: aspartyl esterase activity (GO:0045330);; Biological Process: pectin catabolic process (GO:00454…	K01051|0|sind:105172399|K01051 pectinesterase [EC:3.1.1.11] | (RefSeq) probable pectinesterase/pectinesterase inhibitor 58	--	--	Pectinesterase	Putative pectinesterase/pectinesterase inhibitor 28 OS=Arabidopsis thaliana OX=3702 GN=PME28 PE=2 SV=1	G	Carbohydrate transport and metabolism	pectinesterase [Dorcoceras hygrometricum]
c87265.graph_c0	285	319	295	123	63	36	10	11.37	10.66	3.97	1.98	1.26	4.03e-10	-2.43974	down	[M]	Cell wall/membrane/envelope biogenesis	Cellular Component: integral component of membrane (GO:0016021);; Molecular Function: transferase activity (GO:0016740);;	--	--	--	Glycosyltransferase Family 4;; Glycosyl transferases group 1;; Glycosyl transferases group 1;; Glycosyl transferase 4-like domain	--	M	Cell wall/membrane/envelope biogenesis	PREDICTED: D-inositol 3-phosphate glycosyltransferase 1 [Theobroma cacao]
c69889.graph_c0	220	336	119	96	86	67	42.51	64.72	26.81	15.92	13.18	11.5	3.1e-07	-1.89012	down	--	--	--	--	--	--	--	Microtubule-associated protein 70-1 OS=Arabidopsis thaliana OX=3702 GN=MAP70.1 PE=1 SV=1	S	Function unknown	PREDICTED: microtubule-associated protein 70-3-like [Nicotiana tabacum]
c81364.graph_c0	6432	6891	4938	3828	5546	3716	320.71	339.61	251.04	173.89	245.86	179.89	5.34e-07	-1.01484	down	--	--	Cellular Component: integral component of membrane (GO:0016021);;	--	--	--	--	Tetraspanin-7 OS=Arabidopsis thaliana OX=3702 GN=TET7 PE=2 SV=1	S	Function unknown	tetraspanin-8-like [Olea europaea var. sylvestris]
c97228.graph_c0	127	121	131	98	104	69	13.88	13.66	14.82	10.13	10.32	7.58	5.15e-05	-1.01148	down	--	--	--	--	--	--	--	--	--	--	UPF0481 protein At3g47200-like [Spinacia oleracea]
c80205.graph_c0	311	331	283	175	210	180	22.43	24.3	21.36	11.69	13.54	13	1.5e-13	-1.24127	down	[L]	Replication, recombination and repair	Cellular Component: chloroplast thylakoid membrane (GO:0009535);; Cellular Component: plastoglobule (GO:0010287);;	--	--	--	SOUL heme-binding protein	Heme-binding-like protein At3g10130, chloroplastic OS=Arabidopsis thaliana OX=3702 GN=At3g10130 PE=1 SV=1	S	Function unknown	SOUL heme-binding protein [Macleaya cordata]
c86942.graph_c0	66	37	46	20	19	17	3.44	1.93	2.45	0.96	0.88	0.88	3.68e-06	-1.87003	down	--	--	Molecular Function: acid phosphatase activity (GO:0003993);; Biological Process: dephosphorylation (GO:0016311);; Molecular Function: metal ion binding (GO:0046872);;	--	[G]	Carbohydrate transport and metabolism	Iron/zinc purple acid phosphatase-like protein C	Purple acid phosphatase 10 OS=Arabidopsis thaliana OX=3702 GN=PAP10 PE=2 SV=1	S	Function unknown	PREDICTED: purple acid phosphatase 10-like [Juglans regia]
c91337.graph_c0	450	440	502	236	272	273	26.46	26.54	30.65	13.09	14.68	16.46	3.49e-15	-1.36314	down	--	--	Cellular Component: nucleus (GO:0005634);; Cellular Component: cytosol (GO:0005829);; Molecular Function: oxidoreductase activity, acting on single donors with incorporation of molecular oxygen, incorporation of two atoms of oxygen (GO:0016702);; Biological Process: peptidyl-cysteine oxidation (GO:0018171);; Biological Process: detection of hypoxia (GO:0070483);;	K10712|8.76779e-44|pper:PRUPE_ppa009667mg|K10712 cysteamine dioxygenase [EC:1.13.11.19] | (RefSeq) hypothetical protein	[S]	Function unknown	PCO_ADO	Plant cysteine oxidase 2 OS=Arabidopsis thaliana OX=3702 GN=PCO2 PE=1 SV=1	S	Function unknown	DUF1637 domain-containing protein [Cephalotus follicularis]
c92237.graph_c0	309	303	341	237	193	155	33.05	34.1	34.16	19.08	16.91	13.04	9.32e-08	-1.22511	down	--	--	Cellular Component: integral component of membrane (GO:0016021);;	--	[KR]	--	--	Bet1-like protein At4g14600 OS=Arabidopsis thaliana OX=3702 GN=At4g14600 PE=2 SV=1	S	Function unknown	PREDICTED: uncharacterized protein LOC105113419 isoform X1 [Populus euphratica]
c91127.graph_c0	37	30	23	14	18	8	3.95	4.09	3.22	0.95	1.41	0.68	0.000649192	-1.61563	down	--	--	--	--	--	--	--	--	S	Function unknown	uncharacterized protein LOC18046468 isoform X2 [Citrus clementina]
c63451.graph_c0	357	190	385	207	41	60	48.76	26.92	54.32	26.13	5.01	8.21	0.000419545	-1.9445	down	--	--	Biological Process: phenylpropanoid biosynthetic process (GO:0009699);; Molecular Function: guiding stereospecific synthesis activity (GO:0042349);;	--	--	--	Dirigent-like protein	Dirigent protein 23 OS=Arabidopsis thaliana OX=3702 GN=DIR23 PE=2 SV=1	S	Function unknown	hypothetical protein BC332_25264 [Capsicum chinense]
c96119.graph_c1	1645	2066	1340	697	595	627	60.6	78.27	50.22	23.59	20.26	22.01	4.46e-21	-1.90124	down	--	--	Cellular Component: integral component of membrane (GO:0016021);; Molecular Function: ligase activity (GO:0016874);;	--	--	--	Neprosin activation peptide;; Neprosin;; Neprosin	--	S	Function unknown	hypothetical protein POPTR_001G003800v3 [Populus trichocarpa]
c92084.graph_c0	36	30	37	4	5	19	1.27	1.07	1.34	0.13	0.16	0.68	0.000195464	-2.17539	down	--	--	--	--	[R]	General function prediction only	Reverse transcriptase (RNA-dependent DNA polymerase)	Uncharacterized mitochondrial protein AtMg01250 OS=Arabidopsis thaliana OX=3702 GN=AtMg01250 PE=4 SV=1	S	Function unknown	hypothetical protein VITISV_040979 [Vitis vinifera]
c87986.graph_c0	512	321	1354	48	35	19	25.12	15.53	68.05	1.9	1.35	0.75	1.02e-10	-4.29073	down	[P]	Inorganic ion transport and metabolism	Molecular Function: N,N-dimethylaniline monooxygenase activity (GO:0004499);; Cellular Component: integral component of membrane (GO:0016021);; Molecular Function: flavin adenine dinucleotide binding (GO:0050660);; Molecular Function: NADP binding (GO:0050661);; Biological Process: oxidation-reduction process (GO:0055114);;	K11816|0|sind:105163480|K11816 indole-3-pyruvate monooxygenase [EC:1.14.13.168] | (RefSeq) probable indole-3-pyruvate monooxygenase YUCCA5	[Q]	Secondary metabolites biosynthesis, transport and catabolism	Flavin-binding monooxygenase-like;; Pyridine nucleotide-disulphide oxidoreductase;; L-lysine 6-monooxygenase (NADPH-requiring);; Pyridine nucleotide-disulphide oxidoreductase;; Pyridine nucleotide-disulphide oxidoreductase;; FAD-NAD(P)-binding;; NAD(P)-binding Rossmann-like domain	Probable indole-3-pyruvate monooxygenase YUCCA8 OS=Arabidopsis thaliana OX=3702 GN=YUC8 PE=2 SV=1	P	Inorganic ion transport and metabolism	PREDICTED: probable indole-3-pyruvate monooxygenase YUCCA8 [Daucus carota subsp. sativus]
c97086.graph_c1	214	271	241	94	86	61	9.31	12.71	11.99	3.82	3.61	2.95	1.91e-19	-2.09612	down	--	--	--	--	--	--	Agenet domain;; ENT domain	--	S	Function unknown	uncharacterized protein LOC110635876 [Hevea brasiliensis]
c84945.graph_c0	1201	1224	916	504	838	946	93.58	98.01	74.13	36.52	59.12	74.86	7.86e-05	-1.06391	down	--	--	--	--	--	--	--	--	S	Function unknown	PREDICTED: uncharacterized protein LOC103947448 isoform X2 [Pyrus x bretschneideri]
c99592.graph_c0	31	33	38	23	22	21	2.59	3.69	3.02	1.1	1.45	0.9	0.00374203	-1.12258	down	--	--	--	K05658|1.51571e-27|bvg:104905624|K05658 ATP-binding cassette, subfamily B (MDR/TAP), member 1 [EC:3.6.3.44] | (RefSeq) uncharacterized LOC104905624	[R]	General function prediction only	--	Retrovirus-related Pol polyprotein from transposon TNT 1-94 OS=Nicotiana tabacum OX=4097 PE=2 SV=1	S	Function unknown	Retrovirus-related Pol polyprotein from transposon TNT 1-94 [Apostasia shenzhenica]
c90678.graph_c0	65	45	57	21	8	4	1.87	1.31	1.69	0.57	0.21	0.12	3.81e-07	-2.65117	down	[IR]	Lipid transport and metabolism ;; General function prediction only	Biological Process: alcohol metabolic process (GO:0006066);; Cellular Component: integral component of membrane (GO:0016021);; Cellular Component: intracellular membrane-bounded organelle (GO:0043231);; Molecular Function: long-chain-alcohol oxidase activity (GO:0046577);; Molecular Function: flavin adenine dinucleotide binding (GO:0050660);; Biological Process: oxidation-reduction process (GO:00…	K17756|0|sot:102581445|K17756 long-chain-alcohol oxidase [EC:1.1.3.20] | (RefSeq) long-chain-alcohol oxidase FAO1	--	--	GMC oxidoreductase;; GMC oxidoreductase;; FAD binding domain;; FAD binding domain;; NAD(P)-binding Rossmann-like domain	Long-chain-alcohol oxidase FAO1 OS=Lotus japonicus OX=34305 GN=FAO1 PE=1 SV=1	E	Amino acid transport and metabolism	long-chain-alcohol oxidase FAO1-like [Olea europaea var. sylvestris]
c93034.graph_c0	77	108	78	67	54	40	2.41	3.49	2.32	2.26	1.92	1.57	0.000116104	-1.20855	down	--	--	--	--	--	--	Hsp20/alpha crystallin family	Increased DNA methylation 3 OS=Arabidopsis thaliana OX=3702 GN=IDM3 PE=1 SV=1	S	Function unknown	increased DNA methylation 2-like [Quercus suber]
c93105.graph_c0	3534	6170	3483	2153	2333	2594	163.51	290.23	166.46	93.03	97.64	121.6	1.86e-08	-1.39753	down	--	--	Biological Process: transcription, DNA-templated (GO:0006351);;	--	--	--	AP2 domain	Ethylene-responsive transcription factor ERF061 OS=Arabidopsis thaliana OX=3702 GN=ERF061 PE=2 SV=1	K	Transcription	AP2/ERF domain-containing transcription factor [Vernicia montana]
c96866.graph_c0	124	138	116	98	54	61	7.63	7.72	7.16	5.64	3.94	4.42	2.72e-05	-1.31835	down	--	--	Biological Process: amino acid transmembrane transport (GO:0003333);; Molecular Function: amino acid transmembrane transporter activity (GO:0015171);; Cellular Component: integral component of membrane (GO:0016021);;	--	[E]	Amino acid transport and metabolism	Transmembrane amino acid transporter protein	Lysine histidine transporter-like 8 OS=Arabidopsis thaliana OX=3702 GN=AATL1 PE=1 SV=1	E	Amino acid transport and metabolism	PREDICTED: lysine histidine transporter-like 8 [Vitis vinifera]
c98012.graph_c1	704	830	660	480	265	218	46.67	61.96	47.23	31.5	16.88	13.3	1.39e-07	-1.66711	down	[E]	Amino acid transport and metabolism	Molecular Function: DNA helicase activity (GO:0003678);; Molecular Function: chromatin binding (GO:0003682);; Molecular Function: DNA replication origin binding (GO:0003688);; Molecular Function: ATP binding (GO:0005524);; Cellular Component: nucleus (GO:0005634);; Biological Process: DNA replication initiation (GO:0006270);; Molecular Function: oxidoreductase activity (GO:0016491);; Biological P…	--	--	--	FAD dependent oxidoreductase	--	E	Amino acid transport and metabolism	unnamed protein product, partial [Vitis vinifera]
c99460.graph_c2	59	61	81	26	49	37	1.78	1.74	2.31	0.73	2.01	2.15	9.7e-05	-1.35067	down	--	--	--	--	[R]	General function prediction only	Reverse transcriptase (RNA-dependent DNA polymerase)	NADH-ubiquinone oxidoreductase chain 5 OS=Arabidopsis thaliana OX=3702 GN=ND5 PE=2 SV=3	L	Replication, recombination and repair	Retrotransposon, unclassified-like protein [Theobroma cacao]
c87701.graph_c0	98	269	137	31	61	27	4.27	12.45	6.21	1.33	2.44	1.2	4.29e-09	-2.49239	down	--	--	--	--	--	--	--	--	--	--	PREDICTED: uncharacterized protein LOC104120408 [Nicotiana tomentosiformis]
c101735.graph_c0	1309	1459	1272	735	801	780	37.88	40.05	37.09	19.52	20.52	23.14	2.55e-26	-1.33315	down	--	--	Biological Process: regulation of gene expression (GO:0010468);; Biological Process: cellular metabolic process (GO:0044237);; Biological Process: single-organism process (GO:0044699);; Biological Process: regulation of cellular process (GO:0050794);;	K12127|5.85529e-152|vvi:100258790|K12127 pseudo-response regulator 1 | (RefSeq) two-component response regulator-like APRR1	[K]	Transcription	CCT motif	Two-component response regulator-like APRR1 OS=Arabidopsis thaliana OX=3702 GN=APRR1 PE=1 SV=1	K	Transcription	PREDICTED: two-component response regulator-like APRR1 isoform X2 [Theobroma cacao]
c90209.graph_c0	741	901	967	437	803	637	74.88	84.89	91.3	31.58	55.33	47.58	3.72e-05	-1.00851	down	--	--	--	--	[A]	RNA processing and modification	--	--	T	Signal transduction mechanisms	uncharacterized protein LOC111449910 [Cucurbita moschata]
c91478.graph_c0	1023	1057	1361	489	699	590	96.33	101.48	134.15	38.54	57.41	50.44	4.55e-13	-1.48333	down	[S]	Function unknown	Cellular Component: integral component of membrane (GO:0016021);;	--	[S]	Function unknown	--	--	S	Function unknown	uncharacterized endoplasmic reticulum membrane protein C16E8.02-like [Hevea brasiliensis]
c90842.graph_c0	31262	21830	34314	21654	20118	11925	644.01	453.11	727.13	415.32	374.68	248.76	2.68e-05	-1.22621	down	[G]	Carbohydrate transport and metabolism	Molecular Function: transferase activity, transferring glycosyl groups (GO:0016757);;	K06617|0|pop:POPTR_0018s12670g|K06617 raffinose synthase [EC:2.4.1.82] | (RefSeq) POPTRDRAFT_779719; hypothetical protein	--	--	Raffinose synthase or seed imbibition protein Sip1;; Raffinose synthase or seed imbibition protein Sip1	Probable galactinol--sucrose galactosyltransferase 6 OS=Arabidopsis thaliana OX=3702 GN=RFS6 PE=2 SV=2	S	Function unknown	hypothetical protein POPTR_018G126400v3 [Populus trichocarpa]
c92036.graph_c1	31	33	32	8	8	15	1.8	2	1.94	0.44	0.43	0.9	1.1e-05	-2.03584	down	--	--	--	K13113|3.65688e-06|pda:103703961|K13113 ubiquitin-like protein 5 | (RefSeq) ubiquitin-like protein 5	[O]	Posttranslational modification, protein turnover, chaperones	--	Ubiquitin-like protein 5 OS=Arabidopsis thaliana OX=3702 GN=UBL5 PE=3 SV=1	--	--	--
c77590.graph_c0	34	26	61	4	8	7	1.36	1.05	2.51	0.15	0.29	0.28	4.61e-08	-2.95051	down	[S]	Function unknown	Biological Process: carbohydrate metabolic process (GO:0005975);; Molecular Function: hydrolase activity (GO:0016787);;	--	--	--	Glycosyl hydrolase catalytic core	--	S	Function unknown	hypothetical protein CC77DRAFT_1023820 [Alternaria alternata]
c89583.graph_c0	349	637	394	218	425	178	12.76	22.97	15.73	9.17	14	11.07	0.000324339	-1.25928	down	--	--	Biological Process: nucleotide metabolic process (GO:0009117);;	K00940|3.95535e-30|vvi:100263310|K00940 nucleoside-diphosphate kinase [EC:2.7.4.6] | (RefSeq) uncharacterized LOC100263310	--	--	--	--	S	Function unknown	Rho GTPase activating protein [Trema orientalis]
c87309.graph_c2	26	38	26	16	19	5	1.28	1.9	1.37	0.74	1.01	0.33	0.00211297	-1.59315	down	[G]	Carbohydrate transport and metabolism	Biological Process: carbohydrate metabolic process (GO:0005975);; Molecular Function: transferase activity, transferring hexosyl groups (GO:0016758);; Biological Process: lipid glycosylation (GO:0030259);;	K05841|1.56542e-139|sind:105166897|K05841 sterol 3beta-glucosyltransferase [EC:2.4.1.173] | (RefSeq) sterol 3-beta-glucosyltransferase UGT80A2-like	[GC]	--	Glycosyltransferase family 28 N-terminal domain	Sterol 3-beta-glucosyltransferase UGT80A2 OS=Arabidopsis thaliana OX=3702 GN=UGT80A2 PE=1 SV=1	S	Function unknown	sterol 3-beta-glucosyltransferase UGT80A2-like [Olea europaea var. sylvestris]
c97570.graph_c0	158	184	190	54	62	72	4.75	5.89	6.04	1.43	1.6	2.08	1.51e-17	-2.00614	down	--	--	Cellular Component: membrane (GO:0016020);;	--	--	--	Zein-binding	Probable myosin-binding protein 6 OS=Arabidopsis thaliana OX=3702 GN=MYOB6 PE=2 SV=1	S	Function unknown	unnamed protein product [Coffea canephora]
c98261.graph_c0	34	31	43	8	1	2	1.13	0.98	1.99	0.23	0.03	0.06	6.92e-09	-3.41532	down	[E]	Amino acid transport and metabolism	--	--	[E]	Amino acid transport and metabolism	POT family;; Major Facilitator Superfamily	Protein NRT1/ PTR FAMILY 7.3 OS=Arabidopsis thaliana OX=3702 GN=NPF7.3 PE=1 SV=2	E	Amino acid transport and metabolism	proton-dependent oligopeptide transport family protein [Populus trichocarpa]
c86482.graph_c1	103	38	98	12	31	21	16.25	5.88	16.55	1.09	1.94	2.5	2.36e-06	-2.30649	down	--	--	Biological Process: response to auxin (GO:0009733);;	K14488|8.779e-39|cic:CICLE_v10029654mg|K14488 SAUR family protein | (RefSeq) hypothetical protein	--	--	Auxin responsive protein	Auxin-responsive protein SAUR20 OS=Arabidopsis thaliana OX=3702 GN=SAUR20 PE=2 SV=1	S	Function unknown	auxin-responsive protein SAUR21 [Citrus clementina]
c76718.graph_c0	1115	1001	952	767	596	609	148.51	138.19	130.97	94.44	71.1	81.26	3.84e-09	-1.15891	down	--	--	Molecular Function: calcium ion binding (GO:0005509);; Cellular Component: cytosol (GO:0005829);;	--	--	--	EF hand;; EF-hand domain;; EF-hand domain pair;; EF hand	--	S	Function unknown	unnamed protein product [Coffea canephora]
c103843.graph_c2	33233	55670	31029	8578	6591	4489	295.81	487.96	281.43	65.58	48.43	37.23	3.04e-25	-3.05733	down	[G]	Carbohydrate transport and metabolism	--	--	[I]	Lipid transport and metabolism	Patatin-like phospholipase;; Armadillo/beta-catenin-like repeat;; HEAT repeats;; Leucine Rich repeats (2 copies);; Leucine rich repeat;; Glycosyl hydrolase family 1;; Glycosyl hydrolase catalytic core;; Adenosine/AMP deaminase	Phospholipase A I OS=Arabidopsis thaliana OX=3702 GN=PLA1 PE=3 SV=1	S	Function unknown	phospholipase A I isoform X1 [Manihot esculenta]
c76538.graph_c0	618	1084	818	317	167	19	36.18	64.72	49.77	17.3	8.83	1.12	0.00858215	-2.22283	down	[GI]	Carbohydrate transport and metabolism ;; Lipid transport and metabolism	Cellular Component: cell wall (GO:0005618);; Cellular Component: integral component of membrane (GO:0016021);; Molecular Function: pectinesterase activity (GO:0030599);; Biological Process: cell wall modification (GO:0042545);; Molecular Function: aspartyl esterase activity (GO:0045330);; Biological Process: pectin catabolic process (GO:0045490);;	--	--	--	Pectinesterase;; Pectinesterase	Probable pectinesterase 68 OS=Arabidopsis thaliana OX=3702 GN=PME68 PE=2 SV=1	G	Carbohydrate transport and metabolism	hypothetical protein POPTR_0003s07460g [Populus trichocarpa]
c83707.graph_c0	37	40	40	7	3	1	6.66	7.53	7.43	1.16	0.48	0.18	3.5e-11	-3.59098	down	[T]	Signal transduction mechanisms	Molecular Function: ATP binding (GO:0005524);; Cellular Component: plasma membrane (GO:0005886);; Cellular Component: integral component of membrane (GO:0016021);; Molecular Function: ATPase activity, coupled to transmembrane movement of substances (GO:0042626);; Biological Process: transmembrane transport (GO:0055085);;	--	[Q]	Secondary metabolites biosynthesis, transport and catabolism	ABC transporter	ABC transporter G family member 21 OS=Arabidopsis thaliana OX=3702 GN=ABCG21 PE=2 SV=2	V	Defense mechanisms	PREDICTED: ABC transporter G family member 21 [Vitis vinifera]
c88056.graph_c0	72852	91440	48356	16177	29158	32893	10984.6	14345.6	7530.76	2247.13	3927.93	4954.4	5.71e-10	-1.92372	down	--	--	Cellular Component: ubiquitin ligase complex (GO:0000151);; Biological Process: protein polyubiquitination (GO:0000209);; Cellular Component: cytoplasm (GO:0005737);; Cellular Component: membrane (GO:0016020);; Molecular Function: ubiquitin conjugating enzyme binding (GO:0031624);; Biological Process: positive regulation of proteasomal ubiquitin-dependent protein catabolic process (GO:0032436);; …	--	[O]	Posttranslational modification, protein turnover, chaperones	IBR domain, a half RING-finger domain;; Zinc finger, C3HC4 type (RING finger)	ATP-dependent RNA helicase DEAH12, chloroplastic OS=Arabidopsis thaliana OX=3702 GN=At5g10370 PE=3 SV=1	S	Function unknown	E3 ubiquitin-protein ligase arih1-like isoform X4 [Sesamum indicum]
c97904.graph_c1	1868	2264	1759	1121	1196	1225	135.13	166.65	132.77	68.76	76.1	88.57	1.64e-17	-1.25925	down	--	--	--	K09338|7.13019e-43|sind:105177852|K09338 homeobox-leucine zipper protein | (RefSeq) homeobox-leucine zipper protein HAT22-like	[K]	Transcription	Homeobox domain	Homeobox-leucine zipper protein HAT9 OS=Arabidopsis thaliana OX=3702 GN=HAT9 PE=1 SV=2	K	Transcription	homeobox-leucine zipper protein HAT22-like [Sesamum indicum]
c96849.graph_c0	1488	1776	1305	1068	1009	900	64.76	80.65	58.5	42.82	38.73	40.49	1.27e-11	-1.14191	down	[E]	Amino acid transport and metabolism	Molecular Function: L-aspartate:2-oxoglutarate aminotransferase activity (GO:0004069);; Cellular Component: cytosol (GO:0005829);; Biological Process: shade avoidance (GO:0009641);; Molecular Function: methionine-oxo-acid transaminase activity (GO:0010326);; Biological Process: negative regulation of ethylene biosynthetic process (GO:0010366);; Molecular Function: pyridoxal phosphate binding (GO:…	--	[E]	Amino acid transport and metabolism	Aminotransferase class I and II;; Aminotransferase class I and II	Aromatic aminotransferase ISS1 OS=Arabidopsis thaliana OX=3702 GN=ISS1 PE=1 SV=1	E	Amino acid transport and metabolism	PREDICTED: uncharacterized protein LOC109011016 [Juglans regia]
c76888.graph_c0	66	73	54	35	21	36	8.02	9.26	6.78	3.93	2.29	4.38	1.66e-05	-1.53918	down	--	--	--	K14492|1.0071e-06|vvi:100243627|K14492 two-component response regulator ARR-A family | (RefSeq) two-component response regulator ARR9	--	--	--	--	T	Signal transduction mechanisms	--
c82897.graph_c0	214	148	270	114	93	144	64.06	47.28	77.26	29.95	22.9	46.58	4.98e-05	-1.34588	down	--	--	Biological Process: response to auxin (GO:0009733);;	K14488|3.52401e-24|sind:105160291|K14488 SAUR family protein | (RefSeq) auxin-induced protein 15A	--	--	Auxin responsive protein	Auxin-responsive protein SAUR32 OS=Arabidopsis thaliana OX=3702 GN=SAUR32 PE=2 SV=1	S	Function unknown	PREDICTED: auxin-responsive protein SAUR32-like [Juglans regia]
c96886.graph_c0	92	95	65	25	13	13	1.82	1.92	1.33	0.46	0.23	0.26	7.05e-13	-2.71864	down	--	;;	Molecular Function: protein serine/threonine kinase activity (GO:0004674);; Molecular Function: ATP binding (GO:0005524);; Biological Process: protein phosphorylation (GO:0006468);; Cellular Component: integral component of membrane (GO:0016021);;	--	--	--	Protein tyrosine kinase;; Protein kinase domain;; Leucine rich repeat;; Leucine Rich repeats (2 copies);; Leucine rich repeat N-terminal domain;; Leucine Rich Repeat	Receptor-like kinase TMK3 OS=Arabidopsis thaliana OX=3702 GN=TMK3 PE=2 SV=1	T	Signal transduction mechanisms	PREDICTED: receptor protein kinase TMK1 [Vitis vinifera]
c95239.graph_c0	37	25	44	22	21	15	6.59	5.64	8.08	4.12	4.19	3.21	0.00202435	-1.34786	down	--	--	--	K06173|4.2323e-07|thj:104800779|K06173 tRNA pseudouridine38-40 synthase [EC:5.4.99.12] | (RefSeq) putative tRNA pseudouridine synthase	--	--	--	--	--	--	PREDICTED: putative tRNA pseudouridine synthase [Tarenaya hassleriana]
c91288.graph_c0	4968	4959	4809	3106	3280	2242	426.93	441.05	425.93	252.6	259.34	213.25	7.34e-14	-1.30482	down	[C]	Energy production and conversion	Molecular Function: inorganic diphosphatase activity (GO:0004427);; Molecular Function: hydrogen-translocating pyrophosphatase activity (GO:0009678);; Biological Process: proton transport (GO:0015992);; Cellular Component: integral component of membrane (GO:0016021);; Biological Process: transmembrane transport (GO:0055085);;	K01507|6.35411e-137|vvi:100266984|K01507 inorganic pyrophosphatase [EC:3.6.1.1] | (RefSeq) pyrophosphate-energized vacuolar membrane proton pump 1-like	--	--	Inorganic H+ pyrophosphatase	Pyrophosphate-energized vacuolar membrane proton pump OS=Vigna radiata var. radiata OX=3916 PE=1 SV=4	C	Energy production and conversion	pyrophosphatase, partial [Solanum pimpinellifolium]
c98233.graph_c0	4557	5043	4839	1298	992	946	116.28	127.12	123.82	30.04	22.09	23.53	8.54e-47	-2.66345	down	[TK]	Signal transduction mechanisms ;; Transcription	Cellular Component: chloroplast (GO:0009507);; Biological Process: guanosine tetraphosphate metabolic process (GO:0015969);; Molecular Function: amino acid binding (GO:0016597);;	--	[T]	Signal transduction mechanisms	TGS domain;; Region found in RelA / SpoT proteins	Putative GTP diphosphokinase RSH1, chloroplastic OS=Arabidopsis thaliana OX=3702 GN=RSH1 PE=1 SV=1	KT	--	hypothetical protein CISIN_1g002745mg [Citrus sinensis]
c100978.graph_c0	61	77	86	29	35	28	1.34	1.71	1.95	0.6	0.72	0.62	9.96e-09	-1.77776	down	--	--	--	--	[O]	Posttranslational modification, protein turnover, chaperones	--	Thioredoxin reductase 2 OS=Arabidopsis thaliana OX=3702 GN=NTR2 PE=2 SV=2	--	--	--
c100775.graph_c0	361	373	356	192	268	169	16.5	17.38	18.19	12.26	15.75	14.14	3.31e-11	-1.32656	down	--	--	Cellular Component: Golgi membrane (GO:0000139);; Molecular Function: GTP binding (GO:0005525);; Cellular Component: endosome (GO:0005768);; Cellular Component: vacuolar membrane (GO:0005774);; Cellular Component: trans-Golgi network (GO:0005802);; Cellular Component: cytosol (GO:0005829);; Cellular Component: plasma membrane (GO:0005886);; Biological Process: small GTPase mediated signal transdu…	K07893|7.45696e-37|egr:104441327|K07893 Ras-related protein Rab-6A | (RefSeq) ras-related protein RABH1b	[U]	Intracellular trafficking, secretion, and vesicular transport	--	Ras-related protein RABH1b OS=Arabidopsis thaliana OX=3702 GN=RABH1B PE=1 SV=1	S	Function unknown	hypothetical protein EUGRSUZ_D01171 [Eucalyptus grandis]
c90274.graph_c0	288	306	273	168	201	216	19.42	21.44	18.39	11.02	10.51	12.68	5.03e-09	-1.09414	down	[I]	Lipid transport and metabolism	Biological Process: lipid metabolic process (GO:0006629);; Cellular Component: membrane (GO:0016020);; Molecular Function: lipase activity (GO:0016298);;	--	[I]	Lipid transport and metabolism	Serine aminopeptidase, S33;; Serine aminopeptidase, S33	Caffeoylshikimate esterase OS=Arabidopsis thaliana OX=3702 GN=CSE PE=1 SV=1	I	Lipid transport and metabolism	Lysophospholipase [Handroanthus impetiginosus]
c94994.graph_c0	289	312	267	127	191	154	11.68	13.63	11.33	5	6.89	6.29	1.11e-12	-1.40707	down	--	--	--	--	[I]	Lipid transport and metabolism	CRAL/TRIO domain;; CRAL/TRIO, N-terminal domain	Phosphatidylinositol/phosphatidylcholine transfer protein SFH3 OS=Arabidopsis thaliana OX=3702 GN=SFH3 PE=2 SV=1	S	Function unknown	random slug protein 5-like isoform X1 [Manihot esculenta]
c100932.graph_c0	2067	2299	1844	1351	1824	1222	73.67	83.15	68.05	44.77	59.09	44.04	4.81e-09	-1.03439	down	--	--	--	--	--	--	--	--	S	Function unknown	PREDICTED: formin-like protein 5 isoform X1 [Vitis vinifera]
c93757.graph_c0	487	517	695	378	194	180	28.67	30.75	39.26	22.7	12.2	12.86	1.33e-06	-1.65284	down	--	--	Cellular Component: proteasome complex (GO:0000502);; Molecular Function: DNA binding (GO:0003677);; Cellular Component: cytoplasm (GO:0005737);; Biological Process: proteasomal protein catabolic process (GO:0010498);; Biological Process: positive regulation of macromolecule metabolic process (GO:0010604);; Biological Process: cellular component organization (GO:0016043);; Molecular Function: hyd…	--	--	--	--	Telomere repeat-binding protein 4 OS=Arabidopsis thaliana OX=3702 GN=TRP4 PE=1 SV=1	K	Transcription	MYB-like DNA-binding protein [Catharanthus roseus]
c95494.graph_c1	1247	2402	1053	379	384	360	26.75	47.06	25.64	12.86	11.5	13.74	6.89e-18	-2.52546	down	--	--	Cellular Component: nucleus (GO:0005634);; Cellular Component: integral component of membrane (GO:0016021);;	--	--	--	Nodulin-like	Protein NUCLEAR FUSION DEFECTIVE 4 OS=Arabidopsis thaliana OX=3702 GN=NFD4 PE=3 SV=1	S	Function unknown	PREDICTED: protein NUCLEAR FUSION DEFECTIVE 4 [Solanum tuberosum]
c89125.graph_c0	22675	25124	16308	2778	2069	1231	1514.27	1713.07	1124.76	172.81	124.72	83.03	1.03e-37	-3.83093	down	[O]	Posttranslational modification, protein turnover, chaperones	Molecular Function: glutathione transferase activity (GO:0004364);; Cellular Component: cytoplasm (GO:0005737);; Biological Process: glutathione metabolic process (GO:0006749);;	K00799|3.31319e-57|pmum:103327357|K00799 glutathione S-transferase [EC:2.5.1.18] | (RefSeq) glutathione S-transferase F11	[O]	Posttranslational modification, protein turnover, chaperones	Glutathione S-transferase, C-terminal domain;; Glutathione S-transferase, C-terminal domain;; Glutathione S-transferase, C-terminal domain	Glutathione S-transferase F11 OS=Arabidopsis thaliana OX=3702 GN=GSTF11 PE=2 SV=1	O	Posttranslational modification, protein turnover, chaperones	glutathione S-transferase F11-like [Prunus avium]
c98309.graph_c0	320	258	536	105	243	174	9.27	6.92	17.43	3.13	7.2	5.39	2.01e-05	-1.597	down	--	;;	Molecular Function: protein serine/threonine kinase activity (GO:0004674);; Molecular Function: ATP binding (GO:0005524);; Cellular Component: plasma membrane (GO:0005886);; Biological Process: protein phosphorylation (GO:0006468);; Cellular Component: plasmodesma (GO:0009506);; Cellular Component: integral component of membrane (GO:0016021);; Biological Process: defense response to bacterium (GO…	--	--	--	Salt stress response/antifungal;; Protein kinase domain;; Protein tyrosine kinase;; Phosphotransferase enzyme family;; Protein tyrosine kinase	Cysteine-rich receptor-like protein kinase 40 OS=Arabidopsis thaliana OX=3702 GN=CRK40 PE=2 SV=1	--	--	hypothetical protein POPTR_2039s002002g, partial [Populus trichocarpa]
c68845.graph_c0	28	47	20	0	0	0	2.68	4.63	1.98	0	0	0	2.78e-11	-5.46331	down	--	--	Cellular Component: nucleus (GO:0005634);; Biological Process: regulation of transcription, DNA-templated (GO:0006355);; Biological Process: auxin-activated signaling pathway (GO:0009734);;	K14484|6.2914e-72|vvi:100854934|K14484 auxin-responsive protein IAA | (RefSeq) auxin-induced protein 22A-like	--	--	AUX/IAA family	Auxin-induced protein AUX22 OS=Glycine max OX=3847 GN=AUX22 PE=2 SV=1	K	Transcription	auxin-induced protein 22A-like [Vitis vinifera]
c85541.graph_c0	2600	2666	2316	1907	1714	1533	109.34	113.89	100.64	75.01	65.29	65.38	4.79e-12	-1.0848	down	--	--	Molecular Function: calcium ion binding (GO:0005509);; Cellular Component: endoplasmic reticulum (GO:0005783);; Biological Process: protein folding (GO:0006457);; Cellular Component: integral component of membrane (GO:0016021);; Molecular Function: unfolded protein binding (GO:0051082);;	K08054|7.24522e-151|gra:105785616|K08054 calnexin | (RefSeq) calnexin homolog	[O]	Posttranslational modification, protein turnover, chaperones	Calreticulin family	Calnexin homolog OS=Glycine max OX=3847 PE=2 SV=1	U	Intracellular trafficking, secretion, and vesicular transport	hypothetical protein B456_001G053400 [Gossypium raimondii]
c100203.graph_c0	33369	27784	35193	14215	8022	5847	853.77	700.32	948.48	309.7	171.55	142.73	8.39e-12	-2.2445	down	[G]	Carbohydrate transport and metabolism	Molecular Function: catalytic activity (GO:0003824);;	K06617|0|jcu:105645213|K06617 raffinose synthase [EC:2.4.1.82] | (RefSeq) JMS10C05.2; probable galactinol--sucrose galactosyltransferase 2	--	--	Raffinose synthase or seed imbibition protein Sip1;; Raffinose synthase or seed imbibition protein Sip1	Probable galactinol--sucrose galactosyltransferase 2 OS=Arabidopsis thaliana OX=3702 GN=RFS2 PE=2 SV=2	S	Function unknown	raffinose synthase 2 [Camellia sinensis]
c84054.graph_c0	3210	3392	2635	1069	1875	1952	102.7	109.05	86.91	35.75	58.53	71.35	1.37e-08	-1.43147	down	[N]	Cell motility	Biological Process: cellular process (GO:0009987);; Cellular Component: membrane (GO:0016020);; Molecular Function: transferase activity, transferring glycosyl groups (GO:0016757);;	--	--	--	Cellulose synthase	Cellulose synthase-like protein H1 OS=Oryza sativa subsp. japonica OX=39947 GN=CSLH1 PE=2 SV=2	M	Cell wall/membrane/envelope biogenesis	cellulose synthase-like protein H1 [Quercus suber]
c96352.graph_c0	125	117	118	66	42	41	4.36	4.31	4.34	2.25	1.36	1.38	1.85e-09	-1.76383	down	--	--	Molecular Function: zinc ion binding (GO:0008270);; Cellular Component: integral component of membrane (GO:0016021);; Molecular Function: protein-cysteine S-palmitoyltransferase activity (GO:0019706);;	K16675|2.5859e-177|cit:102620089|K16675 palmitoyltransferase ZDHHC9/14/18 [EC:2.3.1.225] | (RefSeq) probable protein S-acyltransferase 1	[R]	General function prediction only	DHHC palmitoyltransferase	Probable protein S-acyltransferase 4 OS=Arabidopsis thaliana OX=3702 GN=PAT04 PE=2 SV=1	S	Function unknown	PREDICTED: probable protein S-acyltransferase 1 [Nicotiana tomentosiformis]
c87803.graph_c0	315	283	275	187	142	94	17.38	15.9	15.67	9.63	7.08	5.25	3.61e-08	-1.5502	down	--	--	Cellular Component: endoplasmic reticulum (GO:0005783);; Biological Process: protein retention in ER lumen (GO:0006621);; Cellular Component: integral component of membrane (GO:0016021);; Molecular Function: ER retention sequence binding (GO:0046923);;	K10949|1.45206e-146|vvi:100265497|K10949 ER lumen protein retaining receptor | (RefSeq) putative ER lumen protein-retaining receptor C28H8.4	[U]	Intracellular trafficking, secretion, and vesicular transport	ER lumen protein retaining receptor	ER lumen protein-retaining receptor B OS=Arabidopsis thaliana OX=3702 GN=ERD2B PE=1 SV=1	U	Intracellular trafficking, secretion, and vesicular transport	PREDICTED: putative ER lumen protein-retaining receptor C28H8.4 [Daucus carota subsp. sativus]
c78135.graph_c0	71	27	64	35	37	29	6.31	1.83	7.38	4.44	4.26	3.33	0.0098119	-1.17215	down	[P]	Inorganic ion transport and metabolism	Biological Process: response to oxidative stress (GO:0006979);; Cellular Component: integral component of membrane (GO:0016021);; Molecular Function: L-ascorbate peroxidase activity (GO:0016688);; Molecular Function: heme binding (GO:0020037);; Biological Process: oxidation-reduction process (GO:0055114);; Biological Process: cellular oxidant detoxification (GO:0098869);;	K00434|4.861e-163|sly:101264583|K00434 L-ascorbate peroxidase [EC:1.11.1.11] | (RefSeq) L-ascorbate peroxidase 5	--	--	Peroxidase	L-ascorbate peroxidase 3 OS=Arabidopsis thaliana OX=3702 GN=APX3 PE=1 SV=1	P	Inorganic ion transport and metabolism	PREDICTED: L-ascorbate peroxidase 3, peroxisomal-like [Nicotiana sylvestris]
c94827.graph_c0	1175	1038	1222	1001	606	384	33.26	29.67	35.59	26.16	15.87	10.99	0.000198202	-1.2824	down	[J]	Translation, ribosomal structure and biogenesis	Molecular Function: nucleotide binding (GO:0000166);; Molecular Function: RNA binding (GO:0003723);; Cellular Component: cytoplasm (GO:0005737);;	K13126|0|gra:105767704|K13126 polyadenylate-binding protein | (RefSeq) polyadenylate-binding protein 7-like	[AJ]	--	RNA recognition motif. (a.k.a. RRM, RBD, or RNP domain);; Poly-adenylate binding protein, unique domain;; Nup53/35/40-type RNA recognition motif;; Nup53/35/40-type RNA recognition motif	Polyadenylate-binding protein 7 OS=Arabidopsis thaliana OX=3702 GN=PAB7 PE=2 SV=1	S	Function unknown	PREDICTED: polyadenylate-binding protein 7 isoform X1 [Juglans regia]
c78937.graph_c0	300	315	257	150	166	100	17.46	18.65	15.39	8.25	8.84	5.96	4.24e-12	-1.58757	down	[P]	Inorganic ion transport and metabolism	Molecular Function: zinc ion transmembrane transporter activity (GO:0005385);; Cellular Component: integral component of membrane (GO:0016021);; Biological Process: zinc II ion transmembrane transport (GO:0071577);;	K14709|2.96256e-161|sot:102588995|K14709 solute carrier family 39 (zinc transporter), member 1/2/3 | (RefSeq) zinc transporter 11	[P]	Inorganic ion transport and metabolism	ZIP Zinc transporter	Zinc transporter 11 OS=Arabidopsis thaliana OX=3702 GN=ZIP11 PE=2 SV=1	P	Inorganic ion transport and metabolism	zinc transporter 11-like [Olea europaea var. sylvestris]
c100714.graph_c1	1383	1518	1147	588	1249	793	90.19	99.69	77.46	32.41	67.81	48.34	1.7e-05	-1.15315	down	--	--	Molecular Function: kinase activity (GO:0016301);;	--	--	--	Wall-associated receptor kinase galacturonan-binding;; Domain of unknown function	--	T	Signal transduction mechanisms	rust resistance kinase Lr10-like [Manihot esculenta]
c84241.graph_c0	300	343	134	63	97	91	30.78	36.15	14.17	5.98	9.02	9.44	6.63e-09	-2.08714	down	--	--	Cellular Component: plasma membrane (GO:0005886);; Cellular Component: intrinsic component of membrane (GO:0031224);; Biological Process: single-organism process (GO:0044699);;	--	--	--	Probable lipid transfer;; Protease inhibitor/seed storage/LTP family	Non-specific lipid transfer protein GPI-anchored 1 OS=Arabidopsis thaliana OX=3702 GN=LTPG1 PE=1 SV=1	U	Intracellular trafficking, secretion, and vesicular transport	non-specific lipid transfer protein GPI-anchored 1-like [Olea europaea var. sylvestris]
c98837.graph_c1	656	1241	643	274	252	253	8.31	17.21	8.65	3.51	3.06	3.4	1.93e-15	-2.18031	down	--	--	--	K09419|6.2105e-69|tcc:TCM_011279|K09419 heat shock transcription factor, other eukaryote | (RefSeq) Heat shock transcription factor A8, putative	[K]	Transcription	--	Heat stress transcription factor A-8 OS=Arabidopsis thaliana OX=3702 GN=HSFA8 PE=2 SV=1	K	Transcription	unnamed protein product [Coffea canephora]
c103342.graph_c1	32	57	53	27	32	34	0.82	1.55	1.44	0.46	0.6	0.76	0.0034498	-1.1037	down	--	--	--	--	--	--	--	--	--	--	putative ribonuclease h protein [Quercus suber]
c102179.graph_c1	405	373	340	238	203	108	13.44	12.68	12.08	7.42	6.66	3.69	3.06e-07	-1.53077	down	--	--	--	--	--	--	--	Uncharacterized membrane protein At3g27390 OS=Arabidopsis thaliana OX=3702 GN=At3g27390 PE=1 SV=2	S	Function unknown	PREDICTED: uncharacterized membrane protein At3g27390 [Phoenix dactylifera]
c86752.graph_c0	862	1566	870	115	258	149	50.37	92.11	52.28	5.94	12.62	7.69	2.43e-22	-3.11221	down	--	--	Molecular Function: DNA binding (GO:0003677);; Cellular Component: nucleus (GO:0005634);; Biological Process: regulation of transcription, DNA-templated (GO:0006355);; Biological Process: leaf morphogenesis (GO:0009965);; Biological Process: negative regulation of cell size (GO:0045792);; Biological Process: inflorescence morphogenesis (GO:0048281);;	--	--	--	No apical meristem (NAM) protein	NAC domain-containing protein 22 OS=Oryza sativa subsp. japonica OX=39947 GN=NAC022 PE=2 SV=1	S	Function unknown	NAC domain-containing protein 22 [Quercus suber]
c93725.graph_c0	417	360	487	248	217	171	23.11	20.38	28	12.86	10.93	9.63	1.61e-10	-1.5106	down	--	--	Molecular Function: structural constituent of ribosome (GO:0003735);; Molecular Function: ATP transmembrane transporter activity (GO:0005347);; Cellular Component: mitochondrial inner membrane (GO:0005743);; Biological Process: translation (GO:0006412);; Biological Process: ATP transport (GO:0015867);; Cellular Component: integral component of membrane (GO:0016021);; Biological Process: anther de…	K05863|0|tcc:TCM_037305|K05863 solute carrier family 25 (mitochondrial adenine nucleotide translocator), member 4/5/6/31 | (RefSeq) Mitochondrial substrate carrier family protein	[C]	Energy production and conversion	Mitochondrial carrier protein	Probable ADP,ATP carrier protein At5g56450 OS=Arabidopsis thaliana OX=3702 GN=At5g56450 PE=2 SV=1	U	Intracellular trafficking, secretion, and vesicular transport	Mitochondrial substrate carrier family protein [Theobroma cacao]
c98663.graph_c2	199	203	174	103	103	116	13.87	14.46	12.53	6.69	6.48	8.17	5.4e-11	-1.35778	down	--	--	Cellular Component: integral component of membrane (GO:0016021);;	--	--	--	GDSL/SGNH-like Acyl-Esterase family found in Pmr5 and Cas1p	Protein trichome birefringence-like 23 OS=Arabidopsis thaliana OX=3702 GN=TBL23 PE=2 SV=1	S	Function unknown	hypothetical protein CICLE_v10020137mg [Citrus clementina]
c70655.graph_c0	29	23	17	7	10	2	3.89	11.67	9.73	2.38	5.08	0.89	0.000203532	-2.17974	down	--	--	Cellular Component: extracellular region (GO:0005576);; Cellular Component: cell wall (GO:0005618);; Biological Process: plant-type cell wall organization (GO:0009664);; Cellular Component: membrane (GO:0016020);;	--	--	--	--	Expansin-A1 OS=Arabidopsis thaliana OX=3702 GN=EXPA1 PE=2 SV=1	G	Carbohydrate transport and metabolism	expansin-A1 isoform X1 [Manihot esculenta]
c57949.graph_c0	52	26	209	0	0	0	0.9	0.45	3.74	0	0	0	5.1e-08	-5.01665	down	--	--	--	K16298|6.81125e-10|mdm:103407786|K16298 serine carboxypeptidase-like clade IV [EC:3.4.16.-] | (RefSeq) serine carboxypeptidase-like	[OE]	--	Serine carboxypeptidase;; Serine carboxypeptidase	Serine carboxypeptidase 3 OS=Oryza sativa subsp. japonica OX=39947 GN=CBP3 PE=2 SV=1	E	Amino acid transport and metabolism	hypothetical protein MPH_06299 [Macrophomina phaseolina MS6]
c102918.graph_c0	1501	1493	1332	997	884	767	36.44	37.57	28.67	24.71	30.38	31.36	1.9e-13	-1.23465	down	[G]	Carbohydrate transport and metabolism	--	--	[G]	Carbohydrate transport and metabolism	Major Facilitator Superfamily;; Organic Anion Transporter Polypeptide (OATP) family;; Hsp20/alpha crystallin family	Probable sphingolipid transporter spinster homolog 2 OS=Arabidopsis thaliana OX=3702 GN=At5g64500 PE=2 SV=1	G	Carbohydrate transport and metabolism	probable sphingolipid transporter spinster homolog 2 [Hevea brasiliensis]
c92527.graph_c0	71	44	48	31	49	32	3.55	2.81	2.9	2.41	2.93	1.61	0.00489984	-1.05556	down	--	--	--	--	--	--	--	--	--	--	hypothetical protein PRUPE_4G050900 [Prunus persica]
c73929.graph_c0	176	181	175	99	107	53	10.06	10.33	10.44	5.8	6.04	3.32	4.19e-08	-1.55084	down	[F]	Nucleotide transport and metabolism	Molecular Function: uridine kinase activity (GO:0004849);; Molecular Function: ATP binding (GO:0005524);; Cellular Component: cytosol (GO:0005829);; Biological Process: pyrimidine nucleobase metabolic process (GO:0006206);; Biological Process: phosphorylation (GO:0016310);; Molecular Function: transferase activity, transferring glycosyl groups (GO:0016757);; Biological Process: UMP salvage (GO:00…	K00876|3.01425e-38|gmx:100798205|K00876 uridine kinase [EC:2.7.1.48] | (RefSeq) uridine kinase-like protein 3	[TZ]	--	--	Uridine kinase-like protein 4 OS=Arabidopsis thaliana OX=3702 GN=UKL4 PE=2 SV=2	F	Nucleotide transport and metabolism	uridine kinase-like protein 4-like [Trifolium pratense]
c82218.graph_c0	423	447	428	199	120	93	70.73	78.06	73.93	30.63	17.9	15.51	6.36e-13	-2.13381	down	--	--	Molecular Function: DNA binding (GO:0003677);; Cellular Component: nucleus (GO:0005634);; Biological Process: regulation of transcription, DNA-templated (GO:0006355);;	--	[K]	Transcription	KNOX1 domain	Homeobox protein knotted-1-like 3 OS=Malus domestica OX=3750 PE=2 SV=1	K	Transcription	homeobox protein knotted-1-like 3 isoform X2 [Olea europaea var. sylvestris]
c69688.graph_c0	63	39	330	0	6	16	6.19	4.14	31.74	0	0.56	1.79	0.00828144	-2.6566	down	[J]	Translation, ribosomal structure and biogenesis	Molecular Function: structural constituent of ribosome (GO:0003735);; Cellular Component: ribosome (GO:0005840);; Biological Process: translation (GO:0006412);;	K02885|9.93394e-57|ccp:CHC_T00006661001|K02885 large subunit ribosomal protein L19e | (RefSeq) hypothetical protein	[J]	Translation, ribosomal structure and biogenesis	Ribosomal protein L19e	60S ribosomal protein L19-1 OS=Arabidopsis thaliana OX=3702 GN=RPL19A PE=2 SV=1	J	Translation, ribosomal structure and biogenesis	Ribosomal protein L19/L19e [Macrophomina phaseolina MS6]
c87211.graph_c0	269	238	245	174	185	90	10.99	9.87	10.34	6.65	6.84	3.73	1.44e-05	-1.26428	down	[T]	Signal transduction mechanisms	Molecular Function: protein serine/threonine phosphatase activity (GO:0004722);; Biological Process: protein dephosphorylation (GO:0006470);; Molecular Function: metal ion binding (GO:0046872);;	K14497|7.8997e-161|pxb:103943902|K14497 protein phosphatase 2C [EC:3.1.3.16] | (RefSeq) protein phosphatase 2C 56-like	[T]	Signal transduction mechanisms	Protein phosphatase 2C	Protein phosphatase 2C 56 OS=Arabidopsis thaliana OX=3702 GN=ABI1 PE=1 SV=2	T	Signal transduction mechanisms	PREDICTED: protein phosphatase 2C 56-like [Pyrus x bretschneideri]
c102495.graph_c0	3630	4150	2918	3231	2659	1359	100.62	112.75	78.13	91.07	68.85	38.47	0.000833653	-1.06971	down	[I]	Lipid transport and metabolism	--	K01115|0|cit:102622948|K01115 phospholipase D1/2 [EC:3.1.4.4] | (RefSeq) phospholipase D delta	[I]	Lipid transport and metabolism	C2 domain;; Phospholipase D Active site motif;; Phospholipase D C terminal;; Phospholipase D Active site motif;; PLD-like domain	Phospholipase D delta OS=Arabidopsis thaliana OX=3702 GN=PLDDELTA PE=1 SV=2	I	Lipid transport and metabolism	C2 domain-containing protein/PLDc domain-containing protein/PLD_C domain-containing protein/PLDc_2 domain-containing protein [Cephalotus follicularis]
c98444.graph_c0	2075	1954	2547	1048	1373	764	82.89	77.53	105.75	39.18	48.54	30.23	2.91e-11	-1.57618	down	--	--	Cellular Component: nucleus (GO:0005634);; Cellular Component: cytoplasm (GO:0005737);;	--	[S]	Function unknown	PPPDE putative peptidase domain	DeSI-like protein At4g17486 OS=Arabidopsis thaliana OX=3702 GN=At4g17486 PE=2 SV=1	S	Function unknown	desumoylating isopeptidase 1 isoform X2 [Morus notabilis]
c84621.graph_c0	1627	1392	2127	1300	761	555	46.88	41.65	66.43	36.52	21.41	16.58	2.3e-05	-1.46591	down	[H]	Coenzyme transport and metabolism	Cellular Component: integral component of membrane (GO:0016021);;	--	--	--	TENA/THI-4/PQQC family	Bifunctional TH2 protein, mitochondrial OS=Arabidopsis thaliana OX=3702 GN=TH2 PE=1 SV=1	S	Function unknown	unnamed protein product, partial [Vitis vinifera]
c92978.graph_c1	2195	2263	1779	1275	1167	1136	155.78	152.41	134.45	83.15	74.4	79.13	2.73e-16	-1.32527	down	[C]	Energy production and conversion	Molecular Function: succinate-CoA ligase (ADP-forming) activity (GO:0004775);; Molecular Function: ATP binding (GO:0005524);;	K01648|0|rcu:8274949|K01648 ATP citrate (pro-S)-lyase [EC:2.3.3.8] | (RefSeq) ATP-citrate synthase alpha chain protein 2	[C]	Energy production and conversion	ATP citrate lyase citrate-binding	ATP-citrate synthase alpha chain protein 2 OS=Oryza sativa subsp. japonica OX=39947 GN=ACLA-2 PE=2 SV=2	C	Energy production and conversion	ATP-citrate synthase [Camellia sinensis]
c75393.graph_c0	125	121	260	21	18	9	11.65	11.59	24.96	1.8	1.5	0.85	5.83e-18	-3.73405	down	[O]	Posttranslational modification, protein turnover, chaperones	Cellular Component: cell (GO:0005623);; Molecular Function: electron carrier activity (GO:0009055);; Molecular Function: protein disulfide oxidoreductase activity (GO:0015035);; Biological Process: cell redox homeostasis (GO:0045454);; Biological Process: oxidation-reduction process (GO:0055114);;	K03676|1.05671e-60|vvi:100254548|K03676 glutaredoxin 3 | (RefSeq) monothiol glutaredoxin-S10	[O]	Posttranslational modification, protein turnover, chaperones	Glutaredoxin	Monothiol glutaredoxin-S10 OS=Arabidopsis thaliana OX=3702 GN=GRXS10 PE=3 SV=1	O	Posttranslational modification, protein turnover, chaperones	Glutaredoxin-like [Parasponia andersonii]
c88721.graph_c2	166	120	262	96	82	106	16.79	12.87	28.54	10.01	7.45	11.01	4.88e-05	-1.44112	down	--	--	--	--	--	--	bZIP transcription factor;; Basic region leucine zipper	bZIP transcription factor 53 OS=Arabidopsis thaliana OX=3702 GN=BZIP53 PE=1 SV=1	K	Transcription	PREDICTED: bZIP transcription factor 53-like [Daucus carota subsp. sativus]
c82812.graph_c0	74	126	72	33	24	5	4.32	7.49	4.34	1.8	1.32	0.3	1.65e-06	-2.46775	down	--	--	--	K03094|3.61725e-40|mtr:MTR_7g094280|K03094 S-phase kinase-associated protein 1 | (RefSeq) SCF ubiquitin ligase, SKP1 component	[O]	Posttranslational modification, protein turnover, chaperones	Skp1 family, tetramerisation domain;; Skp1 family, dimerisation domain	SKP1-like protein 10 OS=Arabidopsis thaliana OX=3702 GN=ASK10 PE=1 SV=1	O	Posttranslational modification, protein turnover, chaperones	SKP1-like protein 1B [Helianthus annuus]
c99053.graph_c1	937	496	1111	529	464	378	68.37	37.02	83.18	35.65	29.69	27.14	2.58e-05	-1.40081	down	--	--	Molecular Function: zinc ion transmembrane transporter activity (GO:0005385);; Cellular Component: plasma membrane (GO:0005886);; Biological Process: zinc II ion transmembrane transport (GO:0071577);;	K14709|2.09546e-54|vvi:100244130|K14709 solute carrier family 39 (zinc transporter), member 1/2/3 | (RefSeq) zinc transporter 4, chloroplastic	[P]	Inorganic ion transport and metabolism	ZIP Zinc transporter	Zinc transporter 4, chloroplastic OS=Arabidopsis thaliana OX=3702 GN=ZIP4 PE=2 SV=1	P	Inorganic ion transport and metabolism	unnamed protein product [Coffea canephora]
c90142.graph_c0	1973	1116	2882	774	586	529	115.81	66.69	174.5	42.65	31.26	31.49	1.76e-09	-2.13248	down	[G]	Carbohydrate transport and metabolism	Molecular Function: hydrolase activity, hydrolyzing O-glycosyl compounds (GO:0004553);; Cellular Component: cell wall (GO:0005618);; Biological Process: xyloglucan metabolic process (GO:0010411);; Molecular Function: xyloglucan:xyloglucosyl transferase activity (GO:0016762);; Biological Process: cell wall biogenesis (GO:0042546);; Cellular Component: apoplast (GO:0048046);; Biological Process: ce…	K08235|3.08455e-134|sind:105168162|K08235 xyloglucan:xyloglucosyl transferase [EC:2.4.1.207] | (RefSeq) probable xyloglucan endotransglucosylase/hydrolase protein 30	--	--	Xyloglucan endo-transglycosylase (XET) C-terminus;; Glycosyl hydrolases family 16	Probable xyloglucan endotransglucosylase/hydrolase protein 30 OS=Arabidopsis thaliana OX=3702 GN=XTH30 PE=2 SV=2	G	Carbohydrate transport and metabolism	xyloglucan endotransglucosylase/hydrolase 14 [Actinidia deliciosa]
c88390.graph_c0	480	521	568	355	374	311	23.14	25.18	28.19	15.29	16.01	15.1	1.04e-11	-1.12572	down	--	--	Cellular Component: integral component of membrane (GO:0016021);;	--	[S]	Function unknown	--	Uncharacterized membrane protein At4g09580 OS=Arabidopsis thaliana OX=3702 GN=At4g09580 PE=1 SV=1	S	Function unknown	PREDICTED: uncharacterized membrane protein At4g09580-like isoform X1 [Lupinus angustifolius]
c79193.graph_c0	717	828	853	597	579	550	44.2	52.07	54.32	34.33	32.25	34.29	1.07e-10	-1.00443	down	[C]	Energy production and conversion	Molecular Function: L-lactate dehydrogenase activity (GO:0004459);; Cellular Component: cytoplasm (GO:0005737);; Biological Process: carbohydrate metabolic process (GO:0005975);; Biological Process: carboxylic acid metabolic process (GO:0019752);; Biological Process: oxidation-reduction process (GO:0055114);;	K00016|0|sly:101252012|K00016 L-lactate dehydrogenase [EC:1.1.1.27] | (RefSeq) ldh1, ldh; L-lactate dehydrogenase	[C]	Energy production and conversion	lactate/malate dehydrogenase, NAD binding domain;; lactate/malate dehydrogenase, alpha/beta C-terminal domain	L-lactate dehydrogenase B (Fragment) OS=Hordeum vulgare OX=4513 PE=1 SV=1	C	Energy production and conversion	lactate dehydrogenase [Camellia sinensis]
c59186.graph_c0	30	18	22	1	3	5	4.05	2.52	3.07	0.12	0.36	0.68	9.18e-07	-3.07913	down	[C]	Energy production and conversion	Cellular Component: mitochondrion (GO:0005739);; Molecular Function: hydrogen ion transmembrane transporter activity (GO:0015078);; Biological Process: ATP synthesis coupled proton transport (GO:0015986);; Biological Process: ATP hydrolysis coupled proton transport (GO:0015991);; Cellular Component: integral component of membrane (GO:0016021);; Cellular Component: proton-transporting ATP synthase…	K02128|4.86866e-18|jcu:105650492|K02128 F-type H+-transporting ATPase subunit c | (RefSeq) ATP synthase subunit 9, mitochondrial	[C]	Energy production and conversion	ATP synthase subunit C	ATP synthase subunit 9, mitochondrial OS=Vicia faba OX=3906 GN=ATP9 PE=3 SV=1	C	Energy production and conversion	hypothetical protein COCC4DRAFT_33740 [Bipolaris maydis ATCC 48331]
c75403.graph_c0	53	84	49	8	2	1	3.96	6.42	3.78	0.56	0.14	0.08	1.76e-14	-4.173	down	--	--	--	--	--	--	--	--	S	Function unknown	uncharacterized protein LOC110281477 [Arachis duranensis]
c89974.graph_c0	50	72	50	11	23	12	4.31	6.38	4.47	0.92	2.11	0.98	3.59e-09	-2.3406	down	[G]	Carbohydrate transport and metabolism	Molecular Function: trehalose-phosphatase activity (GO:0004805);; Biological Process: trehalose biosynthetic process (GO:0005992);; Biological Process: dephosphorylation (GO:0016311);;	K01087|1.24073e-99|tcc:TCM_014935|K01087 trehalose 6-phosphate phosphatase [EC:3.1.3.12] | (RefSeq) Haloacid dehalogenase-like hydrolase superfamily protein isoform 1	[G]	Carbohydrate transport and metabolism	Trehalose-phosphatase	Probable trehalose-phosphate phosphatase 2 OS=Oryza sativa subsp. japonica OX=39947 GN=TPP2 PE=1 SV=1	G	Carbohydrate transport and metabolism	trehalose-phosphate phosphatase A [Herrania umbratica]
c85445.graph_c0	41	62	35	16	29	31	2.99	5.02	2.78	0.99	1.56	1.84	0.00133423	-1.33219	down	--	--	--	--	--	--	--	--	S	Function unknown	hypothetical protein CFOL_v3_27347, partial [Cephalotus follicularis]
c103992.graph_c2	149	129	173	111	110	23	2.71	2.43	3.24	2.3	2.18	0.42	0.00643612	-1.35294	down	--	--	--	K00485|7.51397e-38|vvi:100241061|K00485 dimethylaniline monooxygenase (N-oxide forming) [EC:1.14.13.8] | (RefSeq) probable flavin-containing monooxygenase 1	[Q]	Secondary metabolites biosynthesis, transport and catabolism	--	Probable flavin-containing monooxygenase 1 OS=Arabidopsis thaliana OX=3702 GN=FMO1 PE=2 SV=1	P	Inorganic ion transport and metabolism	PREDICTED: probable flavin-containing monooxygenase 1 isoform X1 [Vitis vinifera]
c84415.graph_c0	156	77	197	16	63	63	13.07	6.75	16.86	1.28	5.23	5.74	8.4e-05	-2.00996	down	--	--	--	--	--	--	NPR1 interacting	--	S	Function unknown	PREDICTED: uncharacterized protein LOC102602124 [Solanum tuberosum]
c102803.graph_c0	79	105	82	43	40	51	2.25	2.97	2.23	1.07	0.94	1.42	2.05e-07	-1.48616	down	[P]	Inorganic ion transport and metabolism	--	K17470|0|pmum:103332982|K17470 sulfate transporter 1, high-affinity | (RefSeq) sulfate transporter 1.3	[P]	Inorganic ion transport and metabolism	Sulfate permease family;; STAS domain	Sulfate transporter 1.3 OS=Arabidopsis thaliana OX=3702 GN=SULTR1;3 PE=2 SV=1	P	Inorganic ion transport and metabolism	PREDICTED: sulfate transporter 1.3-like isoform X2 [Nicotiana attenuata]
c86166.graph_c1	919	869	1015	561	829	295	45.98	44.46	54.91	27.74	41.26	17.16	0.000138893	-1.25965	down	[H]	Coenzyme transport and metabolism	Biological Process: metabolic process (GO:0008152);; Molecular Function: hydrolase activity (GO:0016787);;	K07025|1.49268e-135|vvi:100232886|K07025 putative hydrolase of the HAD superfamily | (RefSeq) GRIP21; ripening-related protein-like	[R]	General function prediction only	Haloacid dehalogenase-like hydrolase	--	S	Function unknown	HAD hydrolase, subfamily IA [Parasponia andersonii]
c58948.graph_c2	249	208	230	78	23	15	13.55	11.53	12.98	3.96	1.13	0.82	8.54e-09	-2.87125	down	--	--	--	--	--	--	--	Protein IQ-DOMAIN 1 OS=Arabidopsis thaliana OX=3702 GN=IQD1 PE=1 SV=1	S	Function unknown	PREDICTED: protein IQ-DOMAIN 1-like [Juglans regia]
c94303.graph_c1	28	31	39	12	21	14	1.22	1.41	2.35	0.66	1.07	1.25	0.000402827	-1.52981	down	--	--	--	K20222|1.80458e-10|aip:107614131|K20222 importin-5 | (RefSeq) uncharacterized LOC107614131	[YU]	--	--	--	U	Intracellular trafficking, secretion, and vesicular transport	PREDICTED: importin-5-like [Ipomoea nil]
c86146.graph_c0	260	351	209	109	48	58	10.93	14.99	9.08	4.29	1.83	2.47	4.26e-11	-2.35985	down	--	--	Biological Process: transcription, DNA-templated (GO:0006351);;	--	--	--	GRAS domain family	Nodulation-signaling pathway 2 protein OS=Medicago truncatula OX=3880 GN=NSP2 PE=1 SV=1	--	--	PREDICTED: nodulation-signaling pathway 2 protein-like [Populus euphratica]
c87759.graph_c0	230	220	219	78	88	27	15.1	11.99	14.76	3.02	3.33	1.14	7.76e-10	-2.25941	down	[GER]	Carbohydrate transport and metabolism ;; Amino acid transport and metabolism ;; General function prediction only	Cellular Component: plasma membrane (GO:0005886);; Cellular Component: integral component of membrane (GO:0016021);; Molecular Function: transmembrane transporter activity (GO:0022857);; Biological Process: transmembrane transport (GO:0055085);;	--	--	--	EamA-like transporter family	WAT1-related protein At1g09380 OS=Arabidopsis thaliana OX=3702 GN=At1g09380 PE=2 SV=1	S	Function unknown	WAT1-related protein At1g09380 [Sesamum indicum]
c98648.graph_c1	319	251	419	142	143	143	9.47	7.38	13.44	4.55	4.91	5.31	4.27e-11	-1.7206	down	--	--	Molecular Function: DNA binding (GO:0003677);; Molecular Function: transcription factor activity, sequence-specific DNA binding (GO:0003700);; Biological Process: regulation of transcription, DNA-templated (GO:0006355);; Biological Process: cell cycle (GO:0007049);;	K09422|0|vvi:100246639|K09422 myb proto-oncogene protein, plant | (RefSeq) uncharacterized LOC100246639	[K]	Transcription	Myb-like DNA-binding domain;; Myb-like DNA-binding domain	Transcription factor MYB88 OS=Arabidopsis thaliana OX=3702 GN=MYB88 PE=1 SV=1	K	Transcription	PREDICTED: uncharacterized protein LOC100246639 isoform X2 [Vitis vinifera]
c91645.graph_c1	725	1212	793	310	396	310	58.01	104.67	71.66	23.97	28.21	28.94	6.33e-18	-1.93347	down	--	--	--	--	[R]	General function prediction only	--	Zinc finger CCCH domain-containing protein 49 OS=Arabidopsis thaliana OX=3702 GN=At4g29190 PE=2 SV=1	S	Function unknown	PREDICTED: zinc finger CCCH domain-containing protein 20-like [Nicotiana tomentosiformis]
c95622.graph_c0	129	52	249	21	27	22	4.83	1.93	10.4	0.71	0.89	0.95	8.42e-09	-2.94442	down	[M]	Cell wall/membrane/envelope biogenesis	Cellular Component: integral component of membrane (GO:0016021);; Molecular Function: transferase activity (GO:0016740);;	K20889|0|cit:102630485|K20889 probable glucuronoxylan glucuronosyltransferase IRX7 [EC2.4.1.-] | (RefSeq) probable glucuronoxylan glucuronosyltransferase IRX7	[GMW]	--	Exostosin family	Probable glucuronoxylan glucuronosyltransferase IRX7 OS=Arabidopsis thaliana OX=3702 GN=IRX7 PE=2 SV=1	S	Function unknown	probable glucuronoxylan glucuronosyltransferase IRX7 [Citrus clementina]
c97616.graph_c0	4334	5437	3865	1595	2150	1556	100.07	124.27	92.7	33.45	43.04	35.51	2.49e-26	-1.88733	down	--	--	Cellular Component: nucleus (GO:0005634);; Cellular Component: cytoplasm (GO:0005737);;	--	[S]	Function unknown	Armadillo/beta-catenin-like repeat;; Armadillo-like	U-box domain-containing protein 2 OS=Arabidopsis thaliana OX=3702 GN=PUB2 PE=2 SV=1	S	Function unknown	PREDICTED: vacuolar protein 8 [Daucus carota subsp. sativus]
c86592.graph_c0	206	225	193	157	122	105	13.95	15.56	13.5	9.97	7.46	7.18	2.4e-07	-1.21583	down	[O]	Posttranslational modification, protein turnover, chaperones	Cellular Component: chloroplast (GO:0009507);;	--	[O]	Posttranslational modification, protein turnover, chaperones	DnaJ domain	Chaperone protein dnaJ 11, chloroplastic OS=Arabidopsis thaliana OX=3702 GN=ATJ11 PE=1 SV=2	O	Posttranslational modification, protein turnover, chaperones	PREDICTED: uncharacterized J domain-containing protein C1071.09c [Eucalyptus grandis]
c99387.graph_c0	543	510	468	317	231	210	9.56	8.43	8.75	4.87	3.56	3.56	2.46e-11	-1.51662	down	--	--	--	--	--	--	HEAT repeats;; HEAT repeat;; HEAT-like repeat	TORTIFOLIA1-like protein 4 OS=Arabidopsis thaliana OX=3702 GN=TOR1L4 PE=2 SV=1	S	Function unknown	PREDICTED: microtubule-associated protein SPIRAL2-like [Ipomoea nil]
c94202.graph_c0	74	57	90	32	45	24	43.67	37.07	55.25	16.7	23.07	13.87	5.46e-06	-1.62738	down	--	--	Cellular Component: vacuolar proton-transporting V-type ATPase, V0 domain (GO:0000220);; Biological Process: vacuolar acidification (GO:0007035);; Biological Process: ATP hydrolysis coupled proton transport (GO:0015991);; Cellular Component: integral component of membrane (GO:0016021);; Molecular Function: proton-transporting ATPase activity, rotational mechanism (GO:0046961);;	K02155|7.80375e-26|cmo:103504503|K02155 V-type H+-transporting ATPase 16kDa proteolipid subunit | (RefSeq) V-type proton ATPase 16 kDa proteolipid subunit-like	[C]	Energy production and conversion	ATP synthase subunit C	V-type proton ATPase 16 kDa proteolipid subunit OS=Gossypium hirsutum OX=3635 GN=CVA16-2 PE=2 SV=1	C	Energy production and conversion	Vacuolar H+-pumping ATPase 16 kDa proteolipid subunit 4 isoform 2, partial [Theobroma cacao]
c86883.graph_c1	385	396	466	295	311	236	45.71	50.65	52.5	33.57	34.3	31.06	1.38e-08	-1.09888	down	--	--	Cellular Component: Golgi membrane (GO:0000139);; Cellular Component: integral component of membrane (GO:0016021);; Molecular Function: transferase activity, transferring glycosyl groups (GO:0016757);; Biological Process: cell wall organization (GO:0071555);;	K20783|2.82292e-133|nnu:104595749|K20783 arabinosyltransferase [EC:2.4.2.-] | (RefSeq) arabinosyltransferase RRA3-like	--	--	Nucleotide-diphospho-sugar transferase	Arabinosyltransferase RRA3 OS=Arabidopsis thaliana OX=3702 GN=RRA3 PE=2 SV=1	S	Function unknown	PREDICTED: arabinosyltransferase RRA3-like [Ziziphus jujuba]
c92710.graph_c1	1291	2181	961	319	101	81	33.23	56.88	24.65	7.93	2.22	2.2	1.03e-06	-3.18636	down	--	--	--	--	--	--	--	--	S	Function unknown	PREDICTED: uncharacterized protein LOC100251578 isoform X2 [Vitis vinifera]
c97661.graph_c0	4711	801	11669	106	241	393	356.73	63.91	879.78	4.63	13.43	18.27	1.09e-05	-3.76357	down	[C]	Energy production and conversion	--	--	--	--	FAD binding domain;; Berberine and berberine like	Berberine bridge enzyme-like 28 OS=Arabidopsis thaliana OX=3702 GN=At5g44440 PE=1 SV=1	C	Energy production and conversion	berberine bridge enzyme-like 18 [Olea europaea var. sylvestris]
c84444.graph_c0	105	37	225	2	10	9	4.6	1.47	7.5	0.07	0.32	0.35	4.12e-11	-4.12546	down	[P]	Inorganic ion transport and metabolism	Molecular Function: ATP binding (GO:0005524);; Biological Process: ATP biosynthetic process (GO:0006754);; Molecular Function: hydrogen-exporting ATPase activity, phosphorylative mechanism (GO:0008553);; Cellular Component: integral component of membrane (GO:0016021);; Molecular Function: metal ion binding (GO:0046872);; Biological Process: hydrogen ion transmembrane transport (GO:1902600);;	K01535|3.85903e-133|egr:104419537|K01535 H+-transporting ATPase [EC:3.6.3.6] | (RefSeq) ATPase 10, plasma membrane-type	[P]	Inorganic ion transport and metabolism	E1-E2 ATPase;; haloacid dehalogenase-like hydrolase;; Cation transporter/ATPase, N-terminus	ATPase 7, plasma membrane-type OS=Arabidopsis thaliana OX=3702 GN=AHA7 PE=3 SV=1	P	Inorganic ion transport and metabolism	ATPase P-type H+ transporting proton pump [Macrophomina phaseolina MS6]
c102656.graph_c1	1834	1781	1990	1821	720	963	42.07	39.5	47.53	39.04	15.05	23	0.00123322	-1.15907	down	[HI]	Coenzyme transport and metabolism ;; Lipid transport and metabolism	Molecular Function: 1-deoxy-D-xylulose-5-phosphate synthase activity (GO:0008661);; Biological Process: terpenoid biosynthetic process (GO:0016114);;	K01662|0|pper:PRUPE_ppa002778mg|K01662 1-deoxy-D-xylulose-5-phosphate synthase [EC:2.2.1.7] | (RefSeq) hypothetical protein	[G]	Carbohydrate transport and metabolism	1-deoxy-D-xylulose-5-phosphate synthase;; Transketolase, pyrimidine binding domain;; Transketolase, C-terminal domain;; 1-deoxy-D-xylulose-5-phosphate synthase	Probable 1-deoxy-D-xylulose-5-phosphate synthase 2, chloroplastic OS=Oryza sativa subsp. japonica OX=39947 GN=Os07g0190000 PE=2 SV=1	H	Coenzyme transport and metabolism	1-deoxy-D-xylulose-5-phosphate synthase 2a [Bixa orellana]
c76057.graph_c0	126	110	96	88	68	52	9.07	8.62	5.81	6.49	3.99	3.93	7.18e-05	-1.18357	down	--	--	--	--	[L]	Replication, recombination and repair	--	Zinc finger BED domain-containing protein RICESLEEPER 3 OS=Oryza sativa subsp. japonica OX=39947 GN=Os05g0583200 PE=2 SV=1	S	Function unknown	hypothetical protein EUGRSUZ_C01493 [Eucalyptus grandis]
c102032.graph_c0	29	63	49	21	15	16	1	1.31	1.33	1.13	0.69	0.53	1.62e-05	-1.86563	down	--	--	--	--	[R]	General function prediction only	Retrotransposon gag protein;; Retroviral aspartyl protease;; Reverse transcriptase (RNA-dependent DNA polymerase)	Uncharacterized mitochondrial protein AtMg00860 OS=Arabidopsis thaliana OX=3702 GN=AtMg00860 PE=4 SV=1	L	Replication, recombination and repair	hypothetical protein VITISV_006047 [Vitis vinifera]
c60008.graph_c0	16	20	16	6	1	9	4.14	5.5	4.27	1.41	0.23	2.3	0.0032832	-1.94153	down	[O]	Posttranslational modification, protein turnover, chaperones	Molecular Function: glutathione transferase activity (GO:0004364);; Cellular Component: cytoplasm (GO:0005737);; Biological Process: glutathione metabolic process (GO:0006749);; Biological Process: toxin catabolic process (GO:0009407);;	K00799|3.06727e-52|mdm:103403298|K00799 glutathione S-transferase [EC:2.5.1.18] | (RefSeq) glutathione S-transferase U17-like	[O]	Posttranslational modification, protein turnover, chaperones	Glutathione S-transferase, N-terminal domain;; Glutathione S-transferase, N-terminal domain	Glutathione S-transferase U18 OS=Arabidopsis thaliana OX=3702 GN=GSTU18 PE=2 SV=1	O	Posttranslational modification, protein turnover, chaperones	glutathione S-transferase 1 [Diospyros kaki]
c99650.graph_c1	1069	696	1923	688	688	580	68.54	40.6	118.72	35.4	34.97	34.92	0.000102281	-1.41773	down	[M]	Cell wall/membrane/envelope biogenesis	--	--	[V]	Defense mechanisms	NAD dependent epimerase/dehydratase family;; 3-beta hydroxysteroid dehydrogenase/isomerase family;; Male sterility protein;; GDP-mannose 4,6 dehydratase;; NAD(P)H-binding;; KR domain;; NmrA-like family	Vestitone reductase OS=Medicago sativa OX=3879 PE=1 SV=1	M	Cell wall/membrane/envelope biogenesis	vestitone reductase-like [Quercus suber]
c98548.graph_c0	94	82	287	29	72	77	4.7	4.08	15.54	1.29	3.2	3.98	0.000863281	-1.79062	down	--	;;	--	K04733|0|pper:PRUPE_ppa018374mg|K04733 interleukin-1 receptor-associated kinase 4 [EC:2.7.11.1] | (RefSeq) hypothetical protein	--	--	Protein kinase domain;; Protein tyrosine kinase	Wall-associated receptor kinase-like 2 OS=Arabidopsis thaliana OX=3702 GN=WAKL2 PE=2 SV=1	T	Signal transduction mechanisms	wall-associated receptor kinase-like 8 [Prunus persica]
c100174.graph_c0	2368	1738	3761	1555	1243	1444	94.05	67.63	156.7	55.41	43.6	57.3	1.11e-05	-1.3954	down	[O]	Posttranslational modification, protein turnover, chaperones	Molecular Function: cysteine-type endopeptidase activity (GO:0004197);; Cellular Component: extracellular space (GO:0005615);; Cellular Component: lysosome (GO:0005764);; Molecular Function: 2-alkenal reductase [NAD(P)] activity (GO:0032440);; Biological Process: proteolysis involved in cellular protein catabolic process (GO:0051603);; Biological Process: oxidation-reduction process (GO:0055114);;	--	[O]	Posttranslational modification, protein turnover, chaperones	Papain family cysteine protease;; Cathepsin propeptide inhibitor domain (I29);; Granulin	Cysteine proteinase RD21A OS=Arabidopsis thaliana OX=3702 GN=RD21A PE=1 SV=1	O	Posttranslational modification, protein turnover, chaperones	cysteine protease Cp4 [Actinidia deliciosa]
c102751.graph_c0	331	268	354	334	160	96	11.03	8.89	11.81	11.58	6.64	3.89	0.00744518	-1.16695	down	[M]	Cell wall/membrane/envelope biogenesis	Cellular Component: PSII associated light-harvesting complex II (GO:0009517);; Biological Process: abscisic acid biosynthetic process (GO:0009688);; Cellular Component: chloroplast envelope (GO:0009941);; Biological Process: photoprotection (GO:0010117);; Cellular Component: integral component of membrane (GO:0016021);; Biological Process: xanthophyll metabolic process (GO:0016122);; Biological P…	--	--	--	Domain of unknown function (DUF4281);; UDP-N-acetylenolpyruvoylglucosamine reductase, C-terminal domain	Protein ABA DEFICIENT 4, chloroplastic OS=Arabidopsis thaliana OX=3702 GN=ABA4 PE=2 SV=1	S	Function unknown	PREDICTED: protein ABA DEFICIENT 4, chloroplastic isoform X1 [Vitis vinifera]
c101002.graph_c0	85	128	90	64	72	52	6.57	8.02	6.34	4.74	4.09	4.62	1.76e-05	-1.19986	down	--	--	Molecular Function: calcium ion binding (GO:0005509);; Molecular Function: calcium-dependent phospholipid binding (GO:0005544);; Cellular Component: plasma membrane (GO:0005886);; Cellular Component: integral component of membrane (GO:0016021);; Molecular Function: transferase activity, transferring glycosyl groups (GO:0016757);;	--	--	--	C2 domain	FT-interacting protein 1 OS=Arabidopsis thaliana OX=3702 GN=FTIP1 PE=1 SV=1	S	Function unknown	PREDICTED: multiple C2 and transmembrane domain-containing protein 1-like [Populus euphratica]
c89432.graph_c0	310	317	248	141	156	142	23.15	23.7	18.11	9.3	9.73	9.77	6.07e-16	-1.51769	down	--	--	Molecular Function: isomerase activity (GO:0016853);;	--	--	--	--	--	S	Function unknown	hypothetical protein CDL12_02046 [Handroanthus impetiginosus]
c89799.graph_c0	1456	1998	1518	599	372	261	175.92	241.75	195.62	69.12	38.16	28.61	8.98e-16	-2.47271	down	--	--	Molecular Function: ubiquitin-protein transferase activity (GO:0004842);; Cellular Component: nucleus (GO:0005634);; Molecular Function: zinc ion binding (GO:0008270);; Biological Process: protein ubiquitination (GO:0016567);; Biological Process: regulation of defense response (GO:0031347);;	K19042|1.02327e-114|jcu:105644618|K19042 E3 ubiquitin-protein ligase BOI and related proteins [EC:2.3.2.27] | (RefSeq) BOI-related E3 ubiquitin-protein ligase 1-like	[O]	Posttranslational modification, protein turnover, chaperones	Zinc finger, C3HC4 type (RING finger)	E3 ubiquitin-protein ligase BOI OS=Arabidopsis thaliana OX=3702 GN=BOI PE=1 SV=1	S	Function unknown	E3 ubiquitin-protein ligase BOI [Trema orientalis]
c81439.graph_c0	1063	1234	738	505	381	292	71.99	86.08	51.61	31.86	23.31	19.99	1.31e-11	-1.85535	down	[TK]	Signal transduction mechanisms ;; Transcription	Biological Process: phosphorelay signal transduction system (GO:0000160);; Cellular Component: intracellular (GO:0005622);;	K14492|2.22313e-80|sind:105156765|K14492 two-component response regulator ARR-A family | (RefSeq) two-component response regulator ARR5-like	[K]	Transcription	Response regulator receiver domain	Two-component response regulator ARR3 OS=Arabidopsis thaliana OX=3702 GN=ARR3 PE=2 SV=1	K	Transcription	two-component response regulator ARR4-like [Carica papaya]
c88907.graph_c0	660	441	978	167	138	110	32.39	22.92	47.42	9.26	7.91	6.56	3.97e-17	-2.78524	down	[I]	Lipid transport and metabolism	Biological Process: lipid metabolic process (GO:0006629);; Cellular Component: membrane (GO:0016020);; Molecular Function: lipase activity (GO:0016298);;	K01054|0|vvi:100246971|K01054 acylglycerol lipase [EC:3.1.1.23] | (RefSeq) caffeoylshikimate esterase	[I]	Lipid transport and metabolism	Serine aminopeptidase, S33;; Prolyl oligopeptidase family;; alpha/beta hydrolase fold;; Alpha/beta hydrolase family	Caffeoylshikimate esterase OS=Arabidopsis thaliana OX=3702 GN=CSE PE=1 SV=1	I	Lipid transport and metabolism	PREDICTED: caffeoylshikimate esterase-like [Daucus carota subsp. sativus]
c99441.graph_c0	7973	7199	7932	2780	2300	2367	241.42	218.06	244.3	81.42	65.39	74.83	1.58e-36	-2.15126	down	[S]	Function unknown	Cellular Component: integral component of membrane (GO:0016021);; Biological Process: transmembrane transport (GO:0055085);;	--	--	--	OPT oligopeptide transporter protein	Probable metal-nicotianamine transporter YSL6 OS=Arabidopsis thaliana OX=3702 GN=YSL6 PE=2 SV=2	S	Function unknown	PREDICTED: probable metal-nicotianamine transporter YSL6 isoform X2 [Juglans regia]
c100017.graph_c0	536	563	499	408	464	237	19.12	19.51	18.29	13.3	14.73	10.11	4.04e-05	-1.05577	down	[G]	Carbohydrate transport and metabolism	Molecular Function: polygalacturonase activity (GO:0004650);; Cellular Component: extracellular region (GO:0005576);; Biological Process: carbohydrate metabolic process (GO:0005975);; Cellular Component: integral component of membrane (GO:0016021);; Biological Process: cell wall organization (GO:0071555);;	--	--	--	Glycosyl hydrolases family 28;; Right handed beta helix region;; Pectate lyase superfamily protein	Probable polygalacturonase OS=Vitis vinifera OX=29760 GN=GSVIVT00026920001 PE=1 SV=1	M	Cell wall/membrane/envelope biogenesis	probable polygalacturonase [Quercus suber]
c95437.graph_c2	308	289	494	135	194	229	29.54	28.49	48.94	12.02	16.74	22.11	2.89e-06	-1.47315	down	--	--	--	--	--	--	--	--	--	--	uncharacterized protein LOC111406518 [Olea europaea var. sylvestris]
c84702.graph_c0	55	23	352	2	2	8	1.03	0.52	8.57	0.04	0.03	0.15	8.41e-05	-3.65515	down	[R]	General function prediction only	Molecular Function: translation elongation factor activity (GO:0003746);; Molecular Function: ATP binding (GO:0005524);; Biological Process: translational elongation (GO:0006414);; Molecular Function: ATPase activity (GO:0016887);;	K03235|0|csl:COCSUDRAFT_47721|K03235 elongation factor 3 | (RefSeq) elongation factor EF-3	[EJ]	--	ABC transporter;; AAA domain, putative AbiEii toxin, Type IV TA system;; RecF/RecN/SMC N terminal domain;; P-loop containing region of AAA domain;; AAA domain;; AAA domain;; AAA domain;; RsgA GTPase;; ATPase family associated with various cellular activities (AAA);; Dynamin family;; 50S ribosome-binding GTPase;; Ethanolamine utilisation - propanediol utilisation;; RNA helicase	ABC transporter F family member 3 OS=Arabidopsis thaliana OX=3702 GN=ABCF3 PE=1 SV=1	S	Function unknown	elongation factor 3 [Alternaria alternata]
c97233.graph_c0	2845	3975	3137	2469	1670	1899	95.85	134.57	108.4	77.05	51.89	64.29	1.25e-07	-1.22683	down	--	--	--	--	[UD]	--	MCM3AP domain of GANP	SAC3 family protein B OS=Arabidopsis thaliana OX=3702 GN=SAC3B PE=1 SV=1	DU	--	PREDICTED: SAC3 family protein B [Vitis vinifera]
c71331.graph_c0	161	59	570	22	29	59	37.97	14.74	138.9	4.74	6.06	13.76	0.00163951	-2.63417	down	--	--	--	--	--	--	--	--	S	Function unknown	--
c49563.graph_c0	216	256	191	96	83	98	30.15	37.09	27.53	12.38	10.37	13.69	1.97e-15	-1.76471	down	--	--	--	--	--	--	Phosphate-induced protein 1 conserved region	Protein EXORDIUM-like 2 OS=Arabidopsis thaliana OX=3702 GN=EXL2 PE=2 SV=1	S	Function unknown	PREDICTED: protein EXORDIUM-like 2 [Gossypium hirsutum]
c102406.graph_c1	14652	14915	12731	7515	7822	5771	389.55	386.97	339.19	202.36	215.63	185.26	1.07e-21	-1.53231	down	[G]	Carbohydrate transport and metabolism	Molecular Function: beta-galactosidase activity (GO:0004565);; Cellular Component: cell wall (GO:0005618);; Cellular Component: vacuole (GO:0005773);; Biological Process: carbohydrate metabolic process (GO:0005975);; Molecular Function: carbohydrate binding (GO:0030246);;	--	[G]	Carbohydrate transport and metabolism	Glycosyl hydrolases family 35;; Beta-galactosidase;; Beta-galactosidase jelly roll domain	Beta-galactosidase 3 OS=Arabidopsis thaliana OX=3702 GN=BGAL3 PE=2 SV=1	G	Carbohydrate transport and metabolism	hypothetical protein VITISV_013292 [Vitis vinifera]
c8582.graph_c0	33	33	34	7	28	15	5.3	5.52	5.64	1.04	4.01	2.4	0.00357648	-1.45876	down	--	--	Cellular Component: cell (GO:0005623);; Molecular Function: electron carrier activity (GO:0009055);; Molecular Function: protein disulfide oxidoreductase activity (GO:0015035);; Biological Process: cell redox homeostasis (GO:0045454);; Biological Process: oxidation-reduction process (GO:0055114);;	K03676|2.48006e-38|jcu:105649595|K03676 glutaredoxin 3 | (RefSeq) glutaredoxin-C9	[O]	Posttranslational modification, protein turnover, chaperones	Glutaredoxin	Glutaredoxin-C9 OS=Arabidopsis thaliana OX=3702 GN=GRXC9 PE=1 SV=1	O	Posttranslational modification, protein turnover, chaperones	glutaredoxin-C9-like [Hevea brasiliensis]
c102531.graph_c0	677	1000	672	301	374	217	29.55	42.22	30.87	12.86	15.02	9.78	3.17e-15	-1.90616	down	--	--	--	K15188|7.19302e-156|gra:105769033|K15188 cyclin T | (RefSeq) cyclin-T1-3-like	[D]	Cell cycle control, cell division, chromosome partitioning	Cyclin, N-terminal domain;; Cyclin, C-terminal domain	Cyclin-T1-4 OS=Oryza sativa subsp. japonica OX=39947 GN=CYCT1-1 PE=2 SV=1	DKL	--	PREDICTED: cyclin-T1-3-like [Nicotiana tomentosiformis]
c93626.graph_c1	6757	6195	5877	5012	4112	3712	1731.89	1783.37	1818.56	1824.8	1696.08	1451.97	6.41e-09	-1.07822	down	[O]	Posttranslational modification, protein turnover, chaperones	Cellular Component: intracellular organelle (GO:0043229);;	K08770|1.94542e-15|gmx:547906|K08770 ubiquitin C | (RefSeq) SUBI-1; ubiquitin	[OR]	--	--	Ubiquitin OS=Lupinus polyphyllus OX=3874 PE=3 SV=2	O	Posttranslational modification, protein turnover, chaperones	polyubiquitin, partial [Cestrum nocturnum]
c99916.graph_c0	532	611	466	395	389	315	29.23	32.96	25.71	19.4	17.73	17.46	2.07e-09	-1.07642	down	--	--	Molecular Function: calcium ion binding (GO:0005509);; Molecular Function: calcium-dependent phospholipid binding (GO:0005544);; Biological Process: pollen development (GO:0009555);; Biological Process: pollen germination (GO:0009846);; Biological Process: pollen tube growth (GO:0009860);; Molecular Function: actin filament binding (GO:0051015);;	--	[U]	Intracellular trafficking, secretion, and vesicular transport	Annexin;; Annexin	Annexin D5 OS=Arabidopsis thaliana OX=3702 GN=ANN5 PE=2 SV=2	S	Function unknown	annexin D5 [Quercus suber]
c89445.graph_c0	858	1065	841	251	461	214	67.93	86.72	72.99	18.35	32.68	17.06	1.44e-14	-2.08928	down	--	--	--	--	[K]	Transcription	Myb/SANT-like DNA-binding domain;; Alcohol dehydrogenase transcription factor Myb/SANT-like;; Myb/SANT-like DNA-binding domain	Trihelix transcription factor ASIL2 OS=Arabidopsis thaliana OX=3702 GN=ASIL2 PE=1 SV=1	K	Transcription	trihelix transcription factor ASIL2-like isoform X2 [Cucurbita moschata]
c100785.graph_c0	2746	2789	3241	1322	2238	1990	73.78	76.26	91.49	33.69	54.6	56.12	7.63e-08	-1.19367	down	[G]	Carbohydrate transport and metabolism	Molecular Function: sucrose alpha-glucosidase activity (GO:0004575);; Biological Process: metabolic process (GO:0008152);; Cellular Component: chloroplast (GO:0009507);; Molecular Function: glycopeptide alpha-N-acetylgalactosaminidase activity (GO:0033926);;	--	--	--	Alkaline and neutral invertase;; Alkaline and neutral invertase	Alkaline/neutral invertase A, mitochondrial OS=Arabidopsis thaliana OX=3702 GN=INVA PE=1 SV=1	S	Function unknown	neutral invertase 2 (chloroplast) [Camellia sinensis]
c96091.graph_c0	424	380	417	319	203	190	27.64	22.71	27.4	21.83	17.93	15.25	1.7e-06	-1.2861	down	--	--	--	--	--	--	--	--	S	Function unknown	unnamed protein product, partial [Vitis vinifera]
c95034.graph_c0	1309	1184	1353	958	934	484	43.13	40.22	44.3	27.36	27.03	15.87	1.08e-05	-1.2181	down	--	--	Cellular Component: endosome (GO:0005768);; Cellular Component: vacuole (GO:0005773);; Cellular Component: trans-Golgi network (GO:0005802);; Cellular Component: plasma membrane (GO:0005886);; Cellular Component: integral component of membrane (GO:0016021);; Molecular Function: kinase activity (GO:0016301);; Biological Process: phosphorylation (GO:0016310);;	--	[R]	General function prediction only	--	Receptor-like protein 4 OS=Arabidopsis thaliana OX=3702 GN=RLP4 PE=2 SV=1	S	Function unknown	PREDICTED: putative leucine-rich repeat receptor-like serine/threonine-protein kinase At2g14440 [Vitis vinifera]
c87255.graph_c0	149	185	219	45	25	20	3.88	4.88	5.89	1.1	0.59	0.53	8.09e-19	-3.04647	down	[G]	Carbohydrate transport and metabolism	Molecular Function: beta-glucosidase activity (GO:0008422);; Molecular Function: xylan 1,4-beta-xylosidase activity (GO:0009044);; Cellular Component: plant-type cell wall (GO:0009505);; Biological Process: arabinan catabolic process (GO:0031222);; Biological Process: xylan catabolic process (GO:0045493);; Molecular Function: alpha-L-arabinofuranosidase activity (GO:0046556);; Molecular Function:…	K15920|0|pop:POPTR_0001s21430g|K15920 beta-D-xylosidase 4 [EC:3.2.1.37] | (RefSeq) POPTRDRAFT_171426; beta-glucosidase family protein	--	--	Glycosyl hydrolase family 3 C-terminal domain;; Glycosyl hydrolase family 3 N terminal domain;; Fibronectin type III-like domain	Beta-xylosidase/alpha-L-arabinofuranosidase 2 OS=Medicago sativa subsp. varia OX=36902 GN=Xyl2 PE=2 SV=1	G	Carbohydrate transport and metabolism	beta-xylosidase/alpha-L-arabinofuranosidase 2-like [Quercus suber]
c64049.graph_c0	24	25	29	0	0	3	4.37	4.76	5.45	0	0	0.54	1.7e-09	-4.2577	down	--	--	--	--	--	--	--	--	S	Function unknown	hypothetical protein CC77DRAFT_1092930 [Alternaria alternata]
c83103.graph_c0	69	85	57	15	11	14	4.14	5.1	3.48	0.85	0.58	0.88	2.02e-14	-2.81624	down	--	--	--	--	--	--	Zinc finger, C3HC4 type (RING finger)	Probable E3 ubiquitin-protein ligase LUL3 OS=Arabidopsis thaliana OX=3702 GN=LUL3 PE=1 SV=1	S	Function unknown	hypothetical protein RCOM_0475470 [Ricinus communis]
c94690.graph_c0	2719	2487	3412	1158	794	611	130.96	125.93	169.84	63.41	35.15	29.89	1e-15	-2.23867	down	[C]	Energy production and conversion	Molecular Function: retinal dehydrogenase activity (GO:0001758);; Biological Process: phenylpropanoid biosynthetic process (GO:0009699);; Molecular Function: coniferyl-aldehyde dehydrogenase activity (GO:0050269);; Biological Process: oxidation-reduction process (GO:0055114);;	K12355|0|rcu:8284821|K12355 coniferyl-aldehyde dehydrogenase [EC:1.2.1.68] | (RefSeq) aldehyde dehydrogenase family 2 member C4	[C]	Energy production and conversion	Aldehyde dehydrogenase family	Aldehyde dehydrogenase family 2 member C4 OS=Arabidopsis thaliana OX=3702 GN=ALDH2C4 PE=1 SV=2	C	Energy production and conversion	aldehyde dehydrogenase [Camellia oleifera]
c102959.graph_c0	7629	9370	6658	5366	4046	4174	414.33	507.1	377.61	268.84	198.88	229.69	2.83e-10	-1.31069	down	--	--	Molecular Function: DNA binding (GO:0003677);; Cellular Component: nucleus (GO:0005634);;	--	--	--	Homeobox domain	WUSCHEL-related homeobox 8 OS=Oryza sativa subsp. japonica OX=39947 GN=WOX8 PE=2 SV=1	K	Transcription	putative WOX13-like homeobox transcription factor [Monotropa hypopitys]
c102535.graph_c0	250	365	280	147	153	139	5.26	7.45	5.37	2.92	2.51	2.7	5.37e-14	-1.54294	down	--	--	--	--	--	--	--	--	S	Function unknown	hypothetical protein CUMW_178430 [Citrus unshiu]
[truncated: 1,179 more rows]

## Sheet: WP110 vs TP110 DOWN
#ID	WP110-1_Count	WP110-2_Count	WP110-3_Count	TP110-1_Count	TP110-2_Count	TP110-3_Count	WP110-1_FPKM	WP110-2_FPKM	WP110-3_FPKM	TP110-1_FPKM	TP110-2_FPKM	TP110-3_FPKM	FDR	log2FC	regulated	COG_class	COG_class_annotation	GO_annotation	KEGG_annotation	KOG_class	KOG_class_annotation	Pfam_annotation	Swissprot_annotation	eggNOG_class	eggNOG_class_annotation	nr_annotation
[truncated: 1,928 more rows]
