# Supplementary material for: Comparative Transcriptome Analysis of Different Actinidia arguta Fruit Parts Reveals Difference of Light Response during Fruit Coloration
Source: Biology (Basel). 2021 Jul 11;10(7):648. doi: 10.3390/biology10070648 (PMC8301191; doi:10.3390/biology10070648)
Supplement: Supplementary file 1 [file biology-10-00648-s001.zip › Table S5.xlsx]

## Sheet: WX110 VS TX110 UP
#ID	WX110-1_Count	WX110-2_Count	WX110-3_Count	TX110-1_Count	TX110-2_Count	TX110-3_Count	WX110-1_FPKM	WX110-2_FPKM	WX110-3_FPKM	TX110-1_FPKM	TX110-2_FPKM	TX110-3_FPKM	FDR	log2FC	regulated	COG_class	COG_class_annotation	GO_annotation	KEGG_annotation	KOG_class	KOG_class_annotation	Pfam_annotation	Swissprot_annotation	eggNOG_class	eggNOG_class_annotation	nr_annotation
c99459.graph_c0	43	39	32	123	103	128	1.41	1.13	1.08	4.02	3.52	4.21	0.000720878	1.00902	up	[P]	Inorganic ion transport and metabolism	Molecular Function: calcium-transporting ATPase activity (GO:0005388);; Molecular Function: ATP binding (GO:0005524);; Cellular Component: integral component of plasma membrane (GO:0005887);; Cellular Component: intracellular membrane-bounded organelle (GO:0043231);; Molecular Function: metal ion binding (GO:0046872);; Biological Process: calcium ion transmembrane transport (GO:0070588);;	K01537|0|vvi:100257170|K01537 Ca2+-transporting ATPase [EC:3.6.3.8] | (RefSeq) calcium-transporting ATPase 12, plasma membrane-type	[P]	Inorganic ion transport and metabolism	E1-E2 ATPase;; Cation transporter/ATPase, N-terminus;; Cation transport ATPase (P-type)	Putative calcium-transporting ATPase 13, plasma membrane-type OS=Arabidopsis thaliana OX=3702 GN=ACA13 PE=3 SV=1	P	Inorganic ion transport and metabolism	PREDICTED: calcium-transporting ATPase 12, plasma membrane-type [Vitis vinifera]
c72160.graph_c0	1	4	3	220	408	343	0.11	0.59	0.23	20.83	35.63	29.12	1.6696e-29	5.98635	up	--	--	--	--	--	--	Helix-loop-helix DNA-binding domain	Transcription factor BEE 1 OS=Arabidopsis thaliana OX=3702 GN=BEE1 PE=2 SV=1	K	Transcription	PREDICTED: transcription factor BEE 1 isoform X2 [Populus euphratica]
c92549.graph_c1	3	4	3	58	58	52	0.19	0.24	0.21	4.11	4.21	3.59	8.65731e-09	3.26247	up	--	--	Molecular Function: DNA binding (GO:0003677);; Cellular Component: nucleus (GO:0005634);;	--	--	--	--	Squamosa promoter-binding-like protein 4 OS=Arabidopsis thaliana OX=3702 GN=SPL4 PE=1 SV=1	K	Transcription	squamosa promoter binding protein-like 3c [Platanus x hispanica]
c89824.graph_c0	25	38	16	469	358	323	0.71	0.96	0.45	13.52	11	9.6	1.05997e-32	3.21849	up	[S]	Function unknown	Molecular Function: acid phosphatase activity (GO:0003993);; Biological Process: dephosphorylation (GO:0016311);; Molecular Function: metal ion binding (GO:0046872);;	--	[G]	Carbohydrate transport and metabolism	Calcineurin-like phosphoesterase;; Iron/zinc purple acid phosphatase-like protein C;; Purple acid Phosphatase, N-terminal domain	Probable inactive purple acid phosphatase 1 OS=Arabidopsis thaliana OX=3702 GN=PAP1 PE=2 SV=1	S	Function unknown	purple acid phosphatase 1 [Camellia oleifera]
c90351.graph_c0	130	84	74	438	380	230	6.9	4.14	4.34	30.03	27.11	15.78	3.27021e-05	1.21504	up	[Q]	Secondary metabolites biosynthesis, transport and catabolism	--	--	[QR]	--	2OG-Fe(II) oxygenase superfamily;; non-haem dioxygenase in morphine synthesis N-terminal	Gibberellin 2-beta-dioxygenase 8 OS=Arabidopsis thaliana OX=3702 GN=GA2OX8 PE=1 SV=2	S	Function unknown	unnamed protein product [Coffea canephora]
c102467.graph_c1	4	5	6	70	23	47	0.08	0.09	0.13	1.55	0.96	1.55	5.55462e-05	2.4248	up	--	--	--	--	[R]	General function prediction only	PPR repeat;; PPR repeat family;; PPR repeat;; Pentatricopeptide repeat domain;; Pentacotripeptide-repeat region of PRORP;; Uncharacterized ACR, COG1678	Pentatricopeptide repeat-containing protein At3g29230 OS=Arabidopsis thaliana OX=3702 GN=PCMP-E27 PE=2 SV=1	S	Function unknown	pentatricopeptide repeat-containing protein At3g29230-like [Quercus suber]
c87486.graph_c0	61	66	56	281	239	260	6.74	6.49	6.55	33.66	29.38	30.16	2.31374e-11	1.46662	up	--	--	Cellular Component: commitment complex (GO:0000243);; Biological Process: spliceosomal complex assembly (GO:0000245);; Biological Process: spliceosomal snRNP assembly (GO:0000387);; Molecular Function: RNA binding (GO:0003723);; Cellular Component: U5 snRNP (GO:0005682);; Cellular Component: U1 snRNP (GO:0005685);; Cellular Component: U2 snRNP (GO:0005686);; Cellular Component: U4 snRNP (GO:00056…	K11088|1.89639e-81|cmo:103493808|K11088 small nuclear ribonucleoprotein D3 | (RefSeq) small nuclear ribonucleoprotein SmD3a-like	[A]	RNA processing and modification	LSM domain	Small nuclear ribonucleoprotein SmD3b OS=Arabidopsis thaliana OX=3702 GN=SMD3B PE=2 SV=1	K	Transcription	Ribonucleoprotein LSM domain [Macleaya cordata]
c85266.graph_c0	5	9	7	106	119	105	0.12	0.28	0.24	3.21	3.74	3.2	1.23122e-14	3.26355	up	--	--	--	--	--	--	--	--	S	Function unknown	uncharacterized protein LOC111990321 [Quercus suber]
c102923.graph_c1	104	91	101	551	591	706	3.04	2.29	4.33	16.32	20.07	21.46	3.80259e-20	2.01109	up	--	--	--	--	--	--	VQ motif	VQ motif-containing protein 9 OS=Arabidopsis thaliana OX=3702 GN=VQ9 PE=1 SV=1	S	Function unknown	PREDICTED: VQ motif-containing protein 9 [Solanum tuberosum]
c92830.graph_c1	30	58	28	419	263	228	0.63	1.02	0.76	8.74	5.74	4.65	7.69071e-15	2.32969	up	[R]	General function prediction only	Biological Process: rRNA processing (GO:0006364);; Cellular Component: small-subunit processome (GO:0032040);;	K14554|0|cit:102623825|K14554 U3 small nucleolar RNA-associated protein 21 | (RefSeq) U3 small nucleolar RNA-associated protein 21 homolog	[R]	General function prediction only	Utp21 specific WD40 associated putative domain;; WD domain, G-beta repeat	--	S	Function unknown	U3 small nucleolar RNA-associated protein 21 homolog [Quercus suber]
c73163.graph_c0	49	58	36	150	166	147	9.21	9.68	7.19	32.22	35.5	29.88	5.47167e-05	1.08232	up	--	--	Molecular Function: ubiquitin-protein transferase activity (GO:0004842);; Biological Process: protein ubiquitination (GO:0016567);;	--	[S]	Function unknown	--	U-box domain-containing protein 13 OS=Arabidopsis thaliana OX=3702 GN=PUB13 PE=1 SV=1	S	Function unknown	PREDICTED: U-box domain-containing protein 13-like [Juglans regia]
c99231.graph_c0	11	33	23	149	107	140	0.21	0.55	0.49	2.85	2.18	2.8	1.14133e-07	1.91894	up	--	--	--	--	[R]	General function prediction only	PPR repeat;; PPR repeat family;; PPR repeat;; Pentatricopeptide repeat domain;; Pentacotripeptide-repeat region of PRORP;; Tetratricopeptide repeat	Putative pentatricopeptide repeat-containing protein At1g77010, mitochondrial OS=Arabidopsis thaliana OX=3702 GN=PCMP-E5 PE=3 SV=1	S	Function unknown	putative pentatricopeptide repeat-containing protein At1g77010, mitochondrial [Quercus suber]
c103764.graph_c0	25	19	29	86	58	91	0.35	0.3	0.44	1.35	0.85	1.27	0.00880578	1.02926	up	[IQR]	Lipid transport and metabolism ;; Secondary metabolites biosynthesis, transport and catabolism ;; General function prediction only	Molecular Function: zinc ion binding (GO:0008270);;	--	[R]	General function prediction only	PPR repeat family;; PPR repeat;; PPR repeat;; Pentatricopeptide repeat domain;; Pentacotripeptide-repeat region of PRORP;; DYW family of nucleic acid deaminases;; short chain dehydrogenase;; Enoyl-(Acyl carrier protein) reductase;; KR domain;; DYW family of nucleic acid deaminases	Pentatricopeptide repeat-containing protein At4g13650 OS=Arabidopsis thaliana OX=3702 GN=PCMP-H42 PE=2 SV=2	S	Function unknown	PREDICTED: pentatricopeptide repeat-containing protein At4g13650 [Vitis vinifera]
c91568.graph_c0	71	122	109	400	344	340	1.91	2.9	3.18	11	9.92	9.32	7.31426e-08	1.21921	up	[R]	General function prediction only	Cellular Component: cytoplasm (GO:0005737);; Cellular Component: mRNA cleavage and polyadenylation specificity factor complex (GO:0005847);; Biological Process: mRNA polyadenylation (GO:0006378);; Biological Process: mRNA cleavage (GO:0006379);; Cellular Component: plasmodesma (GO:0009506);; Biological Process: posttranscriptional gene silencing by RNA (GO:0035194);;	K14402|0|vvi:100267865|K14402 cleavage and polyadenylation specificity factor subunit 2 | (RefSeq) cleavage and polyadenylation specificity factor subunit 2	[A]	RNA processing and modification	Metallo-beta-lactamase superfamily domain;; Beta-Casp domain;; Metallo-beta-lactamase superfamily;; Cleavage and polyadenylation factor 2 C-terminal;; Zn-dependent metallo-hydrolase RNA specificity domain	Cleavage and polyadenylation specificity factor subunit 2 OS=Arabidopsis thaliana OX=3702 GN=CPSF100 PE=1 SV=2	J	Translation, ribosomal structure and biogenesis	PREDICTED: cleavage and polyadenylation specificity factor subunit 2 isoform X1 [Vitis vinifera]
c94769.graph_c0	102	121	116	361	422	461	2.44	2.57	2.87	8.98	10.38	11.17	9.03248e-09	1.25804	up	--	--	Molecular Function: hydrolase activity, hydrolyzing O-glycosyl compounds (GO:0004553);; Biological Process: carbohydrate metabolic process (GO:0005975);;	K19893|0|cit:102629166|K19893 glucan endo-1,3-beta-glucosidase 5/6 [EC:3.2.1.39] | (RefSeq) glucan endo-1,3-beta-glucosidase 6	--	--	Glycosyl hydrolases family 17;; X8 domain	Glucan endo-1,3-beta-glucosidase 6 OS=Arabidopsis thaliana OX=3702 GN=At5g58090 PE=1 SV=2	G	Carbohydrate transport and metabolism	PREDICTED: glucan endo-1,3-beta-glucosidase 6 [Juglans regia]
c80626.graph_c0	4	4	9	40	29	24	0.41	0.26	0.7	2.91	2.26	1.78	0.00575302	1.69214	up	--	--	Cellular Component: integral component of membrane (GO:0016021);;	--	--	--	--	--	S	Function unknown	PREDICTED: uncharacterized protein LOC108984658 [Juglans regia]
c87721.graph_c1	13	14	9	83	52	58	0.62	0.54	0.48	3.93	2.46	2.83	4.47106e-05	1.75207	up	[O]	Posttranslational modification, protein turnover, chaperones	Cellular Component: chloroplast (GO:0009507);;	--	--	--	--	--	S	Function unknown	uncharacterized protein LOC105647604 [Jatropha curcas]
c92389.graph_c0	970	1742	1255	3515	4330	4655	36	54.55	45.27	126.82	161.86	164.79	5.84001e-07	1.0591	up	--	--	Biological Process: cellular protein metabolic process (GO:0044267);;	--	[O]	Posttranslational modification, protein turnover, chaperones	Ring finger domain;; RING-like zinc finger;; Zinc finger, C3HC4 type (RING finger);; Zinc finger, C3HC4 type (RING finger);; Anaphase-promoting complex subunit 11 RING-H2 finger	RING-H2 finger protein ATL60 OS=Arabidopsis thaliana OX=3702 GN=ATL60 PE=2 SV=1	O	Posttranslational modification, protein turnover, chaperones	RING-H2 finger protein ATL3 [Sesamum indicum]
c93807.graph_c0	179	200	131	583	469	601	4.97	4.56	3.44	17.47	14.81	18.75	2.03268e-08	1.08758	up	[C]	Energy production and conversion	Biological Process: carbohydrate metabolic process (GO:0005975);; Biological Process: tricarboxylic acid cycle (GO:0006099);; Biological Process: malate metabolic process (GO:0006108);; Molecular Function: L-malate dehydrogenase activity (GO:0030060);;	K00026|0|vvi:100232924|K00026 malate dehydrogenase [EC:1.1.1.37] | (RefSeq) MDHG; malate dehydrogenase, glyoxysomal	[C]	Energy production and conversion	lactate/malate dehydrogenase, alpha/beta C-terminal domain;; lactate/malate dehydrogenase, NAD binding domain	Malate dehydrogenase, glyoxysomal OS=Citrullus lanatus OX=3654 PE=1 SV=1	C	Energy production and conversion	PREDICTED: malate dehydrogenase, glyoxysomal [Vitis vinifera]
c93387.graph_c1	2	2	3	26	16	32	0.09	0.08	0.35	1.76	1.74	1.73	0.000716415	2.51016	up	--	--	Cellular Component: integral component of membrane (GO:0016021);; Biological Process: transmembrane transport (GO:0055085);;	--	--	--	--	Probable metal-nicotianamine transporter YSL4 OS=Arabidopsis thaliana OX=3702 GN=YSL4 PE=2 SV=1	S	Function unknown	probable metal-nicotianamine transporter YSL6 [Olea europaea var. sylvestris]
c92436.graph_c0	1163	1089	1000	5662	3861	4414	60.37	50.82	54.6	295.22	218.55	227.85	2.20952e-20	1.46722	up	[E]	Amino acid transport and metabolism	Cellular Component: plasma membrane (GO:0005886);; Molecular Function: methyltransferase activity (GO:0008168);; Biological Process: methylation (GO:0032259);;	K00547|1.86931e-66|spen:107029752|K00547 homocysteine S-methyltransferase [EC:2.1.1.10] | (RefSeq) homocysteine S-methyltransferase 2	[E]	Amino acid transport and metabolism	Homocysteine S-methyltransferase	Homocysteine S-methyltransferase 3 OS=Arabidopsis thaliana OX=3702 GN=HMT3 PE=1 SV=2	E	Amino acid transport and metabolism	PREDICTED: homocysteine S-methyltransferase 2-like [Nicotiana sylvestris]
c76323.graph_c0	10	18	34	137	331	187	0.38	0.6	1.34	5.27	13.45	7.13	1.99815e-09	2.68014	up	--	--	--	K09286|1.43468e-60|tcc:TCM_018659|K09286 EREBP-like factor | (RefSeq) WIN1-like protein, putative	--	--	--	Ethylene-responsive transcription factor RAP2-11 OS=Arabidopsis thaliana OX=3702 GN=RAP2-11 PE=2 SV=1	S	Function unknown	AP2-like ethylene-responsive transcription factor BBM [Durio zibethinus]
c99705.graph_c0	6	21	10	443	590	481	0.12	0.44	0.32	11.16	15.24	11.4	3.34133e-46	4.67474	up	[F]	Nucleotide transport and metabolism	Molecular Function: transporter activity (GO:0005215);; Cellular Component: integral component of membrane (GO:0016021);; Biological Process: transmembrane transport (GO:0055085);;	--	[F]	Nucleotide transport and metabolism	Permease family;; Permease family	Nucleobase-ascorbate transporter 11 OS=Arabidopsis thaliana OX=3702 GN=NAT11 PE=2 SV=1	F	Nucleotide transport and metabolism	hypothetical protein CISIN_1g013981mg [Citrus sinensis]
c83145.graph_c2	12	10	7	112	108	108	2.18	1.61	1.35	23.16	22.27	21.17	4.16513e-13	2.81577	up	[R]	General function prediction only	Cellular Component: endoplasmic reticulum (GO:0005783);; Cellular Component: heterotrimeric G-protein complex (GO:0005834);; Biological Process: response to ethylene (GO:0009723);; Biological Process: negative regulation of abscisic acid-activated signaling pathway (GO:0009788);; Biological Process: defense response to fungus, incompatible interaction (GO:0009817);; Biological Process: jasmonic a…	K04536|1.61081e-106|gmx:100794776|K04536 guanine nucleotide-binding protein G(I)/G(S)/G(T) subunit beta-1 | (RefSeq) guanine nucleotide-binding protein subunit beta-1	[R]	General function prediction only	WD domain, G-beta repeat	Guanine nucleotide-binding protein subunit beta-2 OS=Nicotiana tabacum OX=4097 PE=2 SV=1	S	Function unknown	PREDICTED: guanine nucleotide-binding protein subunit beta-1 [Glycine max]
c96775.graph_c0	106	138	141	337	422	474	11.23	12.46	12.71	40.98	57.61	59.38	1.35257e-05	1.06141	up	--	--	--	--	--	--	--	--	S	Function unknown	hypothetical protein CFP56_05634 [Quercus suber]
c88948.graph_c0	34	32	36	223	125	167	0.82	0.67	0.89	5.38	3.16	4	4.52197e-08	1.67781	up	--	--	--	--	[R]	General function prediction only	PPR repeat family;; PPR repeat;; PPR repeat;; Pentatricopeptide repeat domain;; Pentacotripeptide-repeat region of PRORP;; Mitochondrial ATPase expression;; Mitochondrial 28S ribosomal protein S27;; Tetratricopeptide repeat;; beta-keto acid cleavage enzyme	Pentatricopeptide repeat-containing protein At3g61520, mitochondrial OS=Arabidopsis thaliana OX=3702 GN=At3g61520 PE=2 SV=1	S	Function unknown	pentatricopeptide repeat-containing protein [Camellia sinensis]
c102309.graph_c1	10	9	16	53	48	62	0.26	0.25	0.42	1.33	1.36	1.65	0.000952701	1.53572	up	--	--	--	--	[R]	General function prediction only	PPR repeat family;; PPR repeat;; PPR repeat;; Pentatricopeptide repeat domain	Pentatricopeptide repeat-containing protein At3g02330, mitochondrial OS=Arabidopsis thaliana OX=3702 GN=PCMP-E90 PE=2 SV=2	S	Function unknown	PREDICTED: pentatricopeptide repeat-containing protein At3g14730-like [Vitis vinifera]
c83549.graph_c1	15	21	16	186	131	156	0.65	0.66	0.67	7.68	5.74	6.62	4.09729e-15	2.52673	up	--	--	--	--	[R]	General function prediction only	--	Uncharacterized protein At3g49140 OS=Arabidopsis thaliana OX=3702 GN=At3g49140 PE=1 SV=2	S	Function unknown	uncharacterized protein At3g49140, partial [Quercus suber]
c91514.graph_c0	293	262	264	2046	1565	1442	12.18	9.29	11.07	85.3	68.32	60.12	1.2017e-31	1.98547	up	--	--	Cellular Component: membrane (GO:0016020);; Biological Process: single-organism process (GO:0044699);; Biological Process: innate immune response (GO:0045087);; Biological Process: cellular response to stimulus (GO:0051716);;	K13456|4.49398e-78|vvi:100258114|K13456 RPM1-interacting protein 4 | (RefSeq) RPM1-interacting protein 4	--	--	Cleavage site for pathogenic type III effector avirulence factor Avr	RPM1-interacting protein 4 OS=Arabidopsis thaliana OX=3702 GN=RIN4 PE=1 SV=1	S	Function unknown	PREDICTED: RPM1-interacting protein 4 [Vitis vinifera]
c85807.graph_c1	1	1	1	84	98	147	0.14	0.12	0.15	7.91	9.65	13.5	1.67842e-14	5.495	up	[O]	Posttranslational modification, protein turnover, chaperones	Biological Process: protein peptidyl-prolyl isomerization (GO:0000413);; Molecular Function: peptidyl-prolyl cis-trans isomerase activity (GO:0003755);; Biological Process: protein folding (GO:0006457);; Cellular Component: chloroplast (GO:0009507);; Cellular Component: thylakoid lumen (GO:0031977);;	K03768|1.06944e-143|sind:105166399|K03768 peptidyl-prolyl cis-trans isomerase B (cyclophilin B) [EC:5.2.1.8] | (RefSeq) peptidyl-prolyl cis-trans isomerase CYP28, chloroplastic	[O]	Posttranslational modification, protein turnover, chaperones	Cyclophilin type peptidyl-prolyl cis-trans isomerase/CLD	Peptidyl-prolyl cis-trans isomerase CYP28, chloroplastic OS=Arabidopsis thaliana OX=3702 GN=CYP28 PE=1 SV=1	O	Posttranslational modification, protein turnover, chaperones	peptidyl-prolyl cis-trans isomerase CYP28, chloroplastic [Sesamum indicum]
c102153.graph_c0	21	57	25	116	121	160	0.75	2.24	1.74	7.67	8.16	8.09	0.000262678	1.34633	up	--	--	--	--	--	--	Domain of unknown function (DUF702)	Protein SHORT INTERNODES OS=Arabidopsis thaliana OX=3702 GN=SHI PE=1 SV=1	S	Function unknown	PREDICTED: protein SHI RELATED SEQUENCE 1 [Theobroma cacao]
c99490.graph_c0	54	58	45	272	252	264	11.78	10.56	8.97	71.82	63.33	63.64	3.39088e-14	1.70388	up	--	--	Biological Process: single organism reproductive process (GO:0044702);; Biological Process: shoot system development (GO:0048367);; Biological Process: regulation of cellular process (GO:0050794);;	--	--	--	--	Auxin response factor 2 OS=Arabidopsis thaliana OX=3702 GN=ARF2 PE=1 SV=2	K	Transcription	PREDICTED: auxin response factor 2 [Vitis vinifera]
c93157.graph_c0	13	13	13	327	245	228	0.43	0.37	0.44	11.04	8.6	7.58	4.4173e-31	3.67033	up	--	--	Molecular Function: nucleic acid binding (GO:0003676);; Molecular Function: RNA-directed DNA polymerase activity (GO:0003964);; Molecular Function: aspartic-type endopeptidase activity (GO:0004190);; Molecular Function: endonuclease activity (GO:0004519);; Molecular Function: protein kinase activity (GO:0004672);; Molecular Function: ATP binding (GO:0005524);; Biological Process: RNA-dependent DN…	--	[R]	General function prediction only	Reverse transcriptase (RNA-dependent DNA polymerase)	Retrovirus-related Pol polyprotein from transposon TNT 1-94 OS=Nicotiana tabacum OX=4097 PE=2 SV=1	S	Function unknown	Retrovirus-related Pol polyprotein from transposon TNT 1-94 [Cajanus cajan]
c90158.graph_c0	7	12	7	90	68	80	0.38	0.57	0.39	4.99	3.92	4.37	5.27274e-09	2.50788	up	[M]	Cell wall/membrane/envelope biogenesis	Biological Process: metabolic process (GO:0008152);; Molecular Function: phosphatidylcholine phospholipase C activity (GO:0034480);;	K01114|0|mdm:103409648|K01114 phospholipase C [EC:3.1.4.3] | (RefSeq) non-specific phospholipase C6-like	--	--	Phosphoesterase family	Non-specific phospholipase C6 OS=Arabidopsis thaliana OX=3702 GN=NPC6 PE=2 SV=1	M	Cell wall/membrane/envelope biogenesis	non-specific phospholipase C6-like [Durio zibethinus]
c89484.graph_c1	6	6	7	76	66	74	0.33	0.3	0.4	3.93	3.48	3.75	2.18605e-09	2.78263	up	--	--	--	K08064|6.14305e-79|vvi:100248239|K08064 nuclear transcription factor Y, alpha | (RefSeq) nuclear transcription factor Y subunit A-1	[K]	Transcription	CCAAT-binding transcription factor (CBF-B/NF-YA) subunit B	Nuclear transcription factor Y subunit A-1 OS=Arabidopsis thaliana OX=3702 GN=NFYA1 PE=2 SV=1	K	Transcription	unnamed protein product, partial [Vitis vinifera]
c96303.graph_c0	13	19	15	109	101	112	0.43	0.66	0.5	3.44	4.26	3.65	1.22262e-09	2.12517	up	--	--	--	K18213|0|vvi:100243870|K18213 proteinaceous RNase P [EC:3.1.26.5] | (RefSeq) proteinaceous RNase P 1, chloroplastic/mitochondrial	[R]	General function prediction only	Protein-only RNase P;; Pentacotripeptide-repeat region of PRORP;; PPR repeat;; PPR repeat family	Proteinaceous RNase P 1, chloroplastic/mitochondrial OS=Arabidopsis thaliana OX=3702 GN=PRORP1 PE=1 SV=1	V	Defense mechanisms	PREDICTED: proteinaceous RNase P 1, chloroplastic/mitochondrial [Vitis vinifera]
c35209.graph_c0	1	3	6	22	38	44	0.53	1.45	3.49	16.02	25.32	28.01	0.000205289	2.53933	up	--	--	Molecular Function: transcription factor activity, transcription factor binding (GO:0000989);; Cellular Component: nucleus (GO:0005634);; Biological Process: regulation of transcription, DNA-templated (GO:0006355);;	K14494|4.99312e-38|vvi:100253268|K14494 DELLA protein | (RefSeq) DELLA protein GAI	--	--	GRAS domain family	DELLA protein GAI OS=Solanum lycopersicum OX=4081 GN=GAI PE=2 SV=1	K	Transcription	GA repressor DELLA [Actinidia deliciosa]
c100255.graph_c0	24	33	29	62	100	105	2.54	2.79	3.83	6.94	8.36	9.68	0.00758465	1.01511	up	[Q]	Secondary metabolites biosynthesis, transport and catabolism	Cellular Component: cytoplasm (GO:0005737);;	K06287|2.78064e-23|vra:106763065|K06287 septum formation protein | (RefSeq) maf-like protein DDB_G0281937	[D]	Cell cycle control, cell division, chromosome partitioning	Maf-like protein	--	D	Cell cycle control, cell division, chromosome partitioning	maf-like protein DDB_G0281937 isoform X1 [Vigna radiata var. radiata]
c95507.graph_c0	16	17	18	73	92	93	0.4	0.41	0.51	1.89	2.46	2.42	7.23412e-06	1.68959	up	--	--	--	--	[R]	General function prediction only	PPR repeat family;; PPR repeat;; PPR repeat;; Pentatricopeptide repeat domain;; Pentacotripeptide-repeat region of PRORP	Putative pentatricopeptide repeat-containing protein At5g43820 OS=Arabidopsis thaliana OX=3702 GN=At5g43820 PE=3 SV=1	S	Function unknown	putative pentatricopeptide repeat-containing protein At5g43820 [Quercus suber]
c81573.graph_c0	58	61	61	337	278	283	3.45	3.19	3.77	20.7	17.76	17.28	1.02929e-14	1.68484	up	--	--	Cellular Component: extracellular region (GO:0005576);; Cellular Component: cell wall (GO:0005618);; Biological Process: plant-type cell wall organization (GO:0009664);; Cellular Component: membrane (GO:0016020);;	--	--	--	Pollen allergen;; Lytic transglycolase	Expansin-A13 OS=Arabidopsis thaliana OX=3702 GN=EXPA13 PE=2 SV=2	G	Carbohydrate transport and metabolism	alpha-expansin [Actinidia arguta]
c94573.graph_c0	21	18	18	138	88	78	2.44	0.6	0.33	9.41	1.87	2.7	2.13983e-06	1.74322	up	[I]	Lipid transport and metabolism	Biological Process: biosynthetic process (GO:0009058);; Molecular Function: transferase activity (GO:0016740);;	K18163|2.28156e-150|jcu:105645968|K18163 NADH dehydrogenase [ubiquinone] 1 alpha subcomplex assembly factor 6 | (RefSeq) NADH dehydrogenase (ubiquinone) complex I, assembly factor 6	[I]	Lipid transport and metabolism	Squalene/phytoene synthase	--	I	Lipid transport and metabolism	NADH dehydrogenase (ubiquinone) complex I, assembly factor 6 [Jatropha curcas]
c102327.graph_c0	7	5	3	58	39	40	0.43	0.12	0.08	1.54	1.69	1.93	1.07797e-05	2.43771	up	--	--	--	--	[R]	General function prediction only	PPR repeat;; PPR repeat family;; PPR repeat;; Pentatricopeptide repeat domain;; Tetratricopeptide repeat;; Tetratricopeptide repeat;; Tetratricopeptide repeat;; Tetratricopeptide repeat	Pentatricopeptide repeat-containing protein At4g02750 OS=Arabidopsis thaliana OX=3702 GN=PCMP-H24 PE=3 SV=1	S	Function unknown	Tetratricopeptide-like helical domain containing protein [Trema orientalis]
c99886.graph_c0	22	38	18	85	105	113	1.6	1.64	0.9	6.21	7.68	8.35	0.000166885	1.34786	up	[O]	Posttranslational modification, protein turnover, chaperones	Molecular Function: DNA binding (GO:0003677);; Cellular Component: chloroplast (GO:0009507);;	--	--	--	--	Clp protease adapter protein ClpF, chloroplastic OS=Arabidopsis thaliana OX=3702 GN=CLPF PE=1 SV=1	S	Function unknown	PREDICTED: uncharacterized protein LOC102605078 [Solanum tuberosum]
c83718.graph_c0	13	13	9	49	68	38	0.6	0.61	0.43	3.3	3.47	1.78	0.00163324	1.48538	up	--	--	--	--	--	--	zinc-finger of the FCS-type, C2-C2	Protein MARD1 OS=Arabidopsis thaliana OX=3702 GN=MARD1 PE=2 SV=2	S	Function unknown	PREDICTED: protein MARD1 [Nelumbo nucifera]
c78223.graph_c1	44	57	33	168	158	127	0.92	1.07	0.74	3.58	3.54	2.71	3.53486e-05	1.13939	up	[K]	Transcription	Molecular Function: DNA binding (GO:0003677);; Molecular Function: DNA-directed 5'-3' RNA polymerase activity (GO:0003899);; Cellular Component: mitochondrion (GO:0005739);; Biological Process: transcription, DNA-templated (GO:0006351);;	K10908|0|vvi:100250202|K10908 DNA-directed RNA polymerase, mitochondrial [EC:2.7.7.6] | (RefSeq) DNA-directed RNA polymerase 3, chloroplastic	[KL]	--	DNA-dependent RNA polymerase;; DNA-directed RNA polymerase N-terminal	DNA-directed RNA polymerase 3, chloroplastic OS=Nicotiana sylvestris OX=4096 GN=RPOT3 PE=2 SV=1	K	Transcription	PREDICTED: DNA-directed RNA polymerase 3, chloroplastic [Vitis vinifera]
c89263.graph_c1	1	7	8	27	51	34	0.03	0.26	0.56	1.24	2.79	1.42	0.00128054	2.05284	up	[P]	Inorganic ion transport and metabolism	Cellular Component: integral component of membrane (GO:0016021);;	--	[S]	Function unknown	--	Vacuolar iron transporter homolog 2.1 OS=Arabidopsis thaliana OX=3702 GN=At3g25190 PE=1 SV=1	S	Function unknown	vacuolar iron transporter homolog 1-like [Manihot esculenta]
c86329.graph_c0	19	19	21	162	118	124	1.49	1.2	1.84	9.15	7.8	7.49	5.88452e-11	2.1131	up	[C]	Energy production and conversion	Molecular Function: NADPH dehydrogenase activity (GO:0003959);; Cellular Component: intracellular (GO:0005622);; Molecular Function: FMN binding (GO:0010181);; Biological Process: oxidation-reduction process (GO:0055114);;	K05894|7.62231e-152|tcc:TCM_006136|K05894 12-oxophytodienoic acid reductase [EC:1.3.1.42] | (RefSeq) 12-oxophytodienoate reductase 1	[CR]	--	NADH:flavin oxidoreductase / NADH oxidase family	Putative 12-oxophytodienoate reductase 11 OS=Oryza sativa subsp. japonica OX=39947 GN=OPR11 PE=2 SV=1	C	Energy production and conversion	putative 12-oxophytodienoate reductase 11 [Herrania umbratica]
c103836.graph_c0	351	353	286	857	972	1257	4.14	3.91	3.8	10.21	12.43	15.18	8.3496e-07	1.03338	up	[G]	Carbohydrate transport and metabolism	--	K16055|0|mdm:103446295|K16055 trehalose 6-phosphate synthase/phosphatase [EC:2.4.1.15 3.1.3.12] | (RefSeq) probable alpha,alpha-trehalose-phosphate synthase [UDP-forming] 7	[G]	Carbohydrate transport and metabolism	Glycosyltransferase family 20;; Trehalose-phosphatase;; haloacid dehalogenase-like hydrolase	Probable alpha,alpha-trehalose-phosphate synthase [UDP-forming] 7 OS=Arabidopsis thaliana OX=3702 GN=TPS7 PE=1 SV=1	G	Carbohydrate transport and metabolism	alpha,alpha-trehalose-phosphate synthase 7 [Camellia sinensis]
c91822.graph_c1	42	30	34	149	127	84	1.6	0.96	1.38	5.57	4.95	3.11	0.000936436	1.10942	up	--	--	Molecular Function: microtubule motor activity (GO:0003777);; Molecular Function: ATP binding (GO:0005524);; Cellular Component: microtubule (GO:0005874);; Biological Process: microtubule-based movement (GO:0007018);; Molecular Function: microtubule binding (GO:0008017);; Biological Process: regulation of microtubule-based process (GO:0032886);; Biological Process: root development (GO:0048364);;	--	[Z]	Cytoskeleton	Armadillo/beta-catenin-like repeat	Kinesin-like protein KIN-UB OS=Oryza sativa subsp. japonica OX=39947 GN=KINUB PE=2 SV=1	Z	Cytoskeleton	PREDICTED: armadillo repeat-containing kinesin-like protein 2 [Ziziphus jujuba]
c100568.graph_c2	10	6	10	139	102	111	0.3	0.16	0.3	4.4	3.44	3.4	4.01822e-14	3.0421	up	--	--	--	--	[R]	General function prediction only	PPR repeat family;; PPR repeat;; PPR repeat;; Pentatricopeptide repeat domain;; Pentacotripeptide-repeat region of PRORP;; Tetratricopeptide repeat	Putative pentatricopeptide repeat-containing protein At3g15930 OS=Arabidopsis thaliana OX=3702 GN=PCMP-E51 PE=3 SV=2	S	Function unknown	PREDICTED: putative pentatricopeptide repeat-containing protein At3g15930 [Juglans regia]
c97586.graph_c0	163	150	121	571	546	520	6.59	5.36	5.27	24.57	23.15	22.96	3.21423e-13	1.29599	up	--	--	Biological Process: transcription, DNA-templated (GO:0006351);;	--	--	--	--	--	S	Function unknown	unnamed protein product, partial [Vitis vinifera]
c81872.graph_c0	148	432	300	3143	1872	1960	9.66	25.33	21	218.89	134.59	133.47	4.21629e-16	2.34402	up	[G]	Carbohydrate transport and metabolism	Molecular Function: transporter activity (GO:0005215);; Biological Process: transport (GO:0006810);; Cellular Component: integral component of membrane (GO:0016021);;	K09873|1.77839e-102|egr:104420926|K09873 aquaporin TIP | (RefSeq) aquaporin TIP1-3	[G]	Carbohydrate transport and metabolism	Major intrinsic protein	Aquaporin TIP1-1 OS=Arabidopsis thaliana OX=3702 GN=TIP1-1 PE=1 SV=1	G	Carbohydrate transport and metabolism	PREDICTED: aquaporin TIP1-3 [Eucalyptus grandis]
c93301.graph_c0	28	29	17	104	124	107	1.2	0.72	0.57	2.71	3.97	3.86	2.56227e-06	1.55117	up	[QV]	Secondary metabolites biosynthesis, transport and catabolism ;; Defense mechanisms	Molecular Function: iron ion binding (GO:0005506);; Cellular Component: endoplasmic reticulum (GO:0005783);; Biological Process: multicellular organism development (GO:0007275);; Biological Process: gibberellin biosynthetic process (GO:0009686);; Biological Process: brassinosteroid homeostasis (GO:0010268);; Cellular Component: integral component of membrane (GO:0016021);; Biological Process: ste…	K04123|0|vvi:100251295|K04123 ent-kaurenoic acid hydroxylase [EC:1.14.13.79] | (RefSeq) ent-kaurenoic acid oxidase 2	[QI]	--	Cytochrome P450;; 50S ribosome-binding GTPase;; RsgA GTPase;; Ferrous iron transport protein B	Ent-kaurenoic acid oxidase 1 OS=Arabidopsis thaliana OX=3702 GN=KAO1 PE=2 SV=1	Q	Secondary metabolites biosynthesis, transport and catabolism	ent-kaurenoic acid oxidase 2-like [Hevea brasiliensis]
c90829.graph_c0	5	10	12	87	63	76	0.18	0.66	0.49	3.82	2.21	3.27	1.12027e-07	2.36178	up	--	--	--	--	--	--	--	--	S	Function unknown	zinc finger ccch domain-containing protein 55 [Quercus suber]
c100300.graph_c2	3520	5755	4169	21550	17933	21390	174.51	252.68	216.48	1120.33	972.4	1102.36	2.21811e-21	1.57083	up	[J]	Translation, ribosomal structure and biogenesis	Molecular Function: nucleotide binding (GO:0000166);; Cellular Component: nucleus (GO:0005634);; Biological Process: mRNA processing (GO:0006397);; Molecular Function: poly(A) binding (GO:0008143);; Cellular Component: cytoplasmic stress granule (GO:0010494);; Biological Process: cellular response to heat (GO:0034605);;	--	[R]	General function prediction only	RNA recognition motif. (a.k.a. RRM, RBD, or RNP domain);; RNA recognition motif. (a.k.a. RRM, RBD, or RNP domain);; RNA recognition motif. (a.k.a. RRM, RBD, or RNP domain);; RNA recognition motif;; RNA binding motif	Polyadenylate-binding protein RBP47 OS=Nicotiana plumbaginifolia OX=4092 GN=RBP47 PE=1 SV=1	S	Function unknown	polyadenylate-binding protein RBP47 [Sesamum indicum]
c102981.graph_c0	56	89	67	316	240	287	1.82	2.27	2.5	10.68	7.82	10.54	3.15128e-09	1.37116	up	--	--	--	--	[O]	Posttranslational modification, protein turnover, chaperones	Wall-associated receptor kinase C-terminal;; Ring finger domain;; RING-H2 zinc finger domain;; RING-like zinc finger;; Zinc finger, C3HC4 type (RING finger);; RING-type zinc-finger;; Anaphase-promoting complex subunit 11 RING-H2 finger;; Zinc finger, C3HC4 type (RING finger);; Zinc finger, C3HC4 type (RING finger)	Putative RING-H2 finger protein ATL21A OS=Arabidopsis thaliana OX=3702 GN=ATL21A PE=3 SV=1	O	Posttranslational modification, protein turnover, chaperones	putative RING-H2 finger protein ATL21A [Manihot esculenta]
c99178.graph_c1	4	9	2	29	46	48	0.14	0.28	0.07	1.06	1.79	1.73	0.000123983	2.31707	up	--	--	Molecular Function: transcription factor activity, sequence-specific DNA binding (GO:0003700);; Biological Process: regulation of transcription, DNA-templated (GO:0006355);; Molecular Function: sequence-specific DNA binding (GO:0043565);;	K14431|0|pop:POPTR_0009s16590g|K14431 transcription factor TGA | (RefSeq) POPTRDRAFT_1085955; bZIP family transcription factor family protein	--	--	Seed dormancy control;; bZIP transcription factor;; Basic region leucine zipper	Transcription factor TGA9 OS=Arabidopsis thaliana OX=3702 GN=TGA9 PE=1 SV=1	K	Transcription	bZIP family protein [Populus trichocarpa]
c100502.graph_c0	279	295	254	5906	3572	3651	9.94	8.75	9.48	189.32	119.95	113.06	5.34272e-73	3.3379	up	[G]	Carbohydrate transport and metabolism	--	--	--	--	Domain of unknown function (DUF4378);; Protein of unknown function (DUF3741)	Mannan endo-1,4-beta-mannosidase 7 OS=Arabidopsis thaliana OX=3702 GN=MAN7 PE=2 SV=1	S	Function unknown	PREDICTED: uncharacterized protein LOC104880169 [Vitis vinifera]
c86151.graph_c0	27	21	19	126	114	93	2.56	1.89	2	13.12	12.1	9.63	5.21878e-07	1.66245	up	--	--	Biological Process: ribosomal small subunit assembly (GO:0000028);; Molecular Function: structural constituent of ribosome (GO:0003735);; Biological Process: translation (GO:0006412);; Cellular Component: cytosolic small ribosomal subunit (GO:0022627);;	K02966|2.05165e-08|pop:POPTR_0004s11780g|K02966 small subunit ribosomal protein S19e | (RefSeq) POPTRDRAFT_556400; 40S ribosomal protein S19	[J]	Translation, ribosomal structure and biogenesis	--	40S ribosomal protein S19-3 OS=Arabidopsis thaliana OX=3702 GN=RPS19C PE=2 SV=1	J	Translation, ribosomal structure and biogenesis	PREDICTED: 40S ribosomal protein S19-3 [Populus euphratica]
c81318.graph_c0	57	56	43	187	137	165	3.8	3.31	3	12.93	9.83	11.26	9.78145e-05	1.02326	up	--	--	Molecular Function: DNA binding (GO:0003677);; Biological Process: cellular response to DNA damage stimulus (GO:0006974);; Biological Process: cellular macromolecule metabolic process (GO:0044260);; Biological Process: nucleic acid metabolic process (GO:0090304);;	--	--	--	Whirly transcription factor	Single-stranded DNA-binding protein WHY2, mitochondrial OS=Solanum tuberosum OX=4113 GN=WHY2 PE=1 SV=1	K	Transcription	single-stranded DNA-binding protein WHY2, mitochondrial-like [Olea europaea var. sylvestris]
c102293.graph_c0	313	380	224	1692	1720	1587	8.52	8.65	5.44	42.58	47.77	40.84	5.54872e-30	1.84185	up	[I]	Lipid transport and metabolism	Molecular Function: diacylglycerol O-acyltransferase activity (GO:0004144);; Cellular Component: plastoglobule (GO:0010287);; Biological Process: phytol metabolic process (GO:0033306);;	--	--	--	Diacylglycerol acyltransferase	Acyltransferase-like protein At3g26840, chloroplastic OS=Arabidopsis thaliana OX=3702 GN=At3g26840 PE=1 SV=1	I	Lipid transport and metabolism	PREDICTED: acyltransferase-like protein At3g26840, chloroplastic [Vitis vinifera]
c103738.graph_c0	130	176	107	481	416	485	6.49	7.72	5.55	24.69	22.2	24.59	4.98897e-09	1.13766	up	--	--	Cellular Component: mitochondrial inner membrane presequence translocase complex (GO:0005744);; Biological Process: protein import into mitochondrial matrix (GO:0030150);; Biological Process: mitochondrial respiratory chain complex I assembly (GO:0032981);; Biological Process: mitochondrial respiratory chain complex IV assembly (GO:0033617);;	K17796|2.14447e-124|spen:107026723|K17796 mitochondrial import inner membrane translocase subunit TIM21 | (RefSeq) probable mitochondrial import inner membrane translocase subunit TIM21	[S]	Function unknown	TIM21;; Cytochrome oxidase complex assembly protein 1	Probable mitochondrial import inner membrane translocase subunit TIM21 OS=Arabidopsis thaliana OX=3702 GN=TIM21 PE=1 SV=1	U	Intracellular trafficking, secretion, and vesicular transport	PREDICTED: probable mitochondrial import inner membrane translocase subunit TIM21 [Solanum pennellii]
c99758.graph_c0	77	134	128	728	536	651	1.75	2.67	3.81	17.64	12.9	16.12	3.71471e-16	1.86355	up	--	--	--	--	--	--	Domain of unknown function (DUF4220);; Protein of unknown function, DUF594	--	S	Function unknown	PREDICTED: uncharacterized protein LOC108209209 [Daucus carota subsp. sativus]
c91734.graph_c0	28	20	32	116	144	79	0.67	0.49	0.9	2.55	3.19	1.71	0.000157723	1.41413	up	--	--	Molecular Function: transporter activity (GO:0005215);; Cellular Component: integral component of membrane (GO:0016021);; Biological Process: transmembrane transport (GO:0055085);;	--	[G]	Carbohydrate transport and metabolism	--	Probable sphingolipid transporter spinster homolog 3 OS=Arabidopsis thaliana OX=3702 GN=At2g22730 PE=3 SV=1	G	Carbohydrate transport and metabolism	PREDICTED: probable sphingolipid transporter spinster homolog 2 [Solanum tuberosum]
c83259.graph_c0	0	7	6	43	37	37	0	0.53	0.54	3.89	3.47	3.27	0.000150507	2.38844	up	--	--	Molecular Function: electron carrier activity (GO:0009055);; Cellular Component: integral component of membrane (GO:0016021);; Cellular Component: anchored component of plasma membrane (GO:0046658);;	--	--	--	Plastocyanin-like domain	Lamin-like protein OS=Arabidopsis thaliana OX=3702 GN=At5g15350 PE=1 SV=1	S	Function unknown	unknown [Lotus japonicus]
c72804.graph_c0	10	11	6	73	44	24	0.35	0.34	0.22	2.58	1.63	0.84	0.00231875	1.67223	up	[K]	Transcription	Biological Process: metabolic process (GO:0008152);; Molecular Function: kinase activity (GO:0016301);;	--	--	--	Leucine rich repeat;; Leucine Rich repeats (2 copies);; Leucine Rich Repeat;; Leucine rich repeat N-terminal domain	Probable LRR receptor-like serine/threonine-protein kinase At3g47570 OS=Arabidopsis thaliana OX=3702 GN=At3g47570 PE=2 SV=1	S	Function unknown	Serine/threonine protein kinase [Parasponia andersonii]
c92384.graph_c0	103	106	77	284	404	293	8.62	7.32	7.39	20.71	39.29	21.81	1.47523e-06	1.16585	up	--	--	Cellular Component: nucleosome (GO:0000786);; Cellular Component: nucleus (GO:0005634);; Biological Process: nucleosome assembly (GO:0006334);; Cellular Component: plastid (GO:0009536);; Molecular Function: nucleosomal DNA binding (GO:0031492);; Molecular Function: protein heterodimerization activity (GO:0046982);;	K11253|1.71875e-88|crb:CARUB_v10021660mg|K11253 histone H3 | (RefSeq) hypothetical protein	[B]	Chromatin structure and dynamics	Core histone H2A/H2B/H3/H4	Histone H3.2 OS=Nicotiana tabacum OX=4097 GN=B34 PE=1 SV=1	B	Chromatin structure and dynamics	putative histone H3/CENP-A [Helianthus annuus]
c86497.graph_c0	10	27	18	232	299	341	0.85	2.04	1.61	21.2	27.93	30.56	1.48536e-23	3.33393	up	--	--	Cellular Component: chloroplast thylakoid membrane (GO:0009535);; Cellular Component: photosystem I reaction center (GO:0009538);; Biological Process: photosynthesis (GO:0015979);;	K02692|3.76816e-117|rcu:8261461|K02692 photosystem I subunit II | (RefSeq) photosystem I reaction center subunit II, chloroplastic	--	--	PsaD	Photosystem I reaction center subunit II, chloroplastic OS=Cucumis sativus OX=3659 GN=psaD PE=1 SV=1	C	Energy production and conversion	photosystem I subunit D-1 [Diospyros kaki]
c80747.graph_c0	0	1	3	59	148	229	0	0.07	0.27	5.28	13.63	20.02	1.03264e-14	5.51782	up	--	--	Molecular Function: calcium ion binding (GO:0005509);; Cellular Component: photosystem II oxygen evolving complex (GO:0009654);; Biological Process: photosynthesis (GO:0015979);; Cellular Component: extrinsic component of membrane (GO:0019898);;	--	--	--	PsbP	Thylakoid lumenal 19 kDa protein, chloroplastic OS=Arabidopsis thaliana OX=3702 GN=At3g63540 PE=1 SV=2	S	Function unknown	thylakoid lumenal 19 kDa protein, chloroplastic [Manihot esculenta]
c95065.graph_c1	126	166	150	740	657	765	4.85	5.66	6.16	30.12	27.4	29.62	2.10977e-20	1.66946	up	[F]	Nucleotide transport and metabolism	Cellular Component: cytosol (GO:0005829);; Biological Process: dephosphorylation (GO:0016311);; Molecular Function: phosphatase activity (GO:0016791);;	K19269|5.80324e-84|fve:101294770|K19269 phosphoglycolate phosphatase [EC:3.1.3.18 3.1.3.48] | (RefSeq) phosphoglycolate phosphatase 1B, chloroplastic-like	[P]	Inorganic ion transport and metabolism	Haloacid dehalogenase-like hydrolase;; HAD-hyrolase-like;; Haloacid dehalogenase-like hydrolase	Phosphoglycolate phosphatase 1B, chloroplastic OS=Arabidopsis thaliana OX=3702 GN=PGLP1B PE=1 SV=1	G	Carbohydrate transport and metabolism	2-phosphoglycolate phosphatase [Parasponia andersonii]
c81820.graph_c1	21	24	25	301	252	253	1.02	0.82	1.15	11.64	10.69	10.54	4.56352e-27	2.87117	up	[J]	Translation, ribosomal structure and biogenesis	Molecular Function: tRNA binding (GO:0000049);; Molecular Function: magnesium ion binding (GO:0000287);; Molecular Function: phenylalanine-tRNA ligase activity (GO:0004826);; Molecular Function: ATP binding (GO:0005524);; Cellular Component: mitochondrion (GO:0005739);; Biological Process: phenylalanyl-tRNA aminoacylation (GO:0006432);; Biological Process: tRNA processing (GO:0008033);;	K01889|0|fve:101296266|K01889 phenylalanyl-tRNA synthetase alpha chain [EC:6.1.1.20] | (RefSeq) phenylalanine--tRNA ligase, chloroplastic/mitochondrial	[J]	Translation, ribosomal structure and biogenesis	tRNA synthetases class II core domain (F);; Ferredoxin-fold anticodon binding domain	Phenylalanine--tRNA ligase, chloroplastic/mitochondrial OS=Arabidopsis thaliana OX=3702 GN=At3g58140 PE=1 SV=1	J	Translation, ribosomal structure and biogenesis	phenylalanine--tRNA ligase, chloroplastic/mitochondrial-like [Quercus suber]
c80064.graph_c0	201	302	176	1508	1125	1184	7.14	9.43	6.49	54.25	42.37	42.21	5.45228e-26	1.87955	up	[E]	Amino acid transport and metabolism	Biological Process: lysine biosynthetic process via diaminopimelate (GO:0009089);; Molecular Function: L,L-diaminopimelate aminotransferase activity (GO:0010285);; Molecular Function: pyridoxal phosphate binding (GO:0030170);;	K10206|2.48749e-88|pmum:103334955|K10206 LL-diaminopimelate aminotransferase [EC:2.6.1.83] | (RefSeq) LL-diaminopimelate aminotransferase, chloroplastic	[E]	Amino acid transport and metabolism	Aminotransferase class I and II;; Aminotransferase class I and II	LL-diaminopimelate aminotransferase, chloroplastic OS=Arabidopsis thaliana OX=3702 GN=DAP PE=1 SV=1	E	Amino acid transport and metabolism	PREDICTED: LL-diaminopimelate aminotransferase, chloroplastic-like [Juglans regia]
c91935.graph_c0	19	38	27	472	538	475	0.8	0.91	0.8	14.54	18.04	14.84	6.88e-44	3.50406	up	[OT]	Posttranslational modification, protein turnover, chaperones ;; Signal transduction mechanisms	Biological Process: metabolic process (GO:0008152);; Molecular Function: amino acid binding (GO:0016597);;	--	--	--	ACT domain;; ACT domain;; ACT domain;; ACT domain	ACT domain-containing protein ACR3 OS=Arabidopsis thaliana OX=3702 GN=ACR3 PE=2 SV=1	S	Function unknown	PREDICTED: ACT domain-containing protein ACR3 isoform X1 [Ziziphus jujuba]
c98705.graph_c0	210	286	159	1019	943	711	10.29	12.45	8.07	53.48	50.41	36.09	3.72062e-13	1.41965	up	--	--	--	--	--	--	--	Transcription factor bHLH121 OS=Arabidopsis thaliana OX=3702 GN=BHLH121 PE=1 SV=1	K	Transcription	transcription factor BHLH037, partial [Vaccinium corymbosum]
c80588.graph_c0	5	8	3	36	20	36	0.66	0.83	0.59	4.11	2.04	5.16	0.00352035	1.80704	up	--	--	Cellular Component: integral component of membrane (GO:0016021);;	--	--	--	--	Cysteine-rich repeat secretory protein 3 OS=Arabidopsis thaliana OX=3702 GN=CRRSP3 PE=1 SV=1	U	Intracellular trafficking, secretion, and vesicular transport	cysteine-rich repeat secretory protein 3-like isoform X1 [Carica papaya]
c85742.graph_c0	25	72	28	122	119	156	0.86	2.1	1.14	4.35	4.17	5.37	0.0042555	1.07766	up	[TK]	Signal transduction mechanisms ;; Transcription	Molecular Function: calcium ion binding (GO:0005509);; Molecular Function: GTP diphosphokinase activity (GO:0008728);; Molecular Function: guanosine-3',5'-bis(diphosphate) 3'-diphosphatase activity (GO:0008893);; Cellular Component: chloroplast (GO:0009507);; Biological Process: guanosine tetraphosphate metabolic process (GO:0015969);; Biological Process: response to starvation (GO:0042594);;	--	[T]	Signal transduction mechanisms	Region found in RelA / SpoT proteins;; HD domain;; EF hand;; EF-hand domain pair;; EF hand;; EF-hand domain	Probable GTP diphosphokinase CRSH, chloroplastic OS=Arabidopsis thaliana OX=3702 GN=CRSH PE=2 SV=1	KT	--	PREDICTED: probable GTP diphosphokinase CRSH, chloroplastic [Nelumbo nucifera]
c94828.graph_c1	7	3	4	42	21	33	1.08	0.41	0.65	7.22	3.64	5.43	0.00148558	2.00127	up	--	--	Molecular Function: dTDP-glucose 4,6-dehydratase activity (GO:0008460);; Biological Process: nucleotide-sugar metabolic process (GO:0009225);; Molecular Function: UDP-glucose 4,6-dehydratase activity (GO:0050377);;	K12450|8.55906e-54|gmx:100785885|K12450 UDP-glucose 4,6-dehydratase [EC:4.2.1.76] | (RefSeq) trifunctional UDP-glucose 4,6-dehydratase/UDP-4-keto-6-deoxy-D-glucose 3,5-epimerase/UDP-4-keto-L-rhamnose-reductase RHM1-like	[G]	Carbohydrate transport and metabolism	--	Bifunctional dTDP-4-dehydrorhamnose 3,5-epimerase/dTDP-4-dehydrorhamnose reductase OS=Arabidopsis thaliana OX=3702 GN=NRS/ER PE=1 SV=1	M	Cell wall/membrane/envelope biogenesis	UDP-L-rhamnose synthase, partial [Camellia sinensis]
c86946.graph_c0	28	19	16	112	181	224	1.42	0.85	0.84	5.83	9.76	11.46	4.50632e-10	2.38156	up	[IR]	Lipid transport and metabolism ;; General function prediction only	Molecular Function: hydrolase activity, acting on ester bonds (GO:0016788);;	--	--	--	GDSL-like Lipase/Acylhydrolase	GDSL esterase/lipase At5g03610 OS=Arabidopsis thaliana OX=3702 GN=At5g03610 PE=2 SV=1	S	Function unknown	PREDICTED: GDSL esterase/lipase At5g03610 [Solanum tuberosum]
c98522.graph_c1	374	461	347	1265	1124	1221	11.85	13.26	11.33	40.76	37.9	40.04	1.0897e-12	1.00092	up	[M]	Cell wall/membrane/envelope biogenesis	--	K07277|0|thj:104799090|K07277 outer membrane protein insertion porin family | (RefSeq) outer envelope protein 80, chloroplastic	--	--	Surface antigen	Outer envelope protein 80, chloroplastic OS=Arabidopsis thaliana OX=3702 GN=OEP80 PE=2 SV=1	M	Cell wall/membrane/envelope biogenesis	PREDICTED: outer envelope protein 80, chloroplastic [Tarenaya hassleriana]
c94954.graph_c0	57	70	54	376	348	283	2.18	2.02	1.65	10.08	11.11	7.74	1.00356e-17	1.8484	up	[V]	Defense mechanisms	Biological Process: drug transmembrane transport (GO:0006855);; Molecular Function: drug transmembrane transporter activity (GO:0015238);; Molecular Function: antiporter activity (GO:0015297);; Cellular Component: integral component of membrane (GO:0016021);;	K03327|0|vvi:100262309|K03327 multidrug resistance protein, MATE family | (RefSeq) protein DETOXIFICATION 40	[R]	General function prediction only	MatE	Protein DETOXIFICATION 40 OS=Arabidopsis thaliana OX=3702 GN=DTX40 PE=1 SV=1	V	Defense mechanisms	multidrug and toxic extrusion transporter [Vaccinium corymbosum]
c84136.graph_c1	2	9	7	32	39	54	0.16	0.62	0.55	2.95	3.81	5.22	0.000386981	2.08007	up	--	--	--	--	[R]	General function prediction only	--	Uncharacterized mitochondrial protein AtMg00300 OS=Arabidopsis thaliana OX=3702 GN=AtMg00300 PE=4 SV=1	L	Replication, recombination and repair	Retrovirus-related Pol polyprotein from transposon TNT 1-94 [Apostasia shenzhenica]
c100452.graph_c0	182	134	97	690	579	644	9.62	6.53	5.43	35.35	29.91	35.17	1.14024e-12	1.58601	up	[H]	Coenzyme transport and metabolism	Cellular Component: membrane (GO:0016020);; Molecular Function: transferase activity, transferring alkyl or aryl (other than methyl) groups (GO:0016765);;	K09833|3.43163e-60|mdm:103414840|K09833 homogentisate phytyltransferase / homogentisate geranylgeranyltransferase [EC:2.5.1.115 2.5.1.116] | (RefSeq) homogentisate phytyltransferase 1, chloroplastic-like	--	--	UbiA prenyltransferase family	Probable homogentisate phytyltransferase 1, chloroplastic OS=Oryza sativa subsp. japonica OX=39947 GN=HPT1 PE=2 SV=1	H	Coenzyme transport and metabolism	isopentenyltransferase [Ginkgo biloba]
c93471.graph_c0	88	101	112	454	604	393	6.1	6.6	8.05	31.14	47.79	28.55	1.24336e-11	1.63319	up	--	--	Biological Process: amino acid transmembrane transport (GO:0003333);; Cellular Component: plasma membrane (GO:0005886);; Molecular Function: amino acid transmembrane transporter activity (GO:0015171);; Cellular Component: integral component of membrane (GO:0016021);; Biological Process: amino acid export (GO:0032973);; Biological Process: amino acid import (GO:0043090);; Biological Process: amino…	--	--	--	EamA-like transporter family	WAT1-related protein At1g21890 OS=Arabidopsis thaliana OX=3702 GN=At1g21890 PE=2 SV=1	S	Function unknown	PREDICTED: WAT1-related protein At1g21890 [Vitis vinifera]
c82080.graph_c0	21	20	15	80	63	63	2.22	1.86	1.66	9.22	7.49	6.98	0.00106848	1.23561	up	--	--	Cellular Component: integral component of membrane (GO:0016021);;	--	--	--	--	--	S	Function unknown	hypothetical protein F511_21478 [Dorcoceras hygrometricum]
c87045.graph_c0	19	56	25	307	289	371	0.81	2.09	1.1	13.35	13.15	15.96	1.92355e-17	2.65213	up	[M]	Cell wall/membrane/envelope biogenesis	--	--	--	--	Surface antigen	Outer envelope protein 80, chloroplastic OS=Arabidopsis thaliana OX=3702 GN=OEP80 PE=2 SV=1	M	Cell wall/membrane/envelope biogenesis	PREDICTED: outer envelope protein 80, chloroplastic [Juglans regia]
c95276.graph_c0	271	289	194	840	758	788	20.35	20.03	14.11	55.09	53.34	53.4	1.31311e-10	1.05269	up	--	--	--	--	--	--	--	--	S	Function unknown	PREDICTED: uncharacterized protein LOC100264843 isoform X2 [Vitis vinifera]
c89422.graph_c1	1	5	5	25	36	28	0.03	0.42	0.23	0.99	1.43	1.03	0.000812925	2.22934	up	[K]	Transcription	Molecular Function: kinase activity (GO:0016301);;	K13420|8.30331e-95|aip:107622636|K13420 LRR receptor-like serine/threonine-protein kinase FLS2 [EC:2.7.11.1] | (RefSeq) probable LRR receptor-like serine/threonine-protein kinase At3g47570	--	--	Leucine rich repeat;; Leucine Rich repeats (2 copies);; Leucine rich repeat	Probable LRR receptor-like serine/threonine-protein kinase At3g47570 OS=Arabidopsis thaliana OX=3702 GN=At3g47570 PE=2 SV=1	S	Function unknown	probable LRR receptor-like serine/threonine-protein kinase At3g47570 isoform X1 [Arachis ipaensis]
c92504.graph_c0	13	13	14	159	40	25	1.42	1.66	2.05	25.27	7.6	4.73	0.00502082	1.70065	up	--	--	--	--	--	--	Remorin, C-terminal region	Remorin OS=Solanum tuberosum OX=4113 PE=1 SV=1	S	Function unknown	PREDICTED: remorin-like [Oryza brachyantha]
c100064.graph_c0	75	72	58	276	237	245	2.06	1.99	2.3	7.98	8.33	7.2	8.60237e-09	1.26302	up	--	--	--	--	--	--	GDP-fucose protein O-fucosyltransferase;; GDP-fucose protein O-fucosyltransferase	O-fucosyltransferase 13 OS=Arabidopsis thaliana OX=3702 GN=OFUT13 PE=2 SV=1	S	Function unknown	PREDICTED: uncharacterized protein At1g04910 isoform X3 [Malus domestica]
c95197.graph_c0	15	31	17	120	78	48	0.69	1.31	0.82	5.63	3.95	2.29	0.00239996	1.31182	up	--	--	Molecular Function: calcium ion binding (GO:0005509);; Molecular Function: calcium-dependent phospholipid binding (GO:0005544);;	--	[U]	Intracellular trafficking, secretion, and vesicular transport	Annexin	Annexin-like protein RJ4 OS=Fragaria ananassa OX=3747 PE=2 SV=2	S	Function unknown	annexin-like protein RJ4 isoform X2 [Quercus suber]
c101639.graph_c0	9	20	18	4115	2977	1974	0.36	0.71	0.8	170	128.33	80.69	7.5226e-112	6.84701	up	--	--	Molecular Function: oxidoreductase activity, acting on single donors with incorporation of molecular oxygen, incorporation of two atoms of oxygen (GO:0016702);; Biological Process: oxylipin biosynthetic process (GO:0031408);; Molecular Function: metal ion binding (GO:0046872);; Biological Process: oxidation-reduction process (GO:0055114);;	K00454|0|pmum:103341815|K00454 lipoxygenase [EC:1.13.11.12] | (RefSeq) linoleate 13S-lipoxygenase 2-1, chloroplastic-like	--	--	Lipoxygenase;; Lipoxygenase	Linoleate 13S-lipoxygenase 2-1, chloroplastic OS=Solanum tuberosum OX=4113 GN=LOX2.1 PE=1 SV=1	S	Function unknown	PREDICTED: linoleate 13S-lipoxygenase 2-1, chloroplastic-like [Prunus mume]
c93192.graph_c0	5	3	3	22	27	41	0.12	0.06	0.08	0.55	0.71	1.02	0.000717815	2.24706	up	--	--	--	--	[R]	General function prediction only	PPR repeat;; PPR repeat family;; PPR repeat;; Pentatricopeptide repeat domain	Pentatricopeptide repeat-containing protein At4g35130, chloroplastic OS=Arabidopsis thaliana OX=3702 GN=PCMP-H27 PE=3 SV=1	S	Function unknown	PREDICTED: putative pentatricopeptide repeat-containing protein At3g01580 [Vitis vinifera]
c101504.graph_c0	609	676	557	2398	2002	2219	20.19	19.76	19.29	74.85	66.48	69.62	3.05679e-21	1.229	up	--	--	Cellular Component: nuclear pore (GO:0005643);; Cellular Component: nucleoplasm (GO:0005654);; Cellular Component: cytosol (GO:0005829);; Biological Process: NLS-bearing protein import into nucleus (GO:0006607);; Molecular Function: nuclear localization sequence binding (GO:0008139);; Molecular Function: protein transporter activity (GO:0008565);;	--	[U]	Intracellular trafficking, secretion, and vesicular transport	Armadillo/beta-catenin-like repeat;; Importin beta binding domain;; HEAT-like repeat;; HEAT repeats;; HEAT repeat;; Atypical Arm repeat	Importin subunit alpha-2 OS=Arabidopsis thaliana OX=3702 GN=IMPA2 PE=1 SV=1	U	Intracellular trafficking, secretion, and vesicular transport	Armadillo [Corchorus olitorius]
c101015.graph_c1	21	34	17	261	299	214	0.66	0.9	0.55	7.46	8.79	5.93	9.73623e-22	2.78778	up	[QV]	Secondary metabolites biosynthesis, transport and catabolism ;; Defense mechanisms	Molecular Function: monooxygenase activity (GO:0004497);; Molecular Function: iron ion binding (GO:0005506);; Biological Process: multicellular organism development (GO:0007275);; Biological Process: brassinosteroid homeostasis (GO:0010268);; Cellular Component: integral component of membrane (GO:0016021);; Biological Process: sterol metabolic process (GO:0016125);; Biological Process: brassinost…	--	[QI]	--	Cytochrome P450	Abscisic acid 8&apos;-hydroxylase 3 OS=Oryza sativa subsp. indica OX=39946 GN=CYP707A7 PE=3 SV=1	Q	Secondary metabolites biosynthesis, transport and catabolism	ABA 8&apos;-hydroxylase [Camellia sinensis]
c91984.graph_c0	41	52	26	154	119	147	2.72	3.08	1.49	12.72	9.23	11.45	4.92584e-05	1.20475	up	--	--	Molecular Function: serine-type endopeptidase activity (GO:0004252);; Biological Process: signal peptide processing (GO:0006465);; Biological Process: protein processing involved in protein targeting to mitochondrion (GO:0006627);; Biological Process: mitochondrial respiratory chain complex assembly (GO:0033108);; Cellular Component: mitochondrial inner membrane peptidase complex (GO:0042720);;	K09648|1.34814e-28|rcu:8267517|K09648 mitochondrial inner membrane protease subunit 2 [EC:3.4.21.-] | (RefSeq) mitochondrial inner membrane protease subunit 2	[OU]	--	--	--	U	Intracellular trafficking, secretion, and vesicular transport	Peptidase S26A [Macleaya cordata]
c83353.graph_c0	53	58	73	222	197	215	5.11	4.93	7.38	22.79	20.74	21.49	8.14676e-06	1.14684	up	--	--	Molecular Function: DNA binding (GO:0003677);; Cellular Component: nucleus (GO:0005634);; Biological Process: regulation of transcription, DNA-templated (GO:0006355);; Biological Process: auxin-activated signaling pathway (GO:0009734);;	--	--	--	B3 DNA binding domain	Auxin response factor 16 OS=Arabidopsis thaliana OX=3702 GN=ARF16 PE=1 SV=1	K	Transcription	auxin response factor 18 isoform X4 [Prunus persica]
c90234.graph_c0	286	360	301	1582	1142	1134	16.85	19.07	18.18	100.65	86.97	79.09	7.46221e-18	1.40014	up	--	--	Molecular Function: calcium-dependent cysteine-type endopeptidase activity (GO:0004198);; Molecular Function: calcium ion binding (GO:0005509);; Cellular Component: cytoplasm (GO:0005737);; Biological Process: proteolysis (GO:0006508);;	K13448|8.3078e-41|pmum:103342432|K13448 calcium-binding protein CML | (RefSeq) probable calcium-binding protein CML49	[T]	Signal transduction mechanisms	--	Probable calcium-binding protein CML49 OS=Arabidopsis thaliana OX=3702 GN=CML49 PE=2 SV=1	S	Function unknown	PREDICTED: probable calcium-binding protein CML49 [Prunus mume]
c99548.graph_c0	16	5	21	76	63	67	0.49	0.14	0.68	2.39	2.07	2.09	0.00121327	1.57229	up	--	;;	--	--	[T]	Signal transduction mechanisms	Protein tyrosine kinase;; Protein kinase domain	Serine/threonine-protein kinase STY17 OS=Arabidopsis thaliana OX=3702 GN=STY17 PE=1 SV=1	T	Signal transduction mechanisms	PREDICTED: probable LIM domain-containing serine/threonine-protein kinase DDB_G0287001 [Ziziphus jujuba]
c103971.graph_c0	752	395	487	1504	1742	2203	13.17	4.42	6.47	12.32	15.48	20.38	6.36795e-05	1.10274	up	[IR]	Lipid transport and metabolism ;; General function prediction only	--	K00469|1.85267e-155|jcu:105631515|K00469 inositol oxygenase [EC:1.13.99.1] | (RefSeq) inositol oxygenase 1-like	[R]	General function prediction only	Myo-inositol oxygenase;; gag-polypeptide of LTR copia-type	Inositol oxygenase 1 OS=Arabidopsis thaliana OX=3702 GN=MIOX1 PE=2 SV=1	S	Function unknown	PREDICTED: inositol oxygenase 1-like [Juglans regia]
c95391.graph_c0	68	64	151	538	360	357	2.76	2.31	6.35	22.77	15.79	14.81	3.42514e-05	1.44725	up	[T]	Signal transduction mechanisms	Molecular Function: nucleotide binding (GO:0000166);; Molecular Function: protein kinase activity (GO:0004672);; Biological Process: phosphorylation (GO:0016310);;	--	[T]	Signal transduction mechanisms	Protein tyrosine kinase;; Protein kinase domain	Serine/threonine-protein kinase-like protein At1g28390 OS=Arabidopsis thaliana OX=3702 GN=At1g28390 PE=2 SV=1	T	Signal transduction mechanisms	unnamed protein product, partial [Vitis vinifera]
c78895.graph_c0	9	8	3	32	34	74	1.05	0.86	0.37	4.04	4.37	9.03	0.000418975	2.09873	up	--	--	--	--	--	--	--	Transcription factor TCP11 OS=Arabidopsis thaliana OX=3702 GN=TCP11 PE=1 SV=1	K	Transcription	PREDICTED: transcription factor TCP11 [Vitis vinifera]
c86135.graph_c0	104	115	99	435	403	533	10.01	9.76	9.99	44.59	42.36	53.24	1.74341e-12	1.49029	up	[J]	Translation, ribosomal structure and biogenesis	Molecular Function: structural constituent of ribosome (GO:0003735);; Cellular Component: ribosome (GO:0005840);; Cellular Component: chloroplast thylakoid (GO:0009534);; Cellular Component: chloroplast stroma (GO:0009570);; Cellular Component: chloroplast envelope (GO:0009941);; Biological Process: plastid translation (GO:0032544);;	K02961|1.54408e-46|jcu:105635007|K02961 small subunit ribosomal protein S17 | (RefSeq) 30S ribosomal protein S17, chloroplastic	[J]	Translation, ribosomal structure and biogenesis	Ribosomal protein S17	30S ribosomal protein S17, chloroplastic OS=Arabidopsis thaliana OX=3702 GN=RPS17 PE=1 SV=1	J	Translation, ribosomal structure and biogenesis	30S ribosomal protein S17, chloroplastic [Jatropha curcas]
c100767.graph_c0	0	2	3	76	78	64	0	0.04	0.07	2.52	1.95	1.59	1.02564e-11	4.43027	up	[M]	Cell wall/membrane/envelope biogenesis	Molecular Function: protein kinase activity (GO:0004672);; Molecular Function: ATP binding (GO:0005524);; Biological Process: protein phosphorylation (GO:0006468);; Cellular Component: integral component of membrane (GO:0016021);;	--	--	--	Protein kinase domain;; Protein tyrosine kinase;; Leucine rich repeat;; Leucine rich repeat N-terminal domain;; Leucine Rich repeats (2 copies)	Probable LRR receptor-like serine/threonine-protein kinase At4g37250 OS=Arabidopsis thaliana OX=3702 GN=At4g37250 PE=2 SV=1	T	Signal transduction mechanisms	probable LRR receptor-like serine/threonine-protein kinase At4g37250 [Olea europaea var. sylvestris]
c95697.graph_c0	229	223	162	718	683	734	10.41	8.97	7.78	33.5	35	33.48	9.73729e-12	1.186	up	[J]	Translation, ribosomal structure and biogenesis	Biological Process: maturation of LSU-rRNA (GO:0000470);; Molecular Function: RNA binding (GO:0003723);; Cellular Component: mitochondrion (GO:0005739);; Biological Process: translation (GO:0006412);; Cellular Component: cytosolic large ribosomal subunit (GO:0022625);;	K02863|4.50155e-70|spen:107005184|K02863 large subunit ribosomal protein L1 | (RefSeq) 50S ribosomal protein L1, chloroplastic	[J]	Translation, ribosomal structure and biogenesis	--	50S ribosomal protein L1, chloroplastic OS=Arabidopsis thaliana OX=3702 GN=RPL1 PE=1 SV=1	J	Translation, ribosomal structure and biogenesis	50S ribosomal protein L1, chloroplastic-like isoform X2 [Manihot esculenta]
c101795.graph_c0	0	4	3	19	26	19	0	0.12	0.1	0.61	0.89	0.62	0.00305207	2.3166	up	--	--	--	--	[R]	General function prediction only	PPR repeat;; PPR repeat family;; PPR repeat;; Pentatricopeptide repeat domain;; PPR repeat family;; PPR repeat;; PPR repeat	Putative pentatricopeptide repeat-containing protein At3g49142 OS=Arabidopsis thaliana OX=3702 GN=PCMP-H77 PE=3 SV=1	S	Function unknown	PREDICTED: pentatricopeptide repeat-containing protein At3g12770 [Vitis vinifera]
c103195.graph_c0	8	12	7	110	81	66	0.19	0.3	0.17	3.03	2.31	1.73	2.71287e-09	2.55379	up	[T]	Signal transduction mechanisms	Molecular Function: nucleotide binding (GO:0000166);; Molecular Function: protein serine/threonine kinase activity (GO:0004674);; Cellular Component: plasma membrane (GO:0005886);; Biological Process: protein phosphorylation (GO:0006468);;	K04733|0|vvi:100257449|K04733 interleukin-1 receptor-associated kinase 4 [EC:2.7.11.1] | (RefSeq) putative receptor protein kinase ZmPK1	--	--	Protein kinase domain;; Protein tyrosine kinase;; D-mannose binding lectin;; S-locus glycoprotein domain;; PAN-like domain	Putative receptor protein kinase ZmPK1 OS=Zea mays OX=4577 GN=PK1 PE=2 SV=2	T	Signal transduction mechanisms	PREDICTED: putative receptor protein kinase ZmPK1 [Juglans regia]
c85941.graph_c2	197	209	171	4342	5700	13524	8.57	7.92	8.87	380.29	546.94	1302.84	2.19252e-16	4.51593	up	[E]	Amino acid transport and metabolism	Molecular Function: arginase activity (GO:0004053);; Molecular Function: metal ion binding (GO:0046872);;	K01476|6.47761e-71|nnu:104602265|K01476 arginase [EC:3.5.3.1] | (RefSeq) arginase 1, mitochondrial	[E]	Amino acid transport and metabolism	Arginase family;; Arginase family;; Arginase family	Arginase 1, mitochondrial OS=Arabidopsis thaliana OX=3702 GN=ARGAH1 PE=1 SV=1	E	Amino acid transport and metabolism	unnamed protein product [Coffea canephora]
c86849.graph_c0	5	0	1	42	28	18	0.16	0	0.04	1.35	0.98	0.57	0.000264255	2.85771	up	--	--	--	--	[R]	General function prediction only	PPR repeat;; PPR repeat family;; PPR repeat;; Pentatricopeptide repeat domain;; Tetratricopeptide repeat;; PPR repeat family;; PPR repeat;; PPR repeat	Pentatricopeptide repeat-containing protein At1g11290, chloroplastic OS=Arabidopsis thaliana OX=3702 GN=PCMP-H40 PE=2 SV=1	S	Function unknown	unnamed protein product, partial [Vitis vinifera]
c99227.graph_c0	24	25	13	110	110	114	0.91	0.77	0.42	3.41	3.19	3.56	1.05176e-07	1.79604	up	--	--	--	--	--	--	--	Multiple organellar RNA editing factor 3, mitochondrial OS=Arabidopsis thaliana OX=3702 GN=MORF3 PE=1 SV=1	S	Function unknown	PREDICTED: multiple organellar RNA editing factor 3, mitochondrial [Erythranthe guttata]
c87010.graph_c0	3	4	5	40	17	21	0.08	0.33	0.15	1.65	0.5	0.64	0.00535853	1.89894	up	--	--	--	--	[S]	Function unknown	Armadillo/beta-catenin-like repeat;; HEAT repeat;; V-ATPase subunit H;; Armadillo-like	--	U	Intracellular trafficking, secretion, and vesicular transport	protein CELLULOSE SYNTHASE INTERACTIVE 1-like [Cajanus cajan]
c90982.graph_c0	24	15	24	172	164	83	0.95	0.53	1.05	6.99	6.94	3.5	1.25693e-07	2.03695	up	--	--	--	--	--	--	Cotton fibre expressed protein	--	S	Function unknown	formin BNI1-like [Sesamum indicum]
c86321.graph_c0	74	46	80	493	358	519	6.24	3.48	7.14	43.73	33.13	45.86	5.69643e-14	2.10774	up	--	--	--	--	[K]	Transcription	Myb/SANT-like DNA-binding domain;; Myb-like DNA-binding domain	Trihelix transcription factor PTL OS=Arabidopsis thaliana OX=3702 GN=PTL PE=2 SV=1	K	Transcription	PREDICTED: trihelix transcription factor GTL2 [Vitis vinifera]
c82564.graph_c0	3	4	6	43	55	38	0.19	0.22	0.4	2.82	3.74	2.45	5.24102e-06	2.61015	up	[P]	Inorganic ion transport and metabolism	Cellular Component: integral component of plasma membrane (GO:0005887);; Biological Process: response to aluminum ion (GO:0010044);; Molecular Function: ion transmembrane transporter activity (GO:0015075);; Biological Process: ion transmembrane transport (GO:0034220);;	K02069|2.83403e-160|jcu:105642136|K02069 putative ABC transport system permease protein | (RefSeq) protein ALUMINUM SENSITIVE 3	--	--	Uncharacterised protein family (UPF0014)	Protein ALUMINUM SENSITIVE 3 OS=Arabidopsis thaliana OX=3702 GN=ALS3 PE=1 SV=1	S	Function unknown	PREDICTED: protein ALUMINUM SENSITIVE 3-like [Populus euphratica]
c96438.graph_c4	1871	2355	1967	10563	10289	11722	71.24	76.82	78.09	405.48	412.11	438.77	1.98572e-37	1.7827	up	[C]	Energy production and conversion	Molecular Function: malate dehydrogenase (decarboxylating) (NAD+) activity (GO:0004471);; Biological Process: malate metabolic process (GO:0006108);; Molecular Function: metal ion binding (GO:0046872);; Molecular Function: NAD binding (GO:0051287);; Biological Process: oxidation-reduction process (GO:0055114);;	K00029|0|tcc:TCM_034707|K00029 malate dehydrogenase (oxaloacetate-decarboxylating)(NADP+) [EC:1.1.1.40] | (RefSeq) NADP-dependent malic enzyme	[C]	Energy production and conversion	Malic enzyme, NAD binding domain;; Malic enzyme, N-terminal domain	NADP-dependent malic enzyme OS=Populus trichocarpa OX=3694 PE=2 SV=3	C	Energy production and conversion	NADP-dependent malic enzyme [Theobroma cacao]
c97798.graph_c0	28	34	31	126	78	101	0.9	1.38	0.84	4.93	3.53	4.11	0.0010909	1.07404	up	[A]	RNA processing and modification	Molecular Function: hydrolase activity (GO:0016787);;	K12603|5.2666e-175|pxb:103931121|K12603 CCR4-NOT transcription complex subunit 6 [EC:3.1.13.4] | (RefSeq) carbon catabolite repressor protein 4 homolog 4	[K]	Transcription	Endonuclease/Exonuclease/phosphatase family	Carbon catabolite repressor protein 4 homolog 4 OS=Arabidopsis thaliana OX=3702 GN=CCR4-4 PE=1 SV=1	A	RNA processing and modification	PREDICTED: carbon catabolite repressor protein 4 homolog 4 isoform X2 [Pyrus x bretschneideri]
c85802.graph_c0	14	17	13	64	68	95	0.6	0.68	0.68	2.64	3.98	4.66	2.58291e-05	1.72075	up	[H]	Coenzyme transport and metabolism	Cellular Component: mitochondrion (GO:0005739);; Biological Process: Mo-molybdopterin cofactor biosynthetic process (GO:0006777);;	K03637|8.4248e-113|cic:CICLE_v10022060mg|K03637 cyclic pyranopterin monophosphate synthase [EC:4.6.1.17] | (RefSeq) hypothetical protein	[H]	Coenzyme transport and metabolism	MoaC family	Cyclic pyranopterin monophosphate synthase, mitochondrial OS=Arabidopsis thaliana OX=3702 GN=CNX3 PE=1 SV=1	H	Coenzyme transport and metabolism	PREDICTED: cyclic pyranopterin monophosphate synthase accessory protein, mitochondrial [Ziziphus jujuba]
c85425.graph_c0	1	0	1	23	26	39	0.07	0	0.08	1.38	1.84	2.44	5.19924e-06	4.01711	up	--	--	Molecular Function: SNARE binding (GO:0000149);; Molecular Function: SNAP receptor activity (GO:0005484);; Biological Process: exocytosis (GO:0006887);; Biological Process: vesicle fusion (GO:0006906);; Cellular Component: integral component of membrane (GO:0016021);; Cellular Component: SNARE complex (GO:0031201);;	--	[U]	Intracellular trafficking, secretion, and vesicular transport	Synaptobrevin	Putative vesicle-associated membrane protein 726 OS=Arabidopsis thaliana OX=3702 GN=VAMP726 PE=2 SV=2	U	Intracellular trafficking, secretion, and vesicular transport	vesicle-associated membrane protein 722-like [Vigna radiata var. radiata]
c92212.graph_c0	158	190	153	973	728	776	5.79	5.02	5.54	33.02	25.73	24.88	2.39948e-24	1.6821	up	[L]	Replication, recombination and repair	Molecular Function: nucleic acid binding (GO:0003676);; Molecular Function: ATP-dependent RNA helicase activity (GO:0004004);; Molecular Function: ATP binding (GO:0005524);; Cellular Component: mitochondrion (GO:0005739);; Cellular Component: cytosol (GO:0005829);; Molecular Function: zinc ion binding (GO:0008270);; Biological Process: RNA secondary structure unwinding (GO:0010501);; Molecular Fu…	K14811|3.05959e-159|vvi:100247646|K14811 ATP-dependent RNA helicase DBP3 [EC:3.6.4.13] | (RefSeq) DEAD-box ATP-dependent RNA helicase 5	[A]	RNA processing and modification	DEAD/DEAH box helicase;; Helicase conserved C-terminal domain	DEAD-box ATP-dependent RNA helicase 5 OS=Oryza sativa subsp. japonica OX=39947 GN=Os07g0301200 PE=2 SV=1	L	Replication, recombination and repair	hypothetical protein VITISV_010658 [Vitis vinifera]
c97309.graph_c0	127	155	123	486	448	465	2.72	3.05	2.95	11.63	11.13	11.7	1.44956e-11	1.17366	up	--	--	Cellular Component: nuclear envelope (GO:0005635);; Cellular Component: cytosol (GO:0005829);; Biological Process: protein import into nucleus (GO:0006606);; Biological Process: signal transduction (GO:0007165);; Molecular Function: Ran GTPase binding (GO:0008536);; Molecular Function: protein transporter activity (GO:0008565);;	--	--	--	--	Importin beta-like SAD2 homolog OS=Arabidopsis thaliana OX=3702 GN=At3g59020 PE=1 SV=1	S	Function unknown	PREDICTED: importin beta-like SAD2 homolog [Vitis vinifera]
c87751.graph_c0	24	32	23	176	68	159	1.4	0.95	0.81	6.43	2.45	5.42	1.54858e-05	1.69347	up	[I]	Lipid transport and metabolism	Biological Process: lipid metabolic process (GO:0006629);; Cellular Component: integral component of membrane (GO:0016021);; Molecular Function: oxidoreductase activity (GO:0016491);; Biological Process: oxidation-reduction process (GO:0055114);;	K13076|0|sind:105164669|K13076 Delta8-fatty-acid desaturase [EC:1.14.19.4] | (RefSeq) delta(8)-fatty-acid desaturase 2-like	[I]	Lipid transport and metabolism	Fatty acid desaturase;; Cytochrome b5-like Heme/Steroid binding domain	Acyl-lipid (9-3)-desaturase OS=Borago officinalis OX=13363 PE=1 SV=1	I	Lipid transport and metabolism	delta-6-desaturase [Camellia oleifera]
c90458.graph_c0	3	8	4	125	130	175	0.17	0.39	0.23	7.61	8.04	10.71	1.37983e-18	4.08542	up	[BQ]	Chromatin structure and dynamics ;; Secondary metabolites biosynthesis, transport and catabolism	Molecular Function: hydrolase activity (GO:0016787);;	--	[B]	Chromatin structure and dynamics	Histone deacetylase domain	Histone deacetylase 8 OS=Arabidopsis thaliana OX=3702 GN=HDA8 PE=2 SV=1	BQ	--	PREDICTED: histone deacetylase 8 [Prunus mume]
c92694.graph_c1	30	16	20	76	77	131	2.03	1.03	1.53	5.66	6.23	10.21	0.0005426	1.45001	up	[O]	Posttranslational modification, protein turnover, chaperones	Molecular Function: antioxidant activity (GO:0016209);; Molecular Function: oxidoreductase activity (GO:0016491);; Biological Process: oxidation-reduction process (GO:0055114);; Biological Process: cellular oxidant detoxification (GO:0098869);;	K03564|9.95555e-100|csv:101214787|K03564 peroxiredoxin Q/BCP [EC:1.11.1.15] | (RefSeq) peroxiredoxin Q, chloroplastic	[O]	Posttranslational modification, protein turnover, chaperones	--	Peroxiredoxin Q, chloroplastic OS=Populus jackii OX=640484 GN=PRXQ PE=1 SV=1	O	Posttranslational modification, protein turnover, chaperones	PREDICTED: peroxiredoxin Q, chloroplastic-like [Daucus carota subsp. sativus]
c99675.graph_c0	22	42	18	80	90	189	0.55	0.93	0.47	2.03	2.41	4.8	0.00053933	1.52199	up	[L]	Replication, recombination and repair	Cellular Component: nucleus (GO:0005634);; Cellular Component: cytoplasm (GO:0005737);;	--	[S]	Function unknown	U-box domain;; Armadillo/beta-catenin-like repeat;; RING-type zinc-finger	U-box domain-containing protein 19 OS=Arabidopsis thaliana OX=3702 GN=PUB19 PE=2 SV=1	O	Posttranslational modification, protein turnover, chaperones	U-box domain-containing protein 18 [Citrus clementina]
c93103.graph_c0	1069	1084	921	4355	3640	3199	72.66	68.17	67.29	332.74	291.45	253.22	1.35826e-19	1.24003	up	--	--	Cellular Component: integral component of membrane (GO:0016021);; Molecular Function: transferase activity, transferring glycosyl groups (GO:0016757);;	--	[S]	Function unknown	Protein of unknown function (DUF563)	--	S	Function unknown	PREDICTED: uncharacterized protein LOC102628603 [Citrus sinensis]
c95765.graph_c0	8	10	19	55	53	51	0.3	0.26	0.68	1.8	1.93	1.67	0.00295123	1.41421	up	--	--	Biological Process: transcription, DNA-templated (GO:0006351);;	K09284|6.04476e-79|pper:PRUPE_ppa021782mg|K09284 AP2-like factor, euAP2 lineage | (RefSeq) hypothetical protein	--	--	AP2 domain	Floral homeotic protein APETALA 2 OS=Arabidopsis thaliana OX=3702 GN=AP2 PE=1 SV=1	K	Transcription	AP2/ERF domain [Macleaya cordata]
c91392.graph_c0	38	41	28	179	140	126	1.39	1.32	1.06	6.68	5.45	4.65	5.05296e-07	1.42327	up	[O]	Posttranslational modification, protein turnover, chaperones	Cellular Component: mitochondrial matrix (GO:0005759);; Biological Process: iron-sulfur cluster assembly (GO:0016226);;	--	[K]	Transcription	Glycine cleavage T-protein C-terminal barrel domain	Putative transferase At4g12130, mitochondrial OS=Arabidopsis thaliana OX=3702 GN=At4g12130 PE=1 SV=1	S	Function unknown	PREDICTED: putative transferase At4g12130, mitochondrial [Vitis vinifera]
c87971.graph_c1	77	85	83	497	309	294	3.06	2.93	2.88	19.32	13.09	11.43	3.33648e-10	1.51934	up	--	--	Biological Process: metabolic process (GO:0008152);; Molecular Function: amino acid binding (GO:0016597);;	--	--	--	--	ACT domain-containing protein ACR10 OS=Arabidopsis thaliana OX=3702 GN=ACR10 PE=2 SV=1	S	Function unknown	PREDICTED: ACT domain-containing protein ACR10-like [Daucus carota subsp. sativus]
c102136.graph_c1	27	21	22	71	84	104	0.52	0.35	0.44	1.37	1.7	2.02	0.00081141	1.25017	up	--	--	--	--	--	--	C2 domain of PTEN tumour-suppressor protein	Formin-like protein 18 OS=Arabidopsis thaliana OX=3702 GN=FH18 PE=2 SV=3	S	Function unknown	formin-like protein 18 [Prunus persica]
c93084.graph_c0	6725	11878	9152	43021	39198	52835	541.75	867.52	796.92	3934.22	3676.94	4752.66	1.15089e-16	1.67427	up	--	--	--	--	[DZ]	--	Translationally controlled tumour protein	Translationally-controlled tumor protein homolog OS=Hevea brasiliensis OX=3981 GN=TCTP PE=2 SV=1	S	Function unknown	translationally-controlled tumor protein homolog [Olea europaea var. sylvestris]
c87350.graph_c0	33	39	29	327	307	304	1.99	2.13	1.7	19.71	19.26	17.98	6.16402e-28	2.58196	up	--	--	Molecular Function: protein kinase activity (GO:0004672);; Molecular Function: ATP binding (GO:0005524);; Biological Process: protein phosphorylation (GO:0006468);; Cellular Component: integral component of membrane (GO:0016021);;	--	--	--	--	--	S	Function unknown	PREDICTED: uncharacterized protein LOC100266795 [Vitis vinifera]
c103504.graph_c0	7	9	10	46	99	72	0.08	0.08	0.11	0.72	1.82	2.12	1.63837e-06	2.35914	up	--	--	--	--	[R]	General function prediction only	--	Retrovirus-related Pol polyprotein from transposon RE1 OS=Arabidopsis thaliana OX=3702 GN=RE1 PE=2 SV=1	L	Replication, recombination and repair	hypothetical protein VITISV_012155 [Vitis vinifera]
c68856.graph_c0	12	21	12	116	82	97	1	1.52	1.05	10.04	7.3	8.27	2.84768e-08	2.05951	up	--	--	--	--	--	--	GRAM domain	GEM-like protein 4 OS=Arabidopsis thaliana OX=3702 GN=At5g08350 PE=2 SV=1	S	Function unknown	PREDICTED: GEM-like protein 4 [Daucus carota subsp. sativus]
c104039.graph_c0	277	319	294	1214	1081	927	3.4	3.43	3.74	14.94	13.96	11.37	1.81728e-15	1.23067	up	[U]	Intracellular trafficking, secretion, and vesicular transport	--	--	[T]	Signal transduction mechanisms	NB-ARC domain;; Leucine Rich repeats (2 copies)	Putative disease resistance RPP13-like protein 1 OS=Arabidopsis thaliana OX=3702 GN=RPPL1 PE=3 SV=1	S	Function unknown	hypothetical protein MANES_17G072100 [Manihot esculenta]
c92056.graph_c0	15	27	20	222	202	158	0.86	1.39	1.16	13.57	12.98	9.72	2.21724e-17	2.57781	up	--	--	--	--	--	--	--	--	S	Function unknown	hypothetical protein CDL15_Pgr003127 [Punica granatum]
c85806.graph_c0	6	9	10	43	63	50	0.26	0.4	0.55	1.83	3.1	2.71	7.63749e-05	1.95076	up	--	--	--	--	--	--	--	Telomere repeat-binding protein 3 OS=Arabidopsis thaliana OX=3702 GN=TRP3 PE=1 SV=1	K	Transcription	putative double-strand telomere binding protein 2 [Carica papaya]
c94991.graph_c1	325	500	350	1300	1443	1158	3.19	4.31	3.57	13.59	15.32	11.66	8.38314e-11	1.1256	up	[K]	Transcription	Molecular Function: DNA binding (GO:0003677);; Molecular Function: RNA binding (GO:0003723);; Molecular Function: helicase activity (GO:0004386);; Molecular Function: ribonuclease III activity (GO:0004525);; Molecular Function: ATP binding (GO:0005524);; Biological Process: RNA processing (GO:0006396);; Biological Process: rRNA catabolic process (GO:0016075);; Biological Process: RNA phosphodiest…	K11592|0|aly:ARALYDRAFT_333551|K11592 endoribonuclease Dicer [EC:3.1.26.-] | (RefSeq) hypothetical protein	[A]	RNA processing and modification	Helicase conserved C-terminal domain;; DEAD/DEAH box helicase;; Type III restriction enzyme, res subunit;; Dicer dimerisation domain;; Ribonuclease III domain;; Ribonuclease-III-like;; Double-stranded RNA binding motif;; double strand RNA binding domain from DEAD END PROTEIN 1;; PAZ domain;; PAZ domain	Endoribonuclease Dicer homolog 1 OS=Arabidopsis thaliana OX=3702 GN=DCL1 PE=1 SV=2	L	Replication, recombination and repair	Helicase, C-terminal; Argonaute and Dicer protein, PAZ; Ribonuclease III, bacterial [Medicago truncatula]
c97687.graph_c1	6	6	13	477	608	472	0.83	0.19	1.83	17.34	23.03	19.99	6.05466e-50	5.22411	up	--	--	--	--	--	--	RNA recognition motif. (a.k.a. RRM, RBD, or RNP domain);; Zinc finger C-x8-C-x5-C-x3-H type (and similar)	Zinc finger CCCH domain-containing protein 53 OS=Oryza sativa subsp. japonica OX=39947 GN=Os07g0682400 PE=2 SV=1	S	Function unknown	PREDICTED: zinc finger CCCH domain-containing protein 53 isoform X1 [Vitis vinifera]
c84414.graph_c0	140	85	77	1179	1606	1732	13.08	6.86	7.55	114.75	160.01	162.97	4.18728e-36	3.25815	up	--	--	--	--	--	--	--	--	--	--	hydrogen peroxide induced protein 1 [Camellia sinensis]
c103634.graph_c0	134	200	161	813	819	895	1.89	2.47	2.36	11.49	12.18	12.61	1.81178e-21	1.7386	up	--	--	Molecular Function: DNA binding (GO:0003677);; Molecular Function: DNA-directed DNA polymerase activity (GO:0003887);; Cellular Component: cytosol (GO:0005829);; Biological Process: transcription, DNA-templated (GO:0006351);; Biological Process: DNA biosynthetic process (GO:0071897);;	K02331|0|vvi:100268096|K02331 DNA polymerase phi [EC:2.7.7.7] | (RefSeq) DNA polymerase V	[K]	Transcription	DNA polymerase phi	--	S	Function unknown	PREDICTED: DNA polymerase V [Vitis vinifera]
c97338.graph_c0	6	27	23	189	194	201	0.2	0.8	0.8	7.62	6.7	7.6	7.99979e-14	2.71787	up	[J]	Translation, ribosomal structure and biogenesis	Biological Process: pseudouridine synthesis (GO:0001522);; Molecular Function: RNA binding (GO:0003723);; Biological Process: tRNA processing (GO:0008033);; Molecular Function: pseudouridine synthase activity (GO:0009982);;	K01855|2.50962e-102|gra:105797010|K01855 tRNA pseudouridine38/39 synthase [EC:5.4.99.45] | (RefSeq) tRNA pseudouridine(38/39) synthase	[J]	Translation, ribosomal structure and biogenesis	tRNA pseudouridine synthase;; tRNA pseudouridine synthase	--	J	Translation, ribosomal structure and biogenesis	PREDICTED: tRNA pseudouridine(38/39) synthase isoform X1 [Gossypium raimondii]
c88744.graph_c0	10	10	9	39	54	59	0.89	0.97	0.93	3.74	5.1	6.59	0.000347229	1.72102	up	--	--	Cellular Component: integral component of membrane (GO:0016021);;	--	--	--	--	--	S	Function unknown	unnamed protein product [Coffea canephora]
c100006.graph_c0	12	25	7	70	93	78	0.26	0.48	0.19	2.2	2.63	2.17	2.55887e-05	1.82396	up	[E]	Amino acid transport and metabolism	Molecular Function: serine-type carboxypeptidase activity (GO:0004185);; Cellular Component: integral component of membrane (GO:0016021);; Molecular Function: transferase activity, transferring acyl groups other than amino-acyl groups (GO:0016747);; Biological Process: secondary metabolic process (GO:0019748);; Biological Process: proteolysis involved in cellular protein catabolic process (GO:005…	K16297|1.74838e-151|egr:104443899|K16297 serine carboxypeptidase-like clade II [EC:3.4.16.-] | (RefSeq) serine carboxypeptidase-like 45	[OE]	--	Serine carboxypeptidase	Serine carboxypeptidase-like 45 OS=Arabidopsis thaliana OX=3702 GN=SCPL45 PE=2 SV=1	E	Amino acid transport and metabolism	PREDICTED: serine carboxypeptidase-like 45 [Eucalyptus grandis]
c99844.graph_c1	92	68	67	238	298	373	13.4	8.63	10.92	38.01	49.74	57.58	9.02775e-07	1.37694	up	--	--	--	--	--	--	--	Light-inducible protein CPRF2 OS=Petroselinum crispum OX=4043 GN=CPRF2 PE=2 SV=2	K	Transcription	bZIP transcription factor family protein 6 [Camellia sinensis]
c90423.graph_c0	17	25	20	255	379	290	1.07	1.4	1.27	16.58	25.6	18.5	1.22425e-26	3.24499	up	[IQR]	Lipid transport and metabolism ;; Secondary metabolites biosynthesis, transport and catabolism ;; General function prediction only	Molecular Function: androstan-3-alpha,17-beta-diol dehydrogenase activity (GO:0047044);; Biological Process: oxidation-reduction process (GO:0055114);;	--	[R]	General function prediction only	Enoyl-(Acyl carrier protein) reductase;; short chain dehydrogenase;; KR domain;; NAD dependent epimerase/dehydratase family	Secoisolariciresinol dehydrogenase (Fragment) OS=Podophyllum peltatum OX=35933 PE=1 SV=1	S	Function unknown	PREDICTED: secoisolariciresinol dehydrogenase-like [Ziziphus jujuba]
c98488.graph_c1	34	38	16	278	272	242	1.75	1.81	0.74	12.5	13.1	11.07	2.62239e-20	2.53864	up	--	--	--	--	--	--	F-box domain;; F-box associated domain;; F-box-like	Putative F-box protein At1g12855 OS=Arabidopsis thaliana OX=3702 GN=At1g12855 PE=4 SV=1	S	Function unknown	PREDICTED: F-box protein CPR30 [Vitis vinifera]
c102616.graph_c0	5	9	9	91	82	81	0.09	0.14	0.17	1.59	1.49	1.35	1.86185e-10	2.75926	up	--	--	Molecular Function: zinc ion binding (GO:0008270);;	--	[R]	General function prediction only	PPR repeat;; PPR repeat family;; PPR repeat;; DYW family of nucleic acid deaminases;; Pentatricopeptide repeat domain;; Tetratricopeptide repeat;; Tetratricopeptide repeat;; Pentacotripeptide-repeat region of PRORP	Pentatricopeptide repeat-containing protein At4g02750 OS=Arabidopsis thaliana OX=3702 GN=PCMP-H24 PE=3 SV=1	S	Function unknown	pentatricopeptide repeat-containing protein At4g02750 isoform X1 [Quercus suber]
c87596.graph_c0	163	203	154	629	615	565	12.16	13.32	11.99	49.13	49.65	43.24	2.63144e-13	1.18564	up	[T]	Signal transduction mechanisms	Molecular Function: phosphoprotein phosphatase activity (GO:0004721);; Biological Process: protein dephosphorylation (GO:0006470);; Biological Process: brassinosteroid mediated signaling pathway (GO:0009742);;	--	[TR]	--	Calcineurin-like phosphoesterase	Serine/threonine-protein phosphatase BSL1 OS=Arabidopsis thaliana OX=3702 GN=BSL1 PE=1 SV=2	T	Signal transduction mechanisms	serine/threonine-protein phosphatase BSL1-like [Olea europaea var. sylvestris]
c101347.graph_c0	441	539	390	1774	1554	1589	22.39	24.69	20.81	90.35	80.88	78.96	8.43923e-21	1.23307	up	[O]	Posttranslational modification, protein turnover, chaperones	Molecular Function: ATP binding (GO:0005524);; Cellular Component: cytoplasm (GO:0005737);; Biological Process: protein folding (GO:0006457);; Molecular Function: unfolded protein binding (GO:0051082);;	K09498|1.40236e-180|vvi:100249757|K09498 T-complex protein 1 subunit zeta | (RefSeq) T-complex protein 1 subunit zeta 1	[O]	Posttranslational modification, protein turnover, chaperones	TCP-1/cpn60 chaperonin family;; TCP-1/cpn60 chaperonin family	T-complex protein 1 subunit zeta 1 OS=Arabidopsis thaliana OX=3702 GN=CCT6A PE=1 SV=1	O	Posttranslational modification, protein turnover, chaperones	hypothetical protein CRG98_004015 [Punica granatum]
c102055.graph_c1	15	52	15	160	121	121	0.68	3.25	0.78	12.51	8.7	9.15	3.11055e-05	1.67758	up	[I]	Lipid transport and metabolism	Molecular Function: phosphogluconate dehydrogenase (decarboxylating) activity (GO:0004616);; Cellular Component: chloroplast stroma (GO:0009570);; Molecular Function: glyoxylate reductase (NADP) activity (GO:0030267);; Molecular Function: NAD binding (GO:0051287);; Biological Process: oxidation-reduction process (GO:0055114);;	K18121|5.94948e-108|nnu:104600688|K18121 glyoxylate/succinic semialdehyde reductase [EC:1.1.1.79 1.1.1.-] | (RefSeq) glyoxylate/succinic semialdehyde reductase 2, chloroplastic	[R]	General function prediction only	NAD-binding of NADP-dependent 3-hydroxyisobutyrate dehydrogenase;; NAD binding domain of 6-phosphogluconate dehydrogenase;; NAD binding domain of 6-phosphogluconate dehydrogenase	Glyoxylate/succinic semialdehyde reductase 2, chloroplastic OS=Arabidopsis thaliana OX=3702 GN=GLYR2 PE=1 SV=1	I	Lipid transport and metabolism	Fatty oxidation complex subunit [Trema orientalis]
c91089.graph_c0	25	34	29	225	181	225	1.47	1.71	1.81	13.58	11.12	13.77	7.37862e-16	2.20329	up	[J]	Translation, ribosomal structure and biogenesis	Cellular Component: mitochondrion (GO:0005739);; Molecular Function: ribosomal large subunit binding (GO:0043023);; Biological Process: mitochondrial translational termination (GO:0070126);;	K02838|1.10595e-62|vvi:100249298|K02838 ribosome recycling factor | (RefSeq) ribosome-recycling factor	[J]	Translation, ribosomal structure and biogenesis	Ribosome recycling factor	Ribosome-recycling factor, chloroplastic OS=Oryza sativa subsp. japonica OX=39947 GN=Os07g0570700 PE=2 SV=2	J	Translation, ribosomal structure and biogenesis	Ribosome recycling factor [Macleaya cordata]
c72769.graph_c0	29	27	41	126	149	103	6.35	5.27	9.6	32.3	37.65	24.75	0.000101627	1.30633	up	--	--	--	--	--	--	--	--	S	Function unknown	hypothetical protein BC332_04725 [Capsicum chinense]
c35217.graph_c0	31	40	47	321	184	435	1.35	1.57	1.97	13.74	8.04	18.41	1.22713e-11	2.32853	up	[IR]	Lipid transport and metabolism ;; General function prediction only	Cellular Component: plant-type cell wall (GO:0009505);; Cellular Component: plasmodesma (GO:0009506);; Molecular Function: hydrolase activity, acting on ester bonds (GO:0016788);;	--	--	--	GDSL-like Lipase/Acylhydrolase	GDSL esterase/lipase At5g14450 OS=Arabidopsis thaliana OX=3702 GN=At5g14450 PE=2 SV=1	S	Function unknown	PREDICTED: GDSL esterase/lipase At5g14450 [Theobroma cacao]
c102673.graph_c0	4671	4980	4231	17914	15000	15065	264.74	229.96	246.14	922.04	802.36	779.27	4.93692e-25	1.1695	up	[J]	Translation, ribosomal structure and biogenesis	Molecular Function: translation elongation factor activity (GO:0003746);; Molecular Function: GTPase activity (GO:0003924);; Molecular Function: GTP binding (GO:0005525);; Cellular Component: ribosome (GO:0005840);; Biological Process: translational elongation (GO:0006414);;	--	[J]	Translation, ribosomal structure and biogenesis	Elongation factor G, domain IV;; Elongation factor Tu GTP binding domain;; Elongation factor G C-terminus;; Elongation factor Tu domain 2;; Elongation Factor G, domain II	Elongation factor 2 OS=Arabidopsis thaliana OX=3702 GN=LOS1 PE=1 SV=1	J	Translation, ribosomal structure and biogenesis	elongation factor 2 isoform X1 [Cucurbita maxima]
c86455.graph_c0	48	55	57	198	171	198	3.25	3	3.86	13.52	11.72	12.72	2.11269e-06	1.19545	up	--	--	--	--	--	--	--	Outer envelope pore protein 21B, chloroplastic OS=Arabidopsis thaliana OX=3702 GN=OEP21B PE=2 SV=1	U	Intracellular trafficking, secretion, and vesicular transport	PREDICTED: outer envelope pore protein 21, chloroplastic [Vitis vinifera]
c80302.graph_c0	2	4	7	226	162	172	0.08	0.15	0.28	9.8	7.31	7.42	2.39969e-24	4.62285	up	--	--	--	--	--	--	F-box domain;; FBD	Putative F-box/LRR-repeat protein At5g02700 OS=Arabidopsis thaliana OX=3702 GN=At5g02700 PE=4 SV=1	S	Function unknown	putative F-box/LRR-repeat protein At3g28410 [Durio zibethinus]
c97686.graph_c2	94	85	139	484	451	456	2.77	2.5	4.11	12.94	13.3	12.13	6.02095e-09	1.47326	up	--	--	--	--	--	--	Myb-like DNA-binding domain;; Bromodomain	--	S	Function unknown	pinin [Herrania umbratica]
c87744.graph_c2	8	16	11	62	51	38	0.57	0.76	1.1	3.73	3.15	3.03	0.00191678	1.44544	up	[F]	Nucleotide transport and metabolism	--	K00858|4.59482e-80|egr:104450067|K00858 NAD+ kinase [EC:2.7.1.23] | (RefSeq) NADH kinase	[R]	General function prediction only	ATP-NAD kinase;; ATP-NAD kinase	Probable NADH kinase OS=Oryza sativa subsp. japonica OX=39947 GN=Os09g0345700 PE=2 SV=1	S	Function unknown	PREDICTED: NADH kinase isoform X3 [Nicotiana sylvestris]
c99091.graph_c0	2312	1946	1795	9405	7687	6922	49.34	36.78	39.37	196.56	168.57	144	9.15395e-18	1.35597	up	--	--	--	--	--	--	PB1 domain	--	S	Function unknown	PREDICTED: RNA polymerase II degradation factor 1 [Vitis vinifera]
c92622.graph_c0	1069	1117	965	5472	4616	5018	23.64	21.76	22.41	123.2	109.99	113.32	1.55837e-40	1.6413	up	[L]	Replication, recombination and repair	Cellular Component: nucleus (GO:0005634);; Cellular Component: vacuole (GO:0005773);; Biological Process: chromatin remodeling (GO:0006338);; Biological Process: response to water deprivation (GO:0009414);; Biological Process: blue light signaling pathway (GO:0009785);; Molecular Function: blue light photoreceptor activity (GO:0009882);; Biological Process: positive regulation of flower developme…	K12119|0|tcc:TCM_020885|K12119 cryptochrome 2 | (RefSeq) Cryptochrome 2 isoform 1	[LT]	--	FAD binding domain of DNA photolyase;; DNA photolyase	Cryptochrome-2 OS=Arabidopsis thaliana OX=3702 GN=CRY2 PE=1 SV=2	L	Replication, recombination and repair	cryptochrome 2 [Morella rubra]
c97262.graph_c0	17	11	16	127	134	60	0.64	0.66	0.44	3.54	4.56	2.32	4.11223e-07	2.16008	up	--	--	--	K19893|0|sind:105164963|K19893 glucan endo-1,3-beta-glucosidase 5/6 [EC:3.2.1.39] | (RefSeq) glucan endo-1,3-beta-glucosidase 5	--	--	Glycosyl hydrolases family 17;; X8 domain	Glucan endo-1,3-beta-glucosidase 5 OS=Arabidopsis thaliana OX=3702 GN=At4g31140 PE=1 SV=1	G	Carbohydrate transport and metabolism	Glucan endo-1,3-beta-D-glucosidase [Handroanthus impetiginosus]
c92690.graph_c0	85	54	61	349	171	135	7.12	4.89	12.53	25.08	15.89	12.07	0.00404286	1.03476	up	--	--	Molecular Function: electron carrier activity (GO:0009055);; Cellular Component: integral component of membrane (GO:0016021);;	--	--	--	Plastocyanin-like domain	Early nodulin-like protein 2 OS=Arabidopsis thaliana OX=3702 GN=At4g27520 PE=1 SV=1	S	Function unknown	early nodulin-like protein 2 [Olea europaea var. sylvestris]
c87202.graph_c0	45	76	41	206	141	199	1.56	2.31	1.47	7.25	5.19	6.94	6.64111e-05	1.1425	up	--	--	Cellular Component: chloroplast (GO:0009507);; Biological Process: embryo development ending in seed dormancy (GO:0009793);;	--	--	--	--	--	S	Function unknown	unnamed protein product, partial [Vitis vinifera]
c95298.graph_c0	384	402	356	1938	1477	1622	21.24	17.52	18.72	77.28	61.75	68.28	1.60283e-25	1.51597	up	--	--	Molecular Function: transcription factor activity, sequence-specific DNA binding (GO:0003700);; Biological Process: regulation of transcription, DNA-templated (GO:0006355);; Biological Process: brassinosteroid mediated signaling pathway (GO:0009742);;	K14503|1.04736e-75|pxb:103941280|K14503 brassinosteroid resistant 1/2 | (RefSeq) BES1/BZR1 homolog protein 2-like	--	--	BES1/BZR1 plant transcription factor, N-terminal	BES1/BZR1 homolog protein 2 OS=Arabidopsis thaliana OX=3702 GN=BEH2 PE=1 SV=1	K	Transcription	BES1/BZR1 homolog protein 2-like [Quercus suber]
c73037.graph_c0	5	11	10	41	34	40	0.68	1.36	1.79	5.61	5.12	6.24	0.00482117	1.46783	up	--	--	--	--	[K]	Transcription	GATA zinc finger	GATA transcription factor 11 OS=Arabidopsis thaliana OX=3702 GN=GATA11 PE=2 SV=1	K	Transcription	GATA transcription factor 8 [Capsicum chinense]
c98276.graph_c0	67	89	54	255	361	377	6.53	6.57	5.3	27.81	27	29.78	5.09924e-10	1.63684	up	--	--	--	K07199|2.49666e-42|sot:102591352|K07199 5'-AMP-activated protein kinase, regulatory beta subunit | (RefSeq) GAL83; SNF1-related protein kinase regulatory subunit beta-1-like	[G]	Carbohydrate transport and metabolism	BURP domain;; 5'-AMP-activated protein kinase beta subunit, interaction domain	SNF1-related protein kinase regulatory subunit beta-1 OS=Arabidopsis thaliana OX=3702 GN=KINB1 PE=1 SV=1	S	Function unknown	PREDICTED: SNF1-related protein kinase regulatory subunit beta-1 [Nicotiana tomentosiformis]
c100687.graph_c0	235	382	286	1797	1564	1496	6.36	6.76	4.52	31.1	32.93	24.78	1.15883e-27	1.81151	up	--	--	--	K14794|0|vvi:100257035|K14794 ribosomal RNA-processing protein 12 | (RefSeq) RRP12-like protein	[S]	Function unknown	NUC173 domain	--	S	Function unknown	PREDICTED: RRP12-like protein isoform X2 [Vitis vinifera]
c101980.graph_c1	209	235	269	1235	779	829	3.58	3.65	4.38	20.09	12.74	12.75	2.80487e-10	1.34679	up	--	--	--	K20102|0|vvi:100249242|K20102 YTH domain-containing family protein | (RefSeq) YTH domain-containing family protein 2	--	--	YT521-B-like domain;; Plant organelle RNA recognition domain	Protein WHAT&apos;S THIS FACTOR 1 homolog OS=Arabidopsis thaliana OX=3702 GN=At4g01037 PE=3 SV=1	S	Function unknown	unnamed protein product, partial [Vitis vinifera]
c70212.graph_c0	0	5	3	82	42	52	0	0.23	0.16	4.36	2.32	2.72	1.81001e-08	3.56342	up	--	--	Molecular Function: protein serine/threonine phosphatase activity (GO:0004722);; Biological Process: protein dephosphorylation (GO:0006470);;	--	[T]	Signal transduction mechanisms	Protein phosphatase 2C	Probable protein phosphatase 2C 34 OS=Arabidopsis thaliana OX=3702 GN=At3g05640 PE=2 SV=1	T	Signal transduction mechanisms	unnamed protein product [Coffea canephora]
c101599.graph_c0	20	23	23	240	147	110	1.03	0.85	0.94	9.34	6.19	4.86	2.15372e-10	2.22883	up	[G]	Carbohydrate transport and metabolism	--	K01728|0|vvi:100246124|K01728 pectate lyase [EC:4.2.2.2] | (RefSeq) probable pectate lyase 12-like	--	--	Pectate lyase	Probable pectate lyase 13 OS=Arabidopsis thaliana OX=3702 GN=PMR6 PE=1 SV=1	G	Carbohydrate transport and metabolism	probable pectate lyase 12-like precursor [Vitis vinifera]
c91178.graph_c0	15	12	10	47	53	51	0.22	0.16	0.15	0.7	0.83	0.76	0.00210604	1.37475	up	[S]	Function unknown	Biological Process: double-strand break repair via homologous recombination (GO:0000724);; Molecular Function: DNA binding (GO:0003677);; Molecular Function: ATP binding (GO:0005524);; Cellular Component: nucleus (GO:0005634);; Cellular Component: chromosome (GO:0005694);; Cellular Component: cytoplasm (GO:0005737);; Biological Process: DNA replication (GO:0006260);; Molecular Function: four-way …	K10901|0|cit:102610752|K10901 bloom syndrome protein [EC:3.6.4.12] | (RefSeq) ATP-dependent DNA helicase Q-like 4A	[L]	Replication, recombination and repair	RQC domain;; Helicase conserved C-terminal domain;; DEAD/DEAH box helicase;; RecQ zinc-binding;; HRDC domain;; Type III restriction enzyme, res subunit	ATP-dependent DNA helicase Q-like 4A OS=Arabidopsis thaliana OX=3702 GN=RECQL4A PE=2 SV=1	L	Replication, recombination and repair	ATP-dependent DNA helicase Q-like 4A isoform X1 [Citrus clementina]
c97140.graph_c0	4	4	6	243	186	137	0.11	0.1	0.17	7.34	5.63	3.79	1.76671e-23	4.53089	up	[T]	Signal transduction mechanisms	Molecular Function: protein kinase activity (GO:0004672);; Molecular Function: ATP binding (GO:0005524);; Biological Process: protein phosphorylation (GO:0006468);;	--	[T]	Signal transduction mechanisms	--	Serine/threonine-protein kinase PCRK1 OS=Arabidopsis thaliana OX=3702 GN=PCRK1 PE=1 SV=1	T	Signal transduction mechanisms	unnamed protein product [Coffea canephora]
c101106.graph_c0	608	773	575	2657	2110	2366	13.63	15.2	13.35	60.03	50	53.15	2.59742e-20	1.25412	up	[O]	Posttranslational modification, protein turnover, chaperones	Molecular Function: ATP binding (GO:0005524);; Biological Process: protein folding (GO:0006457);; Biological Process: response to stress (GO:0006950);; Molecular Function: unfolded protein binding (GO:0051082);;	K09487|0|gra:105794269|K09487 heat shock protein 90kDa beta | (RefSeq) heat shock protein 83-like	[O]	Posttranslational modification, protein turnover, chaperones	Hsp90 protein;; Histidine kinase-, DNA gyrase B-, and HSP90-like ATPase;; Histidine kinase-, DNA gyrase B-, and HSP90-like ATPase	Heat shock protein 90-5, chloroplastic OS=Arabidopsis thaliana OX=3702 GN=HSP90-5 PE=1 SV=1	O	Posttranslational modification, protein turnover, chaperones	HSP90 domain-containing protein/HATPase_c_3 domain-containing protein [Cephalotus follicularis]
c86387.graph_c0	9	10	16	66	51	52	0.36	0.3	0.67	2.42	2.11	1.87	0.000464152	1.58308	up	[G]	Carbohydrate transport and metabolism	--	--	[B]	Chromatin structure and dynamics	--	--	S	Function unknown	uncharacterized protein LOC111395775 [Olea europaea var. sylvestris]
c103597.graph_c1	511	902	658	11743	8137	7964	16.21	25.12	21.66	378.11	273.91	254.31	7.21619e-61	3.11711	up	--	--	Molecular Function: aspartic-type endopeptidase activity (GO:0004190);; Biological Process: proteolysis (GO:0006508);; Cellular Component: membrane (GO:0016020);; Biological Process: protein catabolic process (GO:0030163);;	--	[O]	Posttranslational modification, protein turnover, chaperones	Xylanase inhibitor N-terminal;; Xylanase inhibitor C-terminal;; Eukaryotic aspartyl protease	Aspartyl protease family protein At5g10770 OS=Arabidopsis thaliana OX=3702 GN=At5g10770 PE=2 SV=1	O	Posttranslational modification, protein turnover, chaperones	aspartic protease [Sarracenia purpurea subsp. venosa]
c74628.graph_c0	22	16	14	75	64	73	3.5	2.19	2.31	13.14	11.29	12.52	0.000375407	1.37823	up	--	--	Biological Process: mRNA metabolic process (GO:0016071);; Cellular Component: spliceosomal snRNP complex (GO:0097525);;	K12624|6.00739e-44|nnu:104598217|K12624 U6 snRNA-associated Sm-like protein LSm5 | (RefSeq) sm-like protein LSM5	[A]	RNA processing and modification	LSM domain	Sm-like protein LSM5 OS=Arabidopsis thaliana OX=3702 GN=LSM5 PE=1 SV=1	K	Transcription	hypothetical protein DCAR_000537 [Daucus carota subsp. sativus]
c92498.graph_c0	9	14	13	56	42	55	0.5	0.42	0.59	1.89	1.78	2.27	0.00158874	1.42599	up	--	--	Cellular Component: nucleus (GO:0005634);; Cellular Component: cytoplasm (GO:0005737);; Biological Process: protein import into nucleus (GO:0006606);; Molecular Function: protein transporter activity (GO:0008565);;	--	[U]	Intracellular trafficking, secretion, and vesicular transport	--	Importin subunit alpha OS=Solanum lycopersicum OX=4081 PE=2 SV=2	U	Intracellular trafficking, secretion, and vesicular transport	importin subunit alpha-1a-like isoform X1 [Quercus suber]
c82138.graph_c0	5	1	9	1106	833	594	0.29	0.05	0.55	66.54	52	35.18	1.62428e-56	6.54145	up	--	--	Molecular Function: oxidoreductase activity, acting on single donors with incorporation of molecular oxygen, incorporation of two atoms of oxygen (GO:0016702);; Biological Process: oxylipin biosynthetic process (GO:0031408);; Molecular Function: metal ion binding (GO:0046872);; Biological Process: oxidation-reduction process (GO:0055114);;	K00454|5.99615e-98|rcu:8287572|K00454 lipoxygenase [EC:1.13.11.12] | (RefSeq) linoleate 13S-lipoxygenase 2-1, chloroplastic	--	--	Lipoxygenase	Linoleate 13S-lipoxygenase 2-1, chloroplastic OS=Solanum tuberosum OX=4113 GN=LOX2.1 PE=1 SV=1	S	Function unknown	lipoxygenase [Camellia sinensis]
c103243.graph_c0	11	22	12	93	81	81	0.14	0.25	0.16	1.23	1.12	1.07	1.08422e-06	1.85754	up	[K]	Transcription	--	--	--	--	Protein tyrosine kinase;; Protein kinase domain;; Leucine rich repeat;; Leucine Rich repeats (2 copies);; Leucine Rich repeats (2 copies);; Leucine rich repeat;; Leucine Rich Repeat;; Leucine Rich repeat;; Leucine rich repeat;; Leucine Rich Repeat	Leucine-rich repeat receptor protein kinase MSP1 OS=Oryza sativa subsp. japonica OX=39947 GN=MSP1 PE=1 SV=1	S	Function unknown	hypothetical protein VITISV_038451 [Vitis vinifera]
c88130.graph_c0	25	20	14	56	102	86	3.81	2.07	2.47	7.54	15.12	12.09	0.000703169	1.41299	up	--	--	Molecular Function: protein dimerization activity (GO:0046983);;	--	--	--	Helix-loop-helix DNA-binding domain	Transcription factor ICE1 OS=Arabidopsis thaliana OX=3702 GN=SCRM PE=1 SV=1	K	Transcription	ICE1 [Camellia sinensis]
c65824.graph_c0	792	815	773	4694	10716	5700	128.53	117.25	132.84	853.74	1956.35	988.88	2.47534e-20	2.51286	up	--	--	--	--	--	--	--	--	S	Function unknown	hypothetical protein JCGZ_11403 [Jatropha curcas]
c89657.graph_c0	23	25	18	176	147	168	0.86	0.87	0.84	8.94	9.27	8.75	3.08891e-14	2.25227	up	[L]	Replication, recombination and repair	Molecular Function: oxidized pyrimidine nucleobase lesion DNA N-glycosylase activity (GO:0000703);; Molecular Function: DNA binding (GO:0003677);; Cellular Component: nucleus (GO:0005634);; Biological Process: base-excision repair, AP site formation (GO:0006285);; Molecular Function: metal ion binding (GO:0046872);; Molecular Function: 4 iron, 4 sulfur cluster binding (GO:0051539);;	K10773|1.7762e-126|vvi:100268015|K10773 endonuclease III [EC:4.2.99.18] | (RefSeq) endonuclease III homolog 1, chloroplastic	[L]	Replication, recombination and repair	HhH-GPD superfamily base excision DNA repair protein;; Helix-hairpin-helix motif;; Iron-sulfur binding domain of endonuclease III	Endonuclease III homolog 1, chloroplastic OS=Arabidopsis thaliana OX=3702 GN=NTH1 PE=2 SV=2	L	Replication, recombination and repair	PREDICTED: endonuclease III homolog 1, chloroplastic isoform X1 [Vitis vinifera]
c87307.graph_c1	1	11	10	60	65	70	0.03	0.33	0.36	2.09	2.37	2.42	3.4111e-06	2.42875	up	--	--	--	--	--	--	--	Protein SCAR3 OS=Arabidopsis thaliana OX=3702 GN=SCAR3 PE=1 SV=1	S	Function unknown	PREDICTED: protein SCAR3 isoform X2 [Vitis vinifera]
c73124.graph_c0	0	0	1	20	25	40	0	0	0.08	1.52	1.97	2.98	4.42531e-06	4.42102	up	--	--	Molecular Function: serine-type carboxypeptidase activity (GO:0004185);; Cellular Component: vacuole (GO:0005773);; Biological Process: brassinosteroid mediated signaling pathway (GO:0009742);; Biological Process: proteolysis involved in cellular protein catabolic process (GO:0051603);;	K16297|2.12703e-167|jcu:105644160|K16297 serine carboxypeptidase-like clade II [EC:3.4.16.-] | (RefSeq) serine carboxypeptidase-like 25	[OE]	--	Serine carboxypeptidase	Serine carboxypeptidase-like 25 OS=Arabidopsis thaliana OX=3702 GN=SCPL25 PE=2 SV=2	E	Amino acid transport and metabolism	PREDICTED: serine carboxypeptidase-like 25 [Juglans regia]
c84189.graph_c0	121	202	113	495	412	514	5.37	7.36	4.57	18.88	16.8	20.04	4.0062e-07	1.10521	up	--	--	--	--	--	--	--	DNA-binding protein RHL1 OS=Arabidopsis thaliana OX=3702 GN=RHL1 PE=1 SV=1	S	Function unknown	PREDICTED: DNA-binding protein RHL1 [Vitis vinifera]
c77127.graph_c1	0	2	5	40	22	32	0	0.33	0.99	8.47	4.64	6.42	0.000135795	2.80112	up	--	--	Cellular Component: membrane (GO:0016020);; Molecular Function: pectinesterase activity (GO:0030599);; Molecular Function: pectinesterase inhibitor activity (GO:0046910);; Cellular Component: cell periphery (GO:0071944);;	--	--	--	Plant invertase/pectin methylesterase inhibitor	Probable pectinesterase/pectinesterase inhibitor 34 OS=Arabidopsis thaliana OX=3702 GN=PME34 PE=2 SV=1	G	Carbohydrate transport and metabolism	hypothetical protein MIMGU_mgv1a0032972mg, partial [Erythranthe guttata]
c89349.graph_c1	240	333	241	1040	833	915	20.45	25.45	21.62	88.93	72.75	77.18	2.13074e-13	1.16409	up	[T]	Signal transduction mechanisms	Cellular Component: plasma membrane (GO:0005886);; Biological Process: response to stress (GO:0006950);; Molecular Function: hydrolase activity (GO:0016787);;	--	--	--	Universal stress protein family	Universal stress protein A-like protein OS=Arabidopsis thaliana OX=3702 GN=At3g01520 PE=1 SV=2	S	Function unknown	hypothetical protein CDL15_Pgr011234 [Punica granatum]
c90157.graph_c0	95	80	84	442	471	441	2.21	1.56	1.64	8.34	9.05	8.23	1.03291e-17	1.75601	up	--	--	Cellular Component: membrane (GO:0016020);;	--	--	--	GDP-fucose protein O-fucosyltransferase	O-fucosyltransferase 19 OS=Arabidopsis thaliana OX=3702 GN=OFUT19 PE=2 SV=1	S	Function unknown	PREDICTED: uncharacterized protein At1g04910-like [Nelumbo nucifera]
c89269.graph_c1	42	38	43	215	178	209	3.77	3.01	4.04	20.47	17.41	19.4	2.55214e-10	1.65102	up	--	--	--	--	--	--	--	--	S	Function unknown	PREDICTED: uncharacterized protein LOC104241541 [Nicotiana sylvestris]
c94218.graph_c0	14	22	12	69	85	40	0.15	0.92	0.12	0.73	0.94	0.41	0.00219969	1.36896	up	--	--	Molecular Function: GTP binding (GO:0005525);; Cellular Component: intracellular (GO:0005622);; Biological Process: small GTPase mediated signal transduction (GO:0007264);;	--	[S]	Function unknown	Leucine Rich repeat;; C-terminal of Roc, COR, domain	Protein TORNADO 1 OS=Arabidopsis thaliana OX=3702 GN=TRN1 PE=2 SV=1	S	Function unknown	PREDICTED: protein TORNADO 1 [Vitis vinifera]
c97265.graph_c1	22	18	13	77	63	80	0.8	0.44	0.55	2.97	2.41	3	0.000265155	1.40946	up	--	--	--	--	--	--	Plant organelle RNA recognition domain;; Plant organelle RNA recognition domain	Protein WHAT&apos;S THIS FACTOR 1 homolog OS=Arabidopsis thaliana OX=3702 GN=At4g01037 PE=3 SV=1	S	Function unknown	protein WHAT&apos;S THIS FACTOR 1 homolog [Quercus suber]
c82679.graph_c0	24	24	26	144	114	44	1.51	1.33	1.69	9.85	8.63	3	0.00217071	1.34285	up	--	--	Cellular Component: integral component of membrane (GO:0016021);;	K13946|0|jcu:105646618|K13946 auxin influx carrier (AUX1 LAX family) | (RefSeq) auxin transporter-like protein 2	[E]	Amino acid transport and metabolism	Transmembrane amino acid transporter protein	Auxin transporter-like protein 2 OS=Medicago truncatula OX=3880 GN=LAX2 PE=2 SV=1	E	Amino acid transport and metabolism	auxin transporter-like protein 2 [Durio zibethinus]
c90911.graph_c0	7	19	9	127	79	72	0.29	0.7	0.39	5.46	3.57	3.07	8.03662e-08	2.30924	up	--	--	Cellular Component: mitochondrion (GO:0005739);; Cellular Component: chloroplast inner membrane (GO:0009706);; Cellular Component: integral component of membrane (GO:0016021);;	--	--	--	Protein RETICULATA-related	Protein RETICULATA-RELATED 1, chloroplastic OS=Arabidopsis thaliana OX=3702 GN=RER1 PE=1 SV=1	S	Function unknown	PREDICTED: protein RETICULATA-RELATED 1, chloroplastic-like [Nicotiana tabacum]
c97772.graph_c0	276	343	265	1313	1088	1194	11.75	11.72	10.13	53.63	45.02	46.51	1.28742e-22	1.40919	up	--	--	Molecular Function: acetylglucosaminyltransferase activity (GO:0008375);; Cellular Component: integral component of membrane (GO:0016021);;	--	--	--	Core-2/I-Branching enzyme	--	S	Function unknown	uncharacterized protein LOC105161016 [Sesamum indicum]
c99787.graph_c0	12	15	21	132	77	62	0.31	0.73	0.64	7.94	5.41	4.08	2.30334e-05	1.79536	up	--	--	Biological Process: phosphate-containing compound metabolic process (GO:0006796);; Molecular Function: hydrolase activity (GO:0016787);;	--	[V]	Defense mechanisms	--	Protein-tyrosine-phosphatase MKP1 OS=Arabidopsis thaliana OX=3702 GN=MKP1 PE=1 SV=1	T	Signal transduction mechanisms	LOW QUALITY PROTEIN: protein-tyrosine-phosphatase MKP1-like [Herrania umbratica]
c87993.graph_c0	1	1	3	46	29	18	0.03	0.02	0.08	1.23	0.81	0.48	3.8608e-05	3.1666	up	--	--	Molecular Function: zinc ion binding (GO:0008270);;	--	[R]	General function prediction only	PPR repeat family;; PPR repeat;; PPR repeat;; DYW family of nucleic acid deaminases;; Pentatricopeptide repeat domain;; Tetratricopeptide repeat;; Pentacotripeptide-repeat region of PRORP	Pentatricopeptide repeat-containing protein At3g49710 OS=Arabidopsis thaliana OX=3702 GN=PCMP-H79 PE=2 SV=1	S	Function unknown	PREDICTED: pentatricopeptide repeat-containing protein At3g49710 [Vitis vinifera]
c96597.graph_c0	3	1	1	53	26	39	0.16	0.05	0.03	1.72	0.88	1.52	1.1827e-06	3.5361	up	--	--	Cellular Component: nucleus (GO:0005634);;	K06627|9.54134e-67|tcc:TCM_034759|K06627 cyclin A | (RefSeq) Cyclin A3,1	[D]	Cell cycle control, cell division, chromosome partitioning	Cyclin, N-terminal domain;; Cyclin, N-terminal domain	Putative cyclin-A3-1 OS=Arabidopsis thaliana OX=3702 GN=CYCA3-1 PE=3 SV=1	D	Cell cycle control, cell division, chromosome partitioning	A-type cyclin [Catharanthus roseus]
c76263.graph_c0	14	17	15	141	121	154	0.61	0.65	0.68	6.42	5.61	6.89	1.04409e-13	2.51757	up	[T]	Signal transduction mechanisms	Molecular Function: protein serine/threonine kinase activity (GO:0004674);; Molecular Function: ATP binding (GO:0005524);; Biological Process: protein phosphorylation (GO:0006468);;	K04733|0|sot:102600547|K04733 interleukin-1 receptor-associated kinase 4 [EC:2.7.11.1] | (RefSeq) probable serine/threonine-protein kinase NAK	[T]	Signal transduction mechanisms	Protein tyrosine kinase;; Protein kinase domain	Probable serine/threonine-protein kinase PIX13 OS=Arabidopsis thaliana OX=3702 GN=PIX13 PE=1 SV=2	T	Signal transduction mechanisms	PREDICTED: probable serine/threonine-protein kinase NAK [Solanum tuberosum]
c91645.graph_c2	22	10	7	59	105	87	3.44	1.39	1.16	10.3	18.43	14.67	2.29824e-05	2.0078	up	--	--	--	--	[R]	General function prediction only	--	Zinc finger CCCH domain-containing protein 23 OS=Arabidopsis thaliana OX=3702 GN=At2g25900 PE=2 SV=1	S	Function unknown	hypothetical protein [Ophiorrhiza pumila]
c48241.graph_c0	2	5	6	42	48	46	0.06	0.13	0.18	1.21	1.44	1.33	4.46609e-06	2.61923	up	--	--	--	--	[R]	General function prediction only	PPR repeat family;; PPR repeat;; PPR repeat;; Pentatricopeptide repeat domain;; Pentacotripeptide-repeat region of PRORP;; Tetratricopeptide repeat;; Tetratricopeptide repeat	Pentatricopeptide repeat-containing protein At5g27110 OS=Arabidopsis thaliana OX=3702 GN=PCMP-E14 PE=2 SV=2	S	Function unknown	hypothetical protein VITISV_041405 [Vitis vinifera]
c103036.graph_c0	2247	2837	2044	7537	7465	6891	58.72	68.45	60.97	187.09	196.42	175.42	4.28047e-17	1.01273	up	[T]	Signal transduction mechanisms	--	K08867|0|vvi:100255269|K08867 WNK lysine deficient protein kinase [EC:2.7.11.1] | (RefSeq) probable serine/threonine-protein kinase WNK4	[R]	General function prediction only	Protein kinase domain;; Protein tyrosine kinase	Probable serine/threonine-protein kinase WNK4 OS=Arabidopsis thaliana OX=3702 GN=WNK4 PE=1 SV=1	T	Signal transduction mechanisms	PREDICTED: probable serine/threonine-protein kinase WNK4 [Vitis vinifera]
c97455.graph_c0	5	15	15	74	29	53	0.09	0.22	0.3	1.52	0.52	0.89	0.00671542	1.45754	up	[R]	General function prediction only	--	--	[T]	Signal transduction mechanisms	NB-ARC domain;; Leucine rich repeat;; Leucine Rich repeats (2 copies)	Putative disease resistance protein RGA3 OS=Solanum bulbocastanum OX=147425 GN=RGA3 PE=2 SV=2	S	Function unknown	LOW QUALITY PROTEIN: putative disease resistance protein RGA1 [Durio zibethinus]
c100068.graph_c0	53	52	38	183	135	167	2	1.73	2	7.11	5.41	6.32	2.34923e-05	1.13707	up	--	--	Molecular Function: DNA binding (GO:0003677);; Cellular Component: nucleus (GO:0005634);; Biological Process: regulation of transcription, DNA-templated (GO:0006355);;	--	[O]	Posttranslational modification, protein turnover, chaperones	--	Protein REVEILLE 8 OS=Arabidopsis thaliana OX=3702 GN=RVE8 PE=2 SV=1	K	Transcription	MYB transcription factor [Camellia sinensis]
c72695.graph_c0	15	16	12	65	67	62	1.06	0.95	1.33	4.59	5.57	4.29	0.000128931	1.52552	up	--	--	--	--	--	--	Complex 1 protein (LYR family)	LYR motif-containing protein At3g19508 OS=Arabidopsis thaliana OX=3702 GN=At3g19508 PE=3 SV=1	S	Function unknown	LYR motif-containing protein At3g19508-like [Olea europaea var. sylvestris]
c101083.graph_c1	141	246	162	978	935	870	2.82	4.57	3.62	20.61	20.34	18.46	4.81625e-21	1.73284	up	--	--	Molecular Function: ribonuclease P activity (GO:0004526);; Cellular Component: nucleolar ribonuclease P complex (GO:0005655);; Biological Process: gene silencing by RNA (GO:0031047);; Biological Process: RNA phosphodiester bond hydrolysis, endonucleolytic (GO:0090502);;	--	--	--	XH domain;; XS domain;; XS zinc finger domain	Factor of DNA methylation 1 OS=Arabidopsis thaliana OX=3702 GN=FDM1 PE=1 SV=1	S	Function unknown	hypothetical protein VITISV_021077 [Vitis vinifera]
c84239.graph_c0	2419	2715	1935	8974	8877	9396	202.88	191.79	166.08	835.31	869.41	870.36	2.88556e-24	1.34107	up	[J]	Translation, ribosomal structure and biogenesis	Molecular Function: nucleotide binding (GO:0000166);; Molecular Function: RNA binding (GO:0003723);;	--	[R]	General function prediction only	RNA recognition motif. (a.k.a. RRM, RBD, or RNP domain)	Glycine-rich RNA-binding protein OS=Daucus carota OX=4039 PE=2 SV=1	S	Function unknown	glycine-rich RNA-binding protein 1-1 [Capsicum annuum]
c84986.graph_c0	85	96	87	269	274	305	3.58	3.83	3.68	13.09	13.56	14.29	1.44277e-06	1.04442	up	[J]	Translation, ribosomal structure and biogenesis	Molecular Function: iron ion binding (GO:0005506);; Biological Process: translation (GO:0006412);; Cellular Component: chloroplast (GO:0009507);; Biological Process: N-terminal protein amino acid modification (GO:0031365);; Molecular Function: peptide deformylase activity (GO:0042586);; Biological Process: co-translational protein modification (GO:0043686);;	K01462|1.4366e-58|vvi:100250707|K01462 peptide deformylase [EC:3.5.1.88] | (RefSeq) peptide deformylase 1B, chloroplastic	[J]	Translation, ribosomal structure and biogenesis	Polypeptide deformylase;; Polypeptide deformylase	Peptide deformylase 1B, chloroplastic/mitochondrial OS=Arabidopsis thaliana OX=3702 GN=PDF1B PE=1 SV=2	J	Translation, ribosomal structure and biogenesis	PREDICTED: peptide deformylase 1B, chloroplastic [Vitis vinifera]
c83127.graph_c0	28	50	28	182	146	179	1.22	1.91	1.27	8.16	6.79	7.89	1.40861e-08	1.63848	up	--	--	Cellular Component: integral component of membrane (GO:0016021);;	--	--	--	--	--	S	Function unknown	PREDICTED: uncharacterized protein LOC104234386 [Nicotiana sylvestris]
c94319.graph_c0	35	38	21	153	154	173	2.64	2.33	1.74	10.29	10.87	11.78	3.83918e-09	1.73026	up	--	--	--	--	--	--	--	--	--	--	uncharacterized protein LOC111403088 isoform X1 [Olea europaea var. sylvestris]
c86405.graph_c0	229	339	240	1167	1131	1356	13.72	17.8	14.89	77.09	77.9	87.95	1.05096e-18	1.57187	up	[O]	Posttranslational modification, protein turnover, chaperones	Molecular Function: glutathione transferase activity (GO:0004364);; Cellular Component: cytoplasm (GO:0005737);; Biological Process: glutathione metabolic process (GO:0006749);;	K00799|3.28523e-102|nnu:104596089|K00799 glutathione S-transferase [EC:2.5.1.18] | (RefSeq) glutathione S-transferase T1	[O]	Posttranslational modification, protein turnover, chaperones	Glutathione S-transferase, N-terminal domain;; Glutathione S-transferase, N-terminal domain;; Glutathione S-transferase, N-terminal domain	Glutathione S-transferase T1 OS=Arabidopsis thaliana OX=3702 GN=GSTT1 PE=2 SV=1	O	Posttranslational modification, protein turnover, chaperones	PREDICTED: glutathione S-transferase T1-like isoform X1 [Ipomoea nil]
c94141.graph_c0	268	306	275	1523	1220	1192	7.83	7.83	8.32	45.03	37.75	34.98	8.2332e-27	1.58641	up	--	--	Biological Process: cleavage involved in rRNA processing (GO:0000469);; Molecular Function: endoribonuclease activity (GO:0004521);; Cellular Component: cytoplasm (GO:0005737);; Biological Process: embryo sac development (GO:0009553);; Biological Process: pollen development (GO:0009555);; Biological Process: maturation of SSU-rRNA (GO:0030490);; Cellular Component: preribosome, small subunit prec…	K11883|0|vvi:100258154|K11883 RNA-binding protein NOB1 | (RefSeq) RNA-binding protein NOB1	[O]	Posttranslational modification, protein turnover, chaperones	PIN domain of ribonuclease;; Nin one binding (NOB1) Zn-ribbon like	--	S	Function unknown	PREDICTED: RNA-binding protein NOB1 [Vitis vinifera]
c97183.graph_c0	285	359	271	958	1174	1202	7.13	7.93	7.16	22.97	30.01	29.5	3.62456e-12	1.26123	up	--	--	Cellular Component: integral component of membrane (GO:0016021);;	--	--	--	Nodulin-like;; Nodulin-like	Protein NUCLEAR FUSION DEFECTIVE 4 OS=Arabidopsis thaliana OX=3702 GN=NFD4 PE=3 SV=1	S	Function unknown	protein NUCLEAR FUSION DEFECTIVE 4-like isoform X2 [Quercus suber]
c48540.graph_c0	3	7	1	115	50	26	0.6	1.24	0.21	26.38	11.38	5.63	1.19287e-06	3.2265	up	[K]	Transcription	--	--	--	--	Leucine rich repeat N-terminal domain;; Leucine Rich Repeat	Polygalacturonase inhibitor OS=Vitis vinifera OX=29760 GN=pgip PE=1 SV=1	S	Function unknown	polygalacturonase inhibitor 1-like [Olea europaea var. sylvestris]
c62641.graph_c0	11	14	12	74	54	72	1.14	1.29	1.31	8.25	6.16	7.79	2.10793e-05	1.77007	up	--	--	--	K02975|4.33936e-50|nnu:104586441|K02975 small subunit ribosomal protein S25e | (RefSeq) 40S ribosomal protein S25-2-like	[J]	Translation, ribosomal structure and biogenesis	S25 ribosomal protein	40S ribosomal protein S25-2 OS=Arabidopsis thaliana OX=3702 GN=RPS25B PE=3 SV=1	J	Translation, ribosomal structure and biogenesis	40S ribosomal protein S25-2-like [Olea europaea var. sylvestris]
c94644.graph_c0	62	58	94	225	276	252	2.7	2.22	4.25	10.06	12.81	11.09	6.27783e-05	1.16673	up	--	--	Molecular Function: transferase activity, transferring acyl groups other than amino-acyl groups (GO:0016747);;	--	--	--	Transferase family	Omega-hydroxypalmitate O-feruloyl transferase OS=Arabidopsis thaliana OX=3702 GN=HHT1 PE=1 SV=1	S	Function unknown	alcohol acyltransferase [Actinidia eriantha]
c96315.graph_c0	1	1	2	234	106	73	0.04	0.13	0.07	12.41	7.03	4.68	2.94428e-15	5.4414	up	--	--	Molecular Function: transferase activity, transferring acyl groups (GO:0016746);;	--	--	--	Transferase family	Uncharacterized acetyltransferase At3g50280 OS=Arabidopsis thaliana OX=3702 GN=At3g50280 PE=3 SV=1	S	Function unknown	uncharacterized acetyltransferase At3g50280-like [Quercus suber]
c77603.graph_c0	3	6	4	37	26	54	0.3	0.52	0.41	3.82	2.96	5.6	8.98536e-05	2.40777	up	[J]	Translation, ribosomal structure and biogenesis	Molecular Function: nucleotide binding (GO:0000166);; Molecular Function: nucleic acid binding (GO:0003676);;	--	[R]	General function prediction only	RNA recognition motif. (a.k.a. RRM, RBD, or RNP domain)	Glycine-rich RNA-binding protein 4, mitochondrial OS=Arabidopsis thaliana OX=3702 GN=RBG4 PE=2 SV=1	S	Function unknown	PREDICTED: glycine-rich RNA-binding protein 4, mitochondrial [Ipomoea nil]
c94744.graph_c0	17	41	33	266	185	200	0.72	1.65	1.6	11.51	8.6	8.94	7.45027e-13	2.19003	up	--	--	--	--	--	--	Domain of unknown function (DUF296)	AT-hook motif nuclear-localized protein 5 OS=Arabidopsis thaliana OX=3702 GN=AHL5 PE=1 SV=1	S	Function unknown	PREDICTED: AT-hook motif nuclear-localized protein 5 [Vitis vinifera]
c78136.graph_c0	15	33	24	98	82	88	1.22	2.36	2.04	8.33	7.23	7.36	0.000406172	1.26518	up	--	--	--	--	--	--	--	B3 domain-containing protein Os07g0679700 OS=Oryza sativa subsp. japonica OX=39947 GN=Os07g0679700 PE=2 SV=1	K	Transcription	hypothetical protein COLO4_11216 [Corchorus olitorius]
c102116.graph_c0	141	181	237	753	594	579	5.9	7.35	11.1	31.8	23.77	20.02	1.7359e-06	1.136	up	[K]	Transcription	Molecular Function: protein serine/threonine kinase activity (GO:0004674);; Molecular Function: transmembrane receptor protein tyrosine kinase activity (GO:0004714);; Molecular Function: ATP binding (GO:0005524);; Cellular Component: plasma membrane (GO:0005886);; Biological Process: response to oxidative stress (GO:0006979);; Biological Process: seed germination (GO:0009845);; Cellular Component…	--	--	--	Leucine rich repeat;; Leucine Rich repeats (2 copies);; Protein kinase domain;; Protein tyrosine kinase;; Leucine Rich Repeat;; Leucine rich repeat N-terminal domain	Receptor-like protein kinase HAIKU2 OS=Arabidopsis thaliana OX=3702 GN=IKU2 PE=1 SV=1	S	Function unknown	receptor-like protein kinase HAIKU2 [Manihot esculenta]
c103573.graph_c0	135	164	145	996	949	891	1.87	1.99	2.3	11.55	11.32	11.9	4.55561e-39	2.05299	up	[J]	Translation, ribosomal structure and biogenesis	--	K14792|0|vvi:100262322|K14792 rRNA biogenesis protein RRP5 | (RefSeq) rRNA biogenesis protein RRP5	[A]	RNA processing and modification	S1 RNA binding domain;; Suppressor of forked protein (Suf)	rRNA biogenesis protein RRP5 OS=Arabidopsis thaliana OX=3702 GN=RRP5 PE=2 SV=2	J	Translation, ribosomal structure and biogenesis	PREDICTED: rRNA biogenesis protein RRP5 [Vitis vinifera]
c75303.graph_c0	2	1	0	82	83	74	0.19	0.09	0	8.23	8.63	7.37	1.74525e-12	5.07813	up	--	--	--	--	--	--	--	--	S	Function unknown	uncharacterized protein LOC111306220 isoform X2 [Durio zibethinus]
c96075.graph_c0	9	19	7	131	116	147	0.6	1.17	0.47	8.52	7.62	8.84	1.27414e-13	2.83211	up	--	--	Cellular Component: integral component of membrane (GO:0016021);;	--	--	--	Tetratricopeptide repeat;; Tetratricopeptide repeat;; Tetratricopeptide repeat;; Tetratricopeptide repeat	Protein FLUORESCENT IN BLUE LIGHT, chloroplastic OS=Arabidopsis thaliana OX=3702 GN=FLU PE=1 SV=1	S	Function unknown	hypothetical protein POPTR_0001s16620g [Populus trichocarpa]
c99792.graph_c0	208	281	276	2180	2321	2836	9.12	9.34	10.84	80.24	92.22	108.06	6.14474e-41	2.63543	up	[MR]	Cell wall/membrane/envelope biogenesis ;; General function prediction only	Molecular Function: ATP binding (GO:0005524);; Molecular Function: D-alanine-D-alanine ligase activity (GO:0008716);; Molecular Function: metal ion binding (GO:0046872);;	--	--	--	D-ala D-ala ligase N-terminus;; D-ala D-ala ligase C-terminus	--	M	Cell wall/membrane/envelope biogenesis	PREDICTED: uncharacterized protein LOC100265424 isoform X1 [Vitis vinifera]
c72022.graph_c0	1	0	5	439	687	553	0.07	0	0.35	29.53	48.67	37.15	2.30618e-38	7.06025	up	--	--	Molecular Function: DNA binding (GO:0003677);; Cellular Component: nucleus (GO:0005634);; Biological Process: regulation of transcription, DNA-templated (GO:0006355);; Biological Process: xylem development (GO:0010089);; Cellular Component: integral component of membrane (GO:0016021);; Biological Process: regulation of programmed cell death (GO:0043067);; Biological Process: shoot system developm…	--	--	--	No apical meristem (NAM) protein	NAC domain-containing protein 104 OS=Arabidopsis thaliana OX=3702 GN=NAC104 PE=2 SV=1	S	Function unknown	PREDICTED: NAC domain-containing protein 104 isoform X1 [Nicotiana tomentosiformis]
c88272.graph_c0	30	32	30	283	142	248	2.23	2.05	2.22	20.21	10.12	16.73	2.88055e-12	2.21022	up	[U]	Intracellular trafficking, secretion, and vesicular transport	Molecular Function: protein serine/threonine kinase activity (GO:0004674);; Molecular Function: ATP binding (GO:0005524);; Cellular Component: nucleus (GO:0005634);; Cellular Component: cytoplasm (GO:0005737);; Cellular Component: plasma membrane (GO:0005886);; Biological Process: protein phosphorylation (GO:0006468);; Biological Process: intracellular signal transduction (GO:0035556);;	--	[R]	General function prediction only	Protein kinase domain;; Protein tyrosine kinase	Serine/threonine-protein kinase WAG1 OS=Arabidopsis thaliana OX=3702 GN=WAG1 PE=2 SV=1	T	Signal transduction mechanisms	PREDICTED: serine/threonine-protein kinase WAG1 [Ipomoea nil]
c100508.graph_c0	15	22	11	75	69	62	0.31	0.4	0.23	1.56	1.52	1.28	0.000195097	1.46444	up	--	--	Molecular Function: protein-lysine N-methyltransferase activity (GO:0016279);; Biological Process: peptidyl-lysine monomethylation (GO:0018026);;	--	[S]	Function unknown	SET domain	--	S	Function unknown	PREDICTED: fructose-bisphosphate aldolase-lysine N-methyltransferase, chloroplastic isoform X3 [Ziziphus jujuba]
c82809.graph_c0	8	16	7	118	119	132	0.81	1.44	0.76	13.19	13.08	13.9	5.42641e-14	2.90486	up	--	--	Cellular Component: chloroplast thylakoid membrane (GO:0009535);; Cellular Component: chloroplast stroma (GO:0009570);; Biological Process: response to cytokinin (GO:0009735);; Cellular Component: chloroplast envelope (GO:0009941);; Cellular Component: thylakoid lumen (GO:0031977);;	--	--	--	--	Thylakoid lumenal 16.5 kDa protein, chloroplastic OS=Arabidopsis thaliana OX=3702 GN=At4g02530 PE=1 SV=3	S	Function unknown	PREDICTED: thylakoid lumenal 16.5 kDa protein, chloroplastic-like [Populus euphratica]
c82111.graph_c0	1	4	0	21	45	29	0.14	0.5	0	3.33	7.2	4.41	3.23091e-05	3.26041	up	--	--	Molecular Function: nucleotide binding (GO:0000166);; Molecular Function: RNA binding (GO:0003723);; Molecular Function: metal ion binding (GO:0046872);;	--	--	--	RNA recognition motif. (a.k.a. RRM, RBD, or RNP domain);; Zinc finger C-x8-C-x5-C-x3-H type (and similar)	Zinc finger CCCH domain-containing protein 53 OS=Oryza sativa subsp. japonica OX=39947 GN=Os07g0682400 PE=2 SV=1	S	Function unknown	unnamed protein product, partial [Vitis vinifera]
c96424.graph_c0	37	30	30	117	103	116	1.65	1.15	1.38	4.94	4.87	5.32	0.000164762	1.15712	up	[R]	General function prediction only	--	K14406|1.10326e-145|tcc:TCM_014303|K14406 cleavage stimulation factor subunit 1 | (RefSeq) Transducin/WD40 repeat-like superfamily protein isoform 1	[A]	RNA processing and modification	WD domain, G-beta repeat;; WD domain, G-beta repeat;; Anaphase-promoting complex subunit 4 WD40 domain	Cleavage stimulation factor subunit 50 OS=Arabidopsis thaliana OX=3702 GN=CSTF50 PE=1 SV=1	A	RNA processing and modification	hypothetical protein CUMW_210710, partial [Citrus unshiu]
c94560.graph_c2	86	82	120	490	316	416	6.28	5.02	8.47	38.63	27.39	33.76	4.57151e-08	1.42752	up	--	--	--	K09338|3.83233e-65|vvi:100246436|K09338 homeobox-leucine zipper protein | (RefSeq) homeobox-leucine zipper protein HAT4	[K]	Transcription	HD-ZIP protein N terminus;; Homeobox domain	Homeobox-leucine zipper protein HAT4 OS=Arabidopsis thaliana OX=3702 GN=HAT4 PE=1 SV=1	K	Transcription	PREDICTED: homeobox-leucine zipper protein HAT4 [Vitis vinifera]
c80711.graph_c1	3	2	5	43	63	50	0.47	0.28	0.83	7.42	11.39	8.28	1.40814e-07	3.13252	up	--	--	--	--	--	--	--	--	--	--	hypothetical protein B456_007G227900 [Gossypium raimondii]
c97663.graph_c0	60	59	77	350	405	426	2.73	1.71	2.37	14.79	14.96	13.39	1.94736e-15	1.95126	up	--	--	Cellular Component: endoplasmic reticulum (GO:0005783);; Biological Process: carbohydrate metabolic process (GO:0005975);; Biological Process: cell communication (GO:0007154);; Cellular Component: plant-type cell wall (GO:0009505);; Cellular Component: plasmodesma (GO:0009506);; Cellular Component: integral component of membrane (GO:0016021);; Molecular Function: polysaccharide binding (GO:003024…	--	--	--	Glycosyl hydrolases family 17	Glucan endo-1,3-beta-glucosidase 11 OS=Arabidopsis thaliana OX=3702 GN=At1g32860 PE=1 SV=1	G	Carbohydrate transport and metabolism	PREDICTED: glucan endo-1,3-beta-glucosidase 11 [Nelumbo nucifera]
c96246.graph_c0	17	13	34	233	196	223	0.62	0.42	1.29	8.7	7.64	8.25	4.10801e-14	2.64618	up	--	--	Molecular Function: zinc ion binding (GO:0008270);;	--	--	--	Plant organelle RNA recognition domain	Protein WHAT&apos;S THIS FACTOR 1 homolog OS=Arabidopsis thaliana OX=3702 GN=At4g01037 PE=3 SV=1	S	Function unknown	hypothetical protein VITISV_004914 [Vitis vinifera]
c93526.graph_c1	146	142	117	445	385	460	9.82	8.06	7.97	29.88	27.23	29.7	4.05092e-08	1.0541	up	--	--	--	--	--	--	Protein of unknown function (DUF1639)	--	S	Function unknown	uncharacterized protein LOC110814982 [Carica papaya]
c102176.graph_c0	176	240	177	919	604	698	3.72	4.46	3.85	19.3	13.19	14.55	8.11909e-12	1.28375	up	[R]	General function prediction only	--	K14558|0|vvi:100241131|K14558 periodic tryptophan protein 2 | (RefSeq) periodic tryptophan protein 2 homolog	[A]	RNA processing and modification	WD domain, G-beta repeat;; Dip2/Utp12 Family;; Anaphase-promoting complex subunit 4 WD40 domain	Periodic tryptophan protein 2 OS=Arabidopsis thaliana OX=3702 GN=PWP2 PE=1 SV=1	S	Function unknown	PREDICTED: periodic tryptophan protein 2 homolog [Ipomoea nil]
c80743.graph_c0	2	4	5	82	82	55	0.13	0.22	0.33	5.32	5.52	3.51	1.21866e-10	3.49856	up	[QV]	Secondary metabolites biosynthesis, transport and catabolism ;; Defense mechanisms	Molecular Function: monooxygenase activity (GO:0004497);; Molecular Function: iron ion binding (GO:0005506);; Biological Process: multicellular organism development (GO:0007275);; Biological Process: brassinosteroid homeostasis (GO:0010268);; Cellular Component: integral component of membrane (GO:0016021);; Biological Process: sterol metabolic process (GO:0016125);; Biological Process: brassinost…	K07437|6.06581e-81|pmum:103320874|K07437 cytochrome P450 family 26 subfamily A | (RefSeq) abscisic acid 8'-hydroxylase 3	[QI]	--	Cytochrome P450	Cytochrome P450 90A1 OS=Arabidopsis thaliana OX=3702 GN=CYP90A1 PE=2 SV=1	Q	Secondary metabolites biosynthesis, transport and catabolism	ABA 8&apos;-hydroxylase [Camellia sinensis]
c101797.graph_c0	176	113	162	3332	2451	2975	12.66	6.84	12.23	154.1	118.15	136.49	7.4147e-63	3.61059	up	--	--	Biological Process: basic amino acid transport (GO:0015802);; Cellular Component: integral component of membrane (GO:0016021);;	--	[E]	Amino acid transport and metabolism	Transmembrane amino acid transporter protein	Amino acid permease 4 OS=Arabidopsis thaliana OX=3702 GN=AAP4 PE=1 SV=1	E	Amino acid transport and metabolism	unnamed protein product, partial [Vitis vinifera]
c81342.graph_c0	0	1	3	119	249	283	0	0.13	0.45	18.76	39.79	42.81	2.27721e-20	6.12378	up	[O]	Posttranslational modification, protein turnover, chaperones	--	--	[O]	Posttranslational modification, protein turnover, chaperones	DnaJ domain	Chaperone protein dnaJ 11, chloroplastic OS=Arabidopsis thaliana OX=3702 GN=ATJ11 PE=1 SV=2	O	Posttranslational modification, protein turnover, chaperones	chaperone protein dnaJ 11, chloroplastic-like [Hevea brasiliensis]
c77115.graph_c0	19	8	11	53	54	39	2.79	1.04	1.72	8.62	8.85	6.07	0.0095019	1.26139	up	--	--	--	K14792|1.45133e-07|csv:101211680|K14792 rRNA biogenesis protein RRP5 | (RefSeq) protein RRP5 homolog	--	--	--	rRNA biogenesis protein RRP5 OS=Arabidopsis thaliana OX=3702 GN=RRP5 PE=2 SV=2	--	--	rRNA biogenesis protein RRP5-like [Cucurbita pepo subsp. pepo]
c95566.graph_c0	31	49	30	340	212	203	1.03	1.42	1.03	11.45	7.44	6.76	5.56883e-14	2.13531	up	--	;;	Molecular Function: protein kinase activity (GO:0004672);; Molecular Function: ATP binding (GO:0005524);; Cellular Component: plasma membrane (GO:0005886);; Biological Process: protein phosphorylation (GO:0006468);; Cellular Component: integral component of membrane (GO:0016021);;	--	--	--	Protein tyrosine kinase;; Protein kinase domain;; Leucine rich repeat;; Leucine rich repeat N-terminal domain;; Leucine Rich repeats (2 copies);; Leucine Rich Repeat	Protein STRUBBELIG-RECEPTOR FAMILY 8 OS=Arabidopsis thaliana OX=3702 GN=SRF8 PE=2 SV=1	T	Signal transduction mechanisms	protein STRUBBELIG-RECEPTOR FAMILY 8-like [Olea europaea var. sylvestris]
c88200.graph_c0	77	99	99	479	412	413	2.71	3.05	3.56	16.62	14.73	14.21	5.22002e-16	1.6153	up	--	--	Molecular Function: DNA binding (GO:0003677);; Cellular Component: nucleus (GO:0005634);; Biological Process: xylem development (GO:0010089);; Biological Process: negative regulation of transcription, DNA-templated (GO:0045892);; Biological Process: regulation of secondary cell wall biogenesis (GO:2000652);;	--	[K]	Transcription	KNOX2 domain;; KNOX1 domain;; Homeobox KN domain;; Homeobox domain	Homeobox protein HD1 OS=Brassica napus OX=3708 GN=HD1 PE=2 SV=1	K	Transcription	hypothetical protein B456_004G206600 [Gossypium raimondii]
c97475.graph_c0	38	45	31	288	209	242	0.99	1.02	0.83	7.53	5.78	6.35	2.18697e-16	2.06326	up	--	--	Cellular Component: chloroplast thylakoid (GO:0009534);;	--	--	--	--	MAR-binding filament-like protein 1-1 OS=Nicotiana tabacum OX=4097 GN=MFP1-1 PE=2 SV=1	S	Function unknown	MAR-binding filament-like protein 1-1 [Quercus suber]
c91211.graph_c0	66	67	68	308	402	374	1.37	1.3	1.56	7.58	10	8.9	2.32058e-14	1.80421	up	--	--	Biological Process: Group II intron splicing (GO:0000373);; Molecular Function: RNA binding (GO:0003723);; Molecular Function: zinc ion binding (GO:0008270);; Cellular Component: chloroplast (GO:0009507);; Biological Process: chloroplast organization (GO:0009658);; Biological Process: regulation of gene expression (GO:0010468);; Biological Process: photosynthesis (GO:0015979);;	--	--	--	APO RNA-binding	APO protein 1, chloroplastic OS=Arabidopsis thaliana OX=3702 GN=APO1 PE=2 SV=1	S	Function unknown	APO protein 1, chloroplastic isoform X1 [Quercus suber]
c83335.graph_c0	4	10	8	66	60	65	0.95	1.67	1.52	11.75	12.33	13.35	2.88663e-07	2.41742	up	--	--	Molecular Function: calcium ion binding (GO:0005509);;	--	--	--	EF hand;; EF hand	--	S	Function unknown	conserved hypothetical protein [Ricinus communis]
c89014.graph_c0	194	302	231	869	661	769	6.09	8.34	7.55	28.08	22.25	24.45	1.2666e-08	1.04653	up	[D]	Cell cycle control, cell division, chromosome partitioning	Molecular Function: GTPase activity (GO:0003924);; Molecular Function: GTP binding (GO:0005525);; Cellular Component: cytoplasm (GO:0005737);; Biological Process: cell division (GO:0051301);;	K03531|0|cit:102626317|K03531 cell division protein FtsZ | (RefSeq) cell division protein FtsZ homolog 2-1, chloroplastic	--	--	Tubulin/FtsZ family, GTPase domain;; FtsZ family, C-terminal domain	Cell division protein FtsZ homolog 2-2, chloroplastic OS=Arabidopsis thaliana OX=3702 GN=FTSZ2-2 PE=1 SV=1	D	Cell cycle control, cell division, chromosome partitioning	PREDICTED: cell division protein FtsZ homolog 2-1, chloroplastic isoform X2 [Citrus sinensis]
c91678.graph_c0	173	191	117	519	503	609	8.6	7.96	5.63	22.48	23.49	26.46	1.67572e-08	1.15836	up	--	--	--	--	[R]	General function prediction only	--	--	V	Defense mechanisms	UBN2_3 domain-containing protein, partial [Cephalotus follicularis]
c72611.graph_c0	2	6	4	37	32	36	0.73	0.78	0.55	5.32	4.67	5.02	0.000103115	2.36622	up	[O]	Posttranslational modification, protein turnover, chaperones	Cellular Component: integral component of membrane (GO:0016021);;	--	--	--	Glutaredoxin-like domain (DUF836)	--	S	Function unknown	PREDICTED: uncharacterized protein LOC107922836 isoform X2 [Gossypium hirsutum]
c87819.graph_c0	70	101	73	374	314	304	4.12	5.25	5.22	25.88	22.84	20.93	8.57435e-12	1.40446	up	--	--	Biological Process: ubiquitin-dependent protein catabolic process (GO:0006511);; Molecular Function: zinc ion binding (GO:0008270);; Biological Process: protein deubiquitination (GO:0016579);; Molecular Function: thiol-dependent ubiquitinyl hydrolase activity (GO:0036459);;	K11844|1.11098e-18|vvi:100255551|K11844 ubiquitin carboxyl-terminal hydrolase 16/45 [EC:3.4.19.12] | (RefSeq) ubiquitin carboxyl-terminal hydrolase 2	[O]	Posttranslational modification, protein turnover, chaperones	--	Ubiquitin carboxyl-terminal hydrolase 1 OS=Arabidopsis thaliana OX=3702 GN=UBP1 PE=1 SV=2	O	Posttranslational modification, protein turnover, chaperones	PREDICTED: ubiquitin carboxyl-terminal hydrolase 2 [Vitis vinifera]
c92981.graph_c0	22	39	7	174	116	164	0.77	1.21	0.25	6.23	4.33	5.88	1.75037e-07	2.10972	up	--	--	Molecular Function: nucleotide binding (GO:0000166);; Molecular Function: nucleic acid binding (GO:0003676);; Molecular Function: hydrolase activity, hydrolyzing O-glycosyl compounds (GO:0004553);; Biological Process: carbohydrate metabolic process (GO:0005975);; Molecular Function: zinc ion binding (GO:0008270);; Cellular Component: integral component of membrane (GO:0016021);; Molecular Functio…	--	--	--	Glycosyl hydrolases family 17;; X8 domain	Glucan endo-1,3-beta-glucosidase 9 OS=Arabidopsis thaliana OX=3702 GN=At5g58480 PE=1 SV=1	G	Carbohydrate transport and metabolism	glucan endo-1,3-beta-glucosidase 9 [Hevea brasiliensis]
c88882.graph_c0	17	23	21	282	279	181	0.98	0.96	0.83	12.24	13.69	7.48	5.21839e-22	2.93794	up	[E]	Amino acid transport and metabolism	Cellular Component: membrane (GO:0016020);;	K14638|0|pop:POPTR_0001s18640g|K14638 solute carrier family 15 (peptide/histidine transporter), member 3/4 | (RefSeq) POPTRDRAFT_751814; hypothetical protein	[E]	Amino acid transport and metabolism	POT family	Protein NRT1/ PTR FAMILY 1.2 OS=Arabidopsis thaliana OX=3702 GN=NPF1.2 PE=1 SV=1	E	Amino acid transport and metabolism	protein NRT1/ PTR FAMILY 1.2-like [Olea europaea var. sylvestris]
c94478.graph_c0	28	27	35	113	111	111	0.57	0.48	0.75	2.3	2.39	2.25	7.69567e-05	1.25225	up	--	--	--	--	[R]	General function prediction only	PPR repeat;; PPR repeat family;; PPR repeat;; Pentatricopeptide repeat domain;; Pentacotripeptide-repeat region of PRORP;; Mitochondrial 28S ribosomal protein S27	Pentatricopeptide repeat-containing protein At1g08610 OS=Arabidopsis thaliana OX=3702 GN=At1g08610 PE=2 SV=1	S	Function unknown	PREDICTED: pentatricopeptide repeat-containing protein At1g08610 [Vitis vinifera]
c100008.graph_c2	16	18	23	72	83	45	2.79	2.4	2.66	10.44	11.94	5.89	0.00665884	1.14834	up	--	--	--	--	[D]	Cell cycle control, cell division, chromosome partitioning	Lamin-B receptor of TUDOR domain	--	S	Function unknown	dentin sialophosphoprotein-like, partial [Hevea brasiliensis]
c90883.graph_c0	2	12	3	76	107	103	0.05	0.26	0.08	1.91	2.81	2.57	4.43395e-11	3.34537	up	--	--	Cellular Component: membrane (GO:0016020);;	--	[GMW]	--	Exostosin family	Probable glycosyltransferase At5g03795 OS=Arabidopsis thaliana OX=3702 GN=At5g03795 PE=3 SV=2	S	Function unknown	PREDICTED: probable glycosyltransferase At3g42180 isoform X1 [Vitis vinifera]
c83333.graph_c0	21	25	21	288	145	52	1.17	1.23	1.22	16.61	8.68	2.95	1.03542e-05	2.1193	up	--	--	--	--	--	--	C1 domain	--	S	Function unknown	PREDICTED: uncharacterized protein LOC108809441 [Raphanus sativus]
c91314.graph_c0	30	53	22	249	203	226	1.61	2.49	1.37	14.06	11.82	12.78	2.37698e-13	2.07193	up	--	--	Molecular Function: DNA binding (GO:0003677);; Molecular Function: DNA ligase (ATP) activity (GO:0003910);; Molecular Function: NAD+ ADP-ribosyltransferase activity (GO:0003950);; Cellular Component: nucleus (GO:0005634);; Cellular Component: cytoplasm (GO:0005737);; Biological Process: lagging strand elongation (GO:0006273);; Biological Process: protein ADP-ribosylation (GO:0006471);; Molecular …	K10798|0|pper:PRUPE_ppa000811mg|K10798 poly [ADP-ribose] polymerase [EC:2.4.2.30] | (RefSeq) hypothetical protein	[KLO]	--	Poly(ADP-ribose) polymerase, regulatory domain;; WGR domain;; BRCA1 C Terminus (BRCT) domain;; BRCT domain, a BRCA1 C-terminus domain	Poly [ADP-ribose] polymerase 1 OS=Arabidopsis thaliana OX=3702 GN=PARP1 PE=1 SV=2	S	Function unknown	poly [ADP-ribose] polymerase 1 [Quercus suber]
c85177.graph_c0	20	33	34	179	183	248	1.17	2.12	2.02	10.45	11.01	13.96	6.40367e-12	2.16647	up	--	--	Molecular Function: catalytic activity (GO:0003824);;	--	--	--	--	--	S	Function unknown	uncharacterized protein LOC18044667 isoform X2 [Citrus clementina]
c86313.graph_c0	35	38	23	207	169	161	2.87	2.67	1.86	17.13	14.2	12.92	1.7351e-11	1.85087	up	[H]	Coenzyme transport and metabolism	Biological Process: regulation of cell growth (GO:0001558);; Molecular Function: phosphopantothenoylcysteine decarboxylase activity (GO:0004633);; Biological Process: response to salt stress (GO:0009651);; Molecular Function: FMN binding (GO:0010181);; Biological Process: protein homotrimerization (GO:0070207);;	K01598|4.47093e-135|rcu:8275083|K01598 phosphopantothenoylcysteine decarboxylase [EC:4.1.1.36] | (RefSeq) phosphopantothenoylcysteine decarboxylase	[PD]	--	Flavoprotein	Phosphopantothenoylcysteine decarboxylase OS=Arabidopsis thaliana OX=3702 GN=HAL3A PE=1 SV=1	H	Coenzyme transport and metabolism	PREDICTED: phosphopantothenoylcysteine decarboxylase [Ricinus communis]
c81882.graph_c0	53	70	64	342	337	293	1.31	1.62	1.66	9.35	8.83	7.7	6.35053e-16	1.74977	up	[O]	Posttranslational modification, protein turnover, chaperones	Molecular Function: serine-type endopeptidase activity (GO:0004252);; Cellular Component: cell wall (GO:0005618);; Biological Process: proteolysis (GO:0006508);;	--	--	--	Subtilase family;; Subtilase family;; Peptidase inhibitor I9	Subtilisin-like protease SBT1.6 OS=Arabidopsis thaliana OX=3702 GN=SBT1.6 PE=2 SV=1	O	Posttranslational modification, protein turnover, chaperones	subtilisin-like protease SBT3.9 [Manihot esculenta]
c60450.graph_c0	48	54	72	263	434	227	3.79	3.76	5.95	21.85	37.17	18.45	3.89969e-08	1.7536	up	[R]	General function prediction only	Molecular Function: GTP binding (GO:0005525);; Cellular Component: intracellular (GO:0005622);; Biological Process: small GTPase mediated signal transduction (GO:0007264);;	K07937|7.79505e-121|gra:105803960|K07937 ADP-ribosylation factor 1 | (RefSeq) ADP-ribosylation factor 2-like	[U]	Intracellular trafficking, secretion, and vesicular transport	ADP-ribosylation factor family;; Ras of Complex, Roc, domain of DAPkinase;; Signal recognition particle receptor beta subunit;; Ras family;; Gtr1/RagA G protein conserved region;; 50S ribosome-binding GTPase	ADP-ribosylation factor 1 OS=Oryza sativa subsp. japonica OX=39947 GN=Os01g0813400 PE=2 SV=3	S	Function unknown	hypothetical protein POPTR_005G142100v3, partial [Populus trichocarpa]
c103470.graph_c0	3	15	11	69	59	40	1.06	0.93	1.63	6.26	6.2	2.92	0.000354446	1.84038	up	--	--	Molecular Function: zinc ion binding (GO:0008270);;	--	[R]	General function prediction only	DYW family of nucleic acid deaminases;; PPR repeat;; PPR repeat family;; Pentatricopeptide repeat domain;; PPR repeat	Pentatricopeptide repeat-containing protein At1g04840 OS=Arabidopsis thaliana OX=3702 GN=PCMP-H64 PE=2 SV=1	S	Function unknown	unnamed protein product, partial [Vitis vinifera]
c91248.graph_c0	74	102	61	394	411	423	2.29	2.77	2.09	12.89	14.9	14.44	4.47809e-17	1.7647	up	[G]	Carbohydrate transport and metabolism	Biological Process: carbohydrate transport (GO:0008643);; Cellular Component: chloroplast envelope (GO:0009941);; Cellular Component: integral component of membrane (GO:0016021);; Molecular Function: substrate-specific transmembrane transporter activity (GO:0022891);; Molecular Function: 2-alkenal reductase [NAD(P)] activity (GO:0032440);; Biological Process: transmembrane transport (GO:0055085);…	--	[R]	General function prediction only	Sugar (and other) transporter	D-xylose-proton symporter-like 3, chloroplastic OS=Arabidopsis thaliana OX=3702 GN=At5g59250 PE=1 SV=2	G	Carbohydrate transport and metabolism	D-xylose-proton symporter-like 3, chloroplastic [Jatropha curcas]
c101309.graph_c0	67	60	42	352	277	98	0.68	0.68	0.44	3.85	3.86	0.99	0.000224568	1.4366	up	[NW]	Cell motility ;; Extracellular structures	--	K17592|0|pop:POPTR_0101s00210g|K17592 sacsin | (RefSeq) hypothetical protein	--	--	--	--	S	Function unknown	PREDICTED: uncharacterized protein LOC104111017 [Nicotiana tomentosiformis]
c85677.graph_c1	2	8	1	44	26	28	0.3	1.05	0.16	7.26	4.32	4.42	0.000466005	2.37002	up	--	--	Molecular Function: pectate lyase activity (GO:0030570);; Biological Process: pectin catabolic process (GO:0045490);; Molecular Function: metal ion binding (GO:0046872);;	K01728|1.22084e-25|sind:105157315|K01728 pectate lyase [EC:4.2.2.2] | (RefSeq) probable pectate lyase 18	--	--	--	Putative pectate lyase 11 OS=Arabidopsis thaliana OX=3702 GN=At3g27400 PE=3 SV=2	G	Carbohydrate transport and metabolism	probable pectate lyase 18 [Olea europaea var. sylvestris]
c101714.graph_c0	86	136	101	580	477	463	2.67	3.68	3.28	18.18	15.41	14.37	9.23998e-17	1.61458	up	--	--	--	K13150|1.3358e-158|vvi:100256103|K13150 coilin | (RefSeq) coilin	--	--	Coilin N-terminus	Coilin OS=Arabidopsis thaliana OX=3702 GN=COIL PE=1 SV=1	S	Function unknown	PREDICTED: coilin isoform X3 [Vitis vinifera]
c93624.graph_c0	4	7	10	140	109	125	0.17	0.26	0.51	6.08	5.61	5.26	3.83515e-16	3.42358	up	[E]	Amino acid transport and metabolism	Molecular Function: serine-type carboxypeptidase activity (GO:0004185);; Cellular Component: vacuole (GO:0005773);; Cellular Component: integral component of membrane (GO:0016021);; Biological Process: proteolysis involved in cellular protein catabolic process (GO:0051603);;	K16297|0|pop:POPTR_0010s15920g|K16297 serine carboxypeptidase-like clade II [EC:3.4.16.-] | (RefSeq) POPTRDRAFT_1091180; serine carboxypeptidase S10 family protein	[OE]	--	Serine carboxypeptidase;; Serine carboxypeptidase	Serine carboxypeptidase-like 33 OS=Arabidopsis thaliana OX=3702 GN=SCPL33 PE=2 SV=2	E	Amino acid transport and metabolism	serine carboxypeptidase S10 family protein [Populus trichocarpa]
c99422.graph_c0	2237	3224	2444	16316	14227	17741	144.37	186.11	163.62	1151.07	1014.4	1221.27	1.7472e-38	2.00081	up	--	--	Cellular Component: integral component of membrane (GO:0016021);;	--	--	--	Protein of unknown function (DUF640)	Protein LIGHT-DEPENDENT SHORT HYPOCOTYLS 10 OS=Arabidopsis thaliana OX=3702 GN=LSH10 PE=1 SV=1	S	Function unknown	hypothetical protein POPTR_0001s40140g [Populus trichocarpa]
c101515.graph_c0	13	25	34	90	76	73	0.38	0.62	1.36	3.79	3.14	2.64	0.00839023	1.07122	up	[N]	Cell motility	Cellular Component: integral component of membrane (GO:0016021);; Molecular Function: cellulose synthase (UDP-forming) activity (GO:0016760);; Biological Process: cellulose biosynthetic process (GO:0030244);; Biological Process: cell wall organization (GO:0071555);;	K20924|0|tcc:TCM_020367|K20924 cellulose synthase-like protein [EC:2.4.1.-] | (RefSeq) Cellulose synthase-like D1	--	--	Cellulose synthase;; Glycosyl transferase family group 2;; Cellulose synthase	Cellulose synthase-like protein D1 OS=Arabidopsis thaliana OX=3702 GN=CSLD1 PE=2 SV=1	O	Posttranslational modification, protein turnover, chaperones	Cellulose_synt domain-containing protein [Cephalotus follicularis]
c77948.graph_c0	0	0	0	43	55	60	0	0	0	4.25	5.58	5.78	4.31487e-09	5.89925	up	--	--	Biological Process: DNA metabolic process (GO:0006259);; Biological Process: cellular macromolecule biosynthetic process (GO:0034645);; Molecular Function: organic cyclic compound binding (GO:0097159);; Molecular Function: heterocyclic compound binding (GO:1901363);;	--	[L]	Replication, recombination and repair	--	Protein STICHEL-like 3 OS=Arabidopsis thaliana OX=3702 GN=At4g18820 PE=3 SV=1	L	Replication, recombination and repair	PREDICTED: protein STICHEL-like 3 isoform X1 [Vitis vinifera]
c99141.graph_c0	21	27	11	158	112	105	0.84	0.92	0.44	6.18	4.37	4.1	7.69345e-09	2.0215	up	[M]	Cell wall/membrane/envelope biogenesis	Molecular Function: protein serine/threonine kinase activity (GO:0004674);; Molecular Function: ATP binding (GO:0005524);; Biological Process: protein phosphorylation (GO:0006468);;	K07198|2.15936e-178|vvi:100243154|K07198 5'-AMP-activated protein kinase, catalytic alpha subunit [EC:2.7.11.11] | (RefSeq) SNF1-related protein kinase catalytic subunit alpha KIN10	[T]	Signal transduction mechanisms	Protein kinase domain;; Protein tyrosine kinase;; Kinase-like;; RIO1 family;; Kinase associated domain 1	SNF1-related protein kinase catalytic subunit alpha KIN10 OS=Arabidopsis thaliana OX=3702 GN=KIN10 PE=1 SV=2	T	Signal transduction mechanisms	SnRK1.3 [Camellia sinensis]
c91537.graph_c0	8	4	5	72	72	73	0.56	0.2	0.31	3.7	3.78	4.54	1.25995e-09	2.93346	up	[E]	Amino acid transport and metabolism	Molecular Function: transporter activity (GO:0005215);; Biological Process: oligopeptide transport (GO:0006857);; Cellular Component: integral component of membrane (GO:0016021);;	K14638|1.14928e-74|sot:102579499|K14638 solute carrier family 15 (peptide/histidine transporter), member 3/4 | (RefSeq) protein NRT1/ PTR FAMILY 8.2-like	[E]	Amino acid transport and metabolism	POT family;; POT family	Protein NRT1/ PTR FAMILY 8.1 OS=Arabidopsis thaliana OX=3702 GN=NPF8.1 PE=1 SV=1	E	Amino acid transport and metabolism	PREDICTED: protein NRT1/ PTR FAMILY 8.2-like [Nicotiana attenuata]
c101419.graph_c0	160	198	137	947	726	654	2.55	2.74	2.23	15.09	12.15	10.34	1.26471e-19	1.61128	up	[K]	Transcription	Molecular Function: RNA polymerase I activity (GO:0001054);; Molecular Function: DNA binding (GO:0003677);; Cellular Component: DNA-directed RNA polymerase I complex (GO:0005736);; Biological Process: transcription from RNA polymerase I promoter (GO:0006360);; Molecular Function: ribonucleoside binding (GO:0032549);;	K16252|0|vvi:100256013|K16252 DNA-directed RNA polymerase IV and V subunit 2 [EC:2.7.7.6] | (RefSeq) DNA-directed RNA polymerases IV and V subunit 2	[K]	Transcription	RNA polymerase Rpb2, domain 6;; RNA polymerase beta subunit;; RNA polymerase Rpb2, domain 7;; RNA polymerase Rpb2, domain 4;; RNA polymerase Rpb2, domain 3;; RNA polymerase Rpb2, domain 2;; RNA polymerase Rpb2, domain 5	DNA-directed RNA polymerases IV and V subunit 2 OS=Arabidopsis thaliana OX=3702 GN=NRPD2 PE=1 SV=1	K	Transcription	PREDICTED: DNA-directed RNA polymerases IV and V subunit 2 [Vitis vinifera]
c92191.graph_c0	42	40	24	320	870	585	8.04	6.69	4.74	69.61	182.56	119.24	7.80631e-22	3.40926	up	--	--	--	--	--	--	--	--	--	--	Uncharacterized protein TCM_011895 [Theobroma cacao]
c95659.graph_c0	1764	2388	1211	6643	8058	3829	101.51	122.19	73.09	388.47	491.5	221.4	3.52958e-06	1.18342	up	--	--	Molecular Function: hydrolase activity, hydrolyzing O-glycosyl compounds (GO:0004553);; Biological Process: carbohydrate metabolic process (GO:0005975);; Cellular Component: integral component of membrane (GO:0016021);; Molecular Function: transferase activity (GO:0016740);; Molecular Function: polysaccharide binding (GO:0030247);; Cellular Component: anchored component of plasma membrane (GO:004…	--	--	--	Glycosyl hydrolases family 17	Probable glucan endo-1,3-beta-glucosidase At4g16260 OS=Arabidopsis thaliana OX=3702 GN=At4g16260 PE=1 SV=1	G	Carbohydrate transport and metabolism	PREDICTED: glucan endo-1,3-beta-glucosidase, basic vacuolar isoform [Populus euphratica]
c94817.graph_c0	74	133	79	338	300	345	3.93	6.21	4.36	18.63	17.2	18.74	3.35106e-07	1.17756	up	--	--	Biological Process: protein peptidyl-prolyl isomerization (GO:0000413);; Molecular Function: peptidyl-prolyl cis-trans isomerase activity (GO:0003755);; Biological Process: protein folding (GO:0006457);; Cellular Component: integral component of membrane (GO:0016021);;	--	--	--	Cyclophilin type peptidyl-prolyl cis-trans isomerase/CLD	--	S	Function unknown	PREDICTED: uncharacterized protein LOC100853434 isoform X1 [Vitis vinifera]
c92814.graph_c0	70	115	84	503	364	379	6	8.37	7.41	44.44	33.43	33.42	2.2459e-13	1.5877	up	--	--	Cellular Component: small nucleolar ribonucleoprotein complex (GO:0005732);; Biological Process: maturation of SSU-rRNA (GO:0030490);; Cellular Component: small-subunit processome (GO:0032040);; Cellular Component: Mpp10 complex (GO:0034457);;	K14559|1.02718e-16|sly:101253879|K14559 U3 small nucleolar RNA-associated protein MPP10 | (RefSeq) U3 small nucleolar ribonucleoprotein protein MPP10	[A]	RNA processing and modification	Mpp10 protein	--	J	Translation, ribosomal structure and biogenesis	PREDICTED: U3 small nucleolar ribonucleoprotein protein MPP10-like [Nicotiana sylvestris]
c93260.graph_c1	0	10	4	85	104	86	0	0.88	0.54	4.9	6.8	4.59	2.03137e-11	3.53052	up	--	--	Biological Process: transport (GO:0006810);; Cellular Component: membrane (GO:0016020);;	--	--	--	--	WAT1-related protein At5g40230 OS=Arabidopsis thaliana OX=3702 GN=At5g40230 PE=3 SV=1	S	Function unknown	WAT1-related protein At3g28050-like [Quercus suber]
c92175.graph_c0	100	115	99	439	341	368	2.41	2.48	2.36	10.19	8.83	8.48	7.69808e-11	1.24612	up	[S]	Function unknown	Molecular Function: catalytic activity (GO:0003824);;	--	--	--	Uncharacterised protein family (UPF0261);; Phosphoenolpyruvate hydrolase-like	--	S	Function unknown	uncharacterized protein LOC111378503 [Olea europaea var. sylvestris]
c65248.graph_c0	16	23	6	57	66	74	0.86	1.08	0.33	3.14	3.83	4.02	0.000860989	1.50585	up	--	--	Cellular Component: membrane (GO:0016020);; Biological Process: proteasome-mediated ubiquitin-dependent protein catabolic process (GO:0043161);; Molecular Function: metal ion binding (GO:0046872);; Molecular Function: ubiquitin protein ligase activity (GO:0061630);;	K10663|1.14696e-73|spen:107016175|K10663 E3 ubiquitin-protein ligase ATL4 [EC:2.3.2.27] | (RefSeq) E3 ubiquitin-protein ligase ATL4	[O]	Posttranslational modification, protein turnover, chaperones	Ring finger domain;; RING-like zinc finger;; RING-H2 zinc finger domain;; Zinc finger, C3HC4 type (RING finger);; Anaphase-promoting complex subunit 11 RING-H2 finger	E3 ubiquitin-protein ligase ATL4 OS=Arabidopsis thaliana OX=3702 GN=ATL4 PE=1 SV=1	O	Posttranslational modification, protein turnover, chaperones	PREDICTED: E3 ubiquitin-protein ligase ATL4 [Nicotiana attenuata]
c91425.graph_c1	4	5	3	51	42	43	0.18	0.19	0.13	2.24	1.92	1.87	1.47302e-06	2.73143	up	--	--	Molecular Function: 5S rRNA binding (GO:0008097);;	K02881|3.07112e-110|vvi:100249372|K02881 large subunit ribosomal protein L18 | (RefSeq) uncharacterized LOC100249372	--	--	Ribosomal L18 of archaea, bacteria, mitoch. and chloroplast	--	S	Function unknown	uncharacterized protein LOC110654141 [Hevea brasiliensis]
c72412.graph_c1	4	1	0	77	61	39	0.58	0.13	0	12.36	9.79	5.94	3.19275e-09	4.1005	up	--	--	Molecular Function: DNA binding (GO:0003677);;	K09422|5.60894e-70|fve:101312499|K09422 myb proto-oncogene protein, plant | (RefSeq) myb-related protein 308	[K]	Transcription	Myb-like DNA-binding domain;; Myb-like DNA-binding domain	Myb-related protein 308 OS=Antirrhinum majus OX=4151 GN=MYB308 PE=2 SV=1	K	Transcription	hypothetical protein VIGAN_02004300 [Vigna angularis var. angularis]
c94010.graph_c0	6	9	3	47	52	52	0.24	0.36	0.13	2.82	2.88	2.74	5.68724e-06	2.36505	up	--	--	--	--	[R]	General function prediction only	PPR repeat family;; PPR repeat;; PPR repeat;; Pentatricopeptide repeat domain;; Pentacotripeptide-repeat region of PRORP	Pentatricopeptide repeat-containing protein At3g18970 OS=Arabidopsis thaliana OX=3702 GN=PCMP-E93 PE=2 SV=1	S	Function unknown	hypothetical protein CUMW_083300 [Citrus unshiu]
c96287.graph_c0	72	76	70	580	430	308	1.68	1.55	1.69	13.62	10.61	7.19	1.51495e-15	1.94587	up	[O]	Posttranslational modification, protein turnover, chaperones	Molecular Function: serine-type endopeptidase activity (GO:0004252);; Cellular Component: cell wall (GO:0005618);;	--	--	--	Subtilase family;; Peptidase inhibitor I9	Subtilisin-like protease SBT1.9 OS=Arabidopsis thaliana OX=3702 GN=SBT1.9 PE=2 SV=1	O	Posttranslational modification, protein turnover, chaperones	hypothetical protein VITISV_034533 [Vitis vinifera]
c83252.graph_c0	3	9	5	587	324	295	0.41	1.09	0.72	88.36	49.36	42.69	1.98356e-36	5.34355	up	--	--	--	--	[K]	Transcription	Homeobox domain	Homeobox-leucine zipper protein ATHB-52 OS=Arabidopsis thaliana OX=3702 GN=ATHB-52 PE=2 SV=1	K	Transcription	PREDICTED: homeobox-leucine zipper protein ATHB-52-like [Nicotiana sylvestris]
c87531.graph_c0	1164	1703	1316	6438	5378	6156	99.54	128.68	118.37	585.48	504.9	545.93	3.89604e-24	1.49135	up	[J]	Translation, ribosomal structure and biogenesis	Molecular Function: structural constituent of ribosome (GO:0003735);; Biological Process: translation (GO:0006412);; Cellular Component: large ribosomal subunit (GO:0015934);;	K02880|7.64724e-88|jcu:105644799|K02880 large subunit ribosomal protein L17e | (RefSeq) 60S ribosomal protein L17-2	[J]	Translation, ribosomal structure and biogenesis	Ribosomal protein L22p/L17e	60S ribosomal protein L17-2 OS=Arabidopsis thaliana OX=3702 GN=RPL17B PE=2 SV=2	J	Translation, ribosomal structure and biogenesis	Ribosomal_L22 domain-containing protein [Cephalotus follicularis]
c97669.graph_c0	176	228	142	686	576	452	3.29	3.73	2.75	12.92	11.37	8.47	1.51692e-07	1.0359	up	[R]	General function prediction only	Biological Process: maturation of SSU-rRNA from tricistronic rRNA transcript (SSU-rRNA, 5.8S rRNA, LSU-rRNA) (GO:0000462);; Biological Process: protein phosphorylation (GO:0006468);; Molecular Function: myosin heavy chain kinase activity (GO:0016905);; Molecular Function: snoRNA binding (GO:0030515);; Cellular Component: small-subunit processome (GO:0032040);; Cellular Component: Pwp2p-containing…	K14556|0|vvi:100250257|K14556 U3 small nucleolar RNA-associated protein 12 | (RefSeq) WDR3; WD repeat-containing protein 3	[A]	RNA processing and modification	WD domain, G-beta repeat;; Dip2/Utp12 Family;; Anaphase-promoting complex subunit 4 WD40 domain;; Nucleoporin Nup120/160	Dynein assembly factor with WDR repeat domains 1 OS=Chlamydomonas reinhardtii OX=3055 GN=DAW1 PE=1 SV=1	S	Function unknown	WD repeat-containing protein 3 [Quercus suber]
c86602.graph_c1	3	2	4	23	19	22	0.11	0.06	0.15	0.86	0.74	0.81	0.0050937	2.0076	up	--	--	--	--	[R]	General function prediction only	PPR repeat family;; PPR repeat;; PPR repeat;; Pentatricopeptide repeat domain;; Pentacotripeptide-repeat region of PRORP	Pentatricopeptide repeat-containing protein At4g18520, chloroplastic OS=Arabidopsis thaliana OX=3702 GN=PCMP-A2 PE=1 SV=1	S	Function unknown	PREDICTED: pentatricopeptide repeat-containing protein At3g24000, mitochondrial [Vitis vinifera]
c92059.graph_c0	208	251	155	836	736	871	15.02	17.4	12.27	65.63	58.66	64.88	6.53646e-15	1.38698	up	[K]	Transcription	Molecular Function: double-stranded RNA binding (GO:0003725);; Molecular Function: ribonuclease III activity (GO:0004525);; Cellular Component: vacuole (GO:0005773);; Biological Process: RNA processing (GO:0006396);; Biological Process: polar nucleus fusion (GO:0010197);; Biological Process: RNA phosphodiester bond hydrolysis, endonucleolytic (GO:0090502);;	--	--	--	Ribonuclease-III-like	Protein NUCLEAR FUSION DEFECTIVE 2 OS=Arabidopsis thaliana OX=3702 GN=NFD2 PE=2 SV=1	S	Function unknown	unnamed protein product, partial [Vitis vinifera]
c99356.graph_c0	97	127	56	704	728	731	3.57	4.41	2.07	25.25	27.21	25.48	2.21311e-26	2.34369	up	[Q]	Secondary metabolites biosynthesis, transport and catabolism	Biological Process: auxin catabolic process (GO:0009852);; Molecular Function: gibberellin 3-beta-dioxygenase activity (GO:0016707);; Molecular Function: metal ion binding (GO:0046872);; Biological Process: oxidation-reduction process (GO:0055114);;	--	[QR]	--	2OG-Fe(II) oxygenase superfamily;; non-haem dioxygenase in morphine synthesis N-terminal;; Protein tyrosine kinase;; Protein kinase domain	2-oxoglutarate-dependent dioxygenase DAO OS=Oryza sativa subsp. japonica OX=39947 GN=DAO PE=2 SV=2	S	Function unknown	unnamed protein product, partial [Vitis vinifera]
c97402.graph_c0	85	93	101	367	290	330	3.41	3.04	3.5	14.43	12.5	12.43	2.96944e-08	1.19034	up	--	--	Molecular Function: DNA binding (GO:0003677);; Cellular Component: nucleus (GO:0005634);; Biological Process: regulation of transcription, DNA-templated (GO:0006355);;	--	--	--	MYB-CC type transfactor, LHEQLE motif;; Myb-like DNA-binding domain	Protein PHR1-LIKE 3 OS=Arabidopsis thaliana OX=3702 GN=PHL3 PE=1 SV=1	K	Transcription	protein PHR1-LIKE 3 [Prunus avium]
c90882.graph_c0	285	395	365	3120	4095	4854	17.34	19.16	20.59	175.13	235.01	263.83	4.26104e-41	2.90604	up	--	--	Molecular Function: calcium ion binding (GO:0005509);; Molecular Function: calcium-dependent phospholipid binding (GO:0005544);; Biological Process: response to osmotic stress (GO:0006970);; Cellular Component: plasmodesma (GO:0009506);; Biological Process: response to abscisic acid (GO:0009737);;	--	[U]	Intracellular trafficking, secretion, and vesicular transport	Annexin	Annexin D4 OS=Arabidopsis thaliana OX=3702 GN=ANN4 PE=1 SV=1	S	Function unknown	PREDICTED: annexin D4 [Ziziphus jujuba]
c86425.graph_c0	20	29	20	132	102	107	1.85	2.36	1.94	12.96	10.28	10.23	2.00576e-07	1.66677	up	[GI]	Carbohydrate transport and metabolism ;; Lipid transport and metabolism	Cellular Component: cell wall (GO:0005618);; Cellular Component: integral component of membrane (GO:0016021);; Molecular Function: pectinesterase activity (GO:0030599);; Biological Process: cell wall modification (GO:0042545);; Biological Process: negative regulation of catalytic activity (GO:0043086);; Molecular Function: aspartyl esterase activity (GO:0045330);; Biological Process: pectin catab…	--	--	--	Pectinesterase	Probable pectinesterase/pectinesterase inhibitor 61 OS=Arabidopsis thaliana OX=3702 GN=PME61 PE=2 SV=1	G	Carbohydrate transport and metabolism	hypothetical protein POPTR_0012s02170g [Populus trichocarpa]
c103803.graph_c0	231	256	232	1171	1079	951	2.93	2.83	3.02	14.65	14.16	11.87	1.18414e-24	1.53067	up	--	--	--	--	--	--	--	--	S	Function unknown	uncharacterized protein LOC105644152 isoform X1 [Jatropha curcas]
c93637.graph_c0	759	704	634	3018	2303	2165	25.02	19.75	20.08	81.21	66.83	57.74	8.54761e-15	1.20543	up	[T]	Signal transduction mechanisms	Molecular Function: protein serine/threonine kinase activity (GO:0004674);; Molecular Function: ATP binding (GO:0005524);; Cellular Component: nucleolus (GO:0005730);; Cellular Component: cytoplasm (GO:0005737);; Cellular Component: plasma membrane (GO:0005886);; Biological Process: protein phosphorylation (GO:0006468);; Biological Process: intracellular signal transduction (GO:0035556);;	K08286|0|tcc:TCM_030455|K08286 protein-serine/threonine kinase [EC:2.7.11.-] | (RefSeq) D6 protein kinase like 2	[R]	General function prediction only	Protein kinase domain;; Protein tyrosine kinase	Serine/threonine-protein kinase D6PKL2 OS=Arabidopsis thaliana OX=3702 GN=D6PKL2 PE=1 SV=1	T	Signal transduction mechanisms	serine/threonine-protein kinase D6PKL2 [Herrania umbratica]
c91310.graph_c1	10	16	11	204	146	110	1.15	1.63	1.33	25.42	18.54	13.27	2.32401e-15	2.94463	up	--	--	--	K13434|5.75805e-43|pmum:103338595|K13434 pathogenesis-related genes transcriptional activator PTI6 | (RefSeq) pathogenesis-related genes transcriptional activator PTI6-like	--	--	AP2 domain	Pathogenesis-related genes transcriptional activator PTI6 OS=Solanum lycopersicum OX=4081 GN=PTI6 PE=2 SV=1	K	Transcription	AP2/EREBP family transcription factor-like protein 23 [Prunus pseudocerasus]
c73220.graph_c0	183	121	113	1442	2337	1438	18.44	10.75	11.94	155.23	257.67	150.49	5.57054e-31	2.99716	up	[O]	Posttranslational modification, protein turnover, chaperones	--	K13993|1.52401e-63|tcc:TCM_036433|K13993 HSP20 family protein | (RefSeq) HSP20-like chaperones superfamily protein	[O]	Posttranslational modification, protein turnover, chaperones	Hsp20/alpha crystallin family	22.0 kDa heat shock protein OS=Arabidopsis thaliana OX=3702 GN=HSP22.0 PE=2 SV=1	O	Posttranslational modification, protein turnover, chaperones	22.0 kDa class IV heat shock protein-like [Quercus suber]
c77900.graph_c0	7	16	15	259	350	461	0.27	0.62	0.68	10.18	14.27	18.41	1.60123e-29	4.12279	up	--	--	Molecular Function: transcription factor activity, sequence-specific DNA binding (GO:0003700);; Biological Process: regulation of transcription, DNA-templated (GO:0006355);; Molecular Function: sequence-specific DNA binding (GO:0043565);;	K14431|0|vvi:100249239|K14431 transcription factor TGA | (RefSeq) transcription factor TGA2.3	--	--	Seed dormancy control;; Basic region leucine zipper;; bZIP transcription factor	Transcription factor HBP-1b(c38) OS=Triticum aestivum OX=4565 PE=2 SV=1	K	Transcription	PREDICTED: transcription factor TGA2.3 [Vitis vinifera]
c99524.graph_c1	21	26	28	123	96	92	1.1	1.18	1.8	9.18	7.42	6.81	2.02665e-05	1.40265	up	[N]	Cell motility	--	K10999|9.9758e-126|vvi:100241197|K10999 cellulose synthase A [EC:2.4.1.12] | (RefSeq) cellulose synthase A catalytic subunit 4 [UDP-forming]	--	--	Cellulose synthase;; Glycosyl transferase family group 2;; Cellulose synthase	Cellulose synthase A catalytic subunit 4 [UDP-forming] OS=Arabidopsis thaliana OX=3702 GN=CESA4 PE=1 SV=1	M	Cell wall/membrane/envelope biogenesis	hypothetical protein CRG98_038625 [Punica granatum]
c90006.graph_c0	14	30	29	135	142	137	1.1	3.41	2.75	12.97	14.51	12.91	2.13016e-08	1.85929	up	--	--	Molecular Function: protein binding (GO:0005515);; Cellular Component: chloroplast (GO:0009507);;	--	--	--	--	Protein PHOTOSYSTEM I ASSEMBLY 2, chloroplastic OS=Arabidopsis thaliana OX=3702 GN=PSA2 PE=1 SV=1	S	Function unknown	protein PHOTOSYSTEM I ASSEMBLY 2, chloroplastic isoform X1 [Olea europaea var. sylvestris]
c86868.graph_c1	23	28	28	119	117	141	1	0.75	1.24	5.14	6.68	7.76	2.96337e-07	1.61728	up	--	--	--	--	[R]	General function prediction only	Reverse transcriptase (RNA-dependent DNA polymerase);; Reverse transcriptase (RNA-dependent DNA polymerase)	Uncharacterized mitochondrial protein AtMg01250 OS=Arabidopsis thaliana OX=3702 GN=AtMg01250 PE=4 SV=1	S	Function unknown	PREDICTED: LOW QUALITY PROTEIN: uncharacterized protein LOC105117228 [Populus euphratica]
c93318.graph_c0	81	93	71	1191	1657	1327	2.3	2.1	1.54	27.69	40.9	31.43	1.62627e-63	3.46481	up	--	--	--	--	--	--	Rho termination factor, N-terminal domain	--	--	--	--
c97160.graph_c0	19	24	21	1610	845	854	0.63	0.72	0.77	62.01	34.87	31.58	6.10675e-66	4.98409	up	--	--	Molecular Function: catechol oxidase activity (GO:0004097);; Biological Process: pigment biosynthetic process (GO:0046148);; Molecular Function: metal ion binding (GO:0046872);; Biological Process: oxidation-reduction process (GO:0055114);;	K00422|0|tcc:TCM_029922|K00422 polyphenol oxidase [EC:1.10.3.1] | (RefSeq) hypothetical protein	--	--	Protein of unknown function (DUF_B2219);; Common central domain of tyrosinase;; Polyphenol oxidase middle domain	Polyphenol oxidase, chloroplastic OS=Malus domestica OX=3750 PE=2 SV=1	S	Function unknown	polyphenoloxidase [Camellia nitidissima]
c90440.graph_c0	1105	1397	1163	3608	5006	5090	33.54	37.99	36.85	110.26	167.9	156.89	1.50399e-11	1.29716	up	--	--	--	--	[R]	General function prediction only	Zinc-finger double-stranded RNA-binding;; Zinc-finger of C2H2 type	Protein indeterminate-domain 2 OS=Arabidopsis thaliana OX=3702 GN=IDD2 PE=1 SV=1	S	Function unknown	zinc finger protein JACKDAW-like [Dorcoceras hygrometricum]
c93382.graph_c1	19	33	23	160	133	100	1.15	1.63	1.42	9.4	8.37	5.86	8.61139e-08	1.7458	up	[R]	General function prediction only	--	--	[C]	Energy production and conversion	Aldo/keto reductase family	Probable aldo-keto reductase 4 OS=Arabidopsis thaliana OX=3702 GN=At1g60710 PE=2 SV=1	C	Energy production and conversion	PREDICTED: probable aldo-keto reductase 2 [Vitis vinifera]
c91525.graph_c0	12	10	10	48	58	80	0.55	0.32	0.5	1.72	2.93	3.82	5.55902e-05	1.86737	up	--	--	Biological Process: amino acid transmembrane transport (GO:0003333);; Cellular Component: plasma membrane (GO:0005886);; Molecular Function: amino acid transmembrane transporter activity (GO:0015171);; Cellular Component: integral component of membrane (GO:0016021);;	--	[E]	Amino acid transport and metabolism	Transmembrane amino acid transporter protein;; Transmembrane amino acid transporter protein	GABA transporter 1 OS=Arabidopsis thaliana OX=3702 GN=GAT1 PE=1 SV=1	E	Amino acid transport and metabolism	PREDICTED: GABA transporter 1 isoform X2 [Theobroma cacao]
c94545.graph_c0	12	5	5	40	31	51	2.25	0.28	1.1	2.11	2.05	3.14	0.00174389	1.75976	up	--	--	--	K07759|9.03185e-22|vvi:100249056|K07759 poly(ADP-ribose) glycohydrolase [EC:3.2.1.143] | (RefSeq) poly(ADP-ribose) glycohydrolase 1	--	--	--	--	S	Function unknown	PREDICTED: poly(ADP-ribose) glycohydrolase 1 isoform X2 [Vitis vinifera]
c81576.graph_c0	100	112	53	331	294	263	8.07	7.96	4.47	28.14	25.73	21.85	4.16746e-06	1.13563	up	--	--	Cellular Component: chloroplast stroma (GO:0009570);;	--	--	--	--	--	S	Function unknown	UspA [Corchorus olitorius]
c87467.graph_c0	45	62	36	186	258	144	1.81	2.16	1.62	7.45	11.35	5.73	2.98991e-06	1.42166	up	--	--	Molecular Function: nucleic acid binding (GO:0003676);; Molecular Function: metal ion binding (GO:0046872);;	--	[R]	General function prediction only	Zinc finger, C2H2 type;; Zinc-finger of C2H2 type	Protein indeterminate-domain 14 OS=Arabidopsis thaliana OX=3702 GN=IDD14 PE=1 SV=1	S	Function unknown	protein SHOOT GRAVITROPISM 5-like [Hevea brasiliensis]
c77256.graph_c1	29	24	17	91	64	73	2.67	2.16	1.56	9.4	7.05	7.1	0.00391872	1.06487	up	--	--	Molecular Function: catalytic activity (GO:0003824);;	K01115|6.31207e-49|jcu:105643068|K01115 phospholipase D1/2 [EC:3.1.4.4] | (RefSeq) phospholipase D beta 2	[I]	Lipid transport and metabolism	Phospholipase D C terminal	Phospholipase D beta 1 OS=Arabidopsis thaliana OX=3702 GN=PLDBETA1 PE=1 SV=4	I	Lipid transport and metabolism	PREDICTED: phospholipase D beta 1-like [Nicotiana tomentosiformis]
c98888.graph_c0	11	10	9	82	70	45	0.28	0.27	0.29	2.26	1.92	1.19	7.31736e-06	2.01971	up	--	--	Molecular Function: zinc ion binding (GO:0008270);;	--	[R]	General function prediction only	DYW family of nucleic acid deaminases;; PPR repeat;; PPR repeat family;; PPR repeat	Pentatricopeptide repeat-containing protein At3g46790, chloroplastic OS=Arabidopsis thaliana OX=3702 GN=CRR2 PE=2 SV=1	S	Function unknown	PREDICTED: pentatricopeptide repeat-containing protein At2g01510, mitochondrial [Vitis vinifera]
c100970.graph_c0	40	70	72	559	601	698	0.71	1.06	1.33	9.83	11.09	12.39	1.23723e-27	2.71393	up	[K]	Transcription	Molecular Function: protein kinase activity (GO:0004672);; Molecular Function: ATP binding (GO:0005524);; Cellular Component: plasma membrane (GO:0005886);; Biological Process: protein phosphorylation (GO:0006468);; Biological Process: regulation of meristem growth (GO:0010075);; Cellular Component: integral component of membrane (GO:0016021);; Molecular Function: receptor serine/threonine kinase…	--	--	--	Protein kinase domain;; Protein tyrosine kinase;; Leucine rich repeat;; Leucine Rich repeats (2 copies);; Leucine Rich Repeat;; Leucine rich repeat N-terminal domain	Leucine-rich repeat receptor-like serine/threonine-protein kinase BAM1 OS=Arabidopsis thaliana OX=3702 GN=BAM1 PE=1 SV=1	S	Function unknown	Phosphorylase kinase, gamma catalytic subunit [Trema orientalis]
c93777.graph_c0	178	238	149	673	812	814	10.95	14.96	10.65	49.21	60.19	56.27	3.05431e-13	1.42494	up	--	--	Cellular Component: cytosol (GO:0005829);; Cellular Component: integral component of membrane (GO:0016021);; Molecular Function: hydroxypyruvate reductase activity (GO:0016618);; Molecular Function: glyoxylate reductase (NADP) activity (GO:0030267);;	--	--	--	--	Uncharacterized protein At1g01500 OS=Arabidopsis thaliana OX=3702 GN=At1g01500 PE=2 SV=1	S	Function unknown	PREDICTED: uncharacterized protein At1g01500 [Vitis vinifera]
c100033.graph_c0	58	48	46	445	364	426	1.33	1.04	1.11	10.32	9.06	9.87	6.77539e-27	2.38472	up	[M]	Cell wall/membrane/envelope biogenesis	Cellular Component: cytosol (GO:0005829);;	--	[R]	General function prediction only	Galactose oxidase, central domain;; Galactose oxidase, central domain;; Kelch motif;; Kelch motif;; Kelch motif;; Kelch motif	Acyl-CoA-binding domain-containing protein 6 OS=Oryza sativa subsp. japonica OX=39947 GN=ACBP6 PE=2 SV=1	S	Function unknown	PREDICTED: uncharacterized protein LOC108995030 [Juglans regia]
c88714.graph_c0	3	7	3	181	308	341	0.18	0.31	0.22	6.79	13.16	14.61	2.25945e-27	5.18687	up	--	--	Cellular Component: membrane (GO:0016020);;	--	[S]	Function unknown	PQ loop repeat;; PQ loop repeat	--	S	Function unknown	hypothetical protein CRG98_013413 [Punica granatum]
c89085.graph_c0	351	431	475	2592	2474	3644	17.88	19.24	25.11	135.58	134.59	188.02	9.408e-23	2.16037	up	--	--	--	--	--	--	SAM domain (Sterile alpha motif)	--	S	Function unknown	uncharacterized protein LOC110651092 [Hevea brasiliensis]
c86859.graph_c0	32	67	36	275	190	236	1.47	2.75	1.75	12.78	9.29	10.92	5.29718e-10	1.75615	up	[J]	Translation, ribosomal structure and biogenesis	Cellular Component: nuclear exosome (RNase complex) (GO:0000176);; Cellular Component: cytoplasmic exosome (RNase complex) (GO:0000177);; Cellular Component: nucleolus (GO:0005730);; Biological Process: rRNA catabolic process (GO:0016075);; Biological Process: rRNA 3'-end processing (GO:0031125);; Biological Process: nuclear-transcribed mRNA catabolic process, exonucleolytic, 3'-5' (GO:0034427);;…	K12590|2.98766e-99|cic:CICLE_v10009310mg|K12590 exosome complex component RRP46 | (RefSeq) hypothetical protein	[J]	Translation, ribosomal structure and biogenesis	3' exoribonuclease family, domain 1	Exosome complex exonuclease RRP46 homolog OS=Arabidopsis thaliana OX=3702 GN=RRP46 PE=2 SV=1	J	Translation, ribosomal structure and biogenesis	exosome complex exonuclease RRP46 homolog [Citrus clementina]
c77521.graph_c0	1	11	2	439	214	132	0.02	0.17	0.04	7.75	3.98	2.32	1.98313e-08	4.56737	up	[M]	Cell wall/membrane/envelope biogenesis	--	--	[R]	General function prediction only	Development and cell death domain;; Kelch motif;; Kelch motif;; Kelch motif;; Galactose oxidase, central domain;; Galactose oxidase, central domain;; Kelch motif;; Kelch motif;; Kelch motif;; Galactose oxidase, central domain;; Kelch motif;; Galactose oxidase, central domain	B2 protein OS=Daucus carota OX=4039 PE=2 SV=1	S	Function unknown	PREDICTED: uncharacterized protein LOC100246676 isoform X2 [Vitis vinifera]
c103262.graph_c0	42	32	43	184	117	140	0.7	0.6	1.09	3.31	2.02	2.49	4.66838e-05	1.25786	up	--	--	--	--	--	--	NYN domain;; OST-HTH/LOTUS domain;; OST-HTH Associated domain;; POT family;; OST-HTH/LOTUS domain	Protein NRT1/ PTR FAMILY 4.3 OS=Arabidopsis thaliana OX=3702 GN=NPF4.3 PE=2 SV=1	S	Function unknown	PREDICTED: uncharacterized protein LOC100259153 [Vitis vinifera]
c100173.graph_c0	36	57	34	236	215	225	1.88	1.83	1.41	9.1	10.07	9.36	8.46722e-13	1.79361	up	--	--	--	--	--	--	Helix-loop-helix DNA-binding domain	Transcription factor PIF1 OS=Arabidopsis thaliana OX=3702 GN=PIF1 PE=1 SV=1	K	Transcription	PREDICTED: transcription factor PIF1-like [Juglans regia]
c85590.graph_c0	7	15	13	342	504	427	0.55	1.03	1.06	27.94	42.51	34.2	2.04153e-40	4.49348	up	--	--	Cellular Component: photosystem II (GO:0009523);; Biological Process: photosynthesis (GO:0015979);; Cellular Component: integral component of membrane (GO:0016021);; Molecular Function: manganese ion binding (GO:0030145);;	K02723|8.96415e-67|pop:POPTR_0010s06190g|K02723 photosystem II PsbY protein | (RefSeq) POPTRDRAFT_726168; Photosystem II core complex proteins psbY	--	--	Photosystem II protein Y (PsbY)	Photosystem II core complex proteins psbY, chloroplastic OS=Spinacia oleracea OX=3562 GN=PSBY PE=1 SV=2	I	Lipid transport and metabolism	Photosystem II core complex proteins psbY [Populus trichocarpa]
c97158.graph_c1	434	597	433	1646	1498	1387	16.12	19.7	16.77	66.34	64.44	57.01	4.54416e-13	1.02003	up	--	--	Molecular Function: calmodulin binding (GO:0005516);; Biological Process: defense response (GO:0006952);; Biological Process: response to biotic stimulus (GO:0009607);; Cellular Component: integral component of membrane (GO:0016021);;	K08472|2.72847e-168|pper:PRUPE_ppa004866mg|K08472 mlo protein | (RefSeq) hypothetical protein	--	--	Mlo family;; Mlo family	MLO-like protein 1 OS=Arabidopsis thaliana OX=3702 GN=MLO1 PE=1 SV=1	D	Cell cycle control, cell division, chromosome partitioning	hypothetical protein LSAT_5X176100 [Lactuca sativa]
c95638.graph_c0	130	165	104	932	828	772	3.41	3.76	2.8	24.41	22.71	20.08	2.02081e-34	2.05117	up	--	--	--	--	[K]	Transcription	Bromodomain;; Bromodomain extra-terminal - transcription regulation	Transcription factor GTE12 OS=Arabidopsis thaliana OX=3702 GN=GTE12 PE=2 SV=2	BK	--	PREDICTED: transcription factor GTE9 isoform X1 [Elaeis guineensis]
c64210.graph_c0	5	2	3	17	33	27	0.88	0.31	0.56	3.9	6.59	5.66	0.00241558	2.13653	up	--	--	Cellular Component: spindle pole (GO:0000922);; Cellular Component: cytoplasm (GO:0005737);; Cellular Component: microtubule organizing center (GO:0005815);; Cellular Component: microtubule (GO:0005874);; Biological Process: microtubule nucleation (GO:0007020);; Molecular Function: gamma-tubulin binding (GO:0043015);;	K16569|4.95724e-30|tcc:TCM_025120|K16569 gamma-tubulin complex component 2 | (RefSeq) Gamma-tubulin complex component, putative isoform 1	[Z]	Cytoskeleton	--	Gamma-tubulin complex component 2 OS=Arabidopsis thaliana OX=3702 GN=GCP2 PE=1 SV=1	S	Function unknown	PREDICTED: gamma-tubulin complex component 2 isoform X2 [Theobroma cacao]
c96863.graph_c0	93	112	104	580	448	507	5.07	5.43	5.55	31.15	25.12	26.48	6.08003e-19	1.68431	up	[J]	Translation, ribosomal structure and biogenesis	Molecular Function: structural constituent of ribosome (GO:0003735);; Cellular Component: ribosome (GO:0005840);; Biological Process: translation (GO:0006412);;	--	[J]	Translation, ribosomal structure and biogenesis	Ribosomal protein S15	--	J	Translation, ribosomal structure and biogenesis	uncharacterized protein LOC111452150 [Cucurbita moschata]
c95858.graph_c0	29	58	35	123	148	138	1.72	3.31	2.22	7.45	7.64	8.49	0.000245012	1.13771	up	--	--	--	--	--	--	Variant SH3 domain;; SH3 domain;; Variant SH3 domain	SH3 domain-containing protein 1 OS=Arabidopsis thaliana OX=3702 GN=SH3P1 PE=1 SV=1	S	Function unknown	PREDICTED: SH3 domain-containing protein 2 isoform X1 [Vitis vinifera]
c88052.graph_c1	24	21	16	173	338	203	1.21	0.95	0.94	8.93	18.15	10.58	5.35785e-16	2.88615	up	[T]	Signal transduction mechanisms	Molecular Function: ATP binding (GO:0005524);; Cellular Component: plasma membrane (GO:0005886);; Cellular Component: integral component of membrane (GO:0016021);; Molecular Function: ATPase activity, coupled to transmembrane movement of substances (GO:0042626);; Biological Process: transmembrane transport (GO:0055085);;	--	[Q]	Secondary metabolites biosynthesis, transport and catabolism	ABC-2 type transporter;; ABC-2 type transporter;; ABC transporter	Pleiotropic drug resistance protein 2 OS=Nicotiana plumbaginifolia OX=4092 GN=PDR2 PE=2 SV=1	V	Defense mechanisms	PREDICTED: pleiotropic drug resistance protein 2 [Eucalyptus grandis]
c93773.graph_c0	164	245	186	832	671	673	3.76	5.19	4.52	21.17	16.74	17.53	4.57498e-13	1.25406	up	--	--	--	--	[R]	General function prediction only	PPR repeat family;; PPR repeat;; Pentatricopeptide repeat domain;; PPR repeat;; Pentacotripeptide-repeat region of PRORP	Protein NUCLEAR FUSION DEFECTIVE 5, mitochondrial OS=Arabidopsis thaliana OX=3702 GN=NFD5 PE=2 SV=1	S	Function unknown	unnamed protein product, partial [Vitis vinifera]
c101764.graph_c0	170	213	196	843	821	795	3.13	3.04	3.59	15.51	16.19	14.44	1.82586e-19	1.46608	up	--	--	--	--	--	--	Williams-Beuren syndrome DDT (WSD), D-TOX E motif;; WSTF, HB1, Itc1p, MBD9 motif 1;; DDT domain	Homeobox-DDT domain protein RLT3 OS=Arabidopsis thaliana OX=3702 GN=RLT3 PE=3 SV=1	S	Function unknown	PREDICTED: homeobox-DDT domain protein RLT3 isoform X3 [Vitis vinifera]
c103850.graph_c0	578	529	355	1650	1509	1730	6.89	5.51	4.36	19.64	18.89	20.54	6.21643e-10	1.13237	up	[G]	Carbohydrate transport and metabolism	--	--	--	--	Starch/carbohydrate-binding module (family 53);; Starch synthase catalytic domain;; Glycosyltransferase Family 4;; Glycosyl transferase 4-like domain;; Glycosyl transferases group 1	Soluble starch synthase 3, chloroplastic/amyloplastic OS=Solanum tuberosum OX=4113 GN=SS3 PE=1 SV=1	G	Carbohydrate transport and metabolism	hypothetical protein POPTR_004G014100v3 [Populus trichocarpa]
c79204.graph_c0	25	26	17	114	120	116	1.06	0.95	0.77	4.81	5.15	4.94	6.58372e-08	1.7304	up	[I]	Lipid transport and metabolism	Cellular Component: cytoplasm (GO:0005737);; Biological Process: vitamin E biosynthetic process (GO:0010189);; Biological Process: methylation (GO:0032259);; Molecular Function: 2-methyl-6-phytyl-1,4-benzoquinone methyltransferase activity (GO:0051741);;	K05928|8.73629e-169|sind:105174312|K05928 tocopherol O-methyltransferase [EC:2.1.1.95] | (RefSeq) probable tocopherol O-methyltransferase, chloroplastic	[IR]	--	Methyltransferase domain;; Methyltransferase domain;; Methyltransferase domain;; Methyltransferase domain;; Mycolic acid cyclopropane synthetase;; Methyltransferase domain;; ubiE/COQ5 methyltransferase family	Probable tocopherol O-methyltransferase, chloroplastic OS=Oryza sativa subsp. japonica OX=39947 GN=VTE4 PE=2 SV=1	S	Function unknown	SAM-dependent methyltransferase [Handroanthus impetiginosus]
c100306.graph_c0	279	455	245	6840	8038	8627	15.46	18.59	11.06	222.27	284.21	293.13	5.95496e-92	3.97953	up	--	--	--	--	--	--	TCP family transcription factor;; Dormancy/auxin associated protein	Transcription factor TCP19 OS=Arabidopsis thaliana OX=3702 GN=TCP19 PE=1 SV=1	K	Transcription	transcription factor TCP19-like [Lactuca sativa]
c102691.graph_c0	41	24	16	551	614	445	1.21	0.41	0.43	14.69	15.96	10.08	7.29413e-38	3.64854	up	--	--	--	--	[R]	General function prediction only	WD domain, G-beta repeat	--	S	Function unknown	PREDICTED: uncharacterized protein LOC100257191 [Vitis vinifera]
c90301.graph_c2	223	223	239	1655	1771	2191	9.47	8.64	10.43	71.4	81.01	94.2	6.22158e-35	2.40624	up	[MR]	Cell wall/membrane/envelope biogenesis ;; General function prediction only	Molecular Function: ATP binding (GO:0005524);; Molecular Function: D-alanine-D-alanine ligase activity (GO:0008716);; Cellular Component: chloroplast (GO:0009507);; Molecular Function: metal ion binding (GO:0046872);;	--	--	--	D-ala D-ala ligase C-terminus	--	M	Cell wall/membrane/envelope biogenesis	uncharacterized protein LOC18039684 isoform X1 [Citrus clementina]
c96659.graph_c0	16	12	10	183	209	243	0.62	0.45	0.47	9.61	10.95	12.37	8.65252e-23	3.38766	up	[G]	Carbohydrate transport and metabolism	--	K01188|7.60021e-154|mdm:103448033|K01188 beta-glucosidase [EC:3.2.1.21] | (RefSeq) beta-glucosidase 11-like	[G]	Carbohydrate transport and metabolism	Glycosyl hydrolase family 1	Beta-glucosidase 11 OS=Arabidopsis thaliana OX=3702 GN=BGLU11 PE=2 SV=2	G	Carbohydrate transport and metabolism	beta-glucosidase 11-like, partial [Quercus suber]
c91434.graph_c0	63	62	57	265	229	278	4.88	4.08	4.98	23.43	20.28	23.29	2.79537e-10	1.45829	up	[O]	Posttranslational modification, protein turnover, chaperones	Biological Process: sulfate assimilation (GO:0000103);; Cellular Component: cytoplasm (GO:0005737);; Biological Process: protein folding (GO:0006457);; Biological Process: glycerol ether metabolic process (GO:0006662);; Molecular Function: protein disulfide oxidoreductase activity (GO:0015035);; Molecular Function: oxidoreductase activity, acting on a sulfur group of donors, disulfide as acceptor…	--	[O]	Posttranslational modification, protein turnover, chaperones	Thioredoxin	Thioredoxin Y1, chloroplastic OS=Arabidopsis thaliana OX=3702 GN=At1g76760 PE=2 SV=1	O	Posttranslational modification, protein turnover, chaperones	uncharacterized protein LOC100500683 [Glycine max]
c98371.graph_c1	230	239	170	750	645	632	13.12	11.13	9.88	41.81	39.52	36.18	1.68208e-10	1.05082	up	--	--	Molecular Function: nucleotide binding (GO:0000166);; Molecular Function: nucleic acid binding (GO:0003676);;	--	[R]	General function prediction only	RNA recognition motif. (a.k.a. RRM, RBD, or RNP domain)	--	S	Function unknown	PREDICTED: protein WHI4 isoform X1 [Juglans regia]
c87967.graph_c1	9	8	12	502	514	606	0.63	0.51	1	37.11	39.13	44.91	1.84639e-54	5.09463	up	--	--	--	--	--	--	Domain of unknown function (DUF702)	Protein LATERAL ROOT PRIMORDIUM 1 OS=Arabidopsis thaliana OX=3702 GN=LRP1 PE=1 SV=1	S	Function unknown	protein LATERAL ROOT PRIMORDIUM 1-like [Manihot esculenta]
c79327.graph_c0	59	44	34	196	117	132	3.27	2.14	2.01	11.2	6.94	7.43	0.000760981	1.05795	up	[E]	Amino acid transport and metabolism	Cellular Component: chloroplast (GO:0009507);;	--	[E]	Amino acid transport and metabolism	Ornithine cyclodeaminase/mu-crystallin family;; Shikimate / quinate 5-dehydrogenase	Protein SAR DEFICIENT 4 OS=Arabidopsis thaliana OX=3702 GN=SARD4 PE=1 SV=1	E	Amino acid transport and metabolism	unnamed protein product [Coffea canephora]
c77031.graph_c0	48	57	37	175	137	223	1.53	1.59	1.2	5.66	4.61	7.14	1.14575e-05	1.29761	up	--	--	Cellular Component: plastid-encoded plastid RNA polymerase complex (GO:0000427);; Cellular Component: plastid chromosome (GO:0009508);; Cellular Component: chloroplast thylakoid (GO:0009534);; Biological Process: chloroplast organization (GO:0009658);; Biological Process: thylakoid membrane organization (GO:0010027);; Molecular Function: protein-lysine N-methyltransferase activity (GO:0016279);; …	--	--	--	SET domain	Protein PLASTID TRANSCRIPTIONALLY ACTIVE 14 OS=Arabidopsis thaliana OX=3702 GN=PTAC14 PE=1 SV=1	S	Function unknown	PREDICTED: protein PLASTID TRANSCRIPTIONALLY ACTIVE 14 isoform X4 [Vitis vinifera]
c85111.graph_c0	2	5	3	23	18	35	0.1	0.23	0.16	1.21	0.99	1.81	0.00232062	2.13887	up	--	--	--	--	--	--	Agenet domain	DUF724 domain-containing protein 2 OS=Arabidopsis thaliana OX=3702 GN=DUF2 PE=2 SV=1	S	Function unknown	unnamed protein product [Coffea canephora]
c86030.graph_c0	11	17	16	62	58	51	0.35	0.47	0.52	1.98	1.94	1.62	0.00176045	1.30593	up	--	--	--	--	--	--	FBD;; F-box domain	Putative F-box/FBD/LRR-repeat protein At1g78760 OS=Arabidopsis thaliana OX=3702 GN=At1g78760 PE=4 SV=1	S	Function unknown	F-box protein At4g22280-like [Carica papaya]
c100701.graph_c0	54	64	62	317	286	307	1.63	1.51	1.89	9.02	7.96	9.24	4.95516e-15	1.70916	up	--	--	--	--	--	--	--	--	S	Function unknown	uncharacterized protein LOC111405906 isoform X3 [Olea europaea var. sylvestris]
c89071.graph_c0	306	360	222	1194	940	1037	23.3	24.17	17.25	93.73	77.29	80.18	2.0569e-13	1.22737	up	[J]	Translation, ribosomal structure and biogenesis	Molecular Function: RNA binding (GO:0003723);; Molecular Function: structural constituent of ribosome (GO:0003735);; Biological Process: translation (GO:0006412);; Cellular Component: large ribosomal subunit (GO:0015934);;	K02865|2.29341e-133|pda:103724272|K02865 large subunit ribosomal protein L10Ae | (RefSeq) 60S ribosomal protein L10a	[J]	Translation, ribosomal structure and biogenesis	Ribosomal protein L1p/L10e family	60S ribosomal protein L10a OS=Oryza sativa subsp. japonica OX=39947 GN=RPL10A PE=1 SV=1	J	Translation, ribosomal structure and biogenesis	PREDICTED: 60S ribosomal protein L10a [Phoenix dactylifera]
c97708.graph_c1	63	95	66	263	317	275	3.95	5.36	4.71	19.75	22.63	19.93	1.16406e-08	1.32253	up	--	--	Biological Process: activation of MAPKK activity (GO:0000186);; Molecular Function: MAP kinase kinase kinase activity (GO:0004709);; Molecular Function: ATP binding (GO:0005524);; Cellular Component: intracellular (GO:0005622);; Cellular Component: plasma membrane (GO:0005886);; Cellular Component: plasmodesma (GO:0009506);; Cellular Component: integral component of membrane (GO:0016021);;	--	--	--	Carbohydrate-binding protein of the ER	Probable LRR receptor-like serine/threonine-protein kinase At1g67720 OS=Arabidopsis thaliana OX=3702 GN=At1g67720 PE=2 SV=1	T	Signal transduction mechanisms	PREDICTED: probable LRR receptor-like serine/threonine-protein kinase At1g67720 isoform X2 [Vitis vinifera]
c92593.graph_c0	62	90	75	239	233	286	1	0.82	0.98	2.57	2.83	5.39	3.12689e-06	1.12494	up	[J]	Translation, ribosomal structure and biogenesis	Molecular Function: D-aminoacyl-tRNA deacylase activity (GO:0051499);;	K09716|6.65555e-59|sind:105168506|K09716 D-aminoacyl-tRNA deacylase [EC:3.1.1.96] | (RefSeq) D-aminoacyl-tRNA deacylase-like	--	--	D-aminoacyl-tRNA deacylase;; D-aminoacyl-tRNA deacylase	D-aminoacyl-tRNA deacylase OS=Arabidopsis thaliana OX=3702 GN=GEK1 PE=1 SV=2	S	Function unknown	D-aminoacyl-tRNA deacylase-like isoform X2 [Helianthus annuus]
c91736.graph_c0	706	1111	659	3967	3349	3929	46.99	65.03	45.75	275.3	240.63	267.96	5.19943e-21	1.58361	up	--	--	Molecular Function: translation elongation factor activity (GO:0003746);; Cellular Component: eukaryotic translation elongation factor 1 complex (GO:0005853);; Biological Process: translational elongation (GO:0006414);;	K03232|2.78206e-98|vvi:100252524|K03232 elongation factor 1-beta | (RefSeq) elongation factor 1-delta	[K]	Transcription	EF-1 guanine nucleotide exchange domain	Elongation factor 1-delta OS=Pimpinella brachycarpa OX=45043 PE=2 SV=3	J	Translation, ribosomal structure and biogenesis	seed ripening regulated protein [Camellia oleifera]
c75990.graph_c0	21	39	30	92	88	113	1.81	2.74	2.73	8.49	8.06	9.75	0.00171961	1.08278	up	--	--	Cellular Component: chloroplast thylakoid membrane (GO:0009535);; Cellular Component: chloroplast stroma (GO:0009570);; Biological Process: response to cytokinin (GO:0009735);; Cellular Component: chloroplast envelope (GO:0009941);; Biological Process: metal ion transport (GO:0030001);; Molecular Function: metal ion binding (GO:0046872);;	--	--	--	--	--	S	Function unknown	PREDICTED: uncharacterized protein LOC103706976 [Phoenix dactylifera]
c96740.graph_c0	41	51	52	196	133	154	1.42	2.15	1.84	6.81	5.78	5.39	6.23801e-05	1.10787	up	[DZ]	Cell cycle control, cell division, chromosome partitioning ;; Cytoskeleton	--	--	[S]	Function unknown	Regulator of chromosome condensation (RCC1) repeat;; Regulator of chromosome condensation (RCC1) repeat	Ultraviolet-B receptor UVR8 OS=Arabidopsis thaliana OX=3702 GN=UVR8 PE=1 SV=1	DZ	--	PREDICTED: ultraviolet-B receptor UVR8 [Vitis vinifera]
c71414.graph_c0	94	190	108	404	380	542	18.5	32.88	22.29	89.13	82.29	114.69	1.10174e-05	1.16433	up	--	--	Cellular Component: integral component of membrane (GO:0016021);;	--	--	--	--	--	S	Function unknown	hypothetical protein MIMGU_mgv1a025683mg, partial [Erythranthe guttata]
c90973.graph_c0	127	144	96	581	397	427	7.88	7.8	6.14	37.41	26.19	27.02	8.70091e-11	1.31497	up	--	--	--	--	--	--	Protein of unknown function (DUF3223)	Protein EMBRYO DEFECTIVE 514 OS=Arabidopsis thaliana OX=3702 GN=EMB514 PE=1 SV=1	S	Function unknown	PREDICTED: uncharacterized protein LOC100255290 [Vitis vinifera]
c83455.graph_c0	1	6	6	22	30	24	0.06	0.31	0.37	1.25	1.81	1.4	0.00851568	1.79307	up	[S]	Function unknown	--	--	--	--	Protein of unknown function (DUF455)	--	S	Function unknown	unnamed protein product, partial [Vitis vinifera]
c91221.graph_c0	170	115	120	785	721	558	9.55	6.77	7.37	41.99	39.61	29.5	1.2525e-14	1.70565	up	[P]	Inorganic ion transport and metabolism	Cellular Component: integral component of membrane (GO:0016021);;	--	[P]	Inorganic ion transport and metabolism	ChaC-like protein	Gamma-glutamylcyclotransferase 2-2 OS=Arabidopsis thaliana OX=3702 GN=GGCT2;2 PE=1 SV=1	P	Inorganic ion transport and metabolism	ChaC family protein-like [Theobroma cacao]
c101973.graph_c0	531	664	490	1373	1939	2130	10.29	11.77	9.93	29.1	42.36	44.54	2.63878e-07	1.09337	up	[G]	Carbohydrate transport and metabolism	Molecular Function: ATP binding (GO:0005524);; Cellular Component: cytoplasm (GO:0005737);; Molecular Function: kinase activity (GO:0016301);; Biological Process: phosphorylation (GO:0016310);; Molecular Function: phosphotransferase activity, alcohol group as acceptor (GO:0016773);;	K12446|0|vvi:100267958|K12446 L-arabinokinase [EC:2.7.1.46] | (RefSeq) L-arabinokinase	[G]	Carbohydrate transport and metabolism	GHMP kinases N terminal domain;; Glycosyl transferase family 1;; Galactokinase galactose-binding signature;; GHMP kinases C terminal	L-arabinokinase OS=Arabidopsis thaliana OX=3702 GN=ARA1 PE=1 SV=1	G	Carbohydrate transport and metabolism	L-arabinokinase-like [Herrania umbratica]
c92240.graph_c0	1844	2479	1687	7633	6641	7122	150.91	171.98	141.93	593.67	525.52	534.95	4.11557e-21	1.2271	up	[J]	Translation, ribosomal structure and biogenesis	Molecular Function: translation elongation factor activity (GO:0003746);; Molecular Function: GTPase activity (GO:0003924);; Molecular Function: GTP binding (GO:0005525);; Cellular Component: cytoplasm (GO:0005737);; Biological Process: translational elongation (GO:0006414);;	K03231|3.59438e-135|zma:100037748|K03231 elongation factor 1-alpha | (RefSeq) elfa2, GRMZM2G149768; elongation factor alpha 2	[J]	Translation, ribosomal structure and biogenesis	Elongation factor Tu C-terminal domain;; Elongation factor Tu domain 2	Elongation factor 1-alpha OS=Manihot esculenta OX=3983 GN=EF1 PE=3 SV=1	J	Translation, ribosomal structure and biogenesis	elongation factor 1-alpha, partial [Litsea cubeba]
c89162.graph_c0	2	5	6	39	29	64	0.65	1.47	2.12	11.64	7.81	16.24	3.5638e-05	2.55673	up	--	--	Biological Process: metabolic process (GO:0008152);; Molecular Function: amino acid binding (GO:0016597);;	--	--	--	--	ACT domain-containing protein ACR10 OS=Arabidopsis thaliana OX=3702 GN=ACR10 PE=2 SV=1	--	--	Histone H4 [Corchorus olitorius]
c86647.graph_c0	46	111	85	1000	631	1085	2.69	5.96	5.26	61.22	41.27	65.35	7.08099e-24	2.8471	up	--	--	--	--	--	--	--	Protein BIG GRAIN 1-like E OS=Arabidopsis thaliana OX=3702 GN=At1g69160 PE=2 SV=1	S	Function unknown	protein BIG GRAIN 1-like E [Quercus suber]
c88623.graph_c2	12	14	14	62	47	43	0.87	0.84	1.17	2.9	2.39	2.3	0.00400114	1.26276	up	--	--	Cellular Component: integral component of membrane (GO:0016021);; Cellular Component: mediator complex (GO:0016592);; Biological Process: regulation of phenylpropanoid metabolic process (GO:2000762);;	--	--	--	--	Mediator of RNA polymerase II transcription subunit 33A OS=Arabidopsis thaliana OX=3702 GN=MED33A PE=1 SV=1	S	Function unknown	PREDICTED: mediator of RNA polymerase II transcription subunit 33A isoform X2 [Nelumbo nucifera]
c86992.graph_c1	15	15	22	88	86	104	0.93	0.86	1.5	5.77	5.85	6.84	3.1385e-06	1.75495	up	--	--	--	--	--	--	--	--	S	Function unknown	PREDICTED: uncharacterized protein LOC109011893 [Juglans regia]
c96243.graph_c0	171	207	190	645	620	533	5.43	5.96	6.12	19.3	20.09	15.79	1.06208e-09	1.04052	up	--	--	Cellular Component: integral component of membrane (GO:0016021);;	--	--	--	--	--	S	Function unknown	uncharacterized protein LOC110411863 isoform X1 [Herrania umbratica]
c102094.graph_c1	39	80	36	382	325	228	0.78	1.76	0.69	7.78	5.86	4.23	8.25631e-12	1.97	up	--	--	Biological Process: cellular response to DNA damage stimulus (GO:0006974);; Biological Process: histone modification (GO:0016570);; Biological Process: peptidyl-lysine modification (GO:0018205);; Biological Process: negative regulation of cellular metabolic process (GO:0031324);; Biological Process: regulation of cellular biosynthetic process (GO:0031326);; Cellular Component: cell part (GO:00444…	K10683|0|jcu:105644497|K10683 BRCA1-associated RING domain protein 1 | (RefSeq) protein BREAST CANCER SUSCEPTIBILITY 1 homolog	[LK]	--	BRCT domain, a BRCA1 C-terminus domain;; BRCA1 C Terminus (BRCT) domain;; PHD-like zinc-binding domain;; PHD-zinc-finger like domain;; Zinc finger, C3HC4 type (RING finger);; RING-type zinc-finger;; Zinc finger, C3HC4 type (RING finger);; POT family;; POT family	BRCA1-associated RING domain protein 1 OS=Arabidopsis thaliana OX=3702 GN=BARD1 PE=1 SV=1	S	Function unknown	BRCA1-associated RING domain protein 1 isoform X1 [Jatropha curcas]
c94137.graph_c0	120	71	56	562	288	207	6.46	3.38	3.14	30.96	16.25	10.98	8.17638e-05	1.42135	up	--	--	--	--	[R]	General function prediction only	PPR repeat;; PPR repeat family;; PPR repeat	Pentatricopeptide repeat-containing protein At4g02750 OS=Arabidopsis thaliana OX=3702 GN=PCMP-H24 PE=3 SV=1	S	Function unknown	unnamed protein product, partial [Vitis vinifera]
c80377.graph_c0	0	2	1	27	48	49	0	0.16	0.16	3.49	4.1	3.27	2.0988e-07	4.15231	up	--	--	Cellular Component: integral component of membrane (GO:0016021);;	--	--	--	--	PGR5-like protein 1A, chloroplastic OS=Arabidopsis thaliana OX=3702 GN=PGRL1A PE=1 SV=1	S	Function unknown	PGR5-like protein 1B, chloroplastic [Olea europaea var. sylvestris]
c98927.graph_c0	371	395	357	1793	1687	2035	11.38	10.99	10.91	51.01	51.55	67.32	3.69647e-26	1.67791	up	[P]	Inorganic ion transport and metabolism	Cellular Component: plasma membrane (GO:0005886);; Molecular Function: zinc ion binding (GO:0008270);; Cellular Component: integral component of membrane (GO:0016021);; Molecular Function: protein-cysteine S-palmitoyltransferase activity (GO:0019706);;	K16675|0|vvi:100263720|K16675 palmitoyltransferase ZDHHC9/14/18 [EC:2.3.1.225] | (RefSeq) probable protein S-acyltransferase 4	--	--	DHHC palmitoyltransferase;; Rubrerythrin	Magnesium-protoporphyrin IX monomethyl ester [oxidative] cyclase, chloroplastic OS=Arabidopsis thaliana OX=3702 GN=CRD1 PE=1 SV=2	S	Function unknown	PREDICTED: probable protein S-acyltransferase 4 [Vitis vinifera]
c88822.graph_c0	6	30	9	132	131	136	0.3	1.25	0.53	7.14	7.46	7.16	2.84591e-09	2.50403	up	--	--	Cellular Component: chloroplast stroma (GO:0009570);; Molecular Function: protein-lysine N-methyltransferase activity (GO:0016279);; Biological Process: peptidyl-lysine trimethylation (GO:0018023);; Biological Process: peptidyl-lysine monomethylation (GO:0018026);; Molecular Function: [ribulose-bisphosphate carboxylase]-lysine N-methyltransferase activity (GO:0030785);;	K00592|5.07419e-102|gra:105794210|K00592 [ribulose-bisphosphate carboxylase]-lysine N-methyltransferase [EC:2.1.1.127] | (RefSeq) fructose-bisphosphate aldolase-lysine N-methyltransferase, chloroplastic	[R]	General function prediction only	Rubisco LSMT substrate-binding	Ribulose-1,5 bisphosphate carboxylase/oxygenase large subunit N-methyltransferase, chloroplastic OS=Nicotiana tabacum OX=4097 GN=RBCMT PE=2 SV=1	S	Function unknown	PREDICTED: fructose-bisphosphate aldolase-lysine N-methyltransferase, chloroplastic [Gossypium raimondii]
c92546.graph_c0	51	50	44	175	176	107	1.24	1.66	1.14	6.15	5.67	3.78	0.000508136	1.02381	up	[P]	Inorganic ion transport and metabolism	Molecular Function: nucleotide binding (GO:0000166);; Biological Process: calcium ion transport (GO:0006816);; Cellular Component: membrane (GO:0016020);; Molecular Function: hydrolase activity (GO:0016787);; Molecular Function: ion binding (GO:0043167);;	K01537|7.71614e-143|cit:102629519|K01537 Ca2+-transporting ATPase [EC:3.6.3.8] | (RefSeq) putative calcium-transporting ATPase 13, plasma membrane-type	[P]	Inorganic ion transport and metabolism	E1-E2 ATPase;; Cation transporting ATPase, C-terminus;; Cation transporter/ATPase, N-terminus	Calcium-transporting ATPase 12, plasma membrane-type OS=Arabidopsis thaliana OX=3702 GN=ACA12 PE=2 SV=1	P	Inorganic ion transport and metabolism	PREDICTED: putative calcium-transporting ATPase 13, plasma membrane-type isoform X2 [Theobroma cacao]
c99409.graph_c0	154	155	118	593	508	606	5.91	4.88	4.65	22.2	19.94	22.8	4.32943e-14	1.38306	up	--	--	--	--	--	--	BRO1-like domain	--	S	Function unknown	PREDICTED: BRO1 domain-containing protein BROX homolog [Juglans regia]
c92030.graph_c0	117	156	126	689	570	628	2.59	3.01	2.92	15.34	13.28	13.73	7.26017e-21	1.62248	up	[J]	Translation, ribosomal structure and biogenesis	Molecular Function: RNA binding (GO:0003723);; Molecular Function: structural constituent of ribosome (GO:0003735);; Cellular Component: mitochondrial small ribosomal subunit (GO:0005763);; Cellular Component: endosome (GO:0005768);; Cellular Component: trans-Golgi network (GO:0005802);; Biological Process: translation (GO:0006412);; Cellular Component: cytosolic small ribosomal subunit (GO:00226…	K02988|0|vvi:100267778|K02988 small subunit ribosomal protein S5 | (RefSeq) uncharacterized LOC100267778	[J]	Translation, ribosomal structure and biogenesis	Ribosomal protein S5, C-terminal domain;; Ribosomal protein S5, N-terminal domain	30S ribosomal protein S5, chloroplastic OS=Thalassiosira pseudonana OX=35128 GN=rps5 PE=3 SV=1	J	Translation, ribosomal structure and biogenesis	uncharacterized protein LOC110758591 [Prunus avium]
c96333.graph_c0	35	39	20	109	62	143	2.93	2.66	1.75	6.01	3.31	9.87	0.00530061	1.11931	up	--	--	--	--	[R]	General function prediction only	PPR repeat family;; PPR repeat;; PPR repeat;; Pentatricopeptide repeat domain;; Pentacotripeptide-repeat region of PRORP	Pentatricopeptide repeat-containing protein At1g26900, mitochondrial OS=Arabidopsis thaliana OX=3702 GN=PCMP-E54 PE=2 SV=1	S	Function unknown	PREDICTED: pentatricopeptide repeat-containing protein At1g26900, mitochondrial [Juglans regia]
c92363.graph_c0	1	6	1	38	51	25	0.04	0.21	0.04	1.95	3.41	1.4	1.94443e-05	2.97215	up	--	--	--	--	[R]	General function prediction only	PPR repeat family;; PPR repeat;; PPR repeat;; Pentatricopeptide repeat domain	Putative pentatricopeptide repeat-containing protein At3g25970 OS=Arabidopsis thaliana OX=3702 GN=PCMP-E46 PE=3 SV=2	S	Function unknown	putative pentatricopeptide repeat-containing protein At3g25970 [Quercus suber]
c101024.graph_c0	327	426	332	1964	2349	1713	8.45	8.68	7.73	43.77	53.84	35.62	2.61923e-28	1.85849	up	[Q]	Secondary metabolites biosynthesis, transport and catabolism	Molecular Function: metal ion binding (GO:0046872);; Molecular Function: desacetoxyvindoline 4-hydroxylase activity (GO:0050590);; Biological Process: oxidation-reduction process (GO:0055114);;	--	[QR]	--	non-haem dioxygenase in morphine synthesis N-terminal;; 2OG-Fe(II) oxygenase superfamily;; 2OG-Fe(II) oxygenase superfamily	1-aminocyclopropane-1-carboxylate oxidase homolog 4 OS=Arabidopsis thaliana OX=3702 GN=At1g03400 PE=2 SV=1	S	Function unknown	1-aminocyclopropane-1-carboxylate oxidase homolog 1-like [Olea europaea var. sylvestris]
c98183.graph_c0	276	400	300	1323	840	1140	28.28	36.27	31.64	146.39	94.39	124.84	3.74576e-09	1.14098	up	--	--	Molecular Function: metal ion binding (GO:0046872);;	--	--	--	--	60S acidic ribosomal protein P3-2 OS=Arabidopsis thaliana OX=3702 GN=RPP3B PE=2 SV=1	--	--	Pleckstrin homology-like domain-containing protein, partial [Cynara cardunculus var. scolymus]
c86806.graph_c0	1	2	2	39	24	19	0.07	0.12	0.14	2.75	1.76	1.32	8.32353e-05	3.02863	up	--	--	--	--	[T]	Signal transduction mechanisms	EF hand;; EF-hand domain;; EF-hand domain pair;; EF hand;; EF-hand domain pair	Probable calcium-binding protein CML23 OS=Arabidopsis thaliana OX=3702 GN=CML23 PE=2 SV=1	DTZ	--	probable calcium-binding protein CML23 [Quercus suber]
c99670.graph_c1	15	23	15	370	184	248	0.85	1.01	0.68	17.15	8.97	11.64	2.58486e-22	3.2377	up	--	--	--	--	--	--	--	--	S	Function unknown	uncharacterized protein LOC105156886 [Sesamum indicum]
c100067.graph_c0	227	298	192	1192	1013	1047	11.17	15.11	13.5	47.23	48.44	46.72	3.04684e-24	1.57182	up	--	--	Molecular Function: calcium-dependent phospholipid binding (GO:0005544);; Biological Process: negative regulation of cell death (GO:0060548);;	--	[T]	Signal transduction mechanisms	C2 domain;; C2 domain;; Copine	Protein BONZAI 2 OS=Arabidopsis thaliana OX=3702 GN=BON2 PE=1 SV=2	S	Function unknown	BON3 [Camellia sinensis]
c48781.graph_c0	5	9	7	54	45	54	0.44	0.53	0.55	4.41	4.08	4.42	1.21557e-05	2.16523	up	[L]	Replication, recombination and repair	Biological Process: DNA repair (GO:0006281);;	--	--	--	HhH-GPD superfamily base excision DNA repair protein	--	S	Function unknown	Uncharacterized protein TCM_033523 [Theobroma cacao]
c88597.graph_c0	15	20	13	152	197	230	0.52	0.63	0.5	5.31	7.13	7.72	1.10523e-17	2.93999	up	--	--	Cellular Component: plastid chromosome (GO:0009508);; Cellular Component: chloroplast thylakoid membrane (GO:0009535);; Cellular Component: chloroplast envelope (GO:0009941);;	--	[G]	Carbohydrate transport and metabolism	NAD(P)H-binding;; NmrA-like family	Protein plastid transcriptionally active 16, chloroplastic OS=Arabidopsis thaliana OX=3702 GN=PTAC16 PE=1 SV=1	GM	--	protein plastid transcriptionally active 16, chloroplastic [Quercus suber]
c103928.graph_c1	372	470	360	1763	1701	1532	7.16	7.92	7.16	34.03	34.47	29.44	5.41688e-27	1.44246	up	--	--	Biological Process: proteolysis (GO:0006508);; Molecular Function: peptidase activity (GO:0008233);; Cellular Component: membrane (GO:0016020);; Biological Process: cellular protein metabolic process (GO:0044267);;	K11855|0|vvi:100260067|K11855 ubiquitin carboxyl-terminal hydrolase 36/42 [EC:3.4.19.12] | (RefSeq) ubiquitin carboxyl-terminal hydrolase 15	[O]	Posttranslational modification, protein turnover, chaperones	Ubiquitin carboxyl-terminal hydrolase;; Ubiquitin carboxyl-terminal hydrolase;; MYND finger	Ubiquitin carboxyl-terminal hydrolase 15 OS=Arabidopsis thaliana OX=3702 GN=UBP15 PE=2 SV=2	O	Posttranslational modification, protein turnover, chaperones	PREDICTED: ubiquitin carboxyl-terminal hydrolase 15 [Vitis vinifera]
c85508.graph_c0	3	1	6	25	67	34	0.2	0.06	0.42	1.75	4.86	2.34	5.8198e-05	2.76724	up	--	--	Cellular Component: intracellular (GO:0005622);; Biological Process: intracellular signal transduction (GO:0035556);;	--	--	--	C1 domain;; Zinc finger, ZZ type	--	S	Function unknown	unnamed protein product [Coffea canephora]
c87551.graph_c0	20	45	30	121	110	79	1.31	2.35	1.76	7.51	7.17	4.63	0.00218539	1.07916	up	--	--	--	--	--	--	--	--	S	Function unknown	PREDICTED: uncharacterized protein LOC107031223 [Solanum pennellii]
c83513.graph_c0	5	19	11	54	62	36	0.16	0.66	0.38	1.8	2.19	1.44	0.0042111	1.46037	up	--	--	Biological Process: carbohydrate metabolic process (GO:0005975);; Cellular Component: integral component of membrane (GO:0016021);; Molecular Function: polysaccharide binding (GO:0030247);; Molecular Function: glucan endo-1,3-beta-D-glucosidase activity (GO:0042973);; Cellular Component: anchored component of plasma membrane (GO:0046658);;	K19891|0|vvi:100256139|K19891 glucan endo-1,3-beta-glucosidase 1/2/3 [EC:3.2.1.39] | (RefSeq) glucan endo-1,3-beta-glucosidase 3	--	--	Glycosyl hydrolases family 17;; X8 domain	Glucan endo-1,3-beta-glucosidase 3 OS=Arabidopsis thaliana OX=3702 GN=At2g01630 PE=1 SV=2	G	Carbohydrate transport and metabolism	PREDICTED: glucan endo-1,3-beta-glucosidase 3 isoform X1 [Vitis vinifera]
c94217.graph_c0	1312	1937	1327	6635	5421	5968	72.82	91.85	75.6	377.83	320.46	331.86	1.94195e-21	1.37087	up	[CR]	Energy production and conversion ;; General function prediction only	Molecular Function: zinc ion binding (GO:0008270);; Molecular Function: oxidoreductase activity (GO:0016491);; Biological Process: oxidation-reduction process (GO:0055114);;	--	[CR]	--	Zinc-binding dehydrogenase;; Alcohol dehydrogenase GroES-like domain;; Zinc-binding dehydrogenase	Chloroplast envelope quinone oxidoreductase homolog OS=Arabidopsis thaliana OX=3702 GN=CEQORH PE=1 SV=1	C	Energy production and conversion	hypothetical protein POPTR_004G036100v3 [Populus trichocarpa]
c84911.graph_c0	5	5	5	36	31	27	0.67	0.46	0.51	3.48	3.68	2.89	0.001185	1.91046	up	--	--	--	--	--	--	--	--	--	--	hypothetical protein AXF42_Ash009796 [Apostasia shenzhenica]
c96021.graph_c0	82	81	89	425	243	219	2.71	2.49	3.48	14.36	8.78	7.43	2.82543e-05	1.15849	up	[E]	Amino acid transport and metabolism	Molecular Function: acetyl-CoA:L-glutamate N-acetyltransferase activity (GO:0004042);; Cellular Component: cytoplasm (GO:0005737);; Biological Process: arginine biosynthetic process (GO:0006526);; Molecular Function: kinase activity (GO:0016301);; Biological Process: phosphorylation (GO:0016310);;	K14682|0|vvi:100854039|K14682 amino-acid N-acetyltransferase [EC:2.3.1.1] | (RefSeq) probable amino-acid acetyltransferase NAGS1, chloroplastic	[E]	Amino acid transport and metabolism	Acetyltransferase (GNAT) family;; Amino acid kinase family;; Acetyltransferase (GNAT) domain	Probable amino-acid acetyltransferase NAGS1, chloroplastic OS=Arabidopsis thaliana OX=3702 GN=NAGS1 PE=2 SV=1	E	Amino acid transport and metabolism	PREDICTED: probable amino-acid acetyltransferase NAGS1, chloroplastic isoform X1 [Vitis vinifera]
c83079.graph_c0	4	12	2	47	67	85	0.36	1.42	0.65	6.31	8.25	7.98	6.40996e-07	2.75725	up	--	--	--	K20725|8.76066e-45|tcc:TCM_035487|K20725 MAP kinase substrate 1 | (RefSeq) VQ motif-containing protein, putative	--	--	VQ motif	Protein MKS1 OS=Arabidopsis thaliana OX=3702 GN=MKS1 PE=1 SV=2	S	Function unknown	protein MKS1 [Carica papaya]
c92915.graph_c1	30	36	46	174	124	126	0.64	0.66	1.29	4.44	2.83	2.73	3.96911e-05	1.2673	up	--	--	Molecular Function: metalloendopeptidase activity (GO:0004222);; Biological Process: proteolysis (GO:0006508);;	K18156|4.88086e-106|nnu:104611737|K18156 mitochondrial inner membrane protease ATP23 [EC:3.4.24.-] | (RefSeq) mitochondrial inner membrane protease ATP23	[L]	Replication, recombination and repair	Peptidase M76 family	--	O	Posttranslational modification, protein turnover, chaperones	mitochondrial inner membrane protease ATP23 homolog [Quercus suber]
c96179.graph_c0	9	4	5	140	117	106	0.28	0.1	0.17	4.64	4.13	3.73	2.28717e-16	3.58546	up	[C]	Energy production and conversion	Molecular Function: calcium ion binding (GO:0005509);; Cellular Component: mitochondrial inner membrane (GO:0005743);; Cellular Component: mitochondrial intermembrane space (GO:0005758);; Cellular Component: peroxisome (GO:0005777);; Molecular Function: oxidoreductase activity (GO:0016491);; Biological Process: oxidation-reduction process (GO:0055114);;	K17871|0|sind:105178546|K17871 NADH:ubiquinone reductase (non-electrogenic) [EC:1.6.5.9] | (RefSeq) external alternative NAD(P)H-ubiquinone oxidoreductase B1, mitochondrial-like	[C]	Energy production and conversion	Pyridine nucleotide-disulphide oxidoreductase;; Pyridine nucleotide-disulphide oxidoreductase	External alternative NAD(P)H-ubiquinone oxidoreductase B1, mitochondrial OS=Solanum tuberosum OX=4113 GN=NDB1 PE=3 SV=1	C	Energy production and conversion	PREDICTED: external alternative NAD(P)H-ubiquinone oxidoreductase B1, mitochondrial-like [Ipomoea nil]
c99733.graph_c1	226	273	217	744	628	840	7.05	7.43	7.04	23.67	20.9	26.94	2.86688e-08	1.01605	up	[F]	Nucleotide transport and metabolism	Molecular Function: phosphoribosylamine-glycine ligase activity (GO:0004637);; Molecular Function: ATP binding (GO:0005524);; Biological Process: purine nucleobase biosynthetic process (GO:0009113);; Cellular Component: chloroplast stroma (GO:0009570);; Molecular Function: metal ion binding (GO:0046872);;	K01945|0|nnu:104589032|K01945 phosphoribosylamine--glycine ligase [EC:6.3.4.13] | (RefSeq) phosphoribosylamine--glycine ligase	[F]	Nucleotide transport and metabolism	Phosphoribosylglycinamide synthetase, ATP-grasp (A) domain;; Phosphoribosylglycinamide synthetase, C domain;; Phosphoribosylglycinamide synthetase, N domain;; ATP-grasp domain	Phosphoribosylamine--glycine ligase, chloroplastic OS=Arabidopsis thaliana OX=3702 GN=PUR2 PE=2 SV=2	F	Nucleotide transport and metabolism	PREDICTED: phosphoribosylamine--glycine ligase [Daucus carota subsp. sativus]
c73224.graph_c0	0	0	0	42	19	39	0	0	0	1.68	0.78	1.47	5.4546e-07	5.27879	up	--	--	--	K16277|1.81593e-78|nnu:104612433|K16277 E3 ubiquitin-protein ligase DRIP [EC:2.3.2.27] | (RefSeq) E3 ubiquitin protein ligase DRIP2	[S]	Function unknown	--	E3 ubiquitin protein ligase DRIP2 OS=Arabidopsis thaliana OX=3702 GN=DRIP2 PE=1 SV=1	S	Function unknown	PREDICTED: E3 ubiquitin protein ligase DRIP2 [Nelumbo nucifera]
c92907.graph_c0	36	43	36	271	312	342	4.41	4.52	5.29	13.92	15.78	15.25	5.93215e-21	2.37893	up	[Q]	Secondary metabolites biosynthesis, transport and catabolism	Molecular Function: metal ion binding (GO:0046872);; Molecular Function: dioxygenase activity (GO:0051213);; Biological Process: oxidation-reduction process (GO:0055114);;	--	[QR]	--	non-haem dioxygenase in morphine synthesis N-terminal;; 2OG-Fe(II) oxygenase superfamily;; 2OG-Fe(II) oxygenase superfamily	Protein SRG1 OS=Arabidopsis thaliana OX=3702 GN=SRG1 PE=2 SV=1	S	Function unknown	PREDICTED: protein SRG1 [Vitis vinifera]
c100895.graph_c0	868	555	1321	10603	9906	9299	32.28	15.12	41.3	325.96	333.1	298.49	1.21939e-21	2.7369	up	[V]	Defense mechanisms	Molecular Function: ATP binding (GO:0005524);; Cellular Component: plasma membrane (GO:0005886);; Cellular Component: integral component of membrane (GO:0016021);; Molecular Function: ATPase activity, coupled to transmembrane movement of substances (GO:0042626);; Biological Process: transmembrane transport (GO:0055085);;	--	[Q]	Secondary metabolites biosynthesis, transport and catabolism	ABC-2 type transporter;; Plant PDR ABC transporter associated;; ABC-transporter extracellular N-terminal;; ABC transporter;; ABC transporter;; AAA domain, putative AbiEii toxin, Type IV TA system	Pleiotropic drug resistance protein 2 OS=Nicotiana plumbaginifolia OX=4092 GN=PDR2 PE=2 SV=1	V	Defense mechanisms	PREDICTED: pleiotropic drug resistance protein 2-like [Nelumbo nucifera]
c76494.graph_c0	30	31	36	432	466	298	2.32	2.11	2.91	35.14	39.09	23.73	1.48239e-28	2.96255	up	--	--	Molecular Function: DNA binding (GO:0003677);; Molecular Function: transcription factor activity, sequence-specific DNA binding (GO:0003700);; Cellular Component: nucleus (GO:0005634);; Biological Process: regulation of transcription, DNA-templated (GO:0006355);;	K14516|3.80448e-59|vvi:100261423|K14516 ethylene-responsive transcription factor 1 | (RefSeq) ethylene-responsive transcription factor 1B	--	--	AP2 domain	Ethylene-responsive transcription factor 1B OS=Arabidopsis thaliana OX=3702 GN=ERF1B PE=1 SV=2	K	Transcription	PREDICTED: ethylene-responsive transcription factor 1B [Vitis vinifera]
c97267.graph_c0	144	91	219	636	639	731	3.51	1.9	5.47	15.99	17.39	19.31	3.44827e-06	1.46458	up	[R]	General function prediction only	--	K13947|0|cit:102631111|K13947 auxin efflux carrier family | (RefSeq) auxin efflux carrier component 3	--	--	Membrane transport protein	Auxin efflux carrier component 3 OS=Arabidopsis thaliana OX=3702 GN=PIN3 PE=1 SV=1	U	Intracellular trafficking, secretion, and vesicular transport	PIN3 [Camellia sinensis]
c90316.graph_c0	22	17	24	146	109	123	0.77	0.8	0.78	4.63	3.61	4.1	7.19577e-09	1.91907	up	[J]	Translation, ribosomal structure and biogenesis	Biological Process: metabolic process (GO:0008152);; Molecular Function: transferase activity (GO:0016740);;	K15507|0|vvi:100242436|K15507 21S rRNA (GM2251-2'-O)-methyltransferase [EC:2.1.1.-] | (RefSeq) uncharacterized LOC100242436	[A]	RNA processing and modification	SpoU rRNA Methylase family;; RNA 2'-O ribose methyltransferase substrate binding	--	J	Translation, ribosomal structure and biogenesis	PREDICTED: uncharacterized protein LOC100242436 [Vitis vinifera]
c77894.graph_c1	2	9	13	64	73	49	0.07	0.26	0.44	2.14	2.55	1.62	2.31449e-05	2.22	up	--	--	--	--	[R]	General function prediction only	PPR repeat family;; PPR repeat;; PPR repeat;; Pentatricopeptide repeat domain;; ATPase expression protein 1	Pentatricopeptide repeat-containing protein At4g39530 OS=Arabidopsis thaliana OX=3702 GN=PCMP-E52 PE=3 SV=1	S	Function unknown	PREDICTED: pentatricopeptide repeat-containing protein At4g39530 [Vitis vinifera]
c101438.graph_c1	0	8	1	28	20	25	0	0.71	0.11	3.19	2.28	2.74	0.00546765	2.19967	up	--	--	--	--	--	--	Protein of unknown function, DUF538	Uncharacterized protein At5g01610 OS=Arabidopsis thaliana OX=3702 GN=At5g01610 PE=1 SV=1	S	Function unknown	PREDICTED: uncharacterized protein At5g01610 [Vitis vinifera]
c89170.graph_c0	8	6	11	249	66	30	0.39	0.26	0.57	12.64	3.44	1.47	4.37469e-06	2.87744	up	[E]	Amino acid transport and metabolism	Cellular Component: cytoplasm (GO:0005737);; Biological Process: L-phenylalanine catabolic process (GO:0006559);; Biological Process: cinnamic acid biosynthetic process (GO:0009800);; Molecular Function: phenylalanine ammonia-lyase activity (GO:0045548);;	K10775|0|nnu:104601277|K10775 phenylalanine ammonia-lyase [EC:4.3.1.24] | (RefSeq) phenylalanine ammonia-lyase	[Q]	Secondary metabolites biosynthesis, transport and catabolism	Aromatic amino acid lyase	Phenylalanine ammonia-lyase OS=Nicotiana tabacum OX=4097 PE=2 SV=1	E	Amino acid transport and metabolism	phenylalanine ammonia-lyase [Camellia sinensis]
c92853.graph_c1	25	18	7	82	59	75	2.74	1.74	0.81	9.68	7.11	8.58	0.00086488	1.46153	up	[T]	Signal transduction mechanisms	Molecular Function: protein serine/threonine kinase activity (GO:0004674);; Molecular Function: transmembrane receptor protein tyrosine kinase activity (GO:0004714);; Molecular Function: ATP binding (GO:0005524);; Biological Process: peptidyl-tyrosine phosphorylation (GO:0018108);;	--	--	--	Protein kinase domain;; Protein tyrosine kinase	Probable receptor-like protein kinase At5g39020 OS=Arabidopsis thaliana OX=3702 GN=At5g39020 PE=2 SV=1	--	--	Mitogen-activated protein kinase kinase kinase, partial [Parasponia andersonii]
c98471.graph_c0	8	14	15	89	85	80	0.39	0.62	0.93	5.92	3.75	4.92	1.04427e-07	2.10659	up	[J]	Translation, ribosomal structure and biogenesis	Molecular Function: RNA binding (GO:0003723);; Molecular Function: lysozyme activity (GO:0003796);; Cellular Component: mitochondrion (GO:0005739);; Molecular Function: pseudouridine synthase activity (GO:0009982);; Molecular Function: deaminase activity (GO:0019239);; Biological Process: tRNA pseudouridine synthesis (GO:0031119);;	--	[A]	RNA processing and modification	RNA pseudouridylate synthase	RNA pseudouridine synthase 4, mitochondrial OS=Arabidopsis thaliana OX=3702 GN=At3g19440 PE=2 SV=1	J	Translation, ribosomal structure and biogenesis	PREDICTED: RNA pseudouridine synthase 4, mitochondrial isoform X2 [Vitis vinifera]
c95161.graph_c0	15	14	18	142	111	121	0.65	0.51	0.77	6.08	4.95	5.09	1.34118e-11	2.32054	up	[J]	Translation, ribosomal structure and biogenesis	Cellular Component: cytoplasm (GO:0005737);; Molecular Function: RNA methyltransferase activity (GO:0008173);; Biological Process: tRNA methylation (GO:0030488);; Molecular Function: iron-sulfur cluster binding (GO:0051536);; Biological Process: rRNA base methylation (GO:0070475);;	K06941|0|gra:105771132|K06941 23S rRNA (adenine2503-C2)-methyltransferase [EC:2.1.1.192] | (RefSeq) uncharacterized LOC105771132	--	--	Radical SAM superfamily;; 4Fe-4S single cluster domain	--	J	Translation, ribosomal structure and biogenesis	uncharacterized protein LOC112016440 [Quercus suber]
c83923.graph_c0	3022	3005	3093	9302	14788	15509	215.31	188.32	229.92	692.23	1137.27	1131.85	3.18762e-11	1.50011	up	--	--	Molecular Function: transferase activity, transferring acyl groups other than amino-acyl groups (GO:0016747);;	--	--	--	Transferase family	Uncharacterized acetyltransferase At3g50280 OS=Arabidopsis thaliana OX=3702 GN=At3g50280 PE=3 SV=1	S	Function unknown	anthocyanin 5-aromatic acyltransferase [Vaccinium dunalianum]
c96580.graph_c1	18	20	15	115	60	36	1.19	0.99	0.95	6.09	3.3	1.83	0.00559131	1.30796	up	--	--	Molecular Function: hydrolase activity (GO:0016787);;	--	[I]	Lipid transport and metabolism	--	--	S	Function unknown	hypothetical protein POPTR_012G017100v3 [Populus trichocarpa]
c96296.graph_c1	241	370	270	1201	1069	1241	9.97	13.14	11.38	49.78	47.43	50.69	4.75358e-16	1.38656	up	--	--	--	--	[R]	General function prediction only	--	--	--	--	uncharacterized protein LOC110776843 [Spinacia oleracea]
c93723.graph_c0	142	153	134	764	1060	1090	4.88	4.65	4.89	27.54	37.92	37.58	1.33278e-23	2.1462	up	--	--	Cellular Component: vacuole (GO:0005773);;	--	[C]	Energy production and conversion	--	CBS domain-containing protein CBSX6 OS=Arabidopsis thaliana OX=3702 GN=CBSX6 PE=1 SV=1	S	Function unknown	CBS domain-containing protein CBSX6-like [Olea europaea var. sylvestris]
c102384.graph_c0	449	467	390	1923	1491	1521	10.59	9.38	9.01	43.69	35.28	33.55	7.77534e-20	1.29499	up	--	--	Molecular Function: RNA binding (GO:0003723);;	K13162|0|sot:102606449|K13162 poly(rC)-binding protein 2/3/4 | (RefSeq) KH domain-containing protein At4g18375	[AR]	--	KH domain;; KH domain;; KH domain	RNA-binding KH domain-containing protein RCF3 OS=Arabidopsis thaliana OX=3702 GN=RCF3 PE=1 SV=1	S	Function unknown	PREDICTED: KH domain-containing protein At4g18375 isoform X1 [Vitis vinifera]
c100791.graph_c0	82	86	94	1105	1047	858	1.77	1.57	2.05	23.45	23.38	18.6	3.35574e-54	2.88094	up	[P]	Inorganic ion transport and metabolism	Molecular Function: magnesium ion binding (GO:0000287);; Cellular Component: cytoplasm (GO:0005737);; Biological Process: sulfur compound metabolic process (GO:0006790);; Molecular Function: 3'(2'),5'-bisphosphate nucleotidase activity (GO:0008441);; Biological Process: dephosphorylation (GO:0016311);; Biological Process: phosphatidylinositol phosphorylation (GO:0046854);;	K01082|0|vvi:100250311|K01082 3'(2'), 5'-bisphosphate nucleotidase [EC:3.1.3.7] | (RefSeq) PAP-specific phosphatase HAL2-like	[FP]	--	Inositol monophosphatase family	PAP-specific phosphatase HAL2-like OS=Arabidopsis thaliana OX=3702 GN=AHL PE=2 SV=1	P	Inorganic ion transport and metabolism	PAP-specific phosphatase HAL2-like [Quercus suber]
c97919.graph_c0	4518	5258	5307	36437	28262	33431	117.76	120.53	139.63	873.3	710.07	799.42	1.1094e-42	2.06985	up	[T]	Signal transduction mechanisms	Molecular Function: protein serine/threonine kinase activity (GO:0004674);; Molecular Function: ATP binding (GO:0005524);; Biological Process: protein phosphorylation (GO:0006468);; Biological Process: signal transduction (GO:0007165);; Biological Process: multicellular organism development (GO:0007275);; Biological Process: basipetal auxin transport (GO:0010540);; Biological Process: hyperosmoti…	--	[T]	Signal transduction mechanisms	Protein kinase domain;; Protein tyrosine kinase;; NAF domain;; Kinase-like	CBL-interacting serine/threonine-protein kinase 6 OS=Arabidopsis thaliana OX=3702 GN=CIPK6 PE=1 SV=1	T	Signal transduction mechanisms	CBL-interacting serine/threonine-protein kinase 6 [Momordica charantia]
c83924.graph_c0	8	1	6	43	39	24	0.4	0.04	0.31	2.2	2.07	1.21	0.00170367	2.01421	up	[I]	Lipid transport and metabolism	Molecular Function: iron ion binding (GO:0005506);; Biological Process: fatty acid biosynthetic process (GO:0006633);; Cellular Component: integral component of membrane (GO:0016021);; Molecular Function: oxidoreductase activity (GO:0016491);; Biological Process: oxidation-reduction process (GO:0055114);;	K14423|1.49401e-155|jcu:105645947|K14423 4,4-dimethyl-9beta,19-cyclopropylsterol-4alpha-methyl oxidase [EC:1.14.13.72] | (RefSeq) methylsterol monooxygenase 1-1-like	[I]	Lipid transport and metabolism	Fatty acid hydroxylase superfamily	Methylsterol monooxygenase 1-1 OS=Arabidopsis thaliana OX=3702 GN=SMO1-1 PE=1 SV=1	I	Lipid transport and metabolism	methylsterol monooxygenase 1-1 [Jatropha curcas]
c97127.graph_c0	106	106	93	819	712	847	6.67	5.62	6.71	33.85	30.84	35.12	2.00474e-38	2.33761	up	[CHR]	Energy production and conversion ;; Coenzyme transport and metabolism ;; General function prediction only	--	K15893|0|mdm:103420047|K15893 hydroxypyruvate reductase 1 | (RefSeq) glycerate dehydrogenase	[C]	Energy production and conversion	D-isomer specific 2-hydroxyacid dehydrogenase, NAD binding domain;; D-isomer specific 2-hydroxyacid dehydrogenase, catalytic domain;; NAD binding domain of 6-phosphogluconate dehydrogenase	Glycerate dehydrogenase OS=Cucumis sativus OX=3659 GN=HPR-A PE=2 SV=1	C	Energy production and conversion	PREDICTED: glycerate dehydrogenase [Ziziphus jujuba]
c80837.graph_c0	78	75	60	255	240	212	6.62	5.05	5.36	22.75	21.85	19.09	6.85328e-07	1.10817	up	--	--	Cellular Component: nucleus (GO:0005634);;	K10744|2.54651e-15|gra:105764941|K10744 ribonuclease H2 subunit B | (RefSeq) ribonuclease H2 subunit B	--	--	--	--	S	Function unknown	PREDICTED: ribonuclease H2 subunit B isoform X2 [Gossypium raimondii]
c99232.graph_c0	980	1419	1118	6209	6532	5089	24.81	28.81	25.11	125.25	138.08	104.27	5.73389e-29	1.72666	up	--	--	--	K11000|0|cit:102611841|K11000 callose synthase [EC:2.4.1.-] | (RefSeq) callose synthase 3	[M]	Cell wall/membrane/envelope biogenesis	1,3-beta-glucan synthase component;; 1,3-beta-glucan synthase subunit FKS1, domain-1;; Vta1 like	Callose synthase 3 OS=Arabidopsis thaliana OX=3702 GN=CALS3 PE=3 SV=3	S	Function unknown	PREDICTED: callose synthase 3 [Daucus carota subsp. sativus]
c102585.graph_c0	58	74	70	210	194	240	2	1.93	2.42	7.09	7.3	8.01	2.10207e-05	1.05154	up	--	--	--	--	--	--	--	--	S	Function unknown	PREDICTED: mediator of RNA polymerase II transcription subunit 19a-like [Ziziphus jujuba]
c99880.graph_c0	3	5	5	33	43	19	0.06	0.09	0.1	1.65	2.08	1.08	0.00108823	2.09524	up	--	--	--	--	[T]	Signal transduction mechanisms	--	CDPK-related kinase 5 OS=Arabidopsis thaliana OX=3702 GN=CRK5 PE=2 SV=1	T	Signal transduction mechanisms	hypothetical protein GOBAR_DD16730 [Gossypium barbadense]
c94413.graph_c0	3	3	6	71	44	38	0.06	0.06	0.14	1.46	1.04	0.78	9.73527e-07	2.84932	up	--	--	--	--	[R]	General function prediction only	PPR repeat family;; PPR repeat;; PPR repeat;; DYW family of nucleic acid deaminases;; Pentatricopeptide repeat domain;; Pentacotripeptide-repeat region of PRORP	Pentatricopeptide repeat-containing protein At1g56690, mitochondrial OS=Arabidopsis thaliana OX=3702 GN=PCMP-H69 PE=2 SV=1	S	Function unknown	pentatricopeptide repeat-containing protein At1g08070, chloroplastic-like [Quercus suber]
c101432.graph_c0	190	236	216	694	773	714	5.43	5.94	6.37	20.46	23.52	20.18	4.95694e-11	1.14785	up	--	--	Molecular Function: DNA binding (GO:0003677);; Biological Process: transcription, DNA-templated (GO:0006351);; Biological Process: multicellular organism development (GO:0007275);;	--	--	--	Myb-like DNA-binding domain	Probable transcription factor KAN2 OS=Arabidopsis thaliana OX=3702 GN=KAN2 PE=2 SV=1	K	Transcription	hypothetical protein PHAVU_002G137300g [Phaseolus vulgaris]
c76324.graph_c1	100	157	56	343	356	347	16.36	22.77	9.7	63.13	65.72	60.78	2.86238e-05	1.15238	up	--	--	Molecular Function: protein phosphatase inhibitor activity (GO:0004864);; Molecular Function: receptor activity (GO:0004872);; Cellular Component: nucleus (GO:0005634);; Cellular Component: cytoplasm (GO:0005737);; Biological Process: defense response (GO:0006952);; Biological Process: response to biotic stimulus (GO:0009607);; Biological Process: abscisic acid-activated signaling pathway (GO:000…	--	--	--	Pathogenesis-related protein Bet v I family	Major allergen Pru ar 1 OS=Prunus armeniaca OX=36596 PE=1 SV=1	S	Function unknown	bet v 1 related allergen [Actinidia chinensis]
c99072.graph_c0	114	125	140	441	385	404	3.65	3.69	4.56	14.92	14.1	13.97	1.16917e-07	1.06746	up	--	--	--	--	--	--	Bromodomain;; Myb-like DNA-binding domain	--	S	Function unknown	PREDICTED: uncharacterized protein LOC100263099 [Vitis vinifera]
c91148.graph_c0	127	134	176	851	596	803	4.12	3.9	5.94	29.15	20.93	27.46	6.54093e-14	1.71505	up	--	--	--	--	--	--	Protein of unknown function (DUF1645)	--	S	Function unknown	PREDICTED: uncharacterized protein LOC104605121 [Nelumbo nucifera]
c98772.graph_c0	56	68	71	332	327	321	1.69	1.36	1.44	7.48	8.38	7.79	8.23553e-15	1.69894	up	--	--	Cellular Component: membrane (GO:0016020);;	K07541|2.87161e-58|pmum:103336858|K07541 phosphatidylinositol glycan, class X | (RefSeq) phosphatidylinositol-glycan biosynthesis class X protein	--	--	PIG-X / PBN1	--	S	Function unknown	uncharacterized protein LOC112034649 isoform X3 [Quercus suber]
c99258.graph_c0	403	457	354	1443	1189	1207	21.16	18.9	17.49	65.16	55.34	49.65	2.02727e-14	1.04508	up	--	--	--	--	[R]	General function prediction only	PPR repeat family;; PPR repeat;; PPR repeat;; Pentatricopeptide repeat domain;; Pentacotripeptide-repeat region of PRORP;; Tetratricopeptide repeat;; Tetratricopeptide repeat;; Tetratricopeptide repeat;; Tetratricopeptide repeat;; Tetratricopeptide repeat	Pentatricopeptide repeat-containing protein At3g49240, mitochondrial OS=Arabidopsis thaliana OX=3702 GN=EMB1796 PE=1 SV=1	S	Function unknown	PREDICTED: pentatricopeptide repeat-containing protein At3g49240 [Nicotiana tomentosiformis]
c103012.graph_c0	119	147	99	889	1019	1230	7.19	8.24	6.52	55.95	67.13	77.71	3.08087e-33	2.49328	up	--	--	--	--	--	--	--	--	S	Function unknown	uncharacterized protein LOC110599889 [Manihot esculenta]
c79682.graph_c0	2	3	4	37	60	78	0.04	0.06	0.09	0.84	1.43	1.76	3.41283e-08	3.426	up	--	;;	Molecular Function: protein serine/threonine kinase activity (GO:0004674);; Molecular Function: ATP binding (GO:0005524);; Biological Process: protein phosphorylation (GO:0006468);; Cellular Component: integral component of membrane (GO:0016021);; Biological Process: recognition of pollen (GO:0048544);;	--	--	--	D-mannose binding lectin;; Protein tyrosine kinase;; Protein kinase domain;; S-locus glycoprotein domain	G-type lectin S-receptor-like serine/threonine-protein kinase SD3-1 OS=Arabidopsis thaliana OX=3702 GN=SD31 PE=3 SV=1	U	Intracellular trafficking, secretion, and vesicular transport	PREDICTED: G-type lectin S-receptor-like serine/threonine-protein kinase SD3-1 [Vitis vinifera]
c79823.graph_c0	1	0	4	43	36	71	0.06	0	0.27	2.65	2.32	4.3	1.09648e-07	3.84181	up	[C]	Energy production and conversion	Molecular Function: catalytic activity (GO:0003824);;	--	--	--	Protein of unknown function (DUF561)	Uncharacterized protein ycf23 OS=Pyropia yezoensis OX=2788 GN=ycf23 PE=3 SV=1	S	Function unknown	uncharacterized protein ycf23-like [Manihot esculenta]
c88188.graph_c1	64	104	89	540	409	471	2.57	3.49	3.14	18.93	14.97	16.29	1.19258e-17	1.83803	up	--	--	Cellular Component: chloroplast envelope (GO:0009941);; Cellular Component: membrane (GO:0016020);;	--	--	--	Domain of unknown function (DUF4339)	Protein TIC 56, chloroplastic OS=Arabidopsis thaliana OX=3702 GN=TIC56 PE=1 SV=1	S	Function unknown	protein TIC 56, chloroplastic [Helianthus annuus]
c85757.graph_c0	9	20	8	59	83	65	0.54	1.09	0.52	3.7	5.39	4.21	3.59536e-05	1.84171	up	--	--	Cellular Component: cytosol (GO:0005829);; Cellular Component: chloroplast stroma (GO:0009570);;	--	--	--	--	--	S	Function unknown	PREDICTED: uncharacterized protein LOC108204922 [Daucus carota subsp. sativus]
c61075.graph_c0	30	20	27	192	145	166	10.34	6.2	10.1	83.98	60.28	65.76	1.93554e-11	2.04616	up	--	--	--	--	--	--	--	--	--	--	hypothetical protein PanWU01x14_296500 [Parasponia andersonii]
c80738.graph_c0	202	71	93	536	433	476	8.79	2.71	4.21	23.87	20.1	20.96	0.000104325	1.31774	up	[T]	Signal transduction mechanisms	Molecular Function: nucleotide binding (GO:0000166);; Molecular Function: protein kinase activity (GO:0004672);; Biological Process: phosphorylation (GO:0016310);;	--	[T]	Signal transduction mechanisms	Protein kinase domain;; Protein tyrosine kinase	Mitogen-activated protein kinase kinase kinase 17 OS=Arabidopsis thaliana OX=3702 GN=MAPKKK17 PE=1 SV=1	T	Signal transduction mechanisms	mitogen-activated protein kinase kinase kinase 17-like [Olea europaea var. sylvestris]
c100742.graph_c0	13	10	34	119	108	163	0.43	0.27	1.15	3.82	3.68	5.18	6.11444e-06	2.04905	up	--	--	Molecular Function: nutrient reservoir activity (GO:0045735);;	--	--	--	Cupin	Vicilin-like antimicrobial peptides 2-1 OS=Macadamia integrifolia OX=60698 GN=AMP2-1 PE=2 SV=1	S	Function unknown	vicilin-like antimicrobial peptides 2-2 precursor [Sesamum indicum]
c89677.graph_c0	0	4	1	56	49	49	0	0.17	0.05	2.59	2.44	2.27	9.5734e-09	3.95377	up	--	--	Cellular Component: nucleus (GO:0005634);; Cellular Component: cytoplasm (GO:0005737);;	--	[S]	Function unknown	Armadillo/beta-catenin-like repeat	--	S	Function unknown	U-box domain-containing protein 7-like [Manihot esculenta]
c99696.graph_c0	5	12	12	80	65	58	0.08	0.17	0.2	1.31	1.12	0.95	2.5374e-06	2.11424	up	--	--	--	--	[R]	General function prediction only	Domain of unknown function (DUF4283)	--	S	Function unknown	uncharacterized protein LOC111366827 [Olea europaea var. sylvestris]
c97609.graph_c0	10	14	9	40	77	63	0.17	0.21	0.16	0.7	1.41	1.09	0.000173422	1.7907	up	--	--	--	--	[R]	General function prediction only	--	--	L	Replication, recombination and repair	hypothetical protein VITISV_024841 [Vitis vinifera]
c95940.graph_c0	212	165	188	802	666	821	6.05	4.22	5.56	24.03	20.61	24.2	6.19581e-12	1.38362	up	--	--	--	--	--	--	Senescence regulator	--	S	Function unknown	PREDICTED: uncharacterized protein LOC102587607 [Solanum tuberosum]
c101663.graph_c0	29	23	18	77	73	96	1.42	1.03	0.89	3.31	3.4	4.66	0.00137163	1.18093	up	--	--	--	--	[R]	General function prediction only	PPR repeat;; PPR repeat family;; PPR repeat;; Pentatricopeptide repeat domain;; Pentacotripeptide-repeat region of PRORP	Pentatricopeptide repeat-containing protein At2g22410, mitochondrial OS=Arabidopsis thaliana OX=3702 GN=PCMP-E28 PE=2 SV=1	S	Function unknown	pentatricopeptide repeat-containing protein At2g22410, mitochondrial-like isoform X2 [Durio zibethinus]
c98417.graph_c0	570	800	613	3030	2310	2421	18.28	22.68	20.98	96.56	76.73	76.6	5.23976e-20	1.35166	up	[O]	Posttranslational modification, protein turnover, chaperones	--	K09495|0|cmo:103487359|K09495 T-complex protein 1 subunit gamma | (RefSeq) T-complex protein 1 subunit gamma	[O]	Posttranslational modification, protein turnover, chaperones	TCP-1/cpn60 chaperonin family	T-complex protein 1 subunit gamma OS=Arabidopsis thaliana OX=3702 GN=CCT3 PE=1 SV=1	O	Posttranslational modification, protein turnover, chaperones	T-complex protein 1 subunit gamma-like [Cucurbita maxima]
c76534.graph_c0	3	5	4	39	33	27	0.29	0.42	0.4	4.01	3.49	2.68	0.000204295	2.27368	up	--	--	--	--	--	--	--	--	S	Function unknown	PREDICTED: SKI family transcriptional corepressor 2-like [Solanum tuberosum]
c96171.graph_c0	17	26	27	150	122	124	1.65	0.38	1.22	8.09	4.54	8.55	5.54599e-09	1.84902	up	[J]	Translation, ribosomal structure and biogenesis	Molecular Function: zinc ion binding (GO:0008270);; Biological Process: RNA modification (GO:0009451);; Molecular Function: hydrolase activity (GO:0016787);; Molecular Function: deaminase activity (GO:0019239);;	K15441|4.60289e-56|vvi:100855243|K15441 tRNA-specific adenosine deaminase 2 [EC:3.5.4.-] | (RefSeq) tRNA-specific adenosine deaminase 2	[F]	Nucleotide transport and metabolism	Cytidine and deoxycytidylate deaminase zinc-binding region;; MafB19-like deaminase	tRNA(adenine(34)) deaminase, chloroplastic OS=Arabidopsis thaliana OX=3702 GN=TADA PE=1 SV=1	FJ	--	tRNA-specific adenosine deaminase 2-like [Olea europaea var. sylvestris]
c99188.graph_c0	4	3	0	32	18	17	0.15	0.32	0	2.02	0.87	1.26	0.00259157	2.36132	up	--	--	--	--	--	--	Auxin canalisation;; Plant pleckstrin homology-like region	VAN3-binding protein OS=Arabidopsis thaliana OX=3702 GN=VAB PE=1 SV=1	S	Function unknown	VAN3-binding protein-like isoform X2 [Quercus suber]
c86528.graph_c0	1	2	5	44	55	43	0.05	0.08	0.14	1.27	1.83	1.38	2.65012e-07	3.26764	up	[T]	Signal transduction mechanisms	Molecular Function: protein serine/threonine kinase activity (GO:0004674);; Molecular Function: ATP binding (GO:0005524);; Cellular Component: plasma membrane (GO:0005886);; Biological Process: protein phosphorylation (GO:0006468);; Biological Process: defense response (GO:0006952);; Cellular Component: plasmodesma (GO:0009506);; Cellular Component: integral component of membrane (GO:0016021);;	--	--	--	Salt stress response/antifungal;; Protein tyrosine kinase;; Protein kinase domain	Cysteine-rich receptor-like protein kinase 6 OS=Arabidopsis thaliana OX=3702 GN=CRK6 PE=1 SV=1	T	Signal transduction mechanisms	cysteine-rich receptor-like protein kinase 25 isoform X1 [Hevea brasiliensis]
c86967.graph_c1	38	33	33	280	159	439	1.29	1	1.18	9.73	5.76	15.08	4.2976e-11	2.41231	up	[M]	Cell wall/membrane/envelope biogenesis	Cellular Component: cytoplasm (GO:0005737);; Molecular Function: UDP-N-acetylglucosamine 1-carboxyvinyltransferase activity (GO:0008760);; Biological Process: UDP-N-acetylgalactosamine biosynthetic process (GO:0019277);;	--	--	--	EPSP synthase (3-phosphoshikimate 1-carboxyvinyltransferase);; EPSP synthase (3-phosphoshikimate 1-carboxyvinyltransferase)	--	M	Cell wall/membrane/envelope biogenesis	PREDICTED: uncharacterized protein LOC100262376 [Vitis vinifera]
c98569.graph_c1	28	33	38	250	194	199	0.96	0.99	1.35	8.83	7.13	6.87	2.8363e-14	2.04896	up	--	--	Molecular Function: aspartic-type endopeptidase activity (GO:0004190);; Biological Process: proteolysis (GO:0006508);; Biological Process: protein catabolic process (GO:0030163);;	--	[O]	Posttranslational modification, protein turnover, chaperones	Xylanase inhibitor N-terminal;; Eukaryotic aspartyl protease;; Xylanase inhibitor C-terminal	Aspartic proteinase Asp1 OS=Oryza sativa subsp. japonica OX=39947 GN=ASP1 PE=2 SV=1	O	Posttranslational modification, protein turnover, chaperones	Peptidase A1 [Corchorus capsularis]
c101606.graph_c0	135	135	77	708	560	350	4.28	3.49	2.29	20.68	17.13	10.24	2.20435e-09	1.58748	up	--	--	--	K11593|0|sind:105169961|K11593 eukaryotic translation initiation factor 2C | (RefSeq) protein argonaute MEL1	[J]	Translation, ribosomal structure and biogenesis	Piwi domain;; Argonaute linker 2 domain;; Mid domain of argonaute;; N-terminal domain of argonaute;; PAZ domain;; Argonaute linker 1 domain	Protein argonaute 5 OS=Arabidopsis thaliana OX=3702 GN=AGO5 PE=1 SV=2	J	Translation, ribosomal structure and biogenesis	protein argonaute MEL1 [Sesamum indicum]
c94440.graph_c0	66	55	52	342	279	299	2.77	2.17	2.75	15.79	14.53	14.96	2.55195e-15	1.77623	up	[G]	Carbohydrate transport and metabolism	Biological Process: carbohydrate metabolic process (GO:0005975);; Biological Process: dephosphorylation (GO:0016311);; Molecular Function: fructose 1,6-bisphosphate 1-phosphatase activity (GO:0042132);;	K03841|5.07648e-173|pop:POPTR_0017s07040g|K03841 fructose-1,6-bisphosphatase I [EC:3.1.3.11] | (RefSeq) POPTRDRAFT_577299; hypothetical protein	[G]	Carbohydrate transport and metabolism	Fructose-1-6-bisphosphatase, N-terminal domain	Fructose-1,6-bisphosphatase, chloroplastic OS=Spinacia oleracea OX=3562 PE=1 SV=2	G	Carbohydrate transport and metabolism	fructose-1,6-bisphosphatase, chloroplastic-like [Hevea brasiliensis]
c90834.graph_c0	4	14	7	49	94	61	0.15	0.46	0.27	1.88	4.08	2.72	4.83458e-06	2.3423	up	[V]	Defense mechanisms	Biological Process: drug transmembrane transport (GO:0006855);; Molecular Function: drug transmembrane transporter activity (GO:0015238);; Molecular Function: antiporter activity (GO:0015297);; Cellular Component: integral component of membrane (GO:0016021);;	K03327|0|cit:102610535|K03327 multidrug resistance protein, MATE family | (RefSeq) protein DETOXIFICATION 40	[R]	General function prediction only	MatE	Protein DETOXIFICATION 40 OS=Arabidopsis thaliana OX=3702 GN=DTX40 PE=1 SV=1	V	Defense mechanisms	protein DETOXIFICATION 40 [Citrus clementina]
c90620.graph_c0	2544	2826	2267	8275	8933	9834	105.36	102.24	97.73	361.15	407.88	427.37	8.43863e-17	1.21666	up	--	--	Molecular Function: transcription factor activity, sequence-specific DNA binding (GO:0003700);; Cellular Component: nucleus (GO:0005634);; Biological Process: regulation of transcription, DNA-templated (GO:0006355);; Molecular Function: sequence-specific DNA binding (GO:0043565);;	K09338|6.57752e-129|tcc:TCM_013821|K09338 homeobox-leucine zipper protein | (RefSeq) Homeobox protein, putative isoform 1	[K]	Transcription	Homeobox domain;; Homeobox associated leucine zipper;; Homeobox KN domain	Homeobox-leucine zipper protein HOX16 OS=Oryza sativa subsp. indica OX=39946 GN=HOX16 PE=2 SV=1	K	Transcription	homeobox-leucine zipper protein HAT5-like isoform X2 [Durio zibethinus]
c94095.graph_c0	170	235	176	1003	884	967	3.6	4.16	3.84	21.55	19.51	19.76	3.98396e-26	1.68333	up	[J]	Translation, ribosomal structure and biogenesis	Cellular Component: intracellular (GO:0005622);; Biological Process: intracellular protein transport (GO:0006886);; Molecular Function: endoribonuclease activity, producing 5'-phosphomonoesters (GO:0016891);; Biological Process: tRNA 3'-trailer cleavage (GO:0042779);; Biological Process: RNA phosphodiester bond hydrolysis, endonucleolytic (GO:0090502);;	K00784|0|vvi:100254820|K00784 ribonuclease Z [EC:3.1.26.11] | (RefSeq) zinc phosphodiesterase ELAC protein 2	[R]	General function prediction only	Beta-lactamase superfamily domain;; tRNase Z endonuclease	tRNAse Z TRZ4, mitochondrial OS=Arabidopsis thaliana OX=3702 GN=TRZ4 PE=2 SV=1	S	Function unknown	PREDICTED: zinc phosphodiesterase ELAC protein 2 isoform X1 [Vitis vinifera]
c79650.graph_c0	25	50	35	1072	853	1000	0.32	0.46	0.42	11.31	9.25	10.3	1.46374e-75	4.09154	up	--	--	Molecular Function: Rho guanyl-nucleotide exchange factor activity (GO:0005089);; Cellular Component: nucleus (GO:0005634);; Cellular Component: cytosol (GO:0005829);; Cellular Component: plasma membrane (GO:0005886);; Biological Process: small GTPase mediated signal transduction (GO:0007264);; Biological Process: regulation of actin polymerization or depolymerization (GO:0008064);; Biological Pr…	--	[T]	Signal transduction mechanisms	Dock homology region 2;; C2 domain in Dock180 and Zizimin proteins	Guanine nucleotide exchange factor SPIKE 1 OS=Arabidopsis thaliana OX=3702 GN=SPK1 PE=1 SV=1	S	Function unknown	PREDICTED: guanine nucleotide exchange factor SPIKE 1 isoform X1 [Vitis vinifera]
c99615.graph_c0	84	110	70	1145	1313	1334	2.39	2.51	2.02	30.97	38.94	37.31	1.74157e-64	3.22902	up	[P]	Inorganic ion transport and metabolism	Molecular Function: potassium ion transmembrane transporter activity (GO:0015079);; Cellular Component: integral component of membrane (GO:0016021);; Biological Process: potassium ion transmembrane transport (GO:0071805);;	K03549|0|vvi:100262109|K03549 KUP system potassium uptake protein | (RefSeq) potassium transporter 1	--	--	K+ potassium transporter;; K+ potassium transporter;; K+ potassium transporter	Potassium transporter 1 OS=Arabidopsis thaliana OX=3702 GN=POT1 PE=1 SV=2	P	Inorganic ion transport and metabolism	potassium transporter [Corchorus olitorius]
c88963.graph_c3	0	1	2	480	187	84	0	0.09	0.2	50.01	20.26	8.52	6.84537e-11	5.90279	up	--	--	Molecular Function: zinc ion transmembrane transporter activity (GO:0005385);; Cellular Component: integral component of membrane (GO:0016021);; Biological Process: zinc II ion transmembrane transport (GO:0071577);;	K14709|5.99324e-99|vvi:100250979|K14709 solute carrier family 39 (zinc transporter), member 1/2/3 | (RefSeq) zinc transporter 5-like	[P]	Inorganic ion transport and metabolism	ZIP Zinc transporter	Zinc transporter 1 OS=Arabidopsis thaliana OX=3702 GN=ZIP1 PE=2 SV=1	P	Inorganic ion transport and metabolism	PREDICTED: zinc transporter 5-like [Vitis vinifera]
c86837.graph_c0	19	22	22	104	122	104	1.3	1.31	1.53	7.1	8.63	7.1	1.6398e-07	1.74438	up	--	--	Cellular Component: proteasome complex (GO:0000502);; Biological Process: proteasome assembly (GO:0043248);;	K11878|2.64254e-69|vvi:100244351|K11878 proteasome assembly chaperone 4 | (RefSeq) proteasome assembly chaperone 4	[F]	Nucleotide transport and metabolism	Proteasome assembly chaperone 4	--	S	Function unknown	PREDICTED: proteasome assembly chaperone 4 isoform X1 [Vitis vinifera]
c103366.graph_c0	0	8	6	47	60	88	0	0.12	0.1	1.02	1.04	1.86	3.85897e-07	3.01811	up	[R]	General function prediction only	--	--	--	--	Translocase of chloroplast 159/132, membrane anchor domain;; AIG1 family;; 50S ribosome-binding GTPase	Translocase of chloroplast 159, chloroplastic OS=Arabidopsis thaliana OX=3702 GN=TOC159 PE=1 SV=1	S	Function unknown	AIG1 [Macleaya cordata]
c69117.graph_c0	29	44	32	119	105	132	2.67	3.57	3.09	11.68	10.55	12.59	0.000178031	1.14222	up	--	--	Biological Process: transcription, DNA-templated (GO:0006351);;	--	--	--	--	B3 domain-containing protein Os07g0679700 OS=Oryza sativa subsp. japonica OX=39947 GN=Os07g0679700 PE=2 SV=1	--	--	PREDICTED: B3 domain-containing transcription repressor VAL1-like isoform X1 [Nicotiana tomentosiformis]
c101266.graph_c1	95	104	92	492	426	497	2.01	2.01	2.31	12.67	9.76	12.14	2.19089e-18	1.65912	up	[L]	Replication, recombination and repair	Molecular Function: recombinase activity (GO:0000150);; Molecular Function: four-way junction DNA binding (GO:0000400);; Biological Process: DNA recombinase assembly (GO:0000730);; Molecular Function: double-stranded DNA binding (GO:0003690);; Molecular Function: single-stranded DNA binding (GO:0003697);; Molecular Function: endodeoxyribonuclease activity (GO:0004520);; Molecular Function: ATP bi…	K03553|1.79338e-161|sot:102585921|K03553 recombination protein RecA | (RefSeq) DNA repair protein recA homolog 1, chloroplastic	[L]	Replication, recombination and repair	recA bacterial DNA recombination protein;; Rad51;; KaiC	DNA repair protein recA homolog 1, chloroplastic OS=Arabidopsis thaliana OX=3702 GN=RECA PE=2 SV=1	L	Replication, recombination and repair	PREDICTED: DNA repair protein recA homolog 1, chloroplastic-like isoform X2 [Nicotiana tabacum]
c98004.graph_c0	1703	1895	1477	7440	6741	7648	67.65	66.39	60.13	289.44	275.17	296.4	3.4847e-32	1.4937	up	[EH]	Amino acid transport and metabolism ;; Coenzyme transport and metabolism	Molecular Function: ketol-acid reductoisomerase activity (GO:0004455);; Molecular Function: copper ion binding (GO:0005507);; Cellular Component: cell wall (GO:0005618);; Cellular Component: mitochondrion (GO:0005739);; Biological Process: isoleucine biosynthetic process (GO:0009097);; Biological Process: valine biosynthetic process (GO:0009099);; Cellular Component: chloroplast stroma (GO:000957…	K00053|0|vvi:100262542|K00053 ketol-acid reductoisomerase [EC:1.1.1.86] | (RefSeq) ketol-acid reductoisomerase, chloroplastic-like	--	--	Acetohydroxy acid isomeroreductase, catalytic domain;; Acetohydroxy acid isomeroreductase, NADPH-binding domain	Ketol-acid reductoisomerase, chloroplastic OS=Spinacia oleracea OX=3562 GN=AHRI PE=1 SV=1	E	Amino acid transport and metabolism	PREDICTED: ketol-acid reductoisomerase, chloroplastic [Vitis vinifera]
c67417.graph_c0	12	5	12	58	66	82	3.18	1.18	3.42	18.59	20.52	24.48	7.70302e-06	2.11911	up	--	--	Molecular Function: catalytic activity (GO:0003824);; Biological Process: branched-chain amino acid biosynthetic process (GO:0009082);; Molecular Function: cation binding (GO:0043169);;	K01652|1.91728e-12|sind:105158132|K01652 acetolactate synthase I/II/III large subunit [EC:2.2.1.6] | (RefSeq) acetolactate synthase 1, chloroplastic	--	--	--	Acetolactate synthase 3, chloroplastic OS=Brassica napus OX=3708 PE=3 SV=1	E	Amino acid transport and metabolism	PREDICTED: acetolactate synthase 1, chloroplastic-like [Erythranthe guttata]
c78111.graph_c0	25	31	23	104	90	94	4.77	5.26	4.59	22.22	18.7	18.2	0.000110972	1.23651	up	--	--	--	--	--	--	--	--	S	Function unknown	hypothetical protein CDL12_07910 [Handroanthus impetiginosus]
c97468.graph_c0	17	25	23	77	94	78	0.57	0.72	0.8	2.57	3.27	2.53	0.000314504	1.30134	up	--	--	Cellular Component: Golgi membrane (GO:0000139);; Cellular Component: GARP complex (GO:0000938);; Cellular Component: cytosol (GO:0005829);; Biological Process: Golgi to vacuole transport (GO:0006896);; Molecular Function: syntaxin binding (GO:0019905);; Biological Process: retrograde transport, endosome to Golgi (GO:0042147);;	K17600|1.3536e-11|fve:101304883|K17600 vacuolar protein sorting-associated protein 54 | (RefSeq) vacuolar protein sorting-associated protein 54, chloroplastic	--	--	--	--	U	Intracellular trafficking, secretion, and vesicular transport	PREDICTED: vacuolar protein sorting-associated protein 54, chloroplastic [Fragaria vesca subsp. vesca]
c90848.graph_c0	228	330	208	752	777	853	13.28	15.92	11.69	38.03	37.03	41.36	1.40794e-08	1.03864	up	--	--	Cellular Component: chloroplast stroma (GO:0009570);; Cellular Component: proplastid stroma (GO:0009571);; Biological Process: response to cytokinin (GO:0009735);; Biological Process: photosystem II assembly (GO:0010207);;	--	--	--	Domain of unknown function (DUF1995);; Domain of unknown function (DUF1995)	Protein LOW PSII ACCUMULATION 3, chloroplastic OS=Arabidopsis thaliana OX=3702 GN=LPA3 PE=1 SV=1	S	Function unknown	hypothetical protein CICLE_v10025812mg [Citrus clementina]
c102849.graph_c1	52	69	51	1134	1128	862	0.71	0.81	0.71	15.47	16.21	11.75	3.49624e-73	3.54831	up	[KL]	Transcription ;; Replication, recombination and repair	--	K10875|0|sot:102579983|K10875 DNA repair and recombination protein RAD54 and RAD54-like protein [EC:3.6.4.-] | (RefSeq) SNF2 domain-containing protein CLASSY 1-like	[L]	Replication, recombination and repair	SNF2 family N-terminal domain;; Helicase conserved C-terminal domain;; Type III restriction enzyme, res subunit	SNF2 domain-containing protein CLASSY 2 OS=Arabidopsis thaliana OX=3702 GN=CLSY2 PE=1 SV=1	L	Replication, recombination and repair	PREDICTED: SNF2 domain-containing protein CLASSY 1-like [Nicotiana tomentosiformis]
c76374.graph_c1	8	9	2	54	47	55	0.72	0.64	0.12	4.35	4.15	3.91	7.8773e-06	2.33348	up	--	--	Molecular Function: GTPase activity (GO:0003924);; Molecular Function: GTP binding (GO:0005525);;	--	[UR]	--	Dynamin GTPase effector domain;; Dynamin central region;; Dynamin family	Dynamin-related protein 1E OS=Arabidopsis thaliana OX=3702 GN=DRP1E PE=1 SV=1	S	Function unknown	hypothetical protein B456_013G014400 [Gossypium raimondii]
c99555.graph_c1	53	83	83	322	333	283	1.27	1.75	2.07	7.84	8.46	6.84	7.85268e-10	1.46844	up	--	--	Molecular Function: nucleotide binding (GO:0000166);; Molecular Function: microtubule motor activity (GO:0003777);; Cellular Component: kinesin complex (GO:0005871);; Biological Process: microtubule-based movement (GO:0007018);; Molecular Function: ATPase activity (GO:0016887);;	--	[Z]	Cytoskeleton	Microtubule binding;; Kinesin motor domain	Kinesin-like protein KIN-14U OS=Arabidopsis thaliana OX=3702 GN=KIN14U PE=2 SV=1	Z	Cytoskeleton	PREDICTED: kinesin-like protein KIN-14U [Vitis vinifera]
c93009.graph_c0	73	51	28	797	919	695	4.07	2.93	1.69	46.48	55.12	40.05	3.4486e-37	3.3426	up	--	--	Molecular Function: DNA binding (GO:0003677);; Molecular Function: transcription factor activity, sequence-specific DNA binding (GO:0003700);; Cellular Component: nucleus (GO:0005634);; Biological Process: regulation of transcription, DNA-templated (GO:0006355);;	--	--	--	AP2 domain	Ethylene-responsive transcription factor ERF106 OS=Arabidopsis thaliana OX=3702 GN=ERF106 PE=2 SV=1	K	Transcription	ethylene-responsive transcription factor ERF107 [Sesamum indicum]
c73268.graph_c0	4	21	7	53	82	57	0.57	2.64	1.05	8.29	12.96	8.56	0.000213143	1.93142	up	--	--	Molecular Function: ATP binding (GO:0005524);; Cellular Component: integral component of membrane (GO:0016021);; Molecular Function: ATPase activity, coupled to transmembrane movement of substances (GO:0042626);; Biological Process: transmembrane transport (GO:0055085);;	--	[Q]	Secondary metabolites biosynthesis, transport and catabolism	--	ABC transporter C family member 8 OS=Arabidopsis thaliana OX=3702 GN=ABCC8 PE=2 SV=3	V	Defense mechanisms	hypothetical protein TSUD_356440 [Trifolium subterraneum]
c87132.graph_c0	45	50	30	346	241	283	1.65	1.66	1.21	12.78	9.67	10.65	4.4407e-18	2.16669	up	[L]	Replication, recombination and repair	Molecular Function: nucleic acid binding (GO:0003676);; Molecular Function: ATP-dependent RNA helicase activity (GO:0004004);; Molecular Function: ATP binding (GO:0005524);; Biological Process: rRNA processing (GO:0006364);; Biological Process: RNA secondary structure unwinding (GO:0010501);;	K14779|0|sind:105161400|K14779 ATP-dependent RNA helicase DDX52/ROK1 [EC:3.6.4.13] | (RefSeq) DEAD-box ATP-dependent RNA helicase 57	[A]	RNA processing and modification	DEAD/DEAH box helicase;; Helicase conserved C-terminal domain;; Type III restriction enzyme, res subunit	DEAD-box ATP-dependent RNA helicase 57 OS=Arabidopsis thaliana OX=3702 GN=RH57 PE=2 SV=1	L	Replication, recombination and repair	DEAD-box ATP-dependent RNA helicase 57 [Sesamum indicum]
c85241.graph_c1	16	11	14	106	109	96	1.85	1.11	1.72	11.23	11.77	10.26	9.70003e-10	2.24967	up	--	--	Cellular Component: nucleosome (GO:0000786);; Molecular Function: DNA binding (GO:0003677);; Cellular Component: nucleus (GO:0005634);; Biological Process: nucleosome assembly (GO:0006334);; Biological Process: regulation of transcription, DNA-templated (GO:0006355);;	--	--	--	linker histone H1 and H5 family	HMG-Y-related protein A OS=Zea mays OX=4577 GN=HMGIY2 PE=1 SV=1	S	Function unknown	PREDICTED: HMG-Y-related protein A-like [Pyrus x bretschneideri]
c90666.graph_c0	27	34	18	284	368	311	0.79	0.75	0.47	7.32	10.16	8.4	6.79353e-27	2.97379	up	[P]	Inorganic ion transport and metabolism	Molecular Function: transporter activity (GO:0005215);; Cellular Component: integral component of membrane (GO:0016021);; Biological Process: anion transmembrane transport (GO:0098656);;	--	[P]	Inorganic ion transport and metabolism	Citrate transporter;; Arsenical pump membrane protein	Silicon efflux transporter LSI2 OS=Oryza sativa subsp. japonica OX=39947 GN=LSI2 PE=1 SV=1	P	Inorganic ion transport and metabolism	PREDICTED: putative transporter arsB [Citrus sinensis]
c80027.graph_c0	218	388	234	1214	1019	1365	8.34	13.02	9.29	47.35	41.49	52.71	6.12945e-13	1.49883	up	[J]	Translation, ribosomal structure and biogenesis	--	K12881|1.26084e-63|vvi:100257081|K12881 THO complex subunit 4 | (RefSeq) THO complex subunit 4A	[A]	RNA processing and modification	RNA recognition motif. (a.k.a. RRM, RBD, or RNP domain);; C-terminal duplication domain of Friend of PRMT1	THO complex subunit 4A OS=Arabidopsis thaliana OX=3702 GN=ALY1 PE=1 SV=1	S	Function unknown	PREDICTED: THO complex subunit 4B-like [Daucus carota subsp. sativus]
c101990.graph_c0	50	117	66	298	463	466	2.38	4.7	3.23	15.02	23.79	22.16	2.95479e-09	1.79672	up	[G]	Carbohydrate transport and metabolism	Biological Process: carbohydrate metabolic process (GO:0005975);; Cellular Component: plant-type cell wall (GO:0009505);; Cellular Component: integral component of membrane (GO:0016021);; Cellular Component: apoplast (GO:0048046);; Molecular Function: raffinose alpha-galactosidase activity (GO:0052692);;	K07407|0|pop:POPTR_0010s26170g|K07407 alpha-galactosidase [EC:3.2.1.22] | (RefSeq) POPTRDRAFT_228333; hypothetical protein	[G]	Carbohydrate transport and metabolism	Alpha galactosidase A	Alpha-galactosidase 1 OS=Arabidopsis thaliana OX=3702 GN=AGAL1 PE=2 SV=1	G	Carbohydrate transport and metabolism	PREDICTED: alpha-galactosidase 1-like [Ziziphus jujuba]
c91919.graph_c1	8	11	7	91	85	67	0.48	0.58	0.44	5.7	5.52	4.13	2.6313e-09	2.53399	up	--	--	Cellular Component: nucleus (GO:0005634);; Biological Process: transcription, DNA-templated (GO:0006351);;	--	--	--	--	--	--	--	uncharacterized protein LOC110941050 [Helianthus annuus]
c80365.graph_c0	25	27	36	1060	999	1071	2	1.9	3.01	89.08	86.54	88.03	1.20014e-88	4.49424	up	--	--	Cellular Component: cytoplasm (GO:0005737);; Biological Process: metal ion transport (GO:0030001);; Molecular Function: transition metal ion binding (GO:0046914);; Biological Process: cellular transition metal ion homeostasis (GO:0046916);;	--	[P]	Inorganic ion transport and metabolism	--	Heavy metal-associated isoprenylated plant protein 32 OS=Arabidopsis thaliana OX=3702 GN=HIPP32 PE=2 SV=1	S	Function unknown	hypothetical protein VITISV_043533 [Vitis vinifera]
c101304.graph_c0	380	390	345	1362	1221	1096	10.47	9.44	10.04	37.96	35.88	30.34	1.13507e-14	1.09999	up	--	--	--	K14508|0|sind:105167420|K14508 regulatory protein NPR1 | (RefSeq) regulatory protein NPR3-like	[R]	General function prediction only	NPR1/NIM1 like defence protein C terminal;; Domain of unknown function (DUF3420);; BTB/POZ domain;; Ankyrin repeats (3 copies);; Ankyrin repeat;; Ankyrin repeats (many copies)	BTB/POZ domain and ankyrin repeat-containing protein NPR2 OS=Oryza sativa subsp. japonica OX=39947 GN=NPR2 PE=1 SV=1	S	Function unknown	unnamed protein product [Coffea canephora]
c66891.graph_c0	17	26	16	79	61	71	1.74	2.01	1.56	7.39	6.04	6.45	0.00132897	1.2072	up	--	--	--	--	--	--	Eukaryotic protein of unknown function (DUF1764)	--	S	Function unknown	PREDICTED: uncharacterized protein LOC108984824 [Juglans regia]
c100353.graph_c0	88	158	125	1110	1199	1039	1.36	2.6	2	18.81	21.57	17.67	4.36079e-38	2.55235	up	[K]	Transcription	Molecular Function: protein serine/threonine kinase activity (GO:0004674);; Molecular Function: ATP binding (GO:0005524);; Biological Process: protein phosphorylation (GO:0006468);; Cellular Component: integral component of membrane (GO:0016021);; Molecular Function: peptide binding (GO:0042277);; Biological Process: response to nitrate starvation (GO:0090548);; Biological Process: nitrate import…	--	--	--	Protein kinase domain;; Leucine rich repeat;; Leucine Rich repeats (2 copies);; Protein tyrosine kinase;; Leucine rich repeat N-terminal domain;; Leucine Rich Repeat	Receptor protein-tyrosine kinase CEPR2 OS=Arabidopsis thaliana OX=3702 GN=CEPR2 PE=1 SV=1	S	Function unknown	PREDICTED: receptor-like protein kinase HAIKU2 [Nicotiana sylvestris]
c89249.graph_c0	26	14	12	70	74	48	4.55	2.53	1.28	10.59	8.93	4.26	0.00535428	1.22419	up	--	--	Molecular Function: tRNA binding (GO:0000049);; Molecular Function: phenylalanine-tRNA ligase activity (GO:0004826);; Molecular Function: ATP binding (GO:0005524);; Biological Process: phenylalanyl-tRNA aminoacylation (GO:0006432);; Cellular Component: phenylalanine-tRNA ligase complex (GO:0009328);;	K01889|3.81553e-22|vvi:100853559|K01889 phenylalanyl-tRNA synthetase alpha chain [EC:6.1.1.20] | (RefSeq) phenylalanine--tRNA ligase alpha subunit, cytoplasmic	[J]	Translation, ribosomal structure and biogenesis	--	Phenylalanine--tRNA ligase alpha subunit, cytoplasmic OS=Arabidopsis thaliana OX=3702 GN=At4g39280 PE=2 SV=3	J	Translation, ribosomal structure and biogenesis	PREDICTED: phenylalanine--tRNA ligase alpha subunit, cytoplasmic [Juglans regia]
c83607.graph_c0	9	4	7	37	47	28	0.72	0.23	0.62	2.58	3.35	1.88	0.00198789	1.75674	up	--	--	--	--	--	--	Protein of unknown function (DUF1005)	--	S	Function unknown	unnamed protein product [Coffea canephora]
c85101.graph_c0	24	31	22	110	117	96	1.79	3.03	2.35	11.7	15.2	10.78	5.80702e-06	1.43845	up	--	--	Molecular Function: metal ion binding (GO:0046872);;	--	--	--	--	--	S	Function unknown	uncharacterized protein LOC18792361, partial [Prunus persica]
c89153.graph_c0	345	518	334	1424	1107	1188	13.17	17.14	13.16	54.87	44.69	45.35	5.54398e-10	1.02839	up	[T]	Signal transduction mechanisms	Molecular Function: protein kinase activity (GO:0004672);; Molecular Function: ATP binding (GO:0005524);; Biological Process: protein phosphorylation (GO:0006468);;	K14500|0|vvi:100265782|K14500 BR-signaling kinase [EC:2.7.11.1] | (RefSeq) probable serine/threonine-protein kinase At4g35230	--	--	Protein tyrosine kinase;; Protein kinase domain	Serine/threonine-protein kinase BSK1 OS=Arabidopsis thaliana OX=3702 GN=BSK1 PE=1 SV=1	T	Signal transduction mechanisms	probable serine/threonine-protein kinase At4g35230 [Manihot esculenta]
c99521.graph_c1	30	22	31	128	93	114	0.95	0.61	1.02	4.1	3.12	3.62	4.83135e-05	1.35651	up	--	--	--	--	--	--	C2 domain	--	S	Function unknown	PREDICTED: uncharacterized protein LOC100255166 [Vitis vinifera]
c89694.graph_c0	2	3	5	28	18	30	0.11	0.14	0.34	1.91	1.24	2.13	0.00233543	2.1107	up	--	--	--	--	--	--	--	--	S	Function unknown	PREDICTED: uncharacterized protein LOC107434072 [Ziziphus jujuba]
c98091.graph_c2	174	292	204	3902	2815	2513	6.18	8.67	7.38	142.81	115.33	96.36	2.32641e-62	3.15205	up	[G]	Carbohydrate transport and metabolism	Biological Process: carbohydrate metabolic process (GO:0005975);; Molecular Function: beta-glucosidase activity (GO:0008422);; Biological Process: glycosyl compound metabolic process (GO:1901657);;	K05350|0|jcu:105631046|K05350 beta-glucosidase [EC:3.2.1.21] | (RefSeq) beta-glucosidase 44-like	[G]	Carbohydrate transport and metabolism	Glycosyl hydrolase family 1	Beta-glucosidase 44 OS=Arabidopsis thaliana OX=3702 GN=BGLU44 PE=2 SV=1	G	Carbohydrate transport and metabolism	beta-glucosidase 3 GH1 family [Camellia sinensis]
c94090.graph_c1	565	745	590	2654	1957	2156	37.15	43.24	40.04	180.52	138.67	147.74	1.65539e-16	1.21406	up	[J]	Translation, ribosomal structure and biogenesis	Molecular Function: structural constituent of ribosome (GO:0003735);; Biological Process: translation (GO:0006412);; Cellular Component: small ribosomal subunit (GO:0015935);; Molecular Function: rRNA binding (GO:0019843);;	K02997|1.20267e-116|rcu:8277399|K02997 small subunit ribosomal protein S9e | (RefSeq) 40S ribosomal protein S9-2	[J]	Translation, ribosomal structure and biogenesis	S4 domain;; Ribosomal protein S4/S9 N-terminal domain	40S ribosomal protein S9-2 OS=Arabidopsis thaliana OX=3702 GN=RPS9C PE=1 SV=1	J	Translation, ribosomal structure and biogenesis	PREDICTED: 40S ribosomal protein S9-2 [Ricinus communis]
c91854.graph_c0	0	4	2	22	16	19	0	0.29	0.15	1.16	1.03	1.13	0.00420051	2.33809	up	--	--	--	K05658|3.90161e-07|zma:103637544|K05658 ATP-binding cassette, subfamily B (MDR/TAP), member 1 [EC:3.6.3.44] | (RefSeq) ABC transporter B family member 21-like	--	--	--	--	S	Function unknown	uncharacterized protein LOC111372653 isoform X1 [Olea europaea var. sylvestris]
c90043.graph_c0	13	21	18	52	69	87	0.44	0.67	0.62	2.19	2.29	2.96	0.00127476	1.36426	up	--	--	Molecular Function: iron ion transmembrane transporter activity (GO:0005381);; Cellular Component: integral component of membrane (GO:0016021);; Biological Process: iron ion transmembrane transport (GO:0034755);;	K14685|0|nnu:104602493|K14685 solute carrier family 40 (iron-regulated transporter), member 1 | (RefSeq) solute carrier family 40 member 2-like	[P]	Inorganic ion transport and metabolism	Ferroportin1 (FPN1)	Solute carrier family 40 member 2 OS=Arabidopsis thaliana OX=3702 GN=IREG2 PE=2 SV=1	U	Intracellular trafficking, secretion, and vesicular transport	PREDICTED: solute carrier family 40 member 2-like [Nelumbo nucifera]
c91065.graph_c0	44	54	69	489	297	242	2.25	2.51	3.72	24.86	15.84	12.76	7.0526e-11	1.94509	up	[G]	Carbohydrate transport and metabolism	Cellular Component: integral component of membrane (GO:0016021);;	--	--	--	--	--	S	Function unknown	uncharacterized protein LOC18767676 [Prunus persica]
c102902.graph_c0	47	73	58	526	383	348	1.15	1.77	1.53	14.99	9.28	7.99	2.55452e-21	2.18213	up	--	--	--	--	[Z]	Cytoskeleton	Kinesin motor domain;; Microtubule binding;; Armadillo/beta-catenin-like repeat	Kinesin-like protein KIN-UA OS=Arabidopsis thaliana OX=3702 GN=KINUA PE=1 SV=1	Z	Cytoskeleton	PREDICTED: kinesin-like protein KIN-UA [Vitis vinifera]
c89389.graph_c0	34	33	29	209	223	230	2.37	1.95	1.67	13.96	16.01	15.14	3.2678e-16	2.15152	up	[H]	Coenzyme transport and metabolism	Molecular Function: oxygen-dependent protoporphyrinogen oxidase activity (GO:0004729);; Cellular Component: mitochondrion (GO:0005739);; Biological Process: porphyrin-containing compound biosynthetic process (GO:0006779);; Biological Process: embryo development ending in seed dormancy (GO:0009793);; Cellular Component: chloroplast envelope (GO:0009941);; Biological Process: oxidation-reduction pr…	K00231|2.20088e-142|vvi:100254398|K00231 protoporphyrinogen/coproporphyrinogen III oxidase [EC:1.3.3.4 1.3.3.15] | (RefSeq) protoporphyrinogen oxidase, mitochondrial	[H]	Coenzyme transport and metabolism	Flavin containing amine oxidoreductase	Protoporphyrinogen oxidase, mitochondrial OS=Nicotiana tabacum OX=4097 GN=PPXII PE=1 SV=1	H	Coenzyme transport and metabolism	PREDICTED: protoporphyrinogen oxidase, mitochondrial isoform X2 [Vitis vinifera]
c91448.graph_c0	26	52	22	139	147	105	1.41	2.2	1.17	6.5	6.74	4.7	5.48857e-05	1.3546	up	--	--	--	--	--	--	Phloem protein 2	F-box protein PP2-A13 OS=Arabidopsis thaliana OX=3702 GN=PP2A13 PE=1 SV=1	S	Function unknown	PREDICTED: F-box protein PP2-A12 [Theobroma cacao]
c94818.graph_c0	222	249	146	759	635	629	10.5	9.7	7.09	34.43	28.69	27.13	1.86451e-09	1.10408	up	[Q]	Secondary metabolites biosynthesis, transport and catabolism	Molecular Function: aldose-6-phosphate reductase (NADPH) activity (GO:0047641);; Biological Process: oxidation-reduction process (GO:0055114);;	K00011|8.20244e-118|spen:107008264|K00011 aldehyde reductase [EC:1.1.1.21] | (RefSeq) NADP-dependent D-sorbitol-6-phosphate dehydrogenase-like	[R]	General function prediction only	Aldo/keto reductase family;; Aldo/keto reductase family	NADP-dependent D-sorbitol-6-phosphate dehydrogenase OS=Malus domestica OX=3750 GN=S6PDH PE=2 SV=1	S	Function unknown	NADP-dependent D-sorbitol-6-phosphate dehydrogenase-like [Olea europaea var. sylvestris]
c97693.graph_c0	91	184	131	572	450	449	3.01	4.34	3.81	11.46	11.25	10.44	6.24038e-08	1.24076	up	--	--	--	K01490|0|vvi:100265525|K01490 AMP deaminase [EC:3.5.4.6] | (RefSeq) probable AMP deaminase	[F]	Nucleotide transport and metabolism	Adenosine/AMP deaminase;; Adenosine/AMP deaminase;; Adenosine/AMP deaminase	AMP deaminase OS=Arabidopsis thaliana OX=3702 GN=AMPD PE=1 SV=2	F	Nucleotide transport and metabolism	PREDICTED: probable AMP deaminase isoform X1 [Vitis vinifera]
c77802.graph_c0	34	37	48	130	167	172	1.49	1.43	2.19	5.84	7.82	7.64	1.7493e-05	1.34045	up	--	--	Cellular Component: cytoplasm (GO:0005737);; Molecular Function: S-adenosylmethionine-dependent methyltransferase activity (GO:0008757);; Cellular Component: integral component of membrane (GO:0016021);; Biological Process: methylation (GO:0032259);;	--	--	--	Methyltransferase domain	--	S	Function unknown	uncharacterized protein LOC111317681 [Durio zibethinus]
c91224.graph_c0	4	5	4	23	35	43	0.07	0.08	0.08	0.43	0.69	0.81	0.000403398	2.20842	up	[R]	General function prediction only	Molecular Function: zinc ion binding (GO:0008270);;	K11274|0|vvi:100245742|K11274 chromosome transmission fidelity protein 4 | (RefSeq) WD repeat and HMG-box DNA-binding protein 1	[R]	General function prediction only	Minichromosome loss protein, Mcl1, middle region;; WD domain, G-beta repeat;; Anaphase-promoting complex subunit 4 WD40 domain;; Eukaryotic translation initiation factor eIF2A	Protein Mut11 OS=Chlamydomonas reinhardtii OX=3055 GN=Mut11 PE=2 SV=1	S	Function unknown	PREDICTED: LOW QUALITY PROTEIN: WD repeat and HMG-box DNA-binding protein 1 [Vitis vinifera]
c79077.graph_c0	7	14	5	115	235	175	0.63	1.13	0.49	11.32	23.69	16.71	9.93813e-17	3.63527	up	--	--	Cellular Component: integral component of membrane (GO:0016021);;	--	--	--	Protein of unknown function, DUF599	--	S	Function unknown	uncharacterized protein LOC111403025 [Olea europaea var. sylvestris]
c88961.graph_c0	2	15	10	43	34	58	0.14	0.95	0.5	1.74	2.26	2.16	0.00452898	1.64142	up	--	--	--	--	--	--	--	Putative ribonuclease H protein At1g65750 OS=Arabidopsis thaliana OX=3702 GN=At1g65750 PE=3 SV=1	S	Function unknown	PREDICTED: uncharacterized protein LOC104211973 [Nicotiana sylvestris]
c96253.graph_c0	197	288	188	1572	1553	1407	3.85	4.96	3.73	30.46	31.4	27.13	1.20444e-42	2.14219	up	[G]	Carbohydrate transport and metabolism	Cellular Component: vacuole (GO:0005773);; Biological Process: carbohydrate metabolic process (GO:0005975);; Molecular Function: mannosylglycoprotein endo-beta-mannosidase activity (GO:0033947);;	K18577|0|pop:POPTR_0013s02210g|K18577 mannosylglycoprotein endo-beta-mannosidase [EC:3.2.1.152] | (RefSeq) POPTRDRAFT_570830; glycoside hydrolase family 2 family protein	[G]	Carbohydrate transport and metabolism	Glycosyl hydrolases family 2;; Glycosyl hydrolases family 2, TIM barrel domain	Mannosylglycoprotein endo-beta-mannosidase OS=Lilium longiflorum OX=4690 GN=EBM PE=1 SV=4	G	Carbohydrate transport and metabolism	glycoside hydrolase family 2 family protein [Populus trichocarpa]
c94135.graph_c2	29865	42445	29171	106570	105660	142120	1333.74	1662.7	1350.05	4910.16	5059.47	6470.71	3.32874e-11	1.20684	up	[O]	Posttranslational modification, protein turnover, chaperones	--	K09503|3.75396e-169|tcc:TCM_044345|K09503 DnaJ homolog subfamily A member 2 | (RefSeq) DNAJ	[O]	Posttranslational modification, protein turnover, chaperones	DnaJ C terminal domain;; DnaJ central domain	DnaJ protein homolog OS=Cucumis sativus OX=3659 GN=DNAJ1 PE=2 SV=1	O	Posttranslational modification, protein turnover, chaperones	dnaJ protein homolog [Helianthus annuus]
c101585.graph_c0	145	176	159	1686	1558	1590	4.16	4.46	5.12	49.92	48.16	46.14	2.77726e-73	2.70816	up	--	--	Molecular Function: binding (GO:0005488);;	--	--	--	bHLH-MYC and R2R3-MYB transcription factors N-terminal;; Helix-loop-helix DNA-binding domain;; bHLH-MYC and R2R3-MYB transcription factors N-terminal	Transcription factor GLABRA 3 OS=Arabidopsis thaliana OX=3702 GN=GL3 PE=1 SV=1	K	Transcription	PREDICTED: myc anthocyanin regulatory protein isoform X1 [Vitis vinifera]
c71295.graph_c0	1	1	4	67	65	57	0.18	0.16	0.78	14.02	13.73	11.28	2.68272e-10	4.01604	up	--	--	Cellular Component: integral component of membrane (GO:0016021);;	--	--	--	--	--	S	Function unknown	uncharacterized protein LOC105633096 [Jatropha curcas]
c86900.graph_c0	81	60	61	332	269	270	8.54	5.57	6.22	32.85	29.57	27.31	2.88623e-10	1.47034	up	[T]	Signal transduction mechanisms	Molecular Function: voltage-gated potassium channel activity (GO:0005249);; Cellular Component: integral component of plasma membrane (GO:0005887);; Biological Process: regulation of membrane potential (GO:0042391);; Biological Process: potassium ion transmembrane transport (GO:0071805);;	--	[PT]	--	Ion transport protein	Potassium channel SKOR OS=Arabidopsis thaliana OX=3702 GN=SKOR PE=1 SV=1	U	Intracellular trafficking, secretion, and vesicular transport	PREDICTED: potassium channel SKOR [Ricinus communis]
c99233.graph_c0	19	24	14	51	63	111	1.22	2.04	0.83	3.29	2.9	3.94	0.00251436	1.35663	up	--	--	--	--	--	--	--	--	S	Function unknown	PREDICTED: golgin subfamily A member 6-like protein 1 [Vitis vinifera]
c73105.graph_c1	229	920	599	8158	13285	8264	26.17	92.87	71.98	1006.24	1670.74	986.87	2.23248e-09	3.32168	up	--	--	Biological Process: defense response (GO:0006952);; Biological Process: response to biotic stimulus (GO:0009607);; Cellular Component: membrane (GO:0016020);;	--	--	--	Pathogenesis-related protein Bet v I family;; Polyketide cyclase / dehydrase and lipid transport	MLP-like protein 423 OS=Arabidopsis thaliana OX=3702 GN=MLP423 PE=2 SV=1	S	Function unknown	PREDICTED: MLP-like protein 423 [Nicotiana tomentosiformis]
c98723.graph_c0	37	56	37	499	471	474	1.67	2.31	1.93	24.23	23.94	22.87	3.15007e-40	2.84726	up	--	--	--	K06963|1.47503e-96|vvi:100244787|K06963 tRNA acetyltransferase TAN1 | (RefSeq) THUMP domain-containing protein 1	[R]	General function prediction only	THUMP domain	--	S	Function unknown	uncharacterized protein LOC110662713 [Hevea brasiliensis]
c100923.graph_c1	58	64	45	349	318	302	5.86	5.54	5.12	37.72	34.11	32.92	3.29927e-19	1.91283	up	[L]	Replication, recombination and repair	Molecular Function: nucleic acid binding (GO:0003676);; Molecular Function: helicase activity (GO:0004386);; Molecular Function: ATP binding (GO:0005524);;	K17679|1.96764e-129|pmum:103332247|K17679 ATP-dependent RNA helicase MSS116, mitochondrial [EC:3.6.4.13] | (RefSeq) DEAD-box ATP-dependent RNA helicase 31-like	[A]	RNA processing and modification	DEAD/DEAH box helicase;; Type III restriction enzyme, res subunit	DEAD-box ATP-dependent RNA helicase 26 OS=Arabidopsis thaliana OX=3702 GN=RH26 PE=1 SV=2	L	Replication, recombination and repair	PREDICTED: DEAD-box ATP-dependent RNA helicase 31-like [Ziziphus jujuba]
c90088.graph_c1	209	225	179	1862	1780	1695	7.92	7.57	7.14	72.4	72.18	65.61	9.6915e-73	2.50313	up	--	--	--	--	[K]	Transcription	Myb/SANT-like DNA-binding domain;; Myb-like DNA-binding domain;; Alcohol dehydrogenase transcription factor Myb/SANT-like	Trihelix transcription factor GT-2 OS=Arabidopsis thaliana OX=3702 GN=GT-2 PE=2 SV=1	K	Transcription	trihelix transcription factor GT-2-like [Sesamum indicum]
c75327.graph_c0	31	38	25	107	112	102	1.55	1.98	1.24	5.68	6	5.37	0.000168646	1.15137	up	--	--	--	--	--	--	COMM domain	Protein FAR1-RELATED SEQUENCE 3 OS=Arabidopsis thaliana OX=3702 GN=FRS3 PE=1 SV=2	S	Function unknown	PREDICTED: uncharacterized protein LOC8268590 isoform X2 [Ricinus communis]
c101230.graph_c0	716	1000	631	18640	15768	16879	13.96	16.99	12.67	360.55	321.67	325.03	1.31681e-169	3.83778	up	[G]	Carbohydrate transport and metabolism	Molecular Function: hydrolase activity, hydrolyzing O-glycosyl compounds (GO:0004553);; Biological Process: carbohydrate metabolic process (GO:0005975);; Cellular Component: chloroplast (GO:0009507);; Molecular Function: carbohydrate binding (GO:0030246);;	--	[GMO]	--	Glycosyl hydrolases family 31;; Galactose mutarotase-like;; Domain of unknown function (DUF5110)	Probable glucan 1,3-alpha-glucosidase OS=Arabidopsis thaliana OX=3702 GN=PSL5 PE=1 SV=1	G	Carbohydrate transport and metabolism	AGL1 [Actinidia deliciosa]
c92591.graph_c2	160	231	230	746	855	878	3.67	4.64	5.41	17.17	20.56	20.22	4.41548e-11	1.37652	up	--	--	Cellular Component: plasma membrane (GO:0005886);;	--	--	--	NPH3 family;; BTB/POZ domain	BTB/POZ domain-containing protein At1g30440 OS=Arabidopsis thaliana OX=3702 GN=At1g30440 PE=1 SV=2	S	Function unknown	BTB/POZ domain-containing protein At1g30440 isoform X1 [Jatropha curcas]
c77514.graph_c1	3	6	4	27	23	43	0.31	0.54	0.43	2.95	2.58	4.57	0.00109868	2.09104	up	[G]	Carbohydrate transport and metabolism	Biological Process: carbohydrate metabolic process (GO:0005975);; Molecular Function: glycogen phosphorylase activity (GO:0008184);; Molecular Function: pyridoxal phosphate binding (GO:0030170);;	K00688|2.02721e-97|gra:105783565|K00688 glycogen phosphorylase [EC:2.4.1.1] | (RefSeq) alpha-1,4 glucan phosphorylase L-2 isozyme, chloroplastic/amyloplastic-like	[G]	Carbohydrate transport and metabolism	Carbohydrate phosphorylase	Alpha-1,4 glucan phosphorylase L-2 isozyme, chloroplastic/amyloplastic OS=Solanum tuberosum OX=4113 GN=STP-1 PE=1 SV=1	G	Carbohydrate transport and metabolism	alpha-1,4 glucan phosphorylase L isozyme chloroplastic/amyloplastic-like [Trifolium pratense]
c95842.graph_c0	16	16	30	138	108	110	0.68	1.28	1.1	5.68	4.37	5.12	4.63859e-07	1.83896	up	--	--	--	--	--	--	Uncharacterized conserved domain (SAYSvFN)	--	--	--	--
c89468.graph_c0	1	1	1	18	18	30	0.09	0.08	0.09	1	1.34	1.94	0.000154802	3.27736	up	[Q]	Secondary metabolites biosynthesis, transport and catabolism	Molecular Function: iron ion binding (GO:0005506);; Molecular Function: dioxygenase activity (GO:0051213);; Biological Process: oxidation-reduction process (GO:0055114);;	K04124|0|mdm:103440675|K04124 gibberellin 3-beta-dioxygenase [EC:1.14.11.15] | (RefSeq) gibberellin 3-beta-dioxygenase 1	[QR]	--	2OG-Fe(II) oxygenase superfamily;; non-haem dioxygenase in morphine synthesis N-terminal	Gibberellin 3-beta-dioxygenase 1 OS=Pisum sativum OX=3888 GN=LE PE=1 SV=1	S	Function unknown	gibberellin 3-oxidase 2 [Camellia sinensis]
c97706.graph_c0	30	82	79	251	168	206	0.88	2.01	2.27	6.85	4.87	5.72	0.00199042	1.07031	up	[I]	Lipid transport and metabolism	Molecular Function: iron ion binding (GO:0005506);; Cellular Component: plasma membrane (GO:0005886);; Biological Process: fatty acid biosynthetic process (GO:0006633);; Biological Process: cuticle hydrocarbon biosynthetic process (GO:0006723);; Biological Process: wax biosynthetic process (GO:0010025);; Cellular Component: integral component of membrane (GO:0016021);; Molecular Function: oxidore…	--	--	--	WAX2 C-terminal domain;; Fatty acid hydroxylase superfamily	Protein ECERIFERUM 3 OS=Arabidopsis thaliana OX=3702 GN=CER3 PE=1 SV=1	S	Function unknown	PREDICTED: protein ECERIFERUM 3 [Vitis vinifera]
c94710.graph_c0	42	81	24	176	153	187	3.33	5.16	1.64	12.62	11.76	13.41	0.000369915	1.21997	up	[V]	Defense mechanisms	Cellular Component: plant-type vacuole (GO:0000325);; Molecular Function: ATP binding (GO:0005524);; Cellular Component: vacuolar membrane (GO:0005774);; Biological Process: response to aluminum ion (GO:0010044);; Cellular Component: integral component of membrane (GO:0016021);; Molecular Function: ATPase activity, coupled to transmembrane movement of substances (GO:0042626);; Biological Process:…	K05657|3.26505e-98|pop:POPTR_0015s070702|K05657 ATP-binding cassette, subfamily B (MDR/TAP), member 10 | (RefSeq) hypothetical protein	[U]	Intracellular trafficking, secretion, and vesicular transport	ABC transporter	ABC transporter B family member 25 OS=Oryza sativa subsp. japonica OX=39947 GN=OsABCB25 PE=2 SV=1	V	Defense mechanisms	unnamed protein product [Coffea canephora]
c97745.graph_c0	136	199	130	533	455	531	4.98	6.91	5.04	19.88	17.87	18.98	5.63523e-09	1.10171	up	--	--	Molecular Function: heat shock protein binding (GO:0031072);; Molecular Function: unfolded protein binding (GO:0051082);;	--	--	--	--	--	S	Function unknown	PREDICTED: uncharacterized protein LOC100252134 [Vitis vinifera]
c101372.graph_c0	2	10	8	131	93	97	0.06	0.14	0.14	2.02	1.51	1.53	3.72043e-13	3.27082	up	--	--	--	--	--	--	PPR repeat family;; PPR repeat;; Pentatricopeptide repeat domain;; PPR repeat;; Pentacotripeptide-repeat region of PRORP	Pentatricopeptide repeat-containing protein At1g03100, mitochondrial OS=Arabidopsis thaliana OX=3702 GN=At1g03100 PE=2 SV=1	S	Function unknown	PREDICTED: pentatricopeptide repeat-containing protein At1g03100, mitochondrial [Vitis vinifera]
c100403.graph_c0	64	79	49	283	279	347	2.4	2.35	1.78	10.32	11.06	12.62	8.87994e-12	1.63234	up	[U]	Intracellular trafficking, secretion, and vesicular transport	Molecular Function: GTP binding (GO:0005525);; Cellular Component: intracellular (GO:0005622);; Biological Process: SRP-dependent cotranslational protein targeting to membrane (GO:0006614);;	K03110|1.79764e-79|tcc:TCM_005404|K03110 fused signal recognition particle receptor | (RefSeq) Signal recognition particle receptor protein isoform 1	[U]	Intracellular trafficking, secretion, and vesicular transport	SRP54-type protein, helical bundle domain;; SRP54-type protein, GTPase domain;; SRP54-type protein, GTPase domain	Cell division protein FtsY homolog, chloroplastic OS=Arabidopsis thaliana OX=3702 GN=CPFTSY PE=1 SV=2	U	Intracellular trafficking, secretion, and vesicular transport	PREDICTED: cell division protein FtsY homolog, chloroplastic isoform X2 [Theobroma cacao]
c101695.graph_c2	48	64	56	652	514	645	2.99	3.4	3.33	38	31.95	38.77	2.49814e-40	2.79687	up	--	--	--	--	--	--	EamA-like transporter family	WAT1-related protein At5g40230 OS=Arabidopsis thaliana OX=3702 GN=At5g40230 PE=3 SV=1	S	Function unknown	PREDICTED: WAT1-related protein At3g28050-like [Citrus sinensis]
c90282.graph_c0	90	116	110	546	476	427	1.97	2.06	2.33	11.56	10.83	9.5	3.30539e-16	1.56779	up	--	--	--	--	[L]	Replication, recombination and repair	CRS1 / YhbY (CRM) domain	CRM-domain containing factor CFM3A, chloroplastic/mitochondrial OS=Arabidopsis thaliana OX=3702 GN=CFM3A PE=2 SV=1	S	Function unknown	PREDICTED: CRM-domain containing factor CFM3A, chloroplastic/mitochondrial isoform X1 [Nelumbo nucifera]
c92146.graph_c0	7	6	5	148	139	107	0.55	0.66	0.55	14.38	14.45	11.61	4.96549e-18	3.71054	up	[E]	Amino acid transport and metabolism	Molecular Function: transporter activity (GO:0005215);; Biological Process: transport (GO:0006810);; Cellular Component: integral component of membrane (GO:0016021);;	K14638|0|vvi:100263051|K14638 solute carrier family 15 (peptide/histidine transporter), member 3/4 | (RefSeq) protein NRT1/ PTR FAMILY 5.2	[E]	Amino acid transport and metabolism	POT family;; POT family	Protein NRT1/ PTR FAMILY 5.2 OS=Arabidopsis thaliana OX=3702 GN=NPF5.2 PE=2 SV=1	E	Amino acid transport and metabolism	protein NRT1/ PTR FAMILY 5.2-like [Durio zibethinus]
c94340.graph_c0	9	4	10	150	140	171	0.4	0.11	0.32	6.26	6.14	7.34	7.05578e-19	3.59515	up	--	--	--	--	[R]	General function prediction only	Zinc finger, C2H2 type	Protein indeterminate-domain 9 OS=Arabidopsis thaliana OX=3702 GN=IDD9 PE=2 SV=1	S	Function unknown	PREDICTED: protein indeterminate-domain 9 [Vitis vinifera]
c71291.graph_c0	49	73	55	242	198	194	2.39	3.23	2.84	11.86	10.16	9.22	3.233e-07	1.21861	up	[GR]	Carbohydrate transport and metabolism ;; General function prediction only	Cellular Component: chloroplast stroma (GO:0009570);; Molecular Function: hydrolase activity (GO:0016787);;	--	--	--	--	CBBY-like protein OS=Arabidopsis thaliana OX=3702 GN=CBBY PE=1 SV=1	S	Function unknown	PREDICTED: haloacid dehalogenase-like hydrolase domain-containing protein At3g48420 isoform X2 [Juglans regia]
c102883.graph_c0	36	52	38	600	370	431	0.91	1.16	0.95	18.57	11.65	12.99	4.68788e-31	2.82896	up	[P]	Inorganic ion transport and metabolism	Molecular Function: monooxygenase activity (GO:0004497);; Molecular Function: iron ion binding (GO:0005506);; Biological Process: defense response (GO:0006952);; Cellular Component: chloroplast outer membrane (GO:0009707);; Cellular Component: integral component of membrane (GO:0016021);; Biological Process: sterol metabolic process (GO:0016125);; Molecular Function: oxidoreductase activity, acti…	K10528|6.63435e-117|gmx:100784395|K10528 hydroperoxide lyase [EC:4.1.2.-] | (RefSeq) linolenate hydroperoxide lyase, chloroplastic	--	--	Protein kinase domain;; Protein tyrosine kinase;; Cytochrome P450;; Cation transport ATPase (P-type)	Fatty acid hydroperoxide lyase, chloroplastic OS=Solanum lycopersicum OX=4081 GN=HPL PE=1 SV=1	Q	Secondary metabolites biosynthesis, transport and catabolism	fatty acid hydroperoxide lyase [Camellia oleifera]
c79472.graph_c0	7	35	9	185	74	320	0.41	1.78	0.54	11.1	4.61	18.9	0.00104594	2.63733	up	[G]	Carbohydrate transport and metabolism	Molecular Function: hydrolase activity, hydrolyzing O-glycosyl compounds (GO:0004553);; Cellular Component: cell wall (GO:0005618);; Biological Process: xyloglucan metabolic process (GO:0010411);; Molecular Function: xyloglucan:xyloglucosyl transferase activity (GO:0016762);; Biological Process: cell wall biogenesis (GO:0042546);; Cellular Component: apoplast (GO:0048046);; Biological Process: ce…	K08235|2.03946e-159|nnu:104587300|K08235 xyloglucan:xyloglucosyl transferase [EC:2.4.1.207] | (RefSeq) xyloglucan endotransglucosylase/hydrolase 2-like	--	--	Glycosyl hydrolases family 16;; Xyloglucan endo-transglycosylase (XET) C-terminus	Xyloglucan endotransglucosylase/hydrolase 2 OS=Glycine max OX=3847 PE=2 SV=1	G	Carbohydrate transport and metabolism	xyloglucan endotransglucosylase/hydrolase 8 [Actinidia deliciosa]
c84483.graph_c0	0	2	1	38	47	46	0	0.1	0.06	2.12	2.73	2.54	4.78771e-08	4.24568	up	[V]	Defense mechanisms	Biological Process: drug transmembrane transport (GO:0006855);; Molecular Function: drug transmembrane transporter activity (GO:0015238);; Molecular Function: antiporter activity (GO:0015297);; Cellular Component: integral component of membrane (GO:0016021);;	K03327|1.06877e-173|vvi:100261384|K03327 multidrug resistance protein, MATE family | (RefSeq) protein DETOXIFICATION 29	[R]	General function prediction only	MatE	Protein DETOXIFICATION 30 OS=Arabidopsis thaliana OX=3702 GN=DTX30 PE=2 SV=1	V	Defense mechanisms	multidrug and toxic extrusion transporter [Vaccinium corymbosum]
c68148.graph_c0	0	0	0	100	54	41	0	0	0	24.41	13.03	9.41	8.91322e-10	6.0988	up	--	--	Molecular Function: GTPase activity (GO:0003924);; Molecular Function: structural constituent of cytoskeleton (GO:0005200);; Molecular Function: GTP binding (GO:0005525);; Cellular Component: cytoplasm (GO:0005737);; Cellular Component: microtubule (GO:0005874);; Biological Process: microtubule-based process (GO:0007017);;	K07375|4.84864e-55|vra:106767911|K07375 tubulin beta | (RefSeq) tubulin beta-1 chain	[Z]	Cytoskeleton	Tubulin/FtsZ family, GTPase domain	Tubulin beta-1 chain OS=Glycine max OX=3847 GN=TUBB1 PE=3 SV=1	Z	Cytoskeleton	PREDICTED: tubulin beta-1 chain [Vigna angularis]
c94797.graph_c1	1	2	1	53	48	35	0.44	0.42	0.48	4.2	8.1	5.43	3.95235e-08	4.00518	up	--	--	Biological Process: transcription, DNA-templated (GO:0006351);;	K09285|0|vvi:100252316|K09285 AP2-like factor, ANT lineage | (RefSeq) AP2-like ethylene-responsive transcription factor ANT	--	--	AP2 domain	AP2-like ethylene-responsive transcription factor ANT OS=Arabidopsis thaliana OX=3702 GN=ANT PE=1 SV=2	K	Transcription	PREDICTED: AP2-like ethylene-responsive transcription factor ANT [Vitis vinifera]
c87566.graph_c0	20	33	23	305	346	181	1.38	2	1.65	21.88	25.67	12.74	1.13712e-18	2.79403	up	--	--	Biological Process: defense response (GO:0006952);;	--	--	--	LURP-one-related	Protein LURP-one-related 15 OS=Arabidopsis thaliana OX=3702 GN=At5g01750 PE=1 SV=1	S	Function unknown	protein LURP-one-related 15 [Morus notabilis]
c101289.graph_c0	365	449	317	1348	1713	1627	11.62	12.18	10.03	41.54	58.66	51.77	2.29549e-16	1.44876	up	--	--	--	K12129|2.04886e-105|vvi:100246836|K12129 pseudo-response regulator 7 | (RefSeq) two-component response regulator-like PRR37	[K]	Transcription	--	Two-component response regulator-like PRR37 OS=Oryza sativa subsp. indica OX=39946 GN=PRR37 PE=2 SV=2	K	Transcription	unnamed protein product, partial [Vitis vinifera]
c84379.graph_c0	138	183	115	695	546	730	12.39	14.4	10.33	31.16	25.34	26.46	1.95012e-15	1.56762	up	--	;;	Molecular Function: nucleotide binding (GO:0000166);; Molecular Function: protein kinase activity (GO:0004672);; Cellular Component: membrane (GO:0016020);; Biological Process: phosphorylation (GO:0016310);;	--	--	--	S-locus glycoprotein domain;; PAN-like domain;; Protein tyrosine kinase;; Protein kinase domain;; D-mannose binding lectin	G-type lectin S-receptor-like serine/threonine-protein kinase At1g11410 OS=Arabidopsis thaliana OX=3702 GN=At1g11410 PE=3 SV=3	T	Signal transduction mechanisms	G-type lectin S-receptor-like serine/threonine-protein kinase RKS1 [Lactuca sativa]
c98866.graph_c0	4	1	1	34	21	32	0.93	0.21	0.14	7.72	5.29	7.66	8.7507e-05	2.90967	up	--	--	Cellular Component: nucleus (GO:0005634);; Biological Process: nucleosome assembly (GO:0006334);;	K11290|1.75764e-18|pxb:103958727|K11290 template-activating factor I | (RefSeq) NAP1-related protein 2	[L]	Replication, recombination and repair	--	NAP1-related protein 2 OS=Arabidopsis thaliana OX=3702 GN=NRP2 PE=1 SV=2	S	Function unknown	PREDICTED: NAP1-related protein 2 [Pyrus x bretschneideri]
c95740.graph_c2	28	49	27	174	120	131	1.34	2.25	1.39	7.41	5.84	6.14	3.96426e-06	1.40613	up	--	--	--	--	--	--	--	--	S	Function unknown	uncharacterized protein LOC112023226 [Quercus suber]
c102062.graph_c0	84	85	53	250	247	269	4.5	4.02	3.27	14.49	12.22	14.81	5.88547e-07	1.17583	up	[L]	Replication, recombination and repair	--	--	--	--	--	--	S	Function unknown	hypothetical protein CRG98_028346 [Punica granatum]
c102198.graph_c0	2	8	2	40	58	54	0.21	0.13	0.04	0.95	1.14	1.57	1.04026e-06	2.90011	up	--	--	--	--	[R]	General function prediction only	gag-polypeptide of LTR copia-type;; gag-polypeptide of LTR copia-type;; GAG-pre-integrase domain	Retrovirus-related Pol polyprotein from transposon RE1 OS=Arabidopsis thaliana OX=3702 GN=RE1 PE=2 SV=1	S	Function unknown	PREDICTED: uncharacterized protein LOC109169846 [Ipomoea nil]
c98085.graph_c0	357	357	306	1133	1012	1042	12.68	10.21	9.5	38.84	34.85	36.66	1.00472e-12	1.02552	up	--	--	--	--	--	--	--	--	S	Function unknown	Peptidase S1, PA clan [Parasponia andersonii]
c102312.graph_c0	42	29	31	151	160	142	0.99	0.65	0.78	3.58	3.91	3.37	2.75334e-07	1.50996	up	[D]	Cell cycle control, cell division, chromosome partitioning	--	--	[R]	General function prediction only	50S ribosome-binding GTPase;; RsgA GTPase;; Ferrous iron transport protein B	GTP-binding protein At2g22870 OS=Arabidopsis thaliana OX=3702 GN=EMB2001 PE=2 SV=2	S	Function unknown	unnamed protein product [Coffea canephora]
c86074.graph_c0	10	9	10	67	52	70	0.92	0.48	0.57	3.72	2.98	4.16	5.49514e-06	2.01833	up	[R]	General function prediction only	Cellular Component: integral component of plasma membrane (GO:0005887);; Biological Process: sodium ion transport (GO:0006814);; Biological Process: plasma membrane pyruvate transport (GO:0006849);; Molecular Function: bile acid:sodium symporter activity (GO:0008508);; Cellular Component: chloroplast thylakoid (GO:0009534);; Cellular Component: chloroplast envelope (GO:0009941);; Molecular Functi…	K03453|1.37717e-151|jcu:105639293|K03453 bile acid:Na+ symporter, BASS family | (RefSeq) sodium/pyruvate cotransporter BASS2, chloroplastic	[P]	Inorganic ion transport and metabolism	Sodium Bile acid symporter family;; SBF-like CPA transporter family (DUF4137)	Sodium/pyruvate cotransporter BASS2, chloroplastic OS=Arabidopsis thaliana OX=3702 GN=BASS2 PE=1 SV=1	S	Function unknown	sodium/pyruvate cotransporter BASS2, chloroplastic isoform X2 [Olea europaea var. sylvestris]
c100155.graph_c0	946	1146	894	4557	5804	7009	30.34	32.79	30.31	146.4	195.23	228.02	6.61448e-23	1.93406	up	--	--	--	--	--	--	zinc-finger of the FCS-type, C2-C2	Protein MARD1 OS=Arabidopsis thaliana OX=3702 GN=MARD1 PE=2 SV=2	S	Function unknown	PREDICTED: protein MARD1-like [Vitis vinifera]
c91688.graph_c0	79	98	56	280	257	230	2.97	3.11	1.99	11	10.37	8.36	9.55837e-07	1.10776	up	--	--	Cellular Component: chloroplast (GO:0009507);; Cellular Component: integral component of membrane (GO:0016021);; Biological Process: transmembrane transport (GO:0055085);;	--	[C]	Energy production and conversion	Mitochondrial carrier protein	Protein MITOFERRINLIKE 1, chloroplastic OS=Arabidopsis thaliana OX=3702 GN=MFL1 PE=2 SV=1	S	Function unknown	protein MITOFERRINLIKE 1, chloroplastic-like [Olea europaea var. sylvestris]
c102231.graph_c0	73	127	92	378	319	421	1.24	1.96	1.68	6.68	6.11	7.36	1.43982e-08	1.32545	up	--	--	--	--	--	--	BRCT domain, a BRCA1 C-terminus domain;; BRCA1 C Terminus (BRCT) domain	--	S	Function unknown	PREDICTED: uncharacterized protein LOC100245338 isoform X1 [Vitis vinifera]
c90784.graph_c1	32	46	42	345	418	538	1.2	1.55	2.06	13.61	17.75	21.15	3.19942e-24	2.80255	up	--	--	Biological Process: cellular process (GO:0009987);; Cellular Component: cell periphery (GO:0071944);;	--	[T]	Signal transduction mechanisms	RhoGAP domain	Rho GTPase-activating protein 3 OS=Arabidopsis thaliana OX=3702 GN=ROPGAP3 PE=2 SV=1	S	Function unknown	PREDICTED: rho GTPase-activating protein 5 isoform X2 [Vitis vinifera]
c102059.graph_c0	218	313	219	878	766	712	16.86	19.35	16.15	53.33	49.42	45.28	1.5265e-10	1.04045	up	[G]	Carbohydrate transport and metabolism	Biological Process: biosynthetic process (GO:0009058);; Molecular Function: strictosidine synthase activity (GO:0016844);;	--	[R]	General function prediction only	Strictosidine synthase;; SMP-30/Gluconolaconase/LRE-like region	Protein STRICTOSIDINE SYNTHASE-LIKE 3 OS=Arabidopsis thaliana OX=3702 GN=SSL3 PE=2 SV=1	G	Carbohydrate transport and metabolism	protein STRICTOSIDINE SYNTHASE-LIKE 3-like [Quercus suber]
c83321.graph_c0	1	14	14	61	47	36	0.03	0.41	0.48	2.07	1.67	1.21	0.00768217	1.59203	up	--	--	--	--	[T]	Signal transduction mechanisms	--	Putative disease resistance RPP13-like protein 3 OS=Arabidopsis thaliana OX=3702 GN=RPP13L3 PE=3 SV=1	S	Function unknown	hypothetical protein CICLE_v10017794mg [Citrus clementina]
c92374.graph_c0	803	1044	863	5436	5500	6164	42.33	49.39	48.59	294.97	307.43	331.32	7.19145e-44	2.04531	up	[T]	Signal transduction mechanisms	Cellular Component: mitochondrion (GO:0005739);; Biological Process: cell redox homeostasis (GO:0045454);; Molecular Function: cobalt ion binding (GO:0050897);;	--	--	--	CBS domain	CBS domain-containing protein CBSX3, mitochondrial OS=Arabidopsis thaliana OX=3702 GN=CBSX3 PE=1 SV=1	S	Function unknown	CBS1, partial [Hyacinthus orientalis]
c102948.graph_c0	8	11	5	43	53	30	0.13	0.16	0.09	0.72	0.95	0.5	0.00120813	1.71218	up	--	--	--	--	--	--	--	--	--	--	hypothetical protein VITISV_026823 [Vitis vinifera]
c93067.graph_c0	233	250	185	964	675	701	24.05	24.52	20.63	108.07	78.21	76.43	1.96336e-11	1.18576	up	--	--	--	K02910|8.84067e-08|pper:PRUPE_ppa013471mg|K02910 large subunit ribosomal protein L31e | (RefSeq) hypothetical protein	[J]	Translation, ribosomal structure and biogenesis	--	60S ribosomal protein L31 OS=Panax ginseng OX=4054 GN=RPL31 PE=2 SV=1	J	Translation, ribosomal structure and biogenesis	putative ribosomal protein L31e [Helianthus annuus]
c84800.graph_c1	34	18	20	70	91	82	8.24	3.5	4.16	18.48	21.54	18.77	0.00483351	1.11063	up	--	--	Molecular Function: zinc ion binding (GO:0008270);;	--	--	--	--	E3 ubiquitin-protein ligase WAV3 OS=Arabidopsis thaliana OX=3702 GN=WAV3 PE=1 SV=1	S	Function unknown	PREDICTED: uncharacterized protein LOC105137111 [Populus euphratica]
c101343.graph_c0	3	13	7	121	118	122	0.09	0.75	0.2	4.11	3.99	3.98	8.06568e-15	3.27218	up	--	--	Molecular Function: peptidase activity (GO:0008233);;	--	[O]	Posttranslational modification, protein turnover, chaperones	--	Protease Do-like 9 OS=Arabidopsis thaliana OX=3702 GN=DEGP9 PE=1 SV=1	O	Posttranslational modification, protein turnover, chaperones	unknown [Zea mays]
c81392.graph_c0	3	2	6	45	28	36	0.51	0.3	1.09	8.71	5.42	6.63	8.22532e-05	2.48192	up	--	--	Molecular Function: protein serine/threonine phosphatase activity (GO:0004722);; Molecular Function: phospholipid binding (GO:0005543);; Cellular Component: plasma membrane (GO:0005886);; Biological Process: regulation of transcription, DNA-templated (GO:0006355);; Biological Process: protein dephosphorylation (GO:0006470);; Biological Process: unidimensional cell growth (GO:0009826);; Biological…	--	[T]	Signal transduction mechanisms	--	Protein phosphatase 2C 29 OS=Arabidopsis thaliana OX=3702 GN=PLL1 PE=1 SV=2	T	Signal transduction mechanisms	PREDICTED: protein phosphatase 2C 29 [Vitis vinifera]
c98623.graph_c0	3	8	16	62	60	55	0.11	0.25	0.6	2.39	2.39	2.06	0.000139096	1.98114	up	[QV]	Secondary metabolites biosynthesis, transport and catabolism ;; Defense mechanisms	Molecular Function: iron ion binding (GO:0005506);; Cellular Component: endoplasmic reticulum (GO:0005783);; Biological Process: gibberellin biosynthetic process (GO:0009686);; Cellular Component: chloroplast outer membrane (GO:0009707);; Biological Process: gibberellic acid mediated signaling pathway (GO:0009740);; Biological Process: ent-kaurene oxidation to kaurenoic acid (GO:0010241);; Cellul…	K04122|0|jcu:105633700|K04122 ent-kaurene oxidase [EC:1.14.13.78] | (RefSeq) EKO; ent-kaurene oxidase, chloroplastic	[Q]	Secondary metabolites biosynthesis, transport and catabolism	Cytochrome P450	Ent-kaurene oxidase, chloroplastic OS=Arabidopsis thaliana OX=3702 GN=KO PE=1 SV=2	Q	Secondary metabolites biosynthesis, transport and catabolism	ent-kaurene oxidase [Camellia sinensis]
c87925.graph_c0	100	103	80	700	704	766	2.52	2.34	2.16	17.86	18.68	19.35	2.46942e-36	2.31954	up	[G]	Carbohydrate transport and metabolism	Molecular Function: inorganic phosphate transmembrane transporter activity (GO:0005315);; Cellular Component: chloroplast inner membrane (GO:0009706);; Biological Process: xanthophyll cycle (GO:0010028);; Molecular Function: L-ascorbic acid transporter activity (GO:0015229);; Biological Process: L-ascorbic acid transport (GO:0015882);; Cellular Component: integral component of membrane (GO:001602…	--	[G]	Carbohydrate transport and metabolism	Major Facilitator Superfamily	Ascorbate transporter, chloroplastic OS=Arabidopsis thaliana OX=3702 GN=PHT4;4 PE=1 SV=1	G	Carbohydrate transport and metabolism	PREDICTED: ascorbate transporter, chloroplastic [Vitis vinifera]
c78353.graph_c0	6	8	5	35	27	29	2.28	2.2	0.4	4.35	4.19	2.74	0.00607303	1.56504	up	--	--	--	--	[T]	Signal transduction mechanisms	NB-ARC domain;; NB-ARC domain	Disease resistance protein RPP13 OS=Arabidopsis thaliana OX=3702 GN=RPP13 PE=2 SV=2	S	Function unknown	PREDICTED: disease resistance protein RPP13 [Beta vulgaris subsp. vulgaris]
c96615.graph_c0	190	241	172	652	594	744	6.95	7.47	6.23	23.54	22.74	26.79	1.09966e-09	1.11613	up	[R]	General function prediction only	Biological Process: protein depalmitoylation (GO:0002084);; Molecular Function: lysophospholipase activity (GO:0004622);; Cellular Component: cytoplasm (GO:0005737);; Molecular Function: palmitoyl-(protein) hydrolase activity (GO:0008474);;	K06130|3.56589e-143|rcu:8269554|K06130 lysophospholipase II [EC:3.1.1.5] | (RefSeq) acyl-protein thioesterase 2	[I]	Lipid transport and metabolism	Phospholipase/Carboxylesterase;; Serine aminopeptidase, S33;; Serine hydrolase (FSH1)	Probable carboxylesterase Os04g0669500 OS=Oryza sativa subsp. japonica OX=39947 GN=Os04g0669500 PE=3 SV=1	S	Function unknown	acyl-protein thioesterase 2-like isoform X1 [Hevea brasiliensis]
c88196.graph_c2	78	98	82	338	204	311	12.36	13.7	14.82	56.55	31.98	51.85	1.05084e-05	1.09866	up	[J]	Translation, ribosomal structure and biogenesis	Molecular Function: RNA binding (GO:0003723);; Molecular Function: structural constituent of ribosome (GO:0003735);; Biological Process: translation (GO:0006412);; Cellular Component: small ribosomal subunit (GO:0015935);; Cellular Component: integral component of membrane (GO:0016021);;	K02985|2.11268e-30|cit:102623282|K02985 small subunit ribosomal protein S3e | (RefSeq) 40S ribosomal protein S3-3	[J]	Translation, ribosomal structure and biogenesis	Ribosomal protein S3, C-terminal domain	40S ribosomal protein S3-2 OS=Arabidopsis thaliana OX=3702 GN=RPS3B PE=1 SV=1	J	Translation, ribosomal structure and biogenesis	PREDICTED: 40S ribosomal protein S3-1 isoform X3 [Phoenix dactylifera]
c96544.graph_c0	26	31	15	122	100	95	0.57	0.6	0.34	2.7	2.32	2.09	6.57334e-06	1.5075	up	--	--	--	--	[R]	General function prediction only	PPR repeat family;; PPR repeat;; PPR repeat;; Pentatricopeptide repeat domain;; Pentacotripeptide-repeat region of PRORP;; PPR repeat family;; PPR repeat;; Pentatricopeptide repeat domain;; PPR repeat;; Pentacotripeptide-repeat region of PRORP;; PPR repeat family;; PPR repeat;; PPR repeat;; Pentatricopeptide repeat domain	Pentatricopeptide repeat-containing protein At3g23020 OS=Arabidopsis thaliana OX=3702 GN=At3g23020 PE=2 SV=1	S	Function unknown	PREDICTED: pentatricopeptide repeat-containing protein At3g23020 [Vitis vinifera]
c101175.graph_c0	108	141	92	562	529	596	3.05	3.49	2.77	16.4	15.98	17.04	1.12132e-19	1.69723	up	--	--	--	--	--	--	TPL-binding domain in jasmonate signalling	--	S	Function unknown	uncharacterized protein LOC105641576 isoform X1 [Jatropha curcas]
c91981.graph_c1	67	93	61	271	233	267	1.71	1.95	1.46	6.32	5.89	6.61	9.46936e-08	1.19101	up	[J]	Translation, ribosomal structure and biogenesis	Biological Process: ribosomal large subunit assembly (GO:0000027);; Molecular Function: structural constituent of ribosome (GO:0003735);; Cellular Component: mitochondrial large ribosomal subunit (GO:0005762);; Biological Process: translation (GO:0006412);; Molecular Function: rRNA binding (GO:0019843);;	K02867|7.09083e-84|tcc:TCM_015598|K02867 large subunit ribosomal protein L11 | (RefSeq) Plastid ribosomal protein l11	[J]	Translation, ribosomal structure and biogenesis	Ribosomal protein L11, N-terminal domain;; Ribosomal protein L11, RNA binding domain	50S ribosomal protein L11, chloroplastic OS=Arabidopsis thaliana OX=3702 GN=RPL11 PE=2 SV=1	J	Translation, ribosomal structure and biogenesis	PREDICTED: 50S ribosomal protein L11, chloroplastic [Ipomoea nil]
c93606.graph_c0	5	9	11	27	52	36	0.25	0.35	0.51	1.26	4.55	2.25	0.00730725	1.51193	up	--	--	--	--	--	--	--	--	S	Function unknown	PREDICTED: uncharacterized protein LOC104232135 [Nicotiana sylvestris]
c87572.graph_c2	120	71	73	331	274	233	4.99	2.6	3.15	13.85	11.92	9.65	0.000173191	1.02297	up	--	--	--	--	[K]	Transcription	--	Transcription factor MYB3R-4 OS=Arabidopsis thaliana OX=3702 GN=MYB3R4 PE=1 SV=1	K	Transcription	transcription factor MYB3R-1 isoform X1 [Quercus suber]
c102388.graph_c0	20	29	18	329	340	355	1.16	1.08	0.41	6.61	7.01	6.6	2.94284e-35	3.29289	up	--	--	--	--	--	--	C2 domain	--	S	Function unknown	uncharacterized protein LOC110419757 [Herrania umbratica]
c87077.graph_c0	0	4	0	100	82	40	0	0.29	0	4.57	3.9	1.8	1.52221e-10	4.64366	up	--	--	--	--	--	--	--	Probable membrane-associated kinase regulator 2 OS=Arabidopsis thaliana OX=3702 GN=MAKR2 PE=2 SV=1	S	Function unknown	PREDICTED: probable membrane-associated kinase regulator 2 isoform X2 [Malus domestica]
c76943.graph_c0	7	2	3	35	26	28	0.8	0.2	0.36	4.29	3.25	3.32	0.00124112	2.09819	up	[JO]	Translation, ribosomal structure and biogenesis ;; Posttranslational modification, protein turnover, chaperones	Biological Process: N-terminal protein amino acid acetylation (GO:0006474);; Molecular Function: N-acetyltransferase activity (GO:0008080);; Cellular Component: membrane (GO:0016020);;	--	--	--	Acetyltransferase (GNAT) domain;; Acetyltransferase (GNAT) family;; Acetyltransferase (GNAT) domain	--	J	Translation, ribosomal structure and biogenesis	unnamed protein product [Coffea canephora]
c93284.graph_c0	120	167	88	1359	1198	950	4.99	6.14	3.83	58.08	53.41	40.15	2.22946e-40	2.60719	up	--	--	Cellular Component: membrane (GO:0016020);;	--	--	--	--	--	S	Function unknown	hypothetical protein BVC80_9011g56 [Macleaya cordata]
c73229.graph_c0	6	7	5	47	33	21	0.67	0.69	0.59	5.68	4.07	2.46	0.00282398	1.75782	up	--	--	--	--	--	--	--	--	S	Function unknown	hypothetical protein BVC80_8019g2 [Macleaya cordata]
c85149.graph_c0	7	16	9	88	127	99	0.68	1.59	0.75	9.56	13.94	11.26	1.98503e-10	2.62579	up	--	--	Biological Process: ubiquitin-dependent protein catabolic process (GO:0006511);; Biological Process: protein deubiquitination (GO:0016579);; Molecular Function: thiol-dependent ubiquitinyl hydrolase activity (GO:0036459);;	K11843|1.95366e-08|rcu:8266402|K11843 ubiquitin carboxyl-terminal hydrolase 14 [EC:3.4.19.12] | (RefSeq) ubiquitin carboxyl-terminal hydrolase 7	--	--	--	Ubiquitin carboxyl-terminal hydrolase 7 OS=Arabidopsis thaliana OX=3702 GN=UBP7 PE=1 SV=1	O	Posttranslational modification, protein turnover, chaperones	ubiquitin carboxyl-terminal hydrolase 7-like isoform X2 [Durio zibethinus]
c82829.graph_c0	17	14	8	61	51	50	1.2	0.92	0.65	4.96	4.35	4.25	0.0015023	1.40008	up	--	--	Molecular Function: methyltransferase activity (GO:0008168);; Biological Process: methylation (GO:0032259);;	--	[A]	RNA processing and modification	Lysine methyltransferase;; Lysine methyltransferase	--	S	Function unknown	hypothetical protein MANES_01G150100 [Manihot esculenta]
c73219.graph_c0	28	28	22	321	202	126	3.55	3.14	2.94	44.55	28.41	16.82	1.06993e-11	2.3729	up	--	--	--	--	--	--	--	Precursor of CEP14 OS=Arabidopsis thaliana OX=3702 GN=CEP14 PE=2 SV=1	S	Function unknown	hypothetical protein CFP56_14175 [Quercus suber]
c94075.graph_c0	16	42	25	348	290	152	1.17	2.69	1.73	27.32	22.91	11.8	4.42452e-13	2.584	up	--	--	Molecular Function: peroxidase activity (GO:0004601);; Cellular Component: extracellular region (GO:0005576);; Cellular Component: cytosol (GO:0005829);; Biological Process: response to oxidative stress (GO:0006979);; Cellular Component: plant-type cell wall (GO:0009505);; Biological Process: plant-type cell wall organization (GO:0009664);; Molecular Function: heme binding (GO:0020037);; Biologic…	K00430|3.69739e-92|tcc:TCM_022117|K00430 peroxidase [EC:1.11.1.7] | (RefSeq) Peroxidase superfamily protein	--	--	Peroxidase	Peroxidase 21 OS=Arabidopsis thaliana OX=3702 GN=PER21 PE=1 SV=1	G	Carbohydrate transport and metabolism	peroxidase 21 [Helianthus annuus]
c97023.graph_c1	20	36	36	387	207	296	0.44	0.68	0.78	9.23	5.11	6.87	3.18022e-17	2.60553	up	[K]	Transcription	Molecular Function: catalytic activity (GO:0003824);;	--	[R]	General function prediction only	Leucine rich repeat;; Leucine Rich repeats (2 copies);; Leucine Rich Repeat;; Leucine Rich repeat;; Leucine rich repeat N-terminal domain	Receptor-like protein EIX2 OS=Solanum lycopersicum OX=4081 GN=EIX2 PE=1 SV=2	S	Function unknown	LOW QUALITY PROTEIN: LRR domain containing protein [Trema orientalis]
c103077.graph_c0	256	309	279	946	955	835	2.92	3.45	3.61	13.31	13.51	11.26	4.28368e-12	1.07778	up	[I]	Lipid transport and metabolism	--	K14423|1.53685e-157|jcu:105645947|K14423 4,4-dimethyl-9beta,19-cyclopropylsterol-4alpha-methyl oxidase [EC:1.14.13.72] | (RefSeq) methylsterol monooxygenase 1-1-like	[I]	Lipid transport and metabolism	Fatty acid hydroxylase superfamily;; XRN 5'-3' exonuclease N-terminus;; Zinc knuckle	Methylsterol monooxygenase 1-1 OS=Arabidopsis thaliana OX=3702 GN=SMO1-1 PE=1 SV=1	I	Lipid transport and metabolism	methylsterol monooxygenase 1-1-like isoform X1 [Hevea brasiliensis]
c85685.graph_c1	94	127	64	325	316	348	2.83	3.35	2	9.91	10.08	10.55	2.06136e-07	1.19507	up	--	--	Cellular Component: integral component of membrane (GO:0016021);;	--	--	--	Nodulin-like	Protein NUCLEAR FUSION DEFECTIVE 4 OS=Arabidopsis thaliana OX=3702 GN=NFD4 PE=3 SV=1	S	Function unknown	Major facilitator [Trema orientalis]
c85298.graph_c0	1	1	2	31	30	35	0.1	0.07	0.13	2.92	3.09	3.37	4.29515e-06	3.51647	up	--	--	Cellular Component: cytosol (GO:0005829);; Biological Process: protein folding (GO:0006457);; Cellular Component: prefoldin complex (GO:0016272);; Molecular Function: unfolded protein binding (GO:0051082);;	K09548|1.58462e-10|tcc:TCM_044384|K09548 prefoldin subunit 1 | (RefSeq) Prefoldin 1	--	--	--	--	O	Posttranslational modification, protein turnover, chaperones	Prefoldin 1 [Theobroma cacao]
c86523.graph_c0	99	128	81	320	339	341	4.12	5.2	3.96	13.97	15.95	14.62	1.37941e-07	1.09404	up	--	--	Cellular Component: plastid (GO:0009536);; Cellular Component: integral component of membrane (GO:0016021);;	--	[R]	General function prediction only	Metallo-beta-lactamase superfamily	--	S	Function unknown	PREDICTED: uncharacterized protein LOC100247470 isoform X1 [Vitis vinifera]
c96756.graph_c0	46	57	48	158	176	184	1.65	1.92	1.83	6.07	6.87	6.82	8.61319e-06	1.16047	up	[F]	Nucleotide transport and metabolism	Cellular Component: chloroplast (GO:0009507);; Biological Process: flavin-containing compound metabolic process (GO:0042726);; Molecular Function: FAD diphosphatase activity (GO:0047884);;	K18453|2.1573e-123|sind:105162491|K18453 ADP-ribose/FAD diphosphatase [EC:3.6.1.13 3.6.1.18] | (RefSeq) nudix hydrolase 23, chloroplastic	[L]	Replication, recombination and repair	NUDIX domain;; Nudix N-terminal	Nudix hydrolase 23, chloroplastic OS=Arabidopsis thaliana OX=3702 GN=NUDT23 PE=1 SV=2	F	Nucleotide transport and metabolism	nudix hydrolase 23, chloroplastic [Manihot esculenta]
c102333.graph_c0	140	104	96	394	462	413	12.37	8.82	8	28.38	33.49	30.86	1.44174e-08	1.2757	up	--	--	--	K14486|0|vvi:100265555|K14486 auxin response factor | (RefSeq) auxin response factor 18	--	--	Auxin response factor;; B3 DNA binding domain;; AUX/IAA family	Auxin response factor 9 OS=Arabidopsis thaliana OX=3702 GN=ARF9 PE=1 SV=1	K	Transcription	PREDICTED: auxin response factor 18 [Vitis vinifera]
c100544.graph_c0	37	33	34	216	199	253	0.48	0.33	0.4	2.68	2.48	2.96	4.9554e-14	2.04437	up	--	--	Molecular Function: hydrolase activity, hydrolyzing O-glycosyl compounds (GO:0004553);; Biological Process: carbohydrate metabolic process (GO:0005975);;	--	[R]	General function prediction only	PPR repeat family;; PPR repeat;; Pentatricopeptide repeat domain;; PPR repeat;; Pentacotripeptide-repeat region of PRORP;; Tetratricopeptide repeat;; Tetratricopeptide repeat;; Evolutionarily conserved signalling intermediate in Toll pathway	Pentatricopeptide repeat-containing protein At3g18110, chloroplastic OS=Arabidopsis thaliana OX=3702 GN=EMB1270 PE=2 SV=2	S	Function unknown	pentatricopeptide repeat-containing protein, chloroplastic [Quercus suber]
c90692.graph_c0	4	8	2	44	47	33	0.28	0.56	0.15	2.75	3.06	2.06	3.68888e-05	2.40822	up	--	--	Molecular Function: zinc ion binding (GO:0008270);; Cellular Component: integral component of membrane (GO:0016021);; Molecular Function: polysaccharide binding (GO:0030247);;	--	[O]	Posttranslational modification, protein turnover, chaperones	Ring finger domain;; RING-H2 zinc finger domain;; RING-like zinc finger;; Zinc finger, C3HC4 type (RING finger);; Zinc finger, C3HC4 type (RING finger);; Anaphase-promoting complex subunit 11 RING-H2 finger;; Zinc finger, C3HC4 type (RING finger);; RING-type zinc-finger;; zinc-RING finger domain	RING-H2 finger protein ATL20 OS=Arabidopsis thaliana OX=3702 GN=ATL20 PE=2 SV=2	O	Posttranslational modification, protein turnover, chaperones	hypothetical protein CISIN_1g044489mg, partial [Citrus sinensis]
c97641.graph_c0	582	407	438	2247	1741	1218	33.13	21.23	26.77	132.26	107.83	69.72	1.74115e-07	1.21501	up	[P]	Inorganic ion transport and metabolism	Biological Process: sulfate assimilation (GO:0000103);; Molecular Function: sulfate adenylyltransferase (ATP) activity (GO:0004781);;	K13811|0|nnu:104613237|K13811 3'-phosphoadenosine 5'-phosphosulfate synthase [EC:2.7.7.4 2.7.1.25] | (RefSeq) ATP sulfurylase 1, chloroplastic	[P]	Inorganic ion transport and metabolism	ATP-sulfurylase;; PUA-like domain	ATP sulfurylase 1, chloroplastic OS=Arabidopsis thaliana OX=3702 GN=APS1 PE=1 SV=1	P	Inorganic ion transport and metabolism	ATP-sulfurylase [Camellia sinensis]
c95921.graph_c0	18	10	7	56	64	29	2.04	1.11	0.93	3	4.15	2.35	0.00735782	1.40482	up	[QV]	Secondary metabolites biosynthesis, transport and catabolism ;; Defense mechanisms	Molecular Function: iron ion binding (GO:0005506);; Biological Process: lignin biosynthetic process (GO:0009809);; Cellular Component: integral component of membrane (GO:0016021);; Molecular Function: oxidoreductase activity, acting on paired donors, with incorporation or reduction of molecular oxygen, NAD(P)H as one donor, and incorporation of one atom of oxygen (GO:0016709);; Molecular Function…	K09755|0|vvi:100267863|K09755 ferulate-5-hydroxylase [EC:1.14.-.-] | (RefSeq) cytochrome P450 84A1	[Q]	Secondary metabolites biosynthesis, transport and catabolism	Cytochrome P450	Cytochrome P450 84A1 OS=Arabidopsis thaliana OX=3702 GN=CYP84A1 PE=1 SV=1	Q	Secondary metabolites biosynthesis, transport and catabolism	ferulate 5-hydroxylase [Camptotheca acuminata]
c98495.graph_c0	16	19	14	133	105	77	0.53	0.77	0.47	4.32	3.86	2.76	3.31709e-08	2.01923	up	--	--	--	--	[R]	General function prediction only	PPR repeat;; PPR repeat family;; Pentatricopeptide repeat domain;; PPR repeat	Pentatricopeptide repeat-containing protein At4g21705, mitochondrial OS=Arabidopsis thaliana OX=3702 GN=At4g21705 PE=2 SV=1	S	Function unknown	pentatricopeptide repeat-containing protein, mitochondrial [Quercus suber]
c87011.graph_c0	66	115	85	2177	1815	2289	2.6	3.87	3.26	82.44	71.49	85.4	2.70782e-91	3.93311	up	[C]	Energy production and conversion	--	--	[O]	Posttranslational modification, protein turnover, chaperones	DnaJ domain	Chaperone protein dnaJ C76, chloroplastic OS=Arabidopsis thaliana OX=3702 GN=DJC76 PE=2 SV=1	C	Energy production and conversion	chaperone protein dnaJ C76, chloroplastic-like [Quercus suber]
c90741.graph_c0	41	56	27	531	513	527	2.08	1.94	1.11	21.67	22.67	21.79	2.10102e-41	3.04035	up	[G]	Carbohydrate transport and metabolism	Molecular Function: pectate lyase activity (GO:0030570);; Biological Process: pectin catabolic process (GO:0045490);; Molecular Function: metal ion binding (GO:0046872);;	K01728|0|jcu:105636240|K01728 pectate lyase [EC:4.2.2.2] | (RefSeq) probable pectate lyase 4	--	--	Pectate lyase	Probable pectate lyase 4 OS=Arabidopsis thaliana OX=3702 GN=At1g30350 PE=2 SV=1	G	Carbohydrate transport and metabolism	probable pectate lyase 4 [Quercus suber]
c88810.graph_c2	144	158	131	785	607	572	3.08	2.92	2.96	16.34	12.96	11.82	4.83769e-19	1.55424	up	[T]	Signal transduction mechanisms	Molecular Function: solute:proton antiporter activity (GO:0015299);; Cellular Component: integral component of membrane (GO:0016021);; Biological Process: hydrogen ion transmembrane transport (GO:1902600);;	--	[P]	Inorganic ion transport and metabolism	Sodium/hydrogen exchanger family	Cation/H(+) antiporter 18 OS=Arabidopsis thaliana OX=3702 GN=CHX18 PE=2 SV=1	P	Inorganic ion transport and metabolism	Cation/H+ exchanger 18 [Theobroma cacao]
c90944.graph_c1	77	133	95	410	345	349	10.06	14.85	13.24	25.93	26.87	20.77	5.59741e-09	1.24104	up	[H]	Coenzyme transport and metabolism	Cellular Component: cytosol (GO:0005829);; Molecular Function: 8-amino-7-oxononanoate synthase activity (GO:0008710);; Biological Process: biotin biosynthetic process (GO:0009102);; Cellular Component: integral component of membrane (GO:0016021);; Molecular Function: pyridoxal phosphate binding (GO:0030170);;	K00652|0|vvi:100268118|K00652 8-amino-7-oxononanoate synthase [EC:2.3.1.47] | (RefSeq) 8-amino-7-oxononanoate synthase	[E]	Amino acid transport and metabolism	Aminotransferase class I and II	8-amino-7-oxononanoate synthase OS=Arabidopsis thaliana OX=3702 GN=BIOF PE=1 SV=2	H	Coenzyme transport and metabolism	PREDICTED: 8-amino-7-oxononanoate synthase isoform X1 [Vitis vinifera]
c100356.graph_c0	94	104	99	445	412	418	3.86	3.84	3.97	17.55	16.79	15.9	2.96849e-15	1.47758	up	--	--	--	K14404|1.78529e-18|vvi:100252331|K14404 cleavage and polyadenylation specificity factor subunit 4 | (RefSeq) uncharacterized LOC100252331	--	--	--	--	S	Function unknown	PREDICTED: uncharacterized membrane protein DDB_G0293934 isoform X4 [Ziziphus jujuba]
c102477.graph_c0	293	277	385	3384	3443	3748	15.32	12.34	21.76	191.78	206.54	213.95	7.73892e-44	2.81774	up	--	--	--	--	--	--	bZIP transcription factor;; Basic region leucine zipper	bZIP transcription factor 11 OS=Arabidopsis thaliana OX=3702 GN=BZIP11 PE=1 SV=1	K	Transcription	bZIP transcription factor 15 [Camellia sinensis]
c96885.graph_c0	22	36	18	92	97	65	0.6	0.85	0.51	2.57	2.85	1.82	0.00227433	1.1195	up	--	--	--	--	[L]	Replication, recombination and repair	--	Putative AC transposase OS=Zea mays OX=4577 PE=2 SV=2	S	Function unknown	zinc finger BED domain-containing protein RICESLEEPER 2-like [Olea europaea var. sylvestris]
c71451.graph_c0	13	8	10	44	35	47	0.92	0.5	0.79	3.27	2.47	3.3	0.00649254	1.34636	up	[M]	Cell wall/membrane/envelope biogenesis	Cellular Component: integral component of membrane (GO:0016021);;	--	--	--	PQQ-like domain;; PQQ enzyme repeat	--	S	Function unknown	polyvinylalcohol dehydrogenase [Quercus suber]
c103114.graph_c0	890	840	782	3333	3188	3332	32.16	29.65	27.55	96.57	89.17	93.47	2.83459e-22	1.35093	up	--	--	Molecular Function: metal ion binding (GO:0046872);;	--	[R]	General function prediction only	Ankyrin repeat;; Ankyrin repeats (3 copies);; Ankyrin repeats (many copies);; Ankyrin repeat;; Ankyrin repeats (many copies);; Zinc finger C-x8-C-x5-C-x3-H type (and similar)	Zinc finger CCCH domain-containing protein 30 OS=Arabidopsis thaliana OX=3702 GN=At2g41900 PE=1 SV=2	S	Function unknown	CCCH-type zinc finger protein with ARM repeat domain isoform 1 [Theobroma cacao]
c83664.graph_c1	144	221	143	791	522	546	7.69	10.29	7.91	41.74	28.65	28.47	1.21449e-09	1.25328	up	[F]	Nucleotide transport and metabolism	Molecular Function: kinase activity (GO:0016301);; Biological Process: cellular metabolic process (GO:0044237);;	K00939|1.52191e-43|sind:105177411|K00939 adenylate kinase [EC:2.7.4.3] | (RefSeq) probable adenylate kinase 7, mitochondrial	[F]	Nucleotide transport and metabolism	--	Probable adenylate kinase 7, mitochondrial OS=Oryza sativa subsp. japonica OX=39947 GN=Os08g0118900 PE=2 SV=1	F	Nucleotide transport and metabolism	probable adenylate kinase 7, mitochondrial [Sesamum indicum]
c92275.graph_c0	110	129	112	1651	844	708	5.79	5.85	5.85	87.74	47.33	37.21	1.5683e-21	2.52005	up	[G]	Carbohydrate transport and metabolism	Cellular Component: vacuole (GO:0005773);; Cellular Component: integral component of plasma membrane (GO:0005887);; Biological Process: water transport (GO:0006833);; Cellular Component: plasmodesma (GO:0009506);; Biological Process: cellular water homeostasis (GO:0009992);; Molecular Function: water channel activity (GO:0015250);; Molecular Function: glycerol channel activity (GO:0015254);; Biol…	K09872|3.30692e-175|vvi:100233002|K09872 aquaporin PIP | (RefSeq) PIP2;1, PIP2, PIP2-1, aquaporin; aquaporin-like	[G]	Carbohydrate transport and metabolism	Major intrinsic protein	Aquaporin PIP2-1 OS=Arabidopsis thaliana OX=3702 GN=PIP2-1 PE=1 SV=1	G	Carbohydrate transport and metabolism	aquaporin PIP2-1 [Actinidia deliciosa]
c79301.graph_c0	7	0	3	44	47	43	0.82	0	0.41	5.65	6.13	5.31	6.85256e-06	2.88163	up	--	--	Biological Process: metabolic process (GO:0008152);; Molecular Function: amino acid binding (GO:0016597);;	--	--	--	--	ACT domain-containing protein ACR9 OS=Arabidopsis thaliana OX=3702 GN=ACR9 PE=2 SV=1	S	Function unknown	PREDICTED: ACT domain-containing protein ACR9-like [Phoenix dactylifera]
c103419.graph_c1	2027	1163	1559	8489	8024	5925	70.93	36.86	55.44	236.03	232.51	162.81	1.49661e-11	1.58176	up	[GEPR]	Carbohydrate transport and metabolism ;; Amino acid transport and metabolism ;; Inorganic ion transport and metabolism ;; General function prediction only	--	K08176|0|sind:105158458|K08176 MFS transporter, PHS family, inorganic phosphate transporter | (RefSeq) inorganic phosphate transporter 1-4-like	[P]	Inorganic ion transport and metabolism	Sugar (and other) transporter;; Major Facilitator Superfamily	Inorganic phosphate transporter 1-4 OS=Arabidopsis thaliana OX=3702 GN=PHT1-4 PE=1 SV=1	G	Carbohydrate transport and metabolism	phosphate transporter [Camellia oleifera]
c101981.graph_c0	129	148	117	572	626	663	5.81	5.92	6.01	25.22	28.38	32.02	1.42194e-18	1.6271	up	[J]	Translation, ribosomal structure and biogenesis	Molecular Function: nucleotide binding (GO:0000166);; Molecular Function: RNA binding (GO:0003723);; Cellular Component: nucleus (GO:0005634);; Biological Process: response to chitin (GO:0010200);; Cellular Component: membrane (GO:0016020);; Biological Process: proteasome-mediated ubiquitin-dependent protein catabolic process (GO:0043161);; Molecular Function: metal ion binding (GO:0046872);; Mol…	--	[R]	General function prediction only	Ring finger domain;; RING-like zinc finger;; Zinc finger, C3HC4 type (RING finger);; Anaphase-promoting complex subunit 11 RING-H2 finger;; Zinc finger, C3HC4 type (RING finger);; RNA recognition motif. (a.k.a. RRM, RBD, or RNP domain)	RING-H2 finger protein ATL73 OS=Arabidopsis thaliana OX=3702 GN=ATL73 PE=2 SV=1	O	Posttranslational modification, protein turnover, chaperones	Zinc finger, RING-type [Corchorus olitorius]
c81631.graph_c0	13	25	20	96	64	75	0.63	1.07	1.01	4.81	3.38	3.71	0.000346157	1.37152	up	[J]	Translation, ribosomal structure and biogenesis	Molecular Function: translation release factor activity (GO:0003747);; Cellular Component: chloroplast (GO:0009507);; Cellular Component: membrane (GO:0016020);; Biological Process: regulation of mRNA stability (GO:0043488);; Biological Process: cellular metabolic process (GO:0044237);; Biological Process: single-organism cellular process (GO:0044763);; Biological Process: protein complex subunit…	--	[J]	Translation, ribosomal structure and biogenesis	PCRF domain;; RF-1 domain	Peptide chain release factor PrfB3, chloroplastic OS=Arabidopsis thaliana OX=3702 GN=PRFB3 PE=2 SV=1	J	Translation, ribosomal structure and biogenesis	PREDICTED: peptide chain release factor PrfB3, chloroplastic isoform X2 [Vitis vinifera]
c76401.graph_c0	0	1	0	17	25	37	0	0.06	0	1.17	1.96	2.51	8.73758e-06	4.34001	up	--	--	--	--	--	--	Lecithin retinol acyltransferase	--	S	Function unknown	PREDICTED: uncharacterized protein LOC104243051 [Nicotiana sylvestris]
c93200.graph_c0	47	62	39	163	178	205	3.17	2.53	2.73	6.51	8.92	8.96	2.41833e-06	1.27402	up	[J]	Translation, ribosomal structure and biogenesis	Biological Process: enzyme-directed rRNA pseudouridine synthesis (GO:0000455);; Molecular Function: RNA binding (GO:0003723);; Molecular Function: pseudouridine synthase activity (GO:0009982);; Molecular Function: deaminase activity (GO:0019239);;	--	[A]	RNA processing and modification	RNA pseudouridylate synthase	RNA pseudouridine synthase 5 OS=Arabidopsis thaliana OX=3702 GN=At3g52260 PE=2 SV=2	J	Translation, ribosomal structure and biogenesis	PREDICTED: RNA pseudouridine synthase 5 isoform X1 [Prunus mume]
c101691.graph_c0	33	39	23	141	118	138	0.79	0.98	0.76	4.58	4.16	4.39	1.16607e-06	1.43997	up	--	--	Cellular Component: nucleus (GO:0005634);; Biological Process: regulation of transcription, DNA-templated (GO:0006355);; Molecular Function: lipid binding (GO:0008289);; Molecular Function: sequence-specific DNA binding (GO:0043565);;	K09338|0|rcu:8266520|K09338 homeobox-leucine zipper protein | (RefSeq) homeobox-leucine zipper protein ROC8	--	--	START domain;; Homeobox domain;; Homeobox KN domain	Homeobox-leucine zipper protein ROC2 OS=Oryza sativa subsp. japonica OX=39947 GN=ROC2 PE=2 SV=1	K	Transcription	homeobox-leucine zipper protein ROC8-like [Manihot esculenta]
c91873.graph_c0	481	672	522	3866	2647	2287	26.82	33.87	31.08	213.48	153.14	126.41	9.46189e-22	1.76204	up	[O]	Posttranslational modification, protein turnover, chaperones	Molecular Function: glutathione transferase activity (GO:0004364);; Biological Process: auxin-activated signaling pathway (GO:0009734);;	K00799|3.05345e-67|nnu:104599001|K00799 glutathione S-transferase [EC:2.5.1.18] | (RefSeq) glutathione S-transferase-like	[O]	Posttranslational modification, protein turnover, chaperones	Glutathione S-transferase, C-terminal domain;; Glutathione S-transferase, C-terminal domain;; Glutathione S-transferase, C-terminal domain	Glutathione S-transferase OS=Hyoscyamus muticus OX=35626 PE=1 SV=1	O	Posttranslational modification, protein turnover, chaperones	glutathione S-transferase PARB-like [Quercus suber]
c79501.graph_c0	5	9	12	56	31	29	0.21	0.34	0.53	2.75	1.5	1.24	0.00956409	1.44066	up	[PR]	Inorganic ion transport and metabolism ;; General function prediction only	Molecular Function: ATP binding (GO:0005524);; Molecular Function: ATPase activity (GO:0016887);;	--	[Q]	Secondary metabolites biosynthesis, transport and catabolism	ABC transporter;; AAA domain, putative AbiEii toxin, Type IV TA system;; ATPase family associated with various cellular activities (AAA)	ABC transporter I family member 10 OS=Arabidopsis thaliana OX=3702 GN=ABCI10 PE=2 SV=1	P	Inorganic ion transport and metabolism	hypothetical protein GOBAR_DD31042 [Gossypium barbadense]
c98762.graph_c0	13	14	20	56	104	162	0.68	0.71	1.11	3.12	6.72	10.92	9.94063e-06	2.09308	up	[G]	Carbohydrate transport and metabolism	Molecular Function: UDP-glucosyltransferase activity (GO:0035251);; Biological Process: (-)-secologanin biosynthetic process (GO:1900994);;	--	[GC]	--	UDP-glucoronosyl and UDP-glucosyl transferase	7-deoxyloganetic acid glucosyltransferase OS=Catharanthus roseus OX=4058 GN=UGT709C2 PE=1 SV=1	S	Function unknown	7-deoxyloganetic acid UDP-glucosyltransferase-like protein [Cinchona calisaya]
c97518.graph_c1	76	97	93	520	293	112	6.34	7.16	8.2	45.35	26.45	9.43	0.00618723	1.11506	up	--	--	Molecular Function: nucleic acid binding (GO:0003676);; Cellular Component: nucleus (GO:0005634);; Cellular Component: cytoplasm (GO:0005737);; Molecular Function: 3'-5' exonuclease activity (GO:0008408);; Biological Process: nucleic acid phosphodiester bond hydrolysis (GO:0090305);;	--	[R]	General function prediction only	3'-5' exonuclease	Werner Syndrome-like exonuclease OS=Arabidopsis thaliana OX=3702 GN=WEX PE=1 SV=1	S	Function unknown	3&apos;-5&apos; exonuclease domain-containing protein [Cynara cardunculus var. scolymus]
c86758.graph_c0	28	37	17	92	101	123	3.75	3.96	2.54	12.56	13.85	17.98	0.000140619	1.3345	up	--	--	--	--	--	--	--	--	S	Function unknown	hypothetical protein CFOL_v3_29430 [Cephalotus follicularis]
c90744.graph_c0	48	63	46	265	249	239	2.77	3.33	2.59	15.94	16.27	14.28	3.97639e-13	1.64046	up	--	--	--	--	--	--	TCP family transcription factor	Transcription factor TCP4 OS=Arabidopsis thaliana OX=3702 GN=TCP4 PE=1 SV=1	K	Transcription	transcription factor TCP4-like [Sesamum indicum]
c94531.graph_c1	11	22	18	57	70	47	0.68	1.2	1.24	4.61	4.24	2.8	0.00871343	1.13023	up	--	--	Cellular Component: Golgi membrane (GO:0000139);; Molecular Function: sugar:proton symporter activity (GO:0005351);; Biological Process: carbohydrate transport (GO:0008643);; Biological Process: proton transport (GO:0015992);; Cellular Component: integral component of membrane (GO:0016021);;	--	[G]	Carbohydrate transport and metabolism	--	CMP-sialic acid transporter 2 OS=Arabidopsis thaliana OX=3702 GN=At2g43240 PE=2 SV=1	EG	--	hypothetical protein AQUCO_05800076v1 [Aquilegia coerulea]
c95288.graph_c0	15	25	14	58	88	66	1.47	2.09	1.29	3.37	5.64	3.49	0.000985864	1.34731	up	--	--	Molecular Function: transferase activity (GO:0016740);;	--	--	--	--	--	S	Function unknown	hypothetical protein Ccrd_005584 [Cynara cardunculus var. scolymus]
c90109.graph_c0	32	55	39	3347	2142	1592	1.42	2.17	1.79	151.68	101.14	71.29	3.87318e-87	5.12725	up	--	--	Cellular Component: membrane (GO:0016020);;	--	--	--	Domain of unknown function (DUF296)	AT-hook motif nuclear-localized protein 17 OS=Arabidopsis thaliana OX=3702 GN=AHL17 PE=2 SV=1	S	Function unknown	PREDICTED: AT-hook motif nuclear-localized protein 17 [Cucumis sativus]
c81210.graph_c0	282	411	373	4902	4178	4629	37.26	48.12	51.94	712.3	613.54	645.85	2.29078e-80	3.05682	up	[F]	Nucleotide transport and metabolism	Molecular Function: nucleoside diphosphate kinase activity (GO:0004550);; Molecular Function: ATP binding (GO:0005524);; Biological Process: nucleoside diphosphate phosphorylation (GO:0006165);; Biological Process: GTP biosynthetic process (GO:0006183);; Biological Process: UTP biosynthetic process (GO:0006228);; Biological Process: CTP biosynthetic process (GO:0006241);;	K00940|5.78657e-96|egu:105043765|K00940 nucleoside-diphosphate kinase [EC:2.7.4.6] | (RefSeq) nucleoside diphosphate kinase B	[F]	Nucleotide transport and metabolism	Nucleoside diphosphate kinase	Nucleoside diphosphate kinase B OS=Flaveria bidentis OX=4224 PE=2 SV=1	F	Nucleotide transport and metabolism	unnamed protein product [Coffea canephora]
c102539.graph_c0	162	190	131	491	510	491	4.23	4.22	3.42	12.98	14.85	12.08	8.7198e-09	1.01972	up	--	--	--	K19951|7.28222e-112|vvi:100248309|K19951 TBC1 domain family member 8/9 | (RefSeq) TBC domain-containing protein C215.01	[U]	Intracellular trafficking, secretion, and vesicular transport	Rab-GTPase-TBC domain;; Rab-GTPase-TBC domain	--	S	Function unknown	PREDICTED: TBC1 domain family member 8B isoform X3 [Vitis vinifera]
c47879.graph_c0	7	13	3	58	84	73	1.26	2.08	0.57	11.87	17.16	14.59	1.94252e-07	2.54264	up	--	--	Cellular Component: chloroplast (GO:0009507);; Molecular Function: 2 iron, 2 sulfur cluster binding (GO:0051537);;	--	[R]	General function prediction only	Iron-binding zinc finger CDGSH type	CDGSH iron-sulfur domain-containing protein NEET OS=Arabidopsis thaliana OX=3702 GN=NEET PE=1 SV=1	S	Function unknown	CDGSH iron-sulfur domain-containing protein NEET [Hevea brasiliensis]
c86640.graph_c0	7	12	6	111	74	69	0.42	0.49	0.41	5.98	3.9	3.91	2.06126e-09	2.64273	up	--	--	--	K11699|0|vvi:100260997|K11699 RNA-dependent RNA polymerase [EC:2.7.7.48] | (RefSeq) probable RNA-dependent RNA polymerase 5	[A]	RNA processing and modification	RNA dependent RNA polymerase	Probable RNA-dependent RNA polymerase 3 OS=Arabidopsis thaliana OX=3702 GN=RDR3 PE=3 SV=2	K	Transcription	PREDICTED: probable RNA-dependent RNA polymerase 3 isoform X2 [Nelumbo nucifera]
c83419.graph_c0	15	8	18	1116	1178	1230	0.66	0.31	0.82	52.11	56.61	56.02	1.81394e-91	5.72472	up	--	--	--	--	--	--	Senescence regulator	--	S	Function unknown	PREDICTED: uncharacterized protein LOC109221392 [Nicotiana attenuata]
c99010.graph_c0	24	34	19	140	111	51	1.62	1.12	0.83	5.63	4.44	2.6	0.0013857	1.31918	up	--	--	--	--	[R]	General function prediction only	--	Putative ribonuclease H protein At1g65750 OS=Arabidopsis thaliana OX=3702 GN=At1g65750 PE=3 SV=1	S	Function unknown	hypothetical protein [Beta vulgaris subsp. vulgaris]
c94118.graph_c0	199	282	164	912	850	918	7.75	9.39	6.81	35.55	35	35.58	1.46002e-16	1.45338	up	[DZ]	Cell cycle control, cell division, chromosome partitioning ;; Cytoskeleton	Cellular Component: chromatin (GO:0000785);; Molecular Function: chromatin binding (GO:0003682);; Cellular Component: nucleus (GO:0005634);; Cellular Component: cytosol (GO:0005829);; Biological Process: signal transduction (GO:0007165);; Biological Process: entrainment of circadian clock (GO:0009649);; Molecular Function: photoreceptor activity (GO:0009881);; Biological Process: response to UV-B…	--	[S]	Function unknown	Regulator of chromosome condensation (RCC1) repeat;; Regulator of chromosome condensation (RCC1) repeat	Ultraviolet-B receptor UVR8 OS=Arabidopsis thaliana OX=3702 GN=UVR8 PE=1 SV=1	DZ	--	ultraviolet-B receptor UVR8 [Betula platyphylla]
c86519.graph_c0	65	53	51	371	253	311	3.19	2.29	2.62	18.86	13.2	15.49	3.8822e-14	1.82651	up	--	--	Biological Process: fatty acid metabolic process (GO:0006631);; Cellular Component: integral component of membrane (GO:0016021);; Cellular Component: chloroplast membrane (GO:0031969);;	--	--	--	Protein CHAPERONE-LIKE PROTEIN OF POR1-like	--	S	Function unknown	PREDICTED: uncharacterized protein LOC104587979 [Nelumbo nucifera]
c98321.graph_c0	63	88	66	2117	1387	1580	2.13	2.58	2.02	61.43	42.65	46.47	4.28905e-89	3.90786	up	[Q]	Secondary metabolites biosynthesis, transport and catabolism	Molecular Function: methyltransferase activity (GO:0008168);; Biological Process: methylation (GO:0032259);; Molecular Function: metal ion binding (GO:0046872);; Molecular Function: dioxygenase activity (GO:0051213);; Biological Process: oxidation-reduction process (GO:0055114);;	--	[QR]	--	2OG-Fe(II) oxygenase superfamily	Probable 2-oxoglutarate-dependent dioxygenase ANS OS=Arabidopsis thaliana OX=3702 GN=ANS PE=2 SV=1	S	Function unknown	unnamed protein product [Coffea canephora]
c96955.graph_c0	12	24	19	133	105	131	0.46	1.2	0.96	5.65	4.87	5.37	1.18013e-09	2.09641	up	[E]	Amino acid transport and metabolism	Molecular Function: hydrolase activity (GO:0016787);;	K08657|7.00512e-175|vvi:100258554|K08657 taspase, threonine aspartase, 1 [EC:3.4.25.-] | (RefSeq) putative threonine aspartase	[E]	Amino acid transport and metabolism	Asparaginase;; Asparaginase	Putative threonine aspartase OS=Arabidopsis thaliana OX=3702 GN=At4g00590 PE=2 SV=3	E	Amino acid transport and metabolism	PREDICTED: putative threonine aspartase [Vitis vinifera]
c92578.graph_c0	6	10	14	55	65	59	0.28	0.38	0.63	2.39	2.97	2.59	4.86313e-05	1.88811	up	--	--	Molecular Function: double-stranded DNA binding (GO:0003690);; Cellular Component: mitochondrion (GO:0005739);; Biological Process: regulation of transcription, DNA-templated (GO:0006355);;	K15032|0|cic:CICLE_v10028825mg|K15032 mTERF domain-containing protein, mitochondrial | (RefSeq) hypothetical protein	[KR]	--	mTERF	Transcription termination factor MTERF6, chloroplastic/mitochondrial OS=Arabidopsis thaliana OX=3702 GN=MTERF6 PE=2 SV=1	S	Function unknown	PREDICTED: transcription termination factor MTERF6, chloroplastic/mitochondrial [Ipomoea nil]
c96879.graph_c0	42	95	52	207	263	309	3.12	3.73	2.8	8.33	12.08	12.11	2.30882e-06	1.44566	up	--	--	Cellular Component: integral component of membrane (GO:0016021);;	--	--	--	Sulfite exporter TauE/SafE;; Sulfite exporter TauE/SafE	Sulfite exporter TauE/SafE family protein 4 OS=Arabidopsis thaliana OX=3702 GN=At2g36630 PE=2 SV=1	S	Function unknown	Sulfite exporter TauE/SafE family protein isoform 1 [Theobroma cacao]
c95350.graph_c0	30	34	27	149	170	187	1.84	3.05	1.87	7.91	10.25	12.57	1.9178e-10	1.84682	up	--	--	Molecular Function: calcium ion binding (GO:0005509);; Cellular Component: vacuole (GO:0005773);;	K06268|3.45563e-93|gmx:100305685|K06268 serine/threonine-protein phosphatase 2B regulatory subunit | (RefSeq) uncharacterized LOC100305685	[T]	Signal transduction mechanisms	EF-hand domain pair;; EF-hand domain;; EF hand;; EF-hand domain pair;; EF hand	Calmodulin-like protein 11 OS=Arabidopsis thaliana OX=3702 GN=CML11 PE=2 SV=1	DTZ	--	calcineurin subunit B-like [Olea europaea var. sylvestris]
c101584.graph_c0	145	134	121	516	426	461	2.94	2.4	2.79	11.76	10.7	9.98	1.05661e-10	1.18589	up	--	--	--	--	--	--	--	--	S	Function unknown	uncharacterized protein LOC110640797 [Hevea brasiliensis]
c93361.graph_c0	123	149	135	740	704	797	13.73	14.57	16.84	80.64	86.62	90.13	2.28822e-25	1.84073	up	[O]	Posttranslational modification, protein turnover, chaperones	Molecular Function: GTPase activity (GO:0003924);; Molecular Function: GTP binding (GO:0005525);; Biological Process: nitrogen compound metabolic process (GO:0006807);; Cellular Component: membrane (GO:0016020);; Molecular Function: nickel cation binding (GO:0016151);;	K03189|8.05135e-102|cam:101490624|K03189 urease accessory protein | (RefSeq) urease accessory protein G	--	--	--	Urease accessory protein G OS=Oryza sativa subsp. indica OX=39946 GN=UREG PE=2 SV=1	KO	--	urease accessory protein G [Asparagus officinalis]
c94304.graph_c0	1261	1579	1277	6297	4563	4793	57.89	63.75	60.83	302.19	227.44	227.22	1.18503e-20	1.30507	up	[J]	Translation, ribosomal structure and biogenesis	Biological Process: cytoplasmic translation (GO:0002181);; Molecular Function: structural constituent of ribosome (GO:0003735);; Cellular Component: cytosolic large ribosomal subunit (GO:0022625);; Cellular Component: preribosome, large subunit precursor (GO:0030687);; Biological Process: ribosome biogenesis (GO:0042254);; Molecular Function: large ribosomal subunit rRNA binding (GO:0070180);;	K02941|1.67372e-171|tcc:TCM_042569|K02941 large subunit ribosomal protein LP0 | (RefSeq) Ribosomal protein L10 family protein isoform 1	[J]	Translation, ribosomal structure and biogenesis	60s Acidic ribosomal protein;; Ribosomal protein L10	60S acidic ribosomal protein P0 OS=Glycine max OX=3847 PE=2 SV=1	J	Translation, ribosomal structure and biogenesis	PREDICTED: 60S acidic ribosomal protein P0-like [Gossypium hirsutum]
c99820.graph_c0	316	307	221	988	817	845	11.36	9.57	8.13	34.52	28.62	29.46	4.03485e-10	1.03495	up	[E]	Amino acid transport and metabolism	Biological Process: histidine biosynthetic process (GO:0000105);; Molecular Function: magnesium ion binding (GO:0000287);; Molecular Function: ATP phosphoribosyltransferase activity (GO:0003879);; Cellular Component: chloroplast stroma (GO:0009570);;	K00765|7.28956e-152|vvi:100256118|K00765 ATP phosphoribosyltransferase [EC:2.4.2.17] | (RefSeq) ATP phosphoribosyltransferase 2, chloroplastic	[E]	Amino acid transport and metabolism	ATP phosphoribosyltransferase;; HisG, C-terminal domain	ATP phosphoribosyltransferase 2, chloroplastic OS=Arabidopsis thaliana OX=3702 GN=HISN1B PE=1 SV=1	E	Amino acid transport and metabolism	ATP phosphoribosyltransferase 2, chloroplastic [Morus notabilis]
c89647.graph_c0	16	44	26	174	214	271	1.15	2.65	1.73	13.35	16.66	19.76	1.71175e-11	2.312	up	--	--	Cellular Component: chloroplast thylakoid membrane (GO:0009535);; Cellular Component: photosystem I reaction center (GO:0009538);; Biological Process: photosynthesis (GO:0015979);;	K02693|1.07514e-27|pxb:103960252|K02693 photosystem I subunit IV | (RefSeq) photosystem I reaction center subunit IV B, chloroplastic	--	--	--	Photosystem I reaction center subunit IV, chloroplastic OS=Spinacia oleracea OX=3562 GN=PSAE-1 PE=1 SV=1	C	Energy production and conversion	PREDICTED: photosystem I reaction center subunit IV B, chloroplastic [Pyrus x bretschneideri]
c98237.graph_c0	30	44	33	196	177	206	0.83	0.92	1.08	4.92	5.76	5.15	1.04049e-11	1.80976	up	--	--	--	--	[R]	General function prediction only	GAG-pre-integrase domain	--	S	Function unknown	uncharacterized protein LOC109801952 isoform X2 [Cajanus cajan]
c99741.graph_c0	12	9	10	48	46	38	0.66	0.6	0.78	2.76	2.55	2.1	0.0029497	1.41451	up	--	--	Molecular Function: zinc ion binding (GO:0008270);; Molecular Function: oxidoreductase activity (GO:0016491);; Biological Process: oxidation-reduction process (GO:0055114);;	K00008|4.652e-14|egr:104424382|K00008 L-iditol 2-dehydrogenase [EC:1.1.1.14] | (RefSeq) sorbitol dehydrogenase	[Q]	Secondary metabolites biosynthesis, transport and catabolism	--	Sorbitol dehydrogenase OS=Arabidopsis thaliana OX=3702 GN=SDH PE=1 SV=1	E	Amino acid transport and metabolism	L-idonate 5-dehydrogenase [Trifolium pratense]
c100034.graph_c0	0	6	3	222	174	145	0	0.12	0.07	4.89	4.02	3.17	9.2559e-23	5.03586	up	--	--	Molecular Function: metal ion binding (GO:0046872);;	--	--	--	MYND finger	--	S	Function unknown	PREDICTED: zinc finger MYND domain-containing protein 15 [Vitis vinifera]
c87319.graph_c2	10	3	3	34	44	24	0.57	0.16	0.18	2.11	2.7	1.44	0.00257981	1.91178	up	[P]	Inorganic ion transport and metabolism	Molecular Function: superoxide dismutase activity (GO:0004784);; Cellular Component: cytoplasm (GO:0005737);; Biological Process: removal of superoxide radicals (GO:0019430);; Molecular Function: metal ion binding (GO:0046872);; Biological Process: oxidation-reduction process (GO:0055114);;	K04565|6.60663e-12|rcu:8288465|K04565 superoxide dismutase, Cu-Zn family [EC:1.15.1.1] | (RefSeq) superoxide dismutase [Cu-Zn] 4A	[P]	Inorganic ion transport and metabolism	Copper/zinc superoxide dismutase (SODC)	Superoxide dismutase [Cu-Zn] OS=Ipomoea batatas OX=4120 GN=SODCC PE=2 SV=2	P	Inorganic ion transport and metabolism	PREDICTED: superoxide dismutase [Cu-Zn] 4A [Ricinus communis]
c88097.graph_c0	45	28	33	531	478	592	1.66	0.9	1.26	20.1	18.79	22.14	9.06486e-39	3.26263	up	[C]	Energy production and conversion	Molecular Function: aldehyde dehydrogenase (NAD) activity (GO:0004029);; Molecular Function: succinate-semialdehyde dehydrogenase (NAD+) activity (GO:0004777);; Cellular Component: cytoplasm (GO:0005737);; Molecular Function: glyceraldehyde-3-phosphate dehydrogenase (NADP+) (non-phosphorylating) activity (GO:0008886);; Molecular Function: succinate-semialdehyde dehydrogenase [NAD(P)+] activity (G…	K00131|2.1827e-168|vvi:100260378|K00131 glyceraldehyde-3-phosphate dehydrogenase (NADP+) [EC:1.2.1.9] | (RefSeq) NADP-dependent glyceraldehyde-3-phosphate dehydrogenase	[C]	Energy production and conversion	Aldehyde dehydrogenase family;; Aldehyde dehydrogenase family	NADP-dependent glyceraldehyde-3-phosphate dehydrogenase OS=Nicotiana plumbaginifolia OX=4092 GN=GAPN PE=2 SV=1	C	Energy production and conversion	PREDICTED: NADP-dependent glyceraldehyde-3-phosphate dehydrogenase-like [Ziziphus jujuba]
c81163.graph_c0	22	33	30	101	123	159	2.58	3.42	3.7	12.83	15.91	19.61	7.61949e-06	1.54215	up	--	--	Cellular Component: photosystem I (GO:0009522);; Cellular Component: chloroplast thylakoid membrane (GO:0009535);; Biological Process: photosynthesis (GO:0015979);; Cellular Component: integral component of membrane (GO:0016021);; Molecular Function: chlorophyll binding (GO:0016168);;	K02698|2.13472e-65|aip:107626628|K02698 photosystem I subunit X | (RefSeq) photosystem I reaction center subunit psaK, chloroplastic	--	--	Photosystem I psaG / psaK	Photosystem I reaction center subunit psaK, chloroplastic OS=Medicago sativa OX=3879 GN=PSAK PE=2 SV=1	S	Function unknown	PREDICTED: photosystem I reaction center subunit psaK, chloroplastic [Daucus carota subsp. sativus]
c98787.graph_c0	226	292	201	859	775	688	6.17	7	5.72	25.97	24.58	20.39	9.26331e-12	1.07992	up	[T]	Signal transduction mechanisms	Biological Process: response to reactive oxygen species (GO:0000302);; Molecular Function: GTPase activity (GO:0003924);; Molecular Function: GTP binding (GO:0005525);; Biological Process: translation (GO:0006412);; Cellular Component: chloroplast stroma (GO:0009570);; Biological Process: regulation of gene expression (GO:0010468);; Biological Process: chloroplast RNA processing (GO:0031425);;	K06207|0|vvi:100264026|K06207 GTP-binding protein | (RefSeq) GTP-binding protein TypA/BipA homolog	[J]	Translation, ribosomal structure and biogenesis	Elongation factor Tu GTP binding domain;; Elongation factor Tu domain 2;; Elongation factor G C-terminus;; 50S ribosome-binding GTPase	Putative elongation factor TypA-like SVR3, chloroplastic OS=Arabidopsis thaliana OX=3702 GN=SVR3 PE=1 SV=1	T	Signal transduction mechanisms	PREDICTED: uncharacterized protein LOC109181391 isoform X3 [Ipomoea nil]
c81168.graph_c0	56	72	76	581	560	851	3.39	3.93	4.88	36.76	37.08	53.56	3.16992e-25	2.64932	up	--	--	--	--	--	--	--	Rhodanese-like domain-containing protein 14, chloroplastic OS=Arabidopsis thaliana OX=3702 GN=At4g27700 PE=2 SV=1	S	Function unknown	rhodanese-like domain-containing protein 14, chloroplastic isoform X1 [Eutrema salsugineum]
c88801.graph_c0	2	8	6	404	359	210	0.24	0.74	0.83	34.51	35.21	19.64	2.17513e-32	5.12598	up	--	--	--	--	[T]	Signal transduction mechanisms	--	Serine/threonine-protein kinase PCRK1 OS=Arabidopsis thaliana OX=3702 GN=PCRK1 PE=1 SV=1	T	Signal transduction mechanisms	PREDICTED: probable receptor-like protein kinase At5g47070 [Erythranthe guttata]
c87543.graph_c0	31	33	23	93	92	96	1.9	2.39	1.84	6.49	7.48	7.24	0.000890029	1.06903	up	--	--	Cellular Component: integral component of membrane (GO:0016021);;	--	--	--	--	--	S	Function unknown	PREDICTED: uncharacterized protein LOC100262096 [Vitis vinifera]
c92144.graph_c0	153	172	129	446	521	604	6.16	6.23	5.42	20.2	23.9	26.26	1.96725e-08	1.1848	up	--	;;	Molecular Function: non-membrane spanning protein tyrosine kinase activity (GO:0004715);; Molecular Function: ATP binding (GO:0005524);; Cellular Component: cytosol (GO:0005829);; Biological Process: chloroplast organization (GO:0009658);; Molecular Function: amino acid binding (GO:0016597);; Biological Process: peptidyl-tyrosine phosphorylation (GO:0018108);;	--	[T]	Signal transduction mechanisms	Protein tyrosine kinase;; Protein kinase domain	Serine/threonine-protein kinase STY46 OS=Arabidopsis thaliana OX=3702 GN=STY46 PE=1 SV=1	T	Signal transduction mechanisms	serine/threonine-protein kinase STY46 isoform X1 [Jatropha curcas]
c70983.graph_c0	0	6	1	40	38	32	0	0.52	0.1	3.65	3.57	2.68	1.30184e-05	3.08824	up	[U]	Intracellular trafficking, secretion, and vesicular transport	Biological Process: proteolysis (GO:0006508);; Molecular Function: serine-type peptidase activity (GO:0008236);; Cellular Component: integral component of membrane (GO:0016021);;	K09647|1.49296e-82|rcu:8264145|K09647 mitochondrial inner membrane protease subunit 1 [EC:3.4.21.-] | (RefSeq) mitochondrial inner membrane protease subunit 1	[O]	Posttranslational modification, protein turnover, chaperones	Peptidase S24-like	Thylakoidal processing peptidase 1, chloroplastic OS=Arabidopsis thaliana OX=3702 GN=TPP1 PE=2 SV=2	U	Intracellular trafficking, secretion, and vesicular transport	PREDICTED: mitochondrial inner membrane protease subunit 1 [Ricinus communis]
c97445.graph_c0	256	353	270	1691	1390	1449	8.31	9.91	9.2	56.5	47.03	46.75	9.14554e-33	1.74928	up	--	--	Molecular Function: DNA binding (GO:0003677);;	K09422|1.59193e-65|sind:105155742|K09422 myb proto-oncogene protein, plant | (RefSeq) myb-related protein Hv33-like	[K]	Transcription	Myb-like DNA-binding domain;; Myb-like DNA-binding domain	Transcription factor CSA OS=Oryza sativa subsp. japonica OX=39947 GN=CSA PE=2 SV=2	K	Transcription	transcription factor MYB56 [Sesamum indicum]
c93131.graph_c0	26	37	20	99	162	126	0.82	1.06	0.83	3.01	5.19	3.18	3.98474e-06	1.60336	up	--	--	Biological Process: lipid metabolic process (GO:0006629);; Molecular Function: hydrolase activity (GO:0016787);;	--	--	--	Lipase (class 3)	GDSL esterase/lipase At4g10955 OS=Arabidopsis thaliana OX=3702 GN=At4g10955 PE=2 SV=1	S	Function unknown	PREDICTED: GDSL esterase/lipase At4g10955-like [Daucus carota subsp. sativus]
c97374.graph_c0	2	5	1	23	25	18	0.06	0.16	0.04	0.7	0.83	0.55	0.00277498	2.22425	up	--	--	Molecular Function: structural constituent of ribosome (GO:0003735);; Biological Process: translation (GO:0006412);; Cellular Component: small ribosomal subunit (GO:0015935);; Molecular Function: rRNA binding (GO:0019843);;	K02997|1.1531e-13|sot:102584937|K02997 small subunit ribosomal protein S9e | (RefSeq) 40S ribosomal protein S9-2-like	[J]	Translation, ribosomal structure and biogenesis	--	40S ribosomal protein S9-2 OS=Arabidopsis thaliana OX=3702 GN=RPS9C PE=1 SV=1	J	Translation, ribosomal structure and biogenesis	hypothetical protein AQUCO_11100009v1 [Aquilegia coerulea]
c93574.graph_c2	16	17	13	48	50	66	2.27	2.03	1.8	6.89	4.02	6.42	0.00541499	1.19715	up	--	--	Molecular Function: transferase activity, transferring acyl groups (GO:0016746);;	--	--	--	--	Phenolic glucoside malonyltransferase 2 OS=Arabidopsis thaliana OX=3702 GN=PMAT2 PE=1 SV=1	--	--	anthocyanin 5-aromatic acyltransferase [Vaccinium dunalianum]
c87972.graph_c0	7	6	8	58	48	37	0.28	0.21	0.33	2.36	2.04	1.49	5.80189e-05	2.04491	up	--	--	Molecular Function: nucleotide binding (GO:0000166);; Molecular Function: protein kinase activity (GO:0004672);; Cellular Component: membrane (GO:0016020);;	--	--	--	Protein tyrosine kinase;; Protein kinase domain;; Universal stress protein family	Proline-rich receptor-like protein kinase PERK2 OS=Arabidopsis thaliana OX=3702 GN=PERK2 PE=2 SV=3	T	Signal transduction mechanisms	probable receptor-like serine/threonine-protein kinase At5g57670 [Sesamum indicum]
c87782.graph_c1	428	554	370	1379	1276	1494	26.69	27.7	22.28	72.96	69.94	75.88	1.87563e-10	1.01578	up	--	--	Biological Process: biological regulation (GO:0065007);;	K16833|6.00069e-30|pmum:103333234|K16833 protein phosphatase inhibitor 2 | (RefSeq) protein phosphatase inhibitor 2	--	--	Protein phosphatase inhibitor 2 (IPP-2)	Protein phosphatase inhibitor 2 OS=Arabidopsis thaliana OX=3702 GN=I-2 PE=1 SV=1	S	Function unknown	PREDICTED: protein phosphatase inhibitor 2 isoform X2 [Juglans regia]
c83874.graph_c0	262	358	294	1151	967	1046	7.7	9	9.24	34.13	31.07	31.74	3.1622e-14	1.1756	up	[C]	Energy production and conversion	Cellular Component: mitochondrion (GO:0005739);; Biological Process: nitrogen compound metabolic process (GO:0006807);; Biological Process: photorespiration (GO:0009853);; Molecular Function: 2-hydroxyglutarate dehydrogenase activity (GO:0047545);; Molecular Function: flavin adenine dinucleotide binding (GO:0050660);; Molecular Function: (R)-2-hydroxyglutarate dehydrogenase activity (GO:0051990);…	K18204|0|vvi:100253926|K18204 D-2-hydroxyglutarate dehydrogenase [EC:1.1.99.39] | (RefSeq) D-2-hydroxyglutarate dehydrogenase, mitochondrial	[C]	Energy production and conversion	FAD binding domain;; FAD linked oxidases, C-terminal domain;; FAD linked oxidases, C-terminal domain	D-2-hydroxyglutarate dehydrogenase, mitochondrial OS=Arabidopsis thaliana OX=3702 GN=D2HGDH PE=1 SV=3	C	Energy production and conversion	PREDICTED: D-2-hydroxyglutarate dehydrogenase, mitochondrial [Vitis vinifera]
c103415.graph_c0	422	565	428	1752	1696	1653	5.68	6.76	6.58	27.16	28.36	26.51	1.40919e-19	1.24057	up	--	--	--	K20221|0|rcu:8284869|K20221 importin-4 | (RefSeq) importin-4	[YU]	--	HEAT repeat;; HEAT-like repeat;; HEAT repeats;; Vacuolar 14 Fab1-binding region;; non-SMC mitotic condensation complex subunit 1;; RNAPII transcription regulator C-terminal;; Interferon-related developmental regulator (IFRD);; Domain of unknown function (DUF3385)	--	U	Intracellular trafficking, secretion, and vesicular transport	PREDICTED: importin-4 [Ricinus communis]
c101411.graph_c0	9	15	7	48	52	53	3.09	4.62	2.6	20.82	21.49	20.85	0.000380931	1.65233	up	--	--	--	--	--	--	--	--	--	--	cyclophilin [Camellia japonica]
c89823.graph_c0	5	5	7	53	48	42	0.39	0.34	0.32	1.87	1.94	2.78	8.21606e-06	2.33389	up	[C]	Energy production and conversion	Molecular Function: fumarate hydratase activity (GO:0004333);; Cellular Component: mitochondrion (GO:0005739);; Cellular Component: cytosol (GO:0005829);; Biological Process: tricarboxylic acid cycle (GO:0006099);; Biological Process: fumarate metabolic process (GO:0006106);; Biological Process: malate metabolic process (GO:0006108);; Cellular Component: tricarboxylic acid cycle enzyme complex (G…	K01679|6.29638e-22|egr:104416418|K01679 fumarate hydratase, class II [EC:4.2.1.2] | (RefSeq) fumarate hydratase 1, mitochondrial	[C]	Energy production and conversion	--	Fumarate hydratase 2, chloroplastic OS=Arabidopsis thaliana OX=3702 GN=FUM2 PE=2 SV=1	C	Energy production and conversion	hypothetical protein EUGRSUZ_H01083 [Eucalyptus grandis]
c95019.graph_c1	244	263	198	1145	1029	1099	8.7	9.94	8.2	44.12	42.52	44.25	4.05279e-27	1.60075	up	[E]	Amino acid transport and metabolism	Molecular Function: cystathionine beta-lyase activity (GO:0004121);; Cellular Component: chloroplast stroma (GO:0009570);; Molecular Function: pyridoxal phosphate binding (GO:0030170);; Biological Process: 'de novo' L-methionine biosynthetic process (GO:0071266);;	K01760|1.41984e-89|vvi:100260731|K01760 cystathionine beta-lyase [EC:4.4.1.8] | (RefSeq) cystathionine beta-lyase, chloroplastic	[E]	Amino acid transport and metabolism	Cys/Met metabolism PLP-dependent enzyme	Cystathionine beta-lyase, chloroplastic OS=Arabidopsis thaliana OX=3702 GN=At3g57050 PE=1 SV=1	E	Amino acid transport and metabolism	Cystathionine beta-lyase [Handroanthus impetiginosus]
c73067.graph_c0	16	23	12	149	112	148	1.51	1.91	1.19	14.94	11.52	14.46	4.37179e-12	2.35617	up	--	--	Cellular Component: nucleus (GO:0005634);; Biological Process: negative regulation of photomorphogenesis (GO:0010100);; Cellular Component: integral component of membrane (GO:0016021);;	--	--	--	--	Protein SHORT HYPOCOTYL IN WHITE LIGHT 1 OS=Arabidopsis thaliana OX=3702 GN=SHW1 PE=1 SV=1	S	Function unknown	protein SHORT HYPOCOTYL IN WHITE LIGHT 1 isoform X1 [Quercus suber]
c100716.graph_c0	15	38	10	111	409	258	0.29	0.64	0.2	2.18	8.38	5.02	5.44745e-05	2.83399	up	--	--	Molecular Function: nucleic acid binding (GO:0003676);; Cellular Component: cytoplasm (GO:0005737);; Biological Process: vegetative phase change (GO:0010050);; Biological Process: production of ta-siRNAs involved in RNA interference (GO:0010267);; Biological Process: production of lsiRNA involved in RNA interference (GO:0010599);; Cellular Component: integral component of membrane (GO:0016021);; …	K11593|0|vvi:100264433|K11593 eukaryotic translation initiation factor 2C | (RefSeq) protein argonaute 7	[J]	Translation, ribosomal structure and biogenesis	Piwi domain;; N-terminal domain of argonaute;; PAZ domain;; Argonaute linker 1 domain	Protein argonaute 7 OS=Arabidopsis thaliana OX=3702 GN=AGO7 PE=2 SV=1	J	Translation, ribosomal structure and biogenesis	PREDICTED: protein argonaute 7 [Vitis vinifera]
c82024.graph_c0	108	112	92	410	312	421	13.85	12.7	12.61	58.21	44.64	56.57	2.93629e-09	1.25248	up	[J]	Translation, ribosomal structure and biogenesis	Molecular Function: structural constituent of ribosome (GO:0003735);; Cellular Component: ribosome (GO:0005840);; Biological Process: translation (GO:0006412);;	K02957|1.18573e-81|sind:105170648|K02957 small subunit ribosomal protein S15Ae | (RefSeq) 40S ribosomal protein S15a	[J]	Translation, ribosomal structure and biogenesis	Ribosomal protein S8	40S ribosomal protein S15a OS=Daucus carota OX=4039 GN=RPS15A PE=2 SV=3	J	Translation, ribosomal structure and biogenesis	40S ribosomal protein S15a-like [Lactuca sativa]
c99049.graph_c0	15	13	15	82	51	66	0.44	0.41	0.64	2.91	1.68	2.12	0.000204923	1.53864	up	--	--	--	--	[R]	General function prediction only	Pentatricopeptide repeat domain;; PPR repeat family;; PPR repeat	Pentatricopeptide repeat-containing protein At2g01860 OS=Arabidopsis thaliana OX=3702 GN=EMB975 PE=2 SV=1	S	Function unknown	pentatricopeptide repeat-containing protein At2g01860 [Quercus suber]
c92618.graph_c0	1	7	6	48	47	57	0.04	0.26	0.37	2.28	2.35	2.98	2.17724e-06	2.68205	up	--	--	--	--	--	--	F-box domain;; F-box-like	--	--	--	hypothetical protein CCACVL1_20284 [Corchorus capsularis]
c76645.graph_c0	10	11	3	42	36	37	0.64	0.62	0.2	2.86	2.5	2.44	0.00325516	1.58899	up	--	--	Molecular Function: binding (GO:0005488);;	K08065|8.24019e-77|pop:POPTR_0005s08510g|K08065 nuclear transcription Y subunit beta | (RefSeq) POPTRDRAFT_207661; hypothetical protein	[K]	Transcription	Histone-like transcription factor (CBF/NF-Y) and archaeal histone	Nuclear transcription factor Y subunit B-3 OS=Arabidopsis thaliana OX=3702 GN=NFYB3 PE=1 SV=1	B	Chromatin structure and dynamics	unnamed protein product [Coffea canephora]
c96449.graph_c1	769	854	646	2838	2505	2611	32.59	34.12	29.64	118.85	110.45	111.67	4.931e-22	1.19768	up	--	--	Molecular Function: binding (GO:0005488);;	--	[R]	General function prediction only	Zinc finger, C2H2 type;; Zinc-finger double-stranded RNA-binding	Protein indeterminate-domain 7 OS=Arabidopsis thaliana OX=3702 GN=IDD7 PE=2 SV=1	S	Function unknown	PREDICTED: protein indeterminate-domain 7-like [Nicotiana tabacum]
c102663.graph_c0	3	2	3	64	94	65	0.07	0.06	0.25	2.58	4.02	2.13	2.62963e-11	3.92119	up	--	--	--	--	[R]	General function prediction only	--	--	--	--	PREDICTED: uncharacterized protein LOC104594433 [Nelumbo nucifera]
c97741.graph_c0	51	59	37	234	285	276	2.54	2.33	1.71	10.41	13.42	12.1	4.38181e-13	1.81983	up	--	--	Molecular Function: hydrolase activity (GO:0016787);;	K21026|3.06246e-111|tcc:TCM_031890|K21026 acetylajmaline esterase [EC:3.1.1.80] | (RefSeq) SGNH hydrolase-type esterase superfamily protein, putative	--	--	GDSL-like Lipase/Acylhydrolase	GDSL esterase/lipase At5g03980 OS=Arabidopsis thaliana OX=3702 GN=At5g03980 PE=2 SV=1	S	Function unknown	acetylajmalan esterase-like, partial [Carica papaya]
c73152.graph_c0	22	47	22	424	337	388	0.47	0.84	0.49	8.74	7.12	7.94	3.48254e-30	3.0266	up	--	--	Biological Process: microtubule cytoskeleton organization (GO:0000226);; Biological Process: cytokinesis (GO:0000910);; Molecular Function: microtubule binding (GO:0008017);;	K16732|0|rcu:8268154|K16732 protein regulator of cytokinesis 1 | (RefSeq) 65-kDa microtubule-associated protein 6	[DZ]	--	Microtubule associated protein (MAP65/ASE1 family)	65-kDa microtubule-associated protein 6 OS=Arabidopsis thaliana OX=3702 GN=MAP65-6 PE=1 SV=1	S	Function unknown	PREDICTED: 65-kDa microtubule-associated protein 6-like [Ziziphus jujuba]
c97288.graph_c0	37	46	32	181	222	261	1.14	1.41	1.22	5.54	7.43	8.36	1.79288e-11	1.90969	up	--	--	--	--	--	--	--	Coiled-coil domain-containing protein SCD2 OS=Arabidopsis thaliana OX=3702 GN=SCD2 PE=1 SV=1	S	Function unknown	coiled-coil domain-containing protein SCD2-like isoform X1 [Hevea brasiliensis]
c98621.graph_c0	0	1	0	31	17	17	0	0.03	0	1.11	0.73	0.62	4.36754e-05	4.06626	up	--	--	--	--	--	--	--	--	S	Function unknown	hypothetical protein COLO4_00195 [Corchorus olitorius]
c99500.graph_c0	6	9	19	81	68	72	0.16	0.21	0.77	2.2	1.95	1.9	1.63758e-05	1.98718	up	[G]	Carbohydrate transport and metabolism	Biological Process: transport (GO:0006810);; Cellular Component: integral component of membrane (GO:0016021);;	--	--	--	BT1 family	Probable folate-biopterin transporter 2 OS=Arabidopsis thaliana OX=3702 GN=At5g25050 PE=2 SV=1	P	Inorganic ion transport and metabolism	probable folate-biopterin transporter 2 [Prunus avium]
c94441.graph_c2	7	14	9	42	49	29	0.41	0.71	0.54	2.52	3.05	1.71	0.00922942	1.33859	up	--	--	Molecular Function: RNA binding (GO:0003723);;	K17943|3.54513e-44|gra:105788789|K17943 pumilio RNA-binding family | (RefSeq) pumilio homolog 2-like	[J]	Translation, ribosomal structure and biogenesis	Pumilio-family RNA binding repeat	Pumilio homolog 1 OS=Arabidopsis thaliana OX=3702 GN=APUM1 PE=1 SV=1	J	Translation, ribosomal structure and biogenesis	Pumilio 2 isoform 3 [Theobroma cacao]
c96053.graph_c0	19	41	16	106	97	108	0.82	1.79	0.81	5.14	4.75	5.38	8.25306e-05	1.42077	up	[V]	Defense mechanisms	Cellular Component: plasma membrane (GO:0005886);; Biological Process: cellular ion homeostasis (GO:0006873);; Molecular Function: voltage-gated anion channel activity (GO:0008308);; Biological Process: response to humidity (GO:0009270);; Biological Process: response to abscisic acid (GO:0009737);; Biological Process: response to carbon dioxide (GO:0010037);; Biological Process: response to ozone…	--	--	--	Voltage-dependent anion channel	Guard cell S-type anion channel SLAC1 OS=Arabidopsis thaliana OX=3702 GN=SLAC1 PE=1 SV=1	P	Inorganic ion transport and metabolism	PREDICTED: guard cell S-type anion channel SLAC1 [Ziziphus jujuba]
c101391.graph_c1	50	36	39	340	353	431	4	1.99	2.98	32.73	30.05	41.11	1.32602e-22	2.52645	up	[QV]	Secondary metabolites biosynthesis, transport and catabolism ;; Defense mechanisms	Molecular Function: iron ion binding (GO:0005506);; Biological Process: positive regulation of flower development (GO:0009911);; Biological Process: response to UV-B (GO:0010224);; Biological Process: pollen exine formation (GO:0010584);; Cellular Component: integral component of membrane (GO:0016021);; Biological Process: brassinosteroid biosynthetic process (GO:0016132);; Molecular Function: he…	K09588|2.48379e-76|rcu:8261035|K09588 cytochrome P450 family 90 subfamily A polypeptide 1 [EC:1.14.-.-] | (RefSeq) cytochrome P450 90A1	[QI]	--	Cytochrome P450	Cytochrome P450 90A1 OS=Arabidopsis thaliana OX=3702 GN=CYP90A1 PE=2 SV=1	Q	Secondary metabolites biosynthesis, transport and catabolism	hypothetical protein CISIN_1g011522mg [Citrus sinensis]
c79070.graph_c0	6	9	5	118	81	115	0.54	0.72	0.47	11.32	7.98	10.76	1.82103e-13	3.25242	up	[J]	Translation, ribosomal structure and biogenesis	Molecular Function: RNA binding (GO:0003723);; Molecular Function: structural constituent of ribosome (GO:0003735);; Cellular Component: mitochondrion (GO:0005739);; Cellular Component: ribosome (GO:0005840);; Biological Process: translation (GO:0006412);; Biological Process: pollen development (GO:0009555);; Biological Process: double fertilization forming a zygote and endosperm (GO:0009567);; B…	K02888|1.18525e-58|pxb:103944210|K02888 large subunit ribosomal protein L21 | (RefSeq) 50S ribosomal protein L21, mitochondrial-like	[J]	Translation, ribosomal structure and biogenesis	Ribosomal prokaryotic L21 protein	50S ribosomal protein L21, mitochondrial OS=Arabidopsis thaliana OX=3702 GN=RPL21M PE=2 SV=1	J	Translation, ribosomal structure and biogenesis	Ribosomal protein [Parasponia andersonii]
c66315.graph_c0	148	186	98	885	743	697	10.98	11.5	7.04	64.9	56.57	50.1	2.77755e-21	1.81695	up	[R]	General function prediction only	Molecular Function: catalytic activity (GO:0003824);; Molecular Function: molybdenum ion binding (GO:0030151);; Molecular Function: pyridoxal phosphate binding (GO:0030170);;	--	[R]	General function prediction only	MOSC domain;; MOSC N-terminal beta barrel domain	Molybdenum cofactor sulfurase OS=Oryza sativa subsp. japonica OX=39947 GN=MCSU3 PE=2 SV=2	S	Function unknown	PREDICTED: mitochondrial amidoxime reducing component 2-like [Nicotiana attenuata]
c93380.graph_c0	21	21	21	108	91	73	0.58	0.51	0.6	3.12	2.69	2.13	3.0568e-05	1.45693	up	--	--	Molecular Function: zinc ion binding (GO:0008270);;	--	[R]	General function prediction only	PPR repeat family;; PPR repeat;; DYW family of nucleic acid deaminases;; PPR repeat;; Pentatricopeptide repeat domain;; Tetratricopeptide repeat	Putative pentatricopeptide repeat-containing protein At3g08820 OS=Arabidopsis thaliana OX=3702 GN=PCMP-H84 PE=3 SV=1	S	Function unknown	PREDICTED: putative pentatricopeptide repeat-containing protein At3g08820 [Daucus carota subsp. sativus]
c86848.graph_c0	232	232	200	1002	781	760	5.06	4.61	4.93	21.8	17.88	16.52	6.49011e-16	1.31095	up	[J]	Translation, ribosomal structure and biogenesis	Molecular Function: nucleotide binding (GO:0000166);; Biological Process: RNA methylation (GO:0001510);; Molecular Function: RNA binding (GO:0003723);; Biological Process: RNA processing (GO:0006396);; Molecular Function: RNA methyltransferase activity (GO:0008173);; Molecular Function: metal ion binding (GO:0046872);;	K15332|0|vvi:100262197|K15332 tRNA (uracil-5-)-methyltransferase [EC:2.1.1.-] | (RefSeq) zinc finger CCCH domain-containing protein 24	[J]	Translation, ribosomal structure and biogenesis	tRNA (Uracil-5-)-methyltransferase;; Methyltransferase domain;; Methyltransferase domain;; Putative methyltransferase;; Methyltransferase small domain;; ubiE/COQ5 methyltransferase family;; RNA recognition motif. (a.k.a. RRM, RBD, or RNP domain);; Zinc finger C-x8-C-x5-C-x3-H type (and similar)	Zinc finger CCCH domain-containing protein 24 OS=Arabidopsis thaliana OX=3702 GN=At2g28450 PE=1 SV=1	J	Translation, ribosomal structure and biogenesis	PREDICTED: zinc finger CCCH domain-containing protein 24 isoform X2 [Vitis vinifera]
c92350.graph_c0	2	13	13	226	252	187	0.09	0.41	0.49	8.93	10.54	7.36	1.35771e-23	3.85546	up	[G]	Carbohydrate transport and metabolism	Molecular Function: beta-glucosidase activity (GO:0008422);; Biological Process: glycosyl compound metabolic process (GO:1901657);;	K05350|2.04886e-179|cic:CICLE_v10007996mg|K05350 beta-glucosidase [EC:3.2.1.21] | (RefSeq) hypothetical protein	[G]	Carbohydrate transport and metabolism	Glycosyl hydrolase family 1;; Glycosyl hydrolase family 1;; Glycosyl hydrolase family 1;; Glycosyl hydrolase family 1	Beta-glucosidase 18 OS=Oryza sativa subsp. japonica OX=39947 GN=BGLU18 PE=3 SV=2	G	Carbohydrate transport and metabolism	beta-glucosidase 8 GH1 family [Camellia sinensis]
c82433.graph_c0	134	164	109	1042	901	846	9.2	9.92	7.83	74.61	66.74	59.48	3.58156e-40	2.15921	up	--	--	Molecular Function: zinc ion transmembrane transporter activity (GO:0005385);; Cellular Component: plasma membrane (GO:0005886);; Cellular Component: integral component of membrane (GO:0016021);; Biological Process: zinc II ion transmembrane transport (GO:0071577);;	K14709|1.33521e-116|vvi:100250102|K14709 solute carrier family 39 (zinc transporter), member 1/2/3 | (RefSeq) zinc transporter 6, chloroplastic	[P]	Inorganic ion transport and metabolism	ZIP Zinc transporter	Zinc transporter 6, chloroplastic OS=Arabidopsis thaliana OX=3702 GN=ZIP6 PE=3 SV=1	P	Inorganic ion transport and metabolism	PREDICTED: zinc transporter 6, chloroplastic [Vitis vinifera]
c86991.graph_c0	1	0	7	45	51	31	0.04	0	0.3	1.87	2.15	1.24	2.05239e-05	3.01603	up	[P]	Inorganic ion transport and metabolism	Molecular Function: magnesium ion binding (GO:0000287);; Molecular Function: phospholipid-translocating ATPase activity (GO:0004012);; Molecular Function: ATP binding (GO:0005524);; Cellular Component: integral component of membrane (GO:0016021);; Biological Process: phospholipid translocation (GO:0045332);;	K01530|0|tcc:TCM_014475|K01530 phospholipid-translocating ATPase [EC:3.6.3.1] | (RefSeq) ATPase E1-E2 type family protein / haloacid dehalogenase-like hydrolase family protein isoform 1	[R]	General function prediction only	Cation transport ATPase (P-type)	Putative phospholipid-transporting ATPase 9 OS=Arabidopsis thaliana OX=3702 GN=ALA9 PE=3 SV=1	U	Intracellular trafficking, secretion, and vesicular transport	putative phospholipid-transporting ATPase 9 isoform X3 [Durio zibethinus]
c96571.graph_c0	9	6	4	64	55	35	0.96	0.51	0.16	2.03	2.12	1.38	1.55326e-05	2.28406	up	--	--	Biological Process: response to salt stress (GO:0009651);; Biological Process: multidimensional cell growth (GO:0009825);; Cellular Component: external side of plasma membrane (GO:0009897);; Cellular Component: integral component of membrane (GO:0016021);; Cellular Component: anchored component of plasma membrane (GO:0046658);;	--	--	--	Fasciclin domain	Fasciclin-like arabinogalactan protein 4 OS=Arabidopsis thaliana OX=3702 GN=FLA4 PE=1 SV=1	S	Function unknown	PREDICTED: fasciclin-like arabinogalactan protein 4 [Vitis vinifera]
c91876.graph_c0	5	14	9	245	197	184	0.26	0.62	0.27	16.06	11.57	15.05	8.47002e-26	3.7842	up	--	--	--	--	--	--	RbcX protein	Chaperonin-like RBCX protein 1, chloroplastic OS=Arabidopsis thaliana OX=3702 GN=RBCX1 PE=1 SV=1	S	Function unknown	hypothetical protein CRG98_035912 [Punica granatum]
c67884.graph_c0	3	11	4	145	139	165	0.12	0.38	0.16	5.84	5.84	6.58	1.77078e-19	3.91439	up	--	--	Biological Process: carbohydrate metabolic process (GO:0005975);; Cellular Component: integral component of membrane (GO:0016021);; Molecular Function: polysaccharide binding (GO:0030247);; Molecular Function: glucan endo-1,3-beta-D-glucosidase activity (GO:0042973);; Cellular Component: anchored component of plasma membrane (GO:0046658);;	--	--	--	Glycosyl hydrolases family 17;; X8 domain	Glucan endo-1,3-beta-glucosidase 6 OS=Arabidopsis thaliana OX=3702 GN=At5g58090 PE=1 SV=2	S	Function unknown	glucan endo-1,3-beta-glucosidase 5-like [Hevea brasiliensis]
c73507.graph_c0	0	0	0	39	47	88	0	0	0	4.89	5.88	10.45	2.87814e-09	5.97376	up	--	--	--	--	[U]	Intracellular trafficking, secretion, and vesicular transport	--	--	S	Function unknown	PREDICTED: uncharacterized protein LOC107023156 [Solanum pennellii]
c103438.graph_c0	69	80	63	265	316	247	0.89	0.89	0.84	3.45	4.3	3.24	2.99484e-09	1.34713	up	[L]	Replication, recombination and repair	--	--	[R]	General function prediction only	PPR repeat;; PPR repeat family;; PPR repeat;; Pentatricopeptide repeat domain;; Pentacotripeptide-repeat region of PRORP;; DYW family of nucleic acid deaminases;; Tetratricopeptide repeat;; Jacalin-like lectin domain	Pentatricopeptide repeat-containing protein At1g19720 OS=Arabidopsis thaliana OX=3702 GN=DYW7 PE=2 SV=1	S	Function unknown	PREDICTED: pentatricopeptide repeat-containing protein At1g19720 [Vitis vinifera]
c80709.graph_c3	6	8	2	26	43	50	0.31	0.65	0.28	3.41	6.27	8.44	0.00031232	2.18119	up	--	--	Molecular Function: oxidoreductase activity, acting on single donors with incorporation of molecular oxygen, incorporation of two atoms of oxygen (GO:0016702);; Molecular Function: metal ion binding (GO:0046872);; Biological Process: oxidation-reduction process (GO:0055114);;	K02692|9.08155e-47|mus:103981814|K02692 photosystem I subunit II | (RefSeq) photosystem I reaction center subunit II, chloroplastic-like	--	--	Lipoxygenase	Photosystem I reaction center subunit II, chloroplastic OS=Cucumis sativus OX=3659 GN=psaD PE=1 SV=1	C	Energy production and conversion	hypothetical protein CDL15_Pgr008563 [Punica granatum]
c102084.graph_c1	256	319	232	1602	1521	1348	5.98	6.16	5.22	36.73	36.91	30.37	1.35161e-39	1.85587	up	[G]	Carbohydrate transport and metabolism	Molecular Function: 1,4-alpha-glucan branching enzyme activity (GO:0003844);; Molecular Function: hydrolase activity, hydrolyzing O-glycosyl compounds (GO:0004553);; Biological Process: glycogen biosynthetic process (GO:0005978);; Molecular Function: cation binding (GO:0043169);;	K00700|0|cic:CICLE_v10011063mg|K00700 1,4-alpha-glucan branching enzyme [EC:2.4.1.18] | (RefSeq) hypothetical protein	[G]	Carbohydrate transport and metabolism	Alpha amylase, C-terminal all-beta domain	1,4-alpha-glucan-branching enzyme 1, chloroplastic/amyloplastic OS=Pisum sativum OX=3888 GN=SBEI PE=1 SV=1	G	Carbohydrate transport and metabolism	PREDICTED: 1,4-alpha-glucan-branching enzyme 2-2, chloroplastic/amyloplastic-like isoform X1 [Nicotiana sylvestris]
c75248.graph_c0	5	4	6	33	22	32	0.53	0.37	0.67	3.69	2.55	3.49	0.00356367	1.78995	up	--	--	Molecular Function: cellulase activity (GO:0008810);; Cellular Component: integral component of membrane (GO:0016021);; Biological Process: cellulose catabolic process (GO:0030245);;	K08472|1.73867e-49|vvi:100233057|K08472 mlo protein | (RefSeq) MLO4; MLO-like protein 13	--	--	Glycosyl hydrolase family 9	Endoglucanase 25 OS=Arabidopsis thaliana OX=3702 GN=KOR PE=1 SV=1	U	Intracellular trafficking, secretion, and vesicular transport	endoglucanase 25-like [Durio zibethinus]
c96406.graph_c0	37	57	46	1010	938	1047	2.18	3.05	3.52	64.62	60.46	64.7	1.40315e-78	3.78573	up	--	--	--	--	--	--	--	ACT domain-containing protein ACR11 OS=Arabidopsis thaliana OX=3702 GN=ACR11 PE=1 SV=1	S	Function unknown	PREDICTED: ACT domain-containing protein ACR11-like [Daucus carota subsp. sativus]
c101558.graph_c0	83	116	65	501	352	350	1.84	2.29	1.57	11.4	8.95	8.51	2.26444e-12	1.56889	up	[E]	Amino acid transport and metabolism	Molecular Function: aspartate kinase activity (GO:0004072);; Molecular Function: homoserine dehydrogenase activity (GO:0004412);; Biological Process: cellular amino acid biosynthetic process (GO:0008652);; Cellular Component: chloroplast (GO:0009507);; Biological Process: phosphorylation (GO:0016310);; Molecular Function: amino acid binding (GO:0016597);; Molecular Function: NADP binding (GO:0050…	K12524|0|cit:102628536|K12524 bifunctional aspartokinase / homoserine dehydrogenase 1 [EC:2.7.2.4 1.1.1.3] | (RefSeq) bifunctional aspartokinase/homoserine dehydrogenase 1, chloroplastic-like	--	--	Homoserine dehydrogenase;; Amino acid kinase family;; Homoserine dehydrogenase, NAD binding domain;; ACT domain;; ACT domain	Bifunctional aspartokinase/homoserine dehydrogenase, chloroplastic (Fragment) OS=Daucus carota OX=4039 PE=1 SV=1	E	Amino acid transport and metabolism	Aspartate/glutamate/uridylate kinase [Macleaya cordata]
c99375.graph_c0	37	44	23	380	272	328	1.55	1.7	0.95	14.87	12.62	13.89	2.8239e-24	2.60196	up	--	--	Cellular Component: cytoplasm (GO:0005737);; Molecular Function: S-adenosylmethionine-dependent methyltransferase activity (GO:0008757);; Cellular Component: membrane (GO:0016020);; Biological Process: methylation (GO:0032259);;	--	--	--	Methyltransferase domain	--	S	Function unknown	PREDICTED: uncharacterized protein LOC100267366 [Vitis vinifera]
c93767.graph_c0	58	44	39	299	231	244	2.29	1.43	1.54	11.81	10.04	9.57	3.07466e-13	1.81699	up	[J]	Translation, ribosomal structure and biogenesis	Molecular Function: copper ion binding (GO:0005507);; Biological Process: translation (GO:0006412);; Molecular Function: methyltransferase activity (GO:0008168);; Biological Process: methylation (GO:0032259);;	--	[J]	Translation, ribosomal structure and biogenesis	Mitochondrial small ribosomal subunit Rsm22;; Methyltransferase domain;; Mitochondrial small ribosomal subunit Rsm22	--	J	Translation, ribosomal structure and biogenesis	PREDICTED: methyltransferase-like protein 17, mitochondrial [Nicotiana tabacum]
c85064.graph_c0	5	6	10	38	32	57	0.4	0.39	0.76	2.93	2.69	4.34	0.000795807	1.87433	up	[IR]	Lipid transport and metabolism ;; General function prediction only	Cellular Component: integral component of membrane (GO:0016021);; Molecular Function: hydrolase activity, acting on ester bonds (GO:0016788);;	--	--	--	GDSL-like Lipase/Acylhydrolase	GDSL esterase/lipase At5g14450 OS=Arabidopsis thaliana OX=3702 GN=At5g14450 PE=2 SV=1	S	Function unknown	GDSL esterase/lipase At3g27950 [Citrus clementina]
c95007.graph_c0	18	25	10	1751	1590	1573	0.77	1.05	0.48	82.53	78.75	74.6	1.83496e-128	5.86791	up	--	--	--	K13434|4.49332e-54|pper:PRUPE_ppa025495mg|K13434 pathogenesis-related genes transcriptional activator PTI6 | (RefSeq) hypothetical protein	--	--	AP2 domain	Pathogenesis-related genes transcriptional activator PTI6 OS=Solanum lycopersicum OX=4081 GN=PTI6 PE=2 SV=1	K	Transcription	pathogenesis-related genes transcriptional activator PTI6-like [Prunus avium]
c96911.graph_c0	2697	2166	1629	16473	15200	14438	202.19	140.54	124.74	1241.98	1178.43	1061.66	7.90482e-37	2.20391	up	[J]	Translation, ribosomal structure and biogenesis	Biological Process: pseudouridine synthesis (GO:0001522);; Molecular Function: RNA binding (GO:0003723);; Biological Process: RNA processing (GO:0006396);; Molecular Function: pseudouridine synthase activity (GO:0009982);;	K11131|0|pper:PRUPE_ppa003802mg|K11131 H/ACA ribonucleoprotein complex subunit 4 [EC:5.4.99.-] | (RefSeq) hypothetical protein	[J]	Translation, ribosomal structure and biogenesis	DKCLD (NUC011) domain;; tRNA pseudouridylate synthase B C-terminal domain;; PUA domain;; TruB family pseudouridylate synthase (N terminal domain)	H/ACA ribonucleoprotein complex subunit 4 OS=Arabidopsis thaliana OX=3702 GN=CBF5 PE=1 SV=1	J	Translation, ribosomal structure and biogenesis	PREDICTED: H/ACA ribonucleoprotein complex subunit 4 [Nicotiana sylvestris]
c85995.graph_c0	325	444	406	5595	9107	8909	24.1	28.96	31.45	436.29	734.26	679.86	3.54164e-60	3.6979	up	--	--	Cellular Component: photosystem I (GO:0009522);; Cellular Component: chloroplast thylakoid membrane (GO:0009535);; Biological Process: photosynthesis, light harvesting (GO:0009765);; Cellular Component: integral component of membrane (GO:0016021);; Molecular Function: chlorophyll binding (GO:0016168);; Biological Process: protein-chromophore linkage (GO:0018298);; Molecular Function: metal ion bi…	K08916|2.15296e-53|mus:103987658|K08916 light-harvesting complex II chlorophyll a/b binding protein 5 | (RefSeq) chlorophyll a-b binding protein CP26, chloroplastic-like isoform X1	--	--	Chlorophyll A-B binding protein	Chlorophyll a-b binding protein CP26, chloroplastic OS=Arabidopsis thaliana OX=3702 GN=LHCB5 PE=1 SV=1	S	Function unknown	PREDICTED: chlorophyll a-b binding protein CP26, chloroplastic [Juglans regia]
c87424.graph_c0	4	3	5	287	198	132	0.2	0.13	0.37	15	10.88	6.86	3.16151e-23	4.82647	up	--	--	--	--	--	--	F-box domain;; F-box associated;; F-box-like;; F-box associated domain	F-box protein At3g07870 OS=Arabidopsis thaliana OX=3702 GN=At3g07870 PE=2 SV=1	--	--	PREDICTED: F-box protein At3g07870 [Daucus carota subsp. sativus]
c84630.graph_c0	4	0	3	47	25	52	0.22	0	0.18	2.79	1.61	3.01	5.19631e-06	3.19023	up	--	--	Molecular Function: DNA binding (GO:0003677);; Cellular Component: nucleus (GO:0005634);; Biological Process: regulation of transcription, DNA-templated (GO:0006355);;	--	--	--	B3 DNA binding domain	B3 domain-containing protein Os07g0563300 OS=Oryza sativa subsp. japonica OX=39947 GN=Os07g0563300 PE=3 SV=2	K	Transcription	unnamed protein product [Coffea canephora]
c84118.graph_c0	23	21	10	159	113	168	1.19	0.92	0.52	9.64	6.94	9.47	1.97597e-11	2.37391	up	[H]	Coenzyme transport and metabolism	Cellular Component: chloroplast envelope (GO:0009941);; Biological Process: plastoquinone biosynthetic process (GO:0010236);; Molecular Function: homogentisate farnesyltransferase activity (GO:0010355);; Molecular Function: homogentisate geranylgeranyltransferase activity (GO:0010356);; Molecular Function: homogentisate solanesyltransferase activity (GO:0010357);; Cellular Component: integral com…	K12501|0|nnu:104597646|K12501 homogentisate solanesyltransferase [EC:2.5.1.117] | (RefSeq) homogentisate solanesyltransferase, chloroplastic	--	--	UbiA prenyltransferase family	Homogentisate solanesyltransferase, chloroplastic OS=Arabidopsis thaliana OX=3702 GN=HST PE=1 SV=1	H	Coenzyme transport and metabolism	homogentisate solanesyltransferase, chloroplastic isoform X3 [Herrania umbratica]
c85546.graph_c0	35	25	35	203	134	72	1.94	1.43	1.85	11.38	7.12	3.8	0.000359717	1.41354	up	--	--	Molecular Function: RNA binding (GO:0003723);; Molecular Function: structural constituent of ribosome (GO:0003735);; Biological Process: translation (GO:0006412);; Cellular Component: cytosolic large ribosomal subunit (GO:0022625);; Biological Process: ribosome biogenesis (GO:0042254);;	--	--	--	Protein of unknown function (DUF1666)	--	S	Function unknown	uncharacterized protein LOC110750015 isoform X2 [Prunus avium]
c92083.graph_c0	84	84	83	595	454	466	2.29	2.09	2.72	21.64	16.26	16.88	1.32007e-23	1.95744	up	--	--	--	K20474|0|pop:POPTR_0009s02570g|K20474 RAD50-interacting protein 1 | (RefSeq) POPTRDRAFT_1088600; chromosome structural maintenance family protein	[UD]	--	RINT-1 / TIP-1 family	RINT1-like protein MAG2L OS=Arabidopsis thaliana OX=3702 GN=MAG2L PE=2 SV=1	S	Function unknown	PREDICTED: RINT1-like protein MAG2L [Juglans regia]
c83055.graph_c0	16	21	19	96	85	91	1.38	1.56	1.69	8.4	7.06	9.03	2.77035e-06	1.63428	up	--	--	--	K15414|1.53577e-79|spen:107021709|K15414 complement component 1 Q subcomponent-binding protein, mitochondrial | (RefSeq) uncharacterized protein At2g39795, mitochondrial	[C]	Energy production and conversion	Mitochondrial glycoprotein	Uncharacterized protein At2g39795, mitochondrial OS=Arabidopsis thaliana OX=3702 GN=At2g39795 PE=1 SV=1	S	Function unknown	uncharacterized protein At2g39795, mitochondrial [Prunus avium]
c80816.graph_c0	4	20	13	119	75	42	0.21	1.03	0.8	7.22	4.77	2.59	0.000159808	1.96356	up	--	--	Cellular Component: membrane (GO:0016020);;	--	--	--	PLATZ transcription factor	--	S	Function unknown	uncharacterized protein LOC106777526 [Vigna radiata var. radiata]
c95100.graph_c0	52	76	50	132	196	285	1.77	2.22	1.7	4.69	7.35	9.53	0.000523282	1.18351	up	--	--	--	--	--	--	--	--	S	Function unknown	inactive purple acid phosphatase-like protein [Parasponia andersonii]
c90739.graph_c0	30	31	29	127	140	161	1.2	0.99	1.29	5.76	4.56	4.83	8.65627e-08	1.61769	up	[G]	Carbohydrate transport and metabolism	Molecular Function: inorganic phosphate transmembrane transporter activity (GO:0005315);; Cellular Component: plastid (GO:0009536);; Cellular Component: integral component of membrane (GO:0016021);; Biological Process: anion transmembrane transport (GO:0098656);;	K08193|0|jcu:105641256|K08193 MFS transporter, ACS family, solute carrier family 17 (sodium-dependent inorganic phosphate cotransporter), other | (RefSeq) probable anion transporter 6, chloroplastic	[G]	Carbohydrate transport and metabolism	Major Facilitator Superfamily;; Sugar (and other) transporter	Probable anion transporter 6, chloroplastic OS=Arabidopsis thaliana OX=3702 GN=ANTR6 PE=2 SV=1	G	Carbohydrate transport and metabolism	PREDICTED: probable anion transporter 6, chloroplastic [Ziziphus jujuba]
c101401.graph_c0	25	20	27	105	113	73	1.89	0.7	1.05	3.04	3.09	1.37	0.000164535	1.35545	up	--	--	--	--	--	--	hAT family C-terminal dimerisation region;; Cellulose synthase	Cellulose synthase-like protein E6 OS=Oryza sativa subsp. japonica OX=39947 GN=CSLE6 PE=2 SV=1	S	Function unknown	PREDICTED: zinc finger MYM-type protein 1-like [Erythranthe guttata]
c89099.graph_c0	39	50	38	129	134	174	1.79	2.06	1.78	6.08	6.5	7.89	7.25616e-05	1.16744	up	[L]	Replication, recombination and repair	--	--	--	--	SOUL heme-binding protein;; Uncharacterized conserved protein (DUF2358)	Heme-binding-like protein At3g10130, chloroplastic OS=Arabidopsis thaliana OX=3702 GN=At3g10130 PE=1 SV=1	S	Function unknown	PREDICTED: uncharacterized protein LOC109006292 isoform X1 [Juglans regia]
c89421.graph_c0	62	77	56	572	511	531	3.68	3.71	3.45	33.69	31.73	31.24	3.1369e-37	2.42624	up	--	--	--	K06889|6.9173e-14|egr:104436469|K06889 uncharacterized protein | (RefSeq) uncharacterized LOC104436469	[I]	Lipid transport and metabolism	--	--	S	Function unknown	PREDICTED: uncharacterized protein LOC104436469 isoform X2 [Eucalyptus grandis]
c89392.graph_c0	67	81	60	711	575	569	3.5	3.81	3.22	35.95	29.48	28.1	1.67632e-41	2.52877	up	[H]	Coenzyme transport and metabolism	Cellular Component: cytoplasm (GO:0005737);; Molecular Function: S-adenosylmethionine-dependent methyltransferase activity (GO:0008757);; Cellular Component: integral component of membrane (GO:0016021);; Cellular Component: viral envelope (GO:0019031);; Biological Process: methylation (GO:0032259);;	K12502|0|tcc:TCM_020733|K12502 MPBQ/MSBQ methyltransferase [EC:2.1.1.295] | (RefSeq) S-adenosyl-L-methionine-dependent methyltransferases superfamily protein	[H]	Coenzyme transport and metabolism	Methyltransferase domain;; Methyltransferase domain;; ubiE/COQ5 methyltransferase family;; Methyltransferase domain;; Methyltransferase domain;; Methyltransferase domain;; O-methyltransferase	2-methyl-6-phytyl-1,4-hydroquinone methyltransferase, chloroplastic OS=Spinacia oleracea OX=3562 PE=1 SV=1	Q	Secondary metabolites biosynthesis, transport and catabolism	S-adenosyl-L-methionine-dependent methyltransferases superfamily protein [Theobroma cacao]
c93075.graph_c0	95	188	115	479	541	502	3	5.7	3.85	15.69	17.97	15.66	5.13216e-09	1.33458	up	--	--	Molecular Function: hydrolase activity (GO:0016787);;	--	--	--	--	Glucan endo-1,3-beta-glucosidase OS=Triticum aestivum OX=4565 GN=GLC1 PE=2 SV=1	S	Function unknown	glucan endo-1,3-beta-D-glucosidase-like [Durio zibethinus]
c101221.graph_c0	78	162	116	526	615	532	1.52	3.06	2.63	12.76	14.81	11.6	6.75542e-12	1.62146	up	[G]	Carbohydrate transport and metabolism	Molecular Function: hydrolase activity, hydrolyzing O-glycosyl compounds (GO:0004553);; Cellular Component: vacuolar membrane (GO:0005774);; Biological Process: carbohydrate metabolic process (GO:0005975);;	--	--	--	Glycosyl hydrolase family 3 C-terminal domain;; Glycosyl hydrolase family 3 N terminal domain;; Fibronectin type III-like domain	Probable beta-D-xylosidase 6 OS=Arabidopsis thaliana OX=3702 GN=BXL6 PE=2 SV=1	G	Carbohydrate transport and metabolism	probable beta-D-xylosidase 6 [Quercus suber]
c76324.graph_c0	187	285	139	665	747	770	67.47	92.47	54.46	306.4	326.5	320.47	1.08191e-08	1.24656	up	--	--	Biological Process: defense response (GO:0006952);; Biological Process: response to biotic stimulus (GO:0009607);;	--	--	--	Pathogenesis-related protein Bet v I family	Major allergen Pru av 1 OS=Prunus avium OX=42229 GN=PRUA1 PE=1 SV=1	S	Function unknown	bet v 1 related allergen [Actinidia chinensis]
c81897.graph_c0	20	21	17	118	71	69	1.54	1.46	1.38	9.5	5.74	5.32	7.51313e-05	1.49261	up	[J]	Translation, ribosomal structure and biogenesis	Molecular Function: nucleotide binding (GO:0000166);; Molecular Function: nucleic acid binding (GO:0003676);;	K12741|3.79378e-53|nnu:104599234|K12741 heterogeneous nuclear ribonucleoprotein A1/A3 | (RefSeq) glycine-rich RNA-binding protein 3, mitochondrial	[R]	General function prediction only	RNA recognition motif. (a.k.a. RRM, RBD, or RNP domain)	Glycine-rich RNA-binding protein 3, mitochondrial OS=Arabidopsis thaliana OX=3702 GN=RBG3 PE=1 SV=1	S	Function unknown	glycine-rich RNA-binding protein 2, mitochondrial-like [Manihot esculenta]
c98199.graph_c1	54	61	49	1507	2187	1839	4.65	3.85	3.36	115.54	172.33	136.27	1.81924e-89	4.43809	up	[Q]	Secondary metabolites biosynthesis, transport and catabolism	Cellular Component: membrane (GO:0016020);;	--	--	--	--	O-acyltransferase WSD1 OS=Arabidopsis thaliana OX=3702 GN=WSD1 PE=2 SV=1	--	--	putative O-acyltransferase, WSD1 domain-containing protein [Helianthus annuus]
c101809.graph_c0	201	259	150	966	777	769	6.03	7.18	4.51	29.53	24.22	23.99	4.86045e-16	1.43227	up	[T]	Signal transduction mechanisms	Molecular Function: GTPase activity (GO:0003924);; Molecular Function: GTP binding (GO:0005525);; Cellular Component: intracellular (GO:0005622);; Biological Process: translation (GO:0006412);;	K06207|0|vvi:100247278|K06207 GTP-binding protein | (RefSeq) GTP-binding protein TypA/BipA homolog	[J]	Translation, ribosomal structure and biogenesis	Elongation factor Tu GTP binding domain;; Elongation factor G C-terminus;; Elongation factor Tu domain 2;; 50S ribosome-binding GTPase	Putative elongation factor TypA-like SVR3, chloroplastic OS=Arabidopsis thaliana OX=3702 GN=SVR3 PE=1 SV=1	T	Signal transduction mechanisms	PREDICTED: uncharacterized protein LOC104599514 [Nelumbo nucifera]
c99952.graph_c3	75	91	79	261	359	365	3.58	5.06	5.18	9.33	10.71	10.62	1.63394e-08	1.39282	up	--	--	--	--	--	--	--	Serine/threonine-protein phosphatase 7 long form homolog OS=Arabidopsis thaliana OX=3702 GN=MAIL3 PE=2 SV=1	S	Function unknown	uncharacterized protein LOC111019957 isoform X2 [Momordica charantia]
c96688.graph_c0	15	28	33	177	151	138	0.99	1.25	1.69	8.04	7.21	9.84	2.00831e-09	1.95623	up	--	--	Biological Process: lipid metabolic process (GO:0006629);; Molecular Function: hydrolase activity (GO:0016787);;	--	--	--	--	GDSL esterase/lipase At4g10955 OS=Arabidopsis thaliana OX=3702 GN=At4g10955 PE=2 SV=1	S	Function unknown	GDSL esterase/lipase At4g10955 [Quercus suber]
c101816.graph_c0	24	19	18	277	229	210	0.37	0.26	0.29	4.33	3.76	3.27	4.07426e-24	2.89137	up	--	--	Molecular Function: nucleotide binding (GO:0000166);; Biological Process: transcription, RNA-templated (GO:0001172);; Molecular Function: nucleic acid binding (GO:0003676);; Molecular Function: RNA-directed 5'-3' RNA polymerase activity (GO:0003968);; Cellular Component: nucleus (GO:0005634);; Biological Process: virus induced gene silencing (GO:0009616);; Biological Process: production of ta-siR…	K11699|0|vvi:100262771|K11699 RNA-dependent RNA polymerase [EC:2.7.7.48] | (RefSeq) RNA-dependent RNA polymerase 6	[A]	RNA processing and modification	RNA dependent RNA polymerase	RNA-dependent RNA polymerase 6 OS=Arabidopsis thaliana OX=3702 GN=RDR6 PE=1 SV=1	K	Transcription	PREDICTED: RNA-dependent RNA polymerase 6 [Vitis vinifera]
c76579.graph_c0	6	16	12	67	49	56	0.19	0.44	0.39	2.9	1.77	1.75	0.000253436	1.67167	up	--	--	Cellular Component: integral component of membrane (GO:0016021);; Molecular Function: transferase activity (GO:0016740);;	--	[G]	Carbohydrate transport and metabolism	Protein of unknown function, DUF604;; Fringe-like	--	S	Function unknown	uncharacterized protein LOC111023540 [Momordica charantia]
c88400.graph_c0	0	3	2	46	26	45	0	0.41	0.04	1.2	0.68	1.83	1.34413e-06	3.54034	up	--	--	--	K17279|0|vvi:100855164|K17279 receptor expression-enhancing protein 5/6 | (RefSeq) HVA22-like protein k	[R]	General function prediction only	PPR repeat family;; PPR repeat;; PPR repeat;; Pentatricopeptide repeat domain	Putative pentatricopeptide repeat-containing protein At3g18840 OS=Arabidopsis thaliana OX=3702 GN=PCMP-E92 PE=3 SV=1	S	Function unknown	PREDICTED: putative pentatricopeptide repeat-containing protein At3g18840 [Vitis vinifera]
c79030.graph_c1	0	3	0	237	153	47	0	0.17	0	15.37	10.16	2.98	7.98184e-08	5.18923	up	--	--	--	K09528|3.83102e-70|tcc:TCM_041220|K09528 DnaJ homolog subfamily C member 8 | (RefSeq) Chaperone DnaJ-domain superfamily protein	--	--	Fantastic Four meristem regulator	Protein FAF-like, chloroplastic OS=Arabidopsis thaliana OX=3702 GN=At5g22090 PE=2 SV=1	S	Function unknown	PREDICTED: protein FAF-like, chloroplastic isoform X1 [Theobroma cacao]
c82012.graph_c0	5	6	2	51	42	24	0.48	0.55	0.27	5.57	4.52	2.42	9.05162e-05	2.39565	up	--	--	Biological Process: intracellular protein transport (GO:0006886);; Cellular Component: endomembrane system (GO:0012505);; Cellular Component: membrane-bounded organelle (GO:0043227);; Cellular Component: membrane part (GO:0044425);; Cellular Component: cytoplasmic part (GO:0044444);; Cellular Component: intracellular organelle part (GO:0044446);; Biological Process: Golgi vesicle transport (GO:00…	K08493|3.9764e-14|cic:CICLE_v100221401m|K08493 vesicle transport through interaction with t-SNAREs 1 | (RefSeq) hypothetical protein	[U]	Intracellular trafficking, secretion, and vesicular transport	--	Vesicle transport v-SNARE 11 OS=Arabidopsis thaliana OX=3702 GN=VTI11 PE=1 SV=2	U	Intracellular trafficking, secretion, and vesicular transport	vesicle transport v-SNARE 13-like [Herrania umbratica]
c69560.graph_c0	49	57	34	196	159	116	6.55	6.73	4.79	28.59	23.47	16.3	0.000115843	1.12312	up	--	--	Molecular Function: DNA binding (GO:0003677);; Cellular Component: nucleus (GO:0005634);; Biological Process: regulation of transcription, DNA-templated (GO:0006355);; Biological Process: auxin-activated signaling pathway (GO:0009734);;	--	--	--	--	--	K	Transcription	PREDICTED: auxin response factor 8 isoform X1 [Daucus carota subsp. sativus]
c103582.graph_c0	1751	2162	1787	5767	5643	6281	25.18	27.21	26.57	83.06	85.41	90.17	6.57864e-14	1.02432	up	[S]	Function unknown	Molecular Function: helicase activity (GO:0004386);; Molecular Function: iron ion binding (GO:0005506);; Molecular Function: ATP binding (GO:0005524);; Cellular Component: nucleus (GO:0005634);; Molecular Function: zinc ion binding (GO:0008270);; Biological Process: cell proliferation (GO:0008283);; Biological Process: response to auxin (GO:0009733);; Biological Process: cytokinin-activated signa…	--	[R]	General function prediction only	SNF2 family N-terminal domain;; Domain of Unknown Function (DUF1086);; Chromo (CHRromatin Organisation MOdifier) domain;; Domain of Unknown Function (DUF1087);; Helicase conserved C-terminal domain;; Type III restriction enzyme, res subunit;; PHD-finger;; Class II histone deacetylase complex subunits 2 and 3;; CHDCT2 (NUC038) domain	CHD3-type chromatin-remodeling factor PICKLE OS=Arabidopsis thaliana OX=3702 GN=PKL PE=1 SV=1	L	Replication, recombination and repair	PREDICTED: CHD3-type chromatin-remodeling factor PICKLE [Vitis vinifera]
c103251.graph_c0	8	11	15	79	78	52	0.17	0.18	0.28	1.43	1.42	0.9	1.18251e-05	1.92679	up	[V]	Defense mechanisms	--	K05658|0|mtr:MTR_8g022270|K05658 ATP-binding cassette, subfamily B (MDR/TAP), member 1 [EC:3.6.3.44] | (RefSeq) ABC transporter B family-like protein	[Q]	Secondary metabolites biosynthesis, transport and catabolism	ABC transporter;; Predicted ATPase of the ABC class;; ABC transporter transmembrane region;; ABC transporter transmembrane region;; ABC transporter;; ABC transporter transmembrane region	ABC transporter B family member 9 OS=Arabidopsis thaliana OX=3702 GN=ABCB9 PE=3 SV=2	V	Defense mechanisms	unnamed protein product [Coffea canephora]
c94722.graph_c0	18	20	15	92	97	62	1.32	1.18	0.69	4.25	5.76	4.39	2.41337e-05	1.59259	up	[DPM]	Cell cycle control, cell division, chromosome partitioning ;; Inorganic ion transport and metabolism ;; Cell wall/membrane/envelope biogenesis	--	K05909|4.63098e-57|egr:104430528|K05909 laccase [EC:1.10.3.2] | (RefSeq) laccase-14	[Q]	Secondary metabolites biosynthesis, transport and catabolism	Multicopper oxidase	Putative laccase-9 OS=Oryza sativa subsp. japonica OX=39947 GN=LAC9 PE=3 SV=1	Q	Secondary metabolites biosynthesis, transport and catabolism	laccase-14-like [Quercus suber]
c99447.graph_c0	3	3	11	103	137	154	0.12	0.08	0.42	2.97	3.72	4.33	8.70979e-15	3.74699	up	[T]	Signal transduction mechanisms	Molecular Function: ATP binding (GO:0005524);; Cellular Component: plasma membrane (GO:0005886);; Biological Process: protein phosphorylation (GO:0006468);; Cellular Component: integral component of membrane (GO:0016021);; Molecular Function: 2-alkenal reductase [NAD(P)] activity (GO:0032440);; Molecular Function: tau-protein kinase activity (GO:0050321);; Biological Process: oxidation-reduction …	--	--	--	Protein kinase domain;; Protein tyrosine kinase;; Leucine rich repeat;; Leucine Rich repeats (2 copies);; Leucine Rich Repeat;; Leucine rich repeat N-terminal domain;; Syndecan domain	Probable inactive receptor kinase At5g58300 OS=Arabidopsis thaliana OX=3702 GN=At5g58300 PE=2 SV=1	S	Function unknown	PREDICTED: probable inactive receptor kinase At5g58300 [Vitis vinifera]
c98064.graph_c0	6	2	2	28	20	31	0.15	0.05	0.05	0.98	0.54	1.15	0.00181483	2.16763	up	--	--	Molecular Function: zinc ion binding (GO:0008270);;	--	[R]	General function prediction only	DYW family of nucleic acid deaminases;; PPR repeat family;; PPR repeat;; PPR repeat;; Pentatricopeptide repeat domain;; PPR repeat family	Pentatricopeptide repeat-containing protein At5g48910 OS=Arabidopsis thaliana OX=3702 GN=PCMP-H38 PE=2 SV=1	S	Function unknown	PREDICTED: pentatricopeptide repeat-containing protein At2g02980, chloroplastic [Vitis vinifera]
c91997.graph_c0	5	11	11	192	137	104	0.26	0.51	0.55	10.68	8.8	6.36	1.0205e-15	3.27825	up	--	--	--	K04733|1.48005e-63|sot:102587562|K04733 interleukin-1 receptor-associated kinase 4 [EC:2.7.11.1] | (RefSeq) probable serine/threonine-protein kinase At1g18390	[T]	Signal transduction mechanisms	Wall-associated receptor kinase C-terminal	LEAF RUST 10 DISEASE-RESISTANCE LOCUS RECEPTOR-LIKE PROTEIN KINASE-like 1.1 OS=Arabidopsis thaliana OX=3702 GN=LRK10L-1.1 PE=2 SV=1	T	Signal transduction mechanisms	PREDICTED: LEAF RUST 10 DISEASE-RESISTANCE LOCUS RECEPTOR-LIKE PROTEIN KINASE-like 1.1 [Nicotiana attenuata]
c102780.graph_c1	14	21	24	122	96	102	0.41	0.73	0.47	6.36	6.55	4.87	3.1194e-07	1.78034	up	--	--	--	--	[R]	General function prediction only	PPR repeat family;; PPR repeat;; Pentatricopeptide repeat domain;; PPR repeat;; Pentacotripeptide-repeat region of PRORP;; DYW family of nucleic acid deaminases	Pentatricopeptide repeat-containing protein At3g22150, chloroplastic OS=Arabidopsis thaliana OX=3702 GN=PCMP-E95 PE=2 SV=1	S	Function unknown	hypothetical protein VITISV_000699 [Vitis vinifera]
c86399.graph_c0	13	13	12	66	59	47	0.74	0.5	0.57	2.93	3.2	2.06	0.000376338	1.51303	up	[M]	Cell wall/membrane/envelope biogenesis	Molecular Function: catalytic activity (GO:0003824);; Molecular Function: coenzyme binding (GO:0050662);;	--	[V]	Defense mechanisms	NAD dependent epimerase/dehydratase family;; 3-beta hydroxysteroid dehydrogenase/isomerase family;; NAD(P)H-binding;; GDP-mannose 4,6 dehydratase;; Male sterility protein;; NmrA-like family;; KR domain;; Polysaccharide biosynthesis protein	Cinnamoyl-CoA reductase 2 OS=Arabidopsis thaliana OX=3702 GN=CCR2 PE=1 SV=1	M	Cell wall/membrane/envelope biogenesis	cinnamoyl-CoA reductase family protein [Camellia sinensis]
c91803.graph_c0	58	64	59	250	211	179	3.07	2.95	3.2	13.42	11.99	9.52	5.78176e-07	1.19004	up	--	--	--	--	--	--	--	--	S	Function unknown	PREDICTED: uncharacterized protein LOC103403575 [Malus domestica]
c97412.graph_c0	16	42	30	84	182	71	0.28	0.65	0.7	1.49	3.56	1.26	0.00423681	1.30319	up	[K]	Transcription	Molecular Function: protein binding (GO:0005515);; Cellular Component: membrane (GO:0016020);; Molecular Function: kinase activity (GO:0016301);; Biological Process: phosphorylation (GO:0016310);;	K00924|0|vvi:100260741|K00924 [EC:2.7.1.-] | (RefSeq) receptor protein kinase CLAVATA1	--	--	Leucine rich repeat;; Leucine Rich repeats (2 copies);; Leucine Rich Repeat;; Leucine rich repeat N-terminal domain;; Protein tyrosine kinase;; Protein kinase domain	Receptor protein kinase CLAVATA1 OS=Arabidopsis thaliana OX=3702 GN=CLV1 PE=1 SV=3	S	Function unknown	PREDICTED: receptor protein kinase CLAVATA1 [Vitis vinifera]
c103320.graph_c0	8	9	7	46	58	47	0.12	0.11	0.09	0.59	0.94	0.63	4.71411e-05	1.96871	up	--	--	--	K00921|1.99688e-09|atr:18430258|K00921 1-phosphatidylinositol-3-phosphate 5-kinase [EC:2.7.1.150] | (RefSeq) 1-phosphatidylinositol-3-phosphate 5-kinase FAB1B	[T]	Signal transduction mechanisms	--	1-phosphatidylinositol-3-phosphate 5-kinase FAB1A OS=Arabidopsis thaliana OX=3702 GN=FAB1A PE=2 SV=1	S	Function unknown	1-phosphatidylinositol-3-phosphate 5-kinase FAB1B [Amborella trichopoda]
c93784.graph_c0	347	364	308	1098	1106	1145	8.89	8.49	8.22	28.84	30.59	29.93	1.31942e-13	1.10283	up	[Q]	Secondary metabolites biosynthesis, transport and catabolism	Biological Process: carotenoid biosynthetic process (GO:0016117);; Molecular Function: oxidoreductase activity (GO:0016491);; Molecular Function: isomerase activity (GO:0016853);; Biological Process: oxidation-reduction process (GO:0055114);;	K09835|0|vvi:100263250|K09835 prolycopene isomerase [EC:5.2.1.13] | (RefSeq) prolycopene isomerase, chloroplastic	[H]	Coenzyme transport and metabolism	Flavin containing amine oxidoreductase;; NAD(P)-binding Rossmann-like domain;; FAD dependent oxidoreductase;; FAD binding domain;; Glucose inhibited division protein A;; GDP dissociation inhibitor	Prolycopene isomerase, chloroplastic OS=Daucus carota OX=4039 GN=CRTISO PE=2 SV=1	Q	Secondary metabolites biosynthesis, transport and catabolism	carotenoid isomerase [Rhododendron kiusianum x Rhododendron indicum]
c98533.graph_c0	30	47	43	363	345	363	0.61	0.94	0.97	8.04	7.27	8.02	1.32954e-26	2.52327	up	[J]	Translation, ribosomal structure and biogenesis	--	K07442|4.91991e-169|fve:101300267|K07442 tRNA (adenine57-N1/adenine58-N1)-methyltransferase catalytic subunit [EC:2.1.1.219 2.1.1.220] | (RefSeq) tRNA (adenine(58)-N(1))-methyltransferase catalytic subunit TRMT61A	[J]	Translation, ribosomal structure and biogenesis	tRNA methyltransferase complex GCD14 subunit;; Methyltransferase domain;; Protein-L-isoaspartate(D-aspartate) O-methyltransferase (PCMT)	--	J	Translation, ribosomal structure and biogenesis	hypothetical protein DCAR_009028 [Daucus carota subsp. sativus]
c85756.graph_c0	255	412	308	1104	1032	1286	15.86	22.86	20	72.24	70.14	82.82	3.89021e-10	1.20573	up	--	--	Molecular Function: transporter activity (GO:0005215);; Cellular Component: intracellular (GO:0005622);; Biological Process: transport (GO:0006810);;	--	[I]	Lipid transport and metabolism	CRAL/TRIO domain	Phosphatidylinositol/phosphatidylcholine transfer protein SFH2 OS=Arabidopsis thaliana OX=3702 GN=SFH2 PE=3 SV=1	S	Function unknown	phosphatidylinositol transfer protein 3 [Quercus suber]
c82528.graph_c0	1	3	6	38	18	17	0.07	0.15	0.51	2.69	1.6	1.41	0.0070222	2.00214	up	--	--	Molecular Function: transferase activity (GO:0016740);; Cellular Component: membrane part (GO:0044425);;	K07541|2.55973e-55|nnu:104610968|K07541 phosphatidylinositol glycan, class X | (RefSeq) phosphatidylinositol-glycan biosynthesis class X protein	--	--	PIG-X / PBN1	--	S	Function unknown	Glycosylphosphatidylinositol-mannosyltransferase I [Macleaya cordata]
c98320.graph_c0	98	115	111	366	360	335	2.51	2.93	3.52	9.82	9.01	9.59	2.65862e-08	1.08843	up	[M]	Cell wall/membrane/envelope biogenesis	Molecular Function: transferase activity (GO:0016740);;	--	--	--	Tetratricopeptide repeat;; Tetratricopeptide repeat;; Tetratricopeptide repeat;; Tetratricopeptide repeat;; Tetratricopeptide repeat;; Tetratricopeptide repeat;; Tetratricopeptide repeat;; Tetratricopeptide repeat;; Tetratricopeptide repeat;; TPR repeat;; Tetratricopeptide repeat;; Tetratricopeptide repeat;; Tetratricopeptide repeat;; Tetratricopeptide repeat;; Tetratricopeptide repeat;; TPR repe…	Probable UDP-N-acetylglucosamine--peptide N-acetylglucosaminyltransferase SPINDLY OS=Arabidopsis thaliana OX=3702 GN=SPY PE=1 SV=1	S	Function unknown	PREDICTED: probable UDP-N-acetylglucosamine--peptide N-acetylglucosaminyltransferase SEC [Vitis vinifera]
c88873.graph_c0	37	61	53	550	378	458	1.34	1.95	1.98	20.22	14.6	16.63	2.54586e-27	2.55748	up	[G]	Carbohydrate transport and metabolism	Biological Process: cellular glucose homeostasis (GO:0001678);; Molecular Function: hexokinase activity (GO:0004396);; Molecular Function: ATP binding (GO:0005524);; Molecular Function: glucose binding (GO:0005536);; Biological Process: glycolytic process (GO:0006096);; Cellular Component: chloroplast (GO:0009507);; Biological Process: carbohydrate phosphorylation (GO:0046835);;	K00844|0|rcu:8274653|K00844 hexokinase [EC:2.7.1.1] | (RefSeq) hexokinase-2, chloroplastic	[G]	Carbohydrate transport and metabolism	Hexokinase;; Hexokinase	Hexokinase-2, chloroplastic OS=Nicotiana tabacum OX=4097 GN=HXK2 PE=2 SV=1	G	Carbohydrate transport and metabolism	hexokinase 2 [Camellia sinensis]
c83933.graph_c0	0	4	8	77	37	23	0	0.44	2.21	5.29	2.57	1.52	0.000226717	2.59554	up	--	--	--	--	--	--	--	--	S	Function unknown	PREDICTED: uncharacterized protein LOC100266492 isoform X1 [Vitis vinifera]
c102225.graph_c0	54	65	56	278	208	181	1.91	1.92	2	9.74	8.1	6.63	1.49385e-07	1.29545	up	--	--	Molecular Function: nucleotide binding (GO:0000166);; Cellular Component: nucleus (GO:0005634);; Biological Process: mRNA processing (GO:0006397);; Molecular Function: poly(A) binding (GO:0008143);;	--	[R]	General function prediction only	--	Polyadenylate-binding protein RBP45 OS=Nicotiana plumbaginifolia OX=4092 GN=RBP45 PE=1 SV=1	S	Function unknown	Protein NAM8, partial [Cajanus cajan]
c86813.graph_c0	10	14	3	61	65	59	0.99	1.23	0.2	5.83	6.73	5.8	1.007e-05	2.10922	up	--	--	Cellular Component: cytosolic large ribosomal subunit (GO:0022625);;	K02912|2.9962e-31|pop:POPTR_0014s18940g|K02912 large subunit ribosomal protein L32e | (RefSeq) POPTRDRAFT_665064; hypothetical protein	[J]	Translation, ribosomal structure and biogenesis	--	60S ribosomal protein L32-1 OS=Arabidopsis thaliana OX=3702 GN=RPL32A PE=2 SV=2	J	Translation, ribosomal structure and biogenesis	Ribosomal protein [Trema orientalis]
[truncated: 2,449 more rows]

## Sheet: WX110 VS TX110 DOWN
#ID	WX110-1_Count	WX110-2_Count	WX110-3_Count	TX110-1_Count	TX110-2_Count	TX110-3_Count	WX110-1_FPKM	WX110-2_FPKM	WX110-3_FPKM	TX110-1_FPKM	TX110-2_FPKM	TX110-3_FPKM	FDR	log2FC	regulated	COG_class	COG_class_annotation	GO_annotation	KEGG_annotation	KOG_class	KOG_class_annotation	Pfam_annotation	Swissprot_annotation	eggNOG_class	eggNOG_class_annotation	nr_annotation
[truncated: 2,771 more rows]
