# Supplementary material for: Comparative Transcriptome Analysis of Different Actinidia arguta Fruit Parts Reveals Difference of Light Response during Fruit Coloration
Source: Biology (Basel). 2021 Jul 11;10(7):648. doi: 10.3390/biology10070648 (PMC8301191; doi:10.3390/biology10070648)
Supplement: Supplementary file 1 [file biology-10-00648-s001.zip › Table S6.xlsx]

## Sheet: WP110 vs TP110 
#KEGG_n	883	KEGG_N	7430
#Pathway	ko_ID	DEG_in_Pathway	AllGene_in_Pathway	P-value	Corrected_P-value	Gene_id	KEGG_Orthology
Phagosome	ko04145	13	180	0.985804	1	c100958.graph_c1;c103944.graph_c1;c35355.graph_c0;c68259.graph_c0;c79931.graph_c0;c83151.graph_c1;c85541.graph_c0;c88678.graph_c0;c91694.graph_c0;c94202.graph_c0;c94202.graph_c1;c95010.graph_c0;c95502.graph_c0	K08054+K08054+K07897+K10956+K02150+K02150+K08054+K07897+K04392+K02155+K02155+K02155+K10956
Cysteine and methionine metabolism	ko00270	29	196	0.123591	1	c101046.graph_c0;c101558.graph_c0;c102590.graph_c0;c103890.graph_c0;c20147.graph_c0;c35708.graph_c0;c36206.graph_c1;c48739.graph_c0;c78617.graph_c0;c78873.graph_c0;c78873.graph_c1;c79193.graph_c0;c81929.graph_c0;c83022.graph_c0;c85078.graph_c0;c85765.graph_c0;c86832.graph_c0;c88917.graph_c0;c89008.graph_c0;c89735.graph_c0;c91483.graph_c1;c92011.graph_c0;c93255.graph_c0;c93277.graph_c2;c93769.grap…	K01611+K12524+K00928+K00549+K00815+K05933+K05933+K00815+K00549+K20772+K20772+K00016+K00815+K01611+K01611+K01738+K00826+K00547+K01762+K01738+K16054+K00789+K01251+K05933+K00640+K00815+K01760+K20772+K00797
Homologous recombination	ko03440	5	59	0.846094	1	c101266.graph_c1;c102199.graph_c1;c102849.graph_c1;c87606.graph_c0;c94449.graph_c0	K03553+K10901+K10875+K10739+K10875
Starch and sucrose metabolism	ko00500	52	289	0.00126839	0.153475	c100175.graph_c0;c100213.graph_c0;c100380.graph_c1;c100831.graph_c0;c101261.graph_c0;c101505.graph_c0;c101623.graph_c0;c102139.graph_c1;c104619.graph_c0;c18904.graph_c0;c68742.graph_c0;c77784.graph_c0;c79105.graph_c0;c80991.graph_c0;c81137.graph_c0;c81689.graph_c0;c82196.graph_c0;c83513.graph_c0;c84897.graph_c0;c85354.graph_c0;c86434.graph_c0;c87062.graph_c0;c87247.graph_c0;c87255.graph_c0;c88211…	K05349+K13648+K00700+K00696+K00975+K01188+K01188+K16055+K08679+K01177+K01051+K01051+K01184+K16055+K01051+K20867+K01187+K19891+K00847+K01188+K01177+K20867+K08679+K15920+K01184+K01184+K00700+K01179+K00844+K01087+K01051+K08678+K01188+K13648+K05350+K00695+K05350+K00695+K19893+K05349+K01087+K01184+K01188+K01177+K19893+K01051+K05350+K01193+K05349+K01177+K01176+K20867
Arginine and proline metabolism	ko00330	13	109	0.539252	1	c101046.graph_c0;c101423.graph_c0;c102422.graph_c0;c60695.graph_c0;c67098.graph_c0;c83022.graph_c0;c85078.graph_c0;c85941.graph_c2;c92704.graph_c1;c92749.graph_c0;c95462.graph_c0;c96811.graph_c0;c99975.graph_c0	K01611+K17839+K17839+K00128+K00128+K01611+K01611+K01476+K00128+K00472+K00472+K00472+K00797
Propanoate metabolism	ko00640	3	80	0.997316	1	c103993.graph_c0;c79193.graph_c0;c99261.graph_c0	K11262+K00016+K00166
Thiamine metabolism	ko00730	2	27	0.848055	1	c102656.graph_c1;c88210.graph_c0	K01662+K06928
Protein processing in endoplasmic reticulum	ko04141	48	377	0.324421	1	c100150.graph_c1;c100297.graph_c0;c100958.graph_c1;c101640.graph_c1;c102200.graph_c0;c102313.graph_c0;c102643.graph_c0;c103144.graph_c0;c103167.graph_c0;c103944.graph_c1;c107015.graph_c0;c47998.graph_c0;c61999.graph_c0;c68259.graph_c0;c73446.graph_c0;c80312.graph_c0;c80677.graph_c0;c81919.graph_c0;c82812.graph_c0;c83424.graph_c0;c83706.graph_c0;c85327.graph_c0;c85451.graph_c1;c85541.graph_c0;c859…	K09490+K13989+K08054+K09487+K13993+K09580+K13989+K09486+K10601+K08054+K03283+K13989+K09490+K10956+K09490+K04079+K09580+K09490+K03094+K12667+K03283+K11718+K09523+K08054+K03283+K03283+K03283+K03283+K09517+K10601+K10666+K10666+K04079+K04554+K13993+K09490+K13993+K10088+K10666+K11863+K09503+K09517+K10956+K09584+K10666+K10839+K10636+K09490
Ribosome biogenesis in eukaryotes	ko03008	14	180	0.972816	1	c100363.graph_c1;c100655.graph_c1;c101463.graph_c0;c101988.graph_c0;c102176.graph_c0;c83320.graph_c0;c87037.graph_c0;c88466.graph_c0;c89000.graph_c0;c91546.graph_c0;c92814.graph_c0;c93269.graph_c1;c95247.graph_c0;c96911.graph_c0	K14546+K14565+K14563+K14521+K14558+K12619+K11128+K12619+K14566+K14521+K14559+K14567+K14549+K11131
Lysine degradation	ko00310	3	64	0.986195	1	c60695.graph_c0;c67098.graph_c0;c92704.graph_c1	K00128+K00128+K00128
AGE-RAGE signaling pathway in diabetic complications	ko04933	3	28	0.663262	1	c103204.graph_c0;c89767.graph_c0;c91694.graph_c0	K05857+K05857+K04392
Mismatch repair	ko03430	4	45	0.799113	1	c82802.graph_c0;c87606.graph_c0;c95991.graph_c1;c98999.graph_c0	K10746+K10739+K10756+K10756
Flavone and flavonol biosynthesis	ko00944	2	4	0.0718639	1	c104140.graph_c0;c86926.graph_c0	K13083+K05280
Glycolysis / Gluconeogenesis	ko00010	35	259	0.230254	1	c100980.graph_c0;c101260.graph_c1;c101644.graph_c1;c102619.graph_c0;c102711.graph_c0;c104098.graph_c0;c14188.graph_c0;c35218.graph_c0;c48872.graph_c1;c49532.graph_c0;c59489.graph_c0;c60695.graph_c0;c67098.graph_c0;c71267.graph_c0;c79193.graph_c0;c80291.graph_c0;c81009.graph_c0;c82717.graph_c0;c83349.graph_c0;c87287.graph_c0;c88097.graph_c0;c88873.graph_c0;c90889.graph_c3;c90889.graph_c4;c91571.gr…	K00873+K00850+K01792+K01610+K00850+K01568+K00927+K01689+K00134+K01624+K00873+K00128+K00128+K00873+K00016+K01610+K00873+K01803+K18857+K01785+K00131+K00844+K01568+K01568+K00121+K00121+K00128+K00850+K01792+K01834+K03841+K00873+K00850+K00873+K01568
Protein export	ko03060	13	87	0.229542	1	c100150.graph_c1;c100403.graph_c0;c61999.graph_c0;c68259.graph_c0;c73446.graph_c0;c81919.graph_c0;c83808.graph_c0;c87332.graph_c0;c90598.graph_c2;c92628.graph_c0;c95502.graph_c0;c96123.graph_c0;c99645.graph_c0	K09490+K03110+K09490+K10956+K09490+K09490+K12946+K03217+K09490+K03106+K10956+K03108+K09490
Alanine, aspartate and glutamate metabolism	ko00250	10	151	0.989084	1	c101383.graph_c0;c101719.graph_c0;c103813.graph_c0;c52180.graph_c0;c77989.graph_c0;c87747.graph_c0;c90182.graph_c1;c91268.graph_c0;c93178.graph_c0;c98058.graph_c0	K00764+K00278+K01955+K00262+K01955+K00261+K01940+K14272+K13566+K00261
Glycosphingolipid biosynthesis - globo series	ko00603	1	12	0.781163	1	c101990.graph_c0	K07407
Peroxisome	ko04146	11	144	0.963965	1	c101936.graph_c1;c102980.graph_c0;c79335.graph_c0;c81525.graph_c0;c91013.graph_c0;c91187.graph_c2;c92633.graph_c0;c93789.graph_c0;c94460.graph_c0;c95544.graph_c0;c96642.graph_c1	K01897+K13354+K00869+K11517+K00869+K13348+K13356+K00232+K00477+K01897+K01640
Glycosylphosphatidylinositol(GPI)-anchor biosynthesis	ko00563	2	29	0.875256	1	c104064.graph_c0;c84676.graph_c0	K03860+K07542
Purine metabolism	ko00230	26	274	0.913811	1	c100980.graph_c0;c101383.graph_c0;c102079.graph_c1;c59489.graph_c0;c71267.graph_c0;c80461.graph_c0;c81009.graph_c0;c81210.graph_c0;c84225.graph_c0;c84758.graph_c0;c88210.graph_c0;c88737.graph_c0;c88780.graph_c1;c88974.graph_c0;c89583.graph_c0;c90649.graph_c2;c91681.graph_c1;c93031.graph_c0;c93293.graph_c2;c93969.graph_c0;c95073.graph_c0;c95561.graph_c0;c96756.graph_c0;c97483.graph_c0;c97641.graph…	K00873+K00764+K01510+K00873+K00873+K00940+K00873+K00940+K03000+K01519+K06928+K10808+K03043+K01081+K00940+K03046+K02320+K02684+K03043+K00860+K00873+K03021+K18453+K00873+K13811+K01490
RNA transport	ko03013	18	340	0.999992	1	c101598.graph_c0;c102953.graph_c0;c63941.graph_c0;c67664.graph_c1;c71446.graph_c0;c80027.graph_c0;c81010.graph_c0;c81557.graph_c0;c81653.graph_c0;c82548.graph_c0;c85803.graph_c1;c91462.graph_c0;c92395.graph_c0;c94095.graph_c0;c94827.graph_c0;c95989.graph_c1;c96055.graph_c0;c96303.graph_c0	K14319+K14304+K12160+K03231+K03236+K12881+K03257+K03245+K03113+K03231+K13126+K05019+K14297+K00784+K13126+K13151+K03251+K18213
Carotenoid biosynthesis	ko00906	10	48	0.0524495	1	c100946.graph_c0;c102263.graph_c2;c79507.graph_c0;c94459.graph_c1;c95353.graph_c0;c95861.graph_c2;c96460.graph_c0;c97375.graph_c0;c98766.graph_c0;c99541.graph_c0	K02291+K09838+K14593+K09842+K09840+K15747+K09843+K09838+K06444+K09840
Phenylpropanoid biosynthesis	ko00940	38	156	9.20198e-06	0.00111344	c100175.graph_c0;c100560.graph_c0;c101140.graph_c0;c101505.graph_c0;c101623.graph_c0;c103416.graph_c0;c103591.graph_c0;c66516.graph_c0;c73173.graph_c0;c73210.graph_c0;c73409.graph_c0;c77455.graph_c0;c84071.graph_c0;c85354.graph_c0;c87165.graph_c0;c88368.graph_c0;c89015.graph_c1;c89802.graph_c0;c90333.graph_c0;c90451.graph_c0;c91981.graph_c2;c92223.graph_c0;c92350.graph_c0;c93357.graph_c1;c93436.g…	K05349+K00083+K13065+K01188+K01188+K10775+K00588+K00430+K12356+K00430+K00430+K00430+K00083+K01188+K00430+K09754+K01904+K01904+K01904+K01188+K13066+K09753+K05350+K05350+K01904+K00430+K12355+K05349+K01904+K09755+K00430+K01188+K13065+K00430+K00430+K05350+K05349+K09754
Fatty acid biosynthesis	ko00061	9	75	0.541166	1	c101936.graph_c1;c103993.graph_c0;c83010.graph_c0;c83010.graph_c1;c95542.graph_c0;c95544.graph_c0;c97286.graph_c0;c97865.graph_c0;c98931.graph_c0	K01897+K11262+K00059+K00059+K10781+K01897+K00208+K10781+K03921
Tropane, piperidine and pyridine alkaloid biosynthesis	ko00960	9	42	0.0547977	1	c100071.graph_c0;c100071.graph_c3;c20147.graph_c0;c48739.graph_c0;c81929.graph_c0;c92680.graph_c1;c95014.graph_c0;c95788.graph_c0;c99399.graph_c0	K00276+K00276+K00815+K00815+K00815+K00276+K00815+K00276+K00276
Carbon fixation in photosynthetic organisms	ko00710	15	162	0.881071	1	c100892.graph_c0;c102619.graph_c0;c14188.graph_c0;c48872.graph_c1;c49532.graph_c0;c62323.graph_c0;c66225.graph_c1;c80291.graph_c0;c82717.graph_c0;c90151.graph_c0;c90206.graph_c0;c91268.graph_c0;c94440.graph_c0;c97452.graph_c3;c98513.graph_c0	K00029+K01610+K00927+K00134+K01624+K01595+K01595+K01610+K01803+K01595+K01006+K14272+K03841+K01595+K00615
Pyruvate metabolism	ko00620	20	197	0.807004	1	c100892.graph_c0;c100980.graph_c0;c102619.graph_c0;c103993.graph_c0;c59489.graph_c0;c60695.graph_c0;c62323.graph_c0;c66225.graph_c1;c67098.graph_c0;c71267.graph_c0;c79193.graph_c0;c80291.graph_c0;c81009.graph_c0;c90151.graph_c0;c90206.graph_c0;c92704.graph_c1;c95073.graph_c0;c97452.graph_c3;c97483.graph_c0;c98355.graph_c0	K00029+K00873+K01610+K11262+K00873+K00128+K01595+K01595+K00128+K00873+K00016+K01610+K00873+K01595+K01006+K00128+K00873+K01595+K00873+K01649
Fatty acid degradation	ko00071	10	75	0.400084	1	c101936.graph_c1;c60695.graph_c0;c67098.graph_c0;c83349.graph_c0;c84932.graph_c1;c91571.graph_c0;c91921.graph_c3;c92704.graph_c1;c93789.graph_c0;c95544.graph_c0	K01897+K00128+K00128+K18857+K10527+K00121+K00121+K00128+K00232+K01897
Ascorbate and aldarate metabolism	ko00053	9	65	0.366149	1	c103639.graph_c0;c60695.graph_c0;c67098.graph_c0;c70831.graph_c0;c78135.graph_c0;c83033.graph_c1;c90994.graph_c1;c91900.graph_c0;c92704.graph_c1	K14190+K00128+K00128+K00469+K00434+K10047+K17744+K00434+K00128
Pyrimidine metabolism	ko00240	22	204	0.720659	1	c102079.graph_c1;c103813.graph_c0;c73929.graph_c0;c77989.graph_c0;c78479.graph_c0;c80143.graph_c0;c80461.graph_c0;c81210.graph_c0;c82801.graph_c0;c84225.graph_c0;c84758.graph_c0;c88326.graph_c0;c88737.graph_c0;c88780.graph_c1;c88974.graph_c0;c89583.graph_c0;c90649.graph_c2;c91681.graph_c1;c93031.graph_c0;c93293.graph_c2;c95561.graph_c0;c99304.graph_c1	K01510+K01955+K00876+K01955+K00876+K16904+K00940+K00940+K16904+K03000+K01519+K00761+K10808+K03043+K01081+K00940+K03046+K02320+K02684+K03043+K03021+K01240
Pentose and glucuronate interconversions	ko00040	19	111	0.06351	1	c101599.graph_c0;c60695.graph_c0;c67098.graph_c0;c68742.graph_c0;c77784.graph_c0;c79105.graph_c0;c81137.graph_c0;c84992.graph_c0;c85677.graph_c1;c88211.graph_c0;c88211.graph_c1;c89993.graph_c0;c90378.graph_c0;c90741.graph_c0;c92514.graph_c2;c92704.graph_c1;c96102.graph_c1;c96583.graph_c1;c97349.graph_c0	K01728+K00128+K00128+K01051+K01051+K01184+K01051+K01728+K01728+K01184+K01184+K01051+K01728+K01728+K01728+K00128+K01728+K01184+K01051
Biosynthesis of amino acids	ko01230	70	490	0.0543739	1	c100980.graph_c0;c100995.graph_c0;c101260.graph_c1;c101558.graph_c0;c102590.graph_c0;c102711.graph_c0;c103890.graph_c0;c104036.graph_c0;c14188.graph_c0;c20147.graph_c0;c35218.graph_c0;c48739.graph_c0;c48872.graph_c1;c49532.graph_c0;c59489.graph_c0;c67417.graph_c0;c71267.graph_c0;c73421.graph_c0;c78617.graph_c0;c80001.graph_c0;c80064.graph_c0;c81009.graph_c0;c81929.graph_c0;c82717.graph_c0;c83301.…	K00873+K01652+K00850+K12524+K00928+K00850+K00549+K01687+K00927+K00815+K01689+K00815+K00134+K01624+K00873+K01652+K00873+K00930+K00549+K01681+K10206+K00873+K00815+K01803+K01778+K00766+K01738+K01476+K00611+K00826+K01736+K01620+K00766+K00831+K01738+K01940+K06001+K14272+K00789+K05359+K01626+K00891+K00850+K00058+K05359+K00640+K00620+K01695+K00058+K01834+K00815+K01760+K00873+K01696+K00600+K01586+K14682+…
Lysine biosynthesis	ko00300	5	23	0.129157	1	c101558.graph_c0;c102590.graph_c0;c80064.graph_c0;c83301.graph_c0;c95966.graph_c0	K12524+K00928+K10206+K01778+K01586
Plant hormone signal transduction	ko04075	72	291	4.15768e-10	5.03079e-08	c100420.graph_c0;c100444.graph_c0;c100835.graph_c0;c100996.graph_c0;c101594.graph_c0;c101692.graph_c0;c102991.graph_c1;c35209.graph_c0;c35471.graph_c0;c56910.graph_c0;c59741.graph_c0;c68845.graph_c0;c74664.graph_c1;c75358.graph_c0;c75851.graph_c0;c76494.graph_c0;c76868.graph_c0;c76888.graph_c0;c77900.graph_c0;c79167.graph_c1;c79450.graph_c0;c79602.graph_c0;c81125.graph_c0;c81439.graph_c0;c82897.g…	K14515+K14431+K14485+K14488+K12126+K13946+K14432+K14494+K14490+K14484+K14486+K14484+K14484+K14488+K14494+K14516+K14488+K14492+K14431+K14485+K14484+K13422+K13449+K14492+K14488+K14484+K14488+K14484+K14490+K14492+K14516+K14499+K14498+K14488+K14484+K14488+K14484+K14497+K14431+K14498+K14484+K13422+K14488+K14500+K14484+K14484+K14513+K14500+K14486+K14484+K12126+K14491+K14515+K14515+K13464+K14490+K14492+…
Sulfur metabolism	ko00920	7	44	0.263721	1	c100791.graph_c0;c85765.graph_c0;c89735.graph_c0;c90393.graph_c0;c93769.graph_c0;c93969.graph_c0;c97641.graph_c0	K01082+K01738+K01738+K00387+K00640+K00860+K13811
Sphingolipid metabolism	ko00600	2	47	0.981066	1	c101990.graph_c0;c87273.graph_c0	K07407+K04712
Pantothenate and CoA biosynthesis	ko00770	7	46	0.302733	1	c100995.graph_c0;c104036.graph_c0;c67417.graph_c0;c86313.graph_c0;c86832.graph_c0;c97647.graph_c1;c99290.graph_c0	K01652+K01687+K01652+K01598+K00826+K01687+K01653
Cyanoamino acid metabolism	ko00460	14	58	0.00677173	0.819379	c100175.graph_c0;c101505.graph_c0;c101623.graph_c0;c85354.graph_c0;c90451.graph_c0;c92350.graph_c0;c93357.graph_c1;c95188.graph_c0;c95624.graph_c0;c96023.graph_c0;c96659.graph_c0;c98091.graph_c2;c98451.graph_c0;c99544.graph_c0	K05349+K01188+K01188+K01188+K01188+K05350+K05350+K05349+K00600+K18592+K01188+K05350+K05349+K00600
alpha-Linolenic acid metabolism	ko00592	18	62	0.000211511	0.0255929	c101019.graph_c1;c101639.graph_c0;c101966.graph_c0;c102883.graph_c0;c74391.graph_c1;c80216.graph_c0;c81092.graph_c0;c82138.graph_c0;c83349.graph_c0;c84455.graph_c0;c84932.graph_c1;c86329.graph_c0;c87980.graph_c0;c91285.graph_c0;c91907.graph_c0;c92638.graph_c0;c93789.graph_c0;c99887.graph_c0	K05894+K00454+K00454+K10528+K10528+K00454+K10525+K00454+K18857+K00454+K10527+K05894+K08241+K10525+K10526+K00454+K00232+K00454
Phenylalanine, tyrosine and tryptophan biosynthesis	ko00400	15	78	0.0392563	1	c20147.graph_c0;c48739.graph_c0;c81929.graph_c0;c84919.graph_c0;c87229.graph_c0;c88788.graph_c0;c90725.graph_c0;c92610.graph_c0;c92848.graph_c0;c93014.graph_c0;c93590.graph_c1;c93864.graph_c0;c95014.graph_c0;c95400.graph_c0;c96124.graph_c0	K00815+K00815+K00815+K00766+K01736+K00766+K06001+K05359+K01626+K00891+K05359+K01695+K00815+K01696+K01626
Synthesis and degradation of ketone bodies	ko00072	2	17	0.61705	1	c96117.graph_c0;c96642.graph_c1	K01641+K01640
Photosynthesis - antenna proteins	ko00196	3	17	0.328794	1	c103861.graph_c0;c84418.graph_c1;c94795.graph_c0	K08913+K08914+K08908
N-Glycan biosynthesis	ko00510	6	77	0.90868	1	c100144.graph_c0;c103170.graph_c0;c83424.graph_c0;c87497.graph_c0;c94228.graph_c0;c97063.graph_c0	K00736+K00902+K12667+K03843+K00737+K07432
Carbon metabolism	ko01200	48	575	0.998197	1	c100892.graph_c0;c100980.graph_c0;c101231.graph_c0;c101260.graph_c1;c102619.graph_c0;c102711.graph_c0;c14188.graph_c0;c35218.graph_c0;c48872.graph_c1;c49532.graph_c0;c59489.graph_c0;c62323.graph_c0;c66225.graph_c1;c71267.graph_c0;c80001.graph_c0;c80291.graph_c0;c81009.graph_c0;c81525.graph_c0;c82717.graph_c0;c85765.graph_c0;c87747.graph_c0;c88097.graph_c0;c88873.graph_c0;c89266.graph_c0;c89706.gr…	K00029+K00873+K00236+K00850+K01610+K00850+K00927+K01689+K00134+K01624+K00873+K01595+K01595+K00873+K01681+K01610+K00873+K11517+K01803+K01738+K00261+K00131+K00844+K01057+K00831+K01738+K01595+K01006+K14272+K00121+K00121+K00850+K00058+K00640+K00058+K01834+K03841+K00873+K00600+K15893+K00850+K01595+K00873+K00616+K00058+K00261+K00615+K00600
Tryptophan metabolism	ko00380	6	57	0.685743	1	c60695.graph_c0;c67098.graph_c0;c79773.graph_c0;c87986.graph_c0;c92704.graph_c1;c94941.graph_c0	K00128+K00128+K11816+K11816+K00128+K16903
Zeatin biosynthesis	ko00908	7	25	0.0229202	1	c100065.graph_c0;c100454.graph_c0;c101458.graph_c0;c80876.graph_c0;c81158.graph_c0;c86428.graph_c0;c93013.graph_c0	K13495+K00279+K13495+K13495+K00279+K13495+K10717
Cutin, suberine and wax biosynthesis	ko00073	5	32	0.329816	1	c100737.graph_c0;c87198.graph_c0;c90710.graph_c0;c90867.graph_c0;c92633.graph_c0	K15398+K17991+K15398+K15404+K13356
Brassinosteroid biosynthesis	ko00905	7	19	0.00452962	0.548083	c101391.graph_c1;c83471.graph_c0;c91771.graph_c0;c94326.graph_c1;c96569.graph_c0;c97436.graph_c0;c99630.graph_c0	K09588+K15639+K09588+K12637+K09587+K12640+K12638
Taurine and hypotaurine metabolism	ko00430	3	17	0.328794	1	c100447.graph_c0;c91337.graph_c0;c96023.graph_c0	K10712+K10712+K18592
Basal transcription factors	ko03022	3	56	0.969814	1	c79103.graph_c0;c85356.graph_c0;c95303.graph_c0	K03139+K10842+K03120
Phenylalanine metabolism	ko00360	18	71	0.00126121	0.152607	c100071.graph_c0;c100071.graph_c3;c103416.graph_c0;c103591.graph_c0;c20147.graph_c0;c48739.graph_c0;c77564.graph_c0;c81929.graph_c0;c89015.graph_c1;c89802.graph_c0;c90333.graph_c0;c92680.graph_c1;c93436.graph_c1;c95014.graph_c0;c95788.graph_c0;c95904.graph_c5;c97378.graph_c0;c99399.graph_c0	K00276+K00276+K10775+K00588+K00815+K00815+K07253+K00815+K01904+K01904+K01904+K00276+K01904+K00815+K00276+K01904+K00074+K00276
Fatty acid elongation	ko00062	3	50	0.946833	1	c102912.graph_c0;c81889.graph_c0;c99779.graph_c0	K01074+K10703+K15397
Oxidative phosphorylation	ko00190	32	361	0.974966	1	c100284.graph_c0;c100575.graph_c0;c100909.graph_c0;c101231.graph_c0;c101377.graph_c0;c103126.graph_c1;c103794.graph_c0;c59186.graph_c0;c72948.graph_c1;c79931.graph_c0;c80476.graph_c0;c80782.graph_c0;c83151.graph_c1;c84206.graph_c0;c84444.graph_c0;c85318.graph_c1;c85671.graph_c1;c86861.graph_c0;c88250.graph_c2;c88667.graph_c2;c90976.graph_c0;c91288.graph_c0;c91981.graph_c0;c92521.graph_c0;c92580.g…	K03879+K01507+K01507+K00236+K01535+K00412+K01535+K02128+K01507+K02150+K11353+K02133+K02150+K03966+K01535+K01507+K03883+K11352+K03879+K02262+K03935+K01507+K01507+K03883+K03878+K01507+K05578+K02155+K02155+K03881+K05575+K02155
Valine, leucine and isoleucine biosynthesis	ko00290	7	39	0.17405	1	c100995.graph_c0;c104036.graph_c0;c67417.graph_c0;c86832.graph_c0;c97647.graph_c1;c98355.graph_c0;c99290.graph_c0	K01652+K01687+K01652+K00826+K01687+K01649+K01653
C5-Branched dibasic acid metabolism	ko00660	3	18	0.363051	1	c100995.graph_c0;c67417.graph_c0;c99290.graph_c0	K01652+K01652+K01653
Citrate cycle (TCA cycle)	ko00020	10	183	0.999056	1	c100214.graph_c0;c101231.graph_c0;c102619.graph_c0;c63040.graph_c0;c80001.graph_c0;c80291.graph_c0;c83285.graph_c0;c86821.graph_c0;c92978.graph_c1;c99368.graph_c0	K01648+K00236+K01610+K01648+K01681+K01610+K01648+K01648+K01648+K01648
Nitrogen metabolism	ko00910	7	49	0.363101	1	c100423.graph_c0;c103555.graph_c1;c52180.graph_c0;c87747.graph_c0;c88191.graph_c0;c92151.graph_c0;c98058.graph_c0	K01674+K02575+K00262+K00261+K00366+K01673+K00261
Diterpenoid biosynthesis	ko00904	4	22	0.261169	1	c102974.graph_c0;c80157.graph_c0;c87736.graph_c0;c99617.graph_c1	K17982+K04125+K04125+K17961
Steroid biosynthesis	ko00100	10	52	0.0826871	1	c102129.graph_c0;c57625.graph_c1;c86563.graph_c1;c88860.graph_c0;c89869.graph_c0;c92944.graph_c0;c95338.graph_c0;c95836.graph_c0;c95840.graph_c0;c96398.graph_c0	K01853+K09828+K08242+K08246+K00559+K09832+K00213+K00801+K00511+K00222
RNA polymerase	ko03020	5	63	0.883745	1	c84225.graph_c0;c88780.graph_c1;c90649.graph_c2;c93293.graph_c2;c95561.graph_c0	K03000+K03043+K03046+K03043+K03021
Butanoate metabolism	ko00650	6	47	0.49224	1	c100995.graph_c0;c67417.graph_c0;c96117.graph_c0;c96642.graph_c1;c97378.graph_c0;c99290.graph_c0	K01652+K01652+K01641+K01640+K00074+K01653
beta-Alanine metabolism	ko00410	11	85	0.430321	1	c100071.graph_c0;c100071.graph_c3;c101423.graph_c0;c102422.graph_c0;c60695.graph_c0;c67098.graph_c0;c92680.graph_c1;c92704.graph_c1;c95788.graph_c0;c99399.graph_c0;c99975.graph_c0	K00276+K00276+K17839+K17839+K00128+K00128+K00276+K00128+K00276+K00276+K00797
Regulation of autophagy	ko04140	10	53	0.0916254	1	c100486.graph_c1;c100778.graph_c1;c82945.graph_c1;c85185.graph_c0;c85646.graph_c0;c85646.graph_c1;c92356.graph_c0;c92737.graph_c0;c98385.graph_c0;c99141.graph_c0	K08341+K08332+K08341+K08331+K07198+K07198+K07198+K08341+K07198+K07198
Tyrosine metabolism	ko00350	15	71	0.0179705	1	c100071.graph_c0;c100071.graph_c3;c20147.graph_c0;c48739.graph_c0;c77564.graph_c0;c81096.graph_c0;c81929.graph_c0;c83349.graph_c0;c91571.graph_c0;c91921.graph_c3;c92680.graph_c1;c95014.graph_c0;c95788.graph_c0;c97160.graph_c0;c99399.graph_c0	K00276+K00276+K00815+K00815+K07253+K00422+K00815+K18857+K00121+K00121+K00276+K00815+K00276+K00422+K00276
Terpenoid backbone biosynthesis	ko00900	14	88	0.156268	1	c100755.graph_c0;c101543.graph_c0;c102656.graph_c1;c103818.graph_c0;c72254.graph_c0;c79335.graph_c0;c83295.graph_c0;c87548.graph_c1;c91013.graph_c0;c93218.graph_c0;c94035.graph_c0;c96117.graph_c0;c96596.graph_c0;c99200.graph_c0	K00991+K13789+K01662+K01823+K01823+K00869+K13789+K01597+K00869+K01597+K03526+K01641+K15889+K01823
Aminoacyl-tRNA biosynthesis	ko00970	3	129	0.999988	1	c81820.graph_c1;c92706.graph_c2;c99976.graph_c0	K01889+K01868+K01893
Photosynthesis	ko00195	12	74	0.163165	1	c100340.graph_c0;c102677.graph_c0;c35198.graph_c0;c71292.graph_c0;c73123.graph_c0;c80709.graph_c3;c80823.graph_c0;c84424.graph_c1;c89647.graph_c0;c91149.graph_c0;c93905.graph_c0;c95062.graph_c4	K02690+K02716+K02639+K02717+K03541+K02692+K08905+K02703+K02693+K02717+K02690+K02705
Arginine biosynthesis	ko00220	10	81	0.500017	1	c52180.graph_c0;c73421.graph_c0;c85941.graph_c2;c86237.graph_c1;c87747.graph_c0;c90182.graph_c1;c91268.graph_c0;c93837.graph_c0;c96021.graph_c0;c98058.graph_c0	K00262+K00930+K01476+K00611+K00261+K01940+K14272+K00620+K14682+K00261
Porphyrin and chlorophyll metabolism	ko00860	12	67	0.0944928	1	c101171.graph_c0;c102097.graph_c2;c103344.graph_c0;c83766.graph_c0;c89389.graph_c0;c89882.graph_c0;c90901.graph_c0;c91263.graph_c1;c92764.graph_c1;c93657.graph_c0;c97329.graph_c0;c99716.graph_c0	K13606+K02492+K03403+K03428+K00231+K00510+K08099+K19073+K02492+K01698+K04040+K01772
Riboflavin metabolism	ko00740	4	14	0.074968	1	c73821.graph_c0;c93231.graph_c0;c96756.graph_c0;c97260.graph_c0	K14652+K20884+K18453+K14652
Ubiquitin mediated proteolysis	ko04120	10	215	0.999938	1	c103167.graph_c0;c70360.graph_c0;c82812.graph_c0;c87901.graph_c0;c88414.graph_c1;c89325.graph_c0;c89849.graph_c1;c92403.graph_c1;c93518.graph_c0;c94342.graph_c0	K10601+K10688+K03094+K10601+K10583+K10581+K04554+K10573+K10144+K03357
Other glycan degradation	ko00511	1	25	0.95793	1	c84975.graph_c0	K01227
Glycerolipid metabolism	ko00561	15	80	0.0477518	1	c100218.graph_c0;c101170.graph_c0;c101796.graph_c0;c101990.graph_c0;c103257.graph_c0;c60695.graph_c0;c67098.graph_c0;c81743.graph_c0;c82628.graph_c0;c89693.graph_c0;c92704.graph_c1;c94742.graph_c0;c94805.graph_c0;c99075.graph_c0;c99228.graph_c0	K00679+K06118+K00901+K07407+K09480+K00128+K00128+K06118+K13508+K09480+K00128+K13513+K13508+K00901+K09480
2-Oxocarboxylic acid metabolism	ko01210	13	133	0.812705	1	c100995.graph_c0;c102590.graph_c0;c104036.graph_c0;c67417.graph_c0;c73421.graph_c0;c80001.graph_c0;c86832.graph_c0;c91268.graph_c0;c93837.graph_c0;c96021.graph_c0;c97647.graph_c1;c98355.graph_c0;c99290.graph_c0	K01652+K00928+K01687+K01652+K00930+K01681+K00826+K14272+K00620+K14682+K01687+K01649+K01653
Galactose metabolism	ko00052	14	86	0.136919	1	c100203.graph_c0;c101260.graph_c1;c101471.graph_c1;c101990.graph_c0;c102711.graph_c0;c78341.graph_c0;c82196.graph_c0;c87287.graph_c0;c87921.graph_c1;c88873.graph_c0;c90842.graph_c0;c93056.graph_c0;c97139.graph_c2;c98380.graph_c0	K06617+K00850+K06617+K07407+K00850+K18819+K01187+K01785+K01784+K00844+K06617+K00850+K00850+K01193
Pentose phosphate pathway	ko00030	10	123	0.931189	1	c101260.graph_c1;c102711.graph_c0;c49532.graph_c0;c88097.graph_c0;c89266.graph_c0;c93056.graph_c0;c94440.graph_c0;c97139.graph_c2;c97870.graph_c0;c98513.graph_c0	K00850+K00850+K01624+K00131+K01057+K00850+K03841+K00850+K00616+K00615
Glyoxylate and dicarboxylate metabolism	ko00630	8	155	0.998753	1	c79900.graph_c0;c80001.graph_c0;c81525.graph_c0;c91268.graph_c0;c95624.graph_c0;c97127.graph_c0;c98135.graph_c0;c99544.graph_c0	K02437+K01681+K11517+K14272+K00600+K15893+K01433+K00600
Monobactam biosynthesis	ko00261	3	18	0.363051	1	c101558.graph_c0;c102590.graph_c0;c97641.graph_c0	K12524+K00928+K13811
Fructose and mannose metabolism	ko00051	12	102	0.561229	1	c101260.graph_c1;c101391.graph_c0;c102711.graph_c0;c49532.graph_c0;c82702.graph_c0;c82717.graph_c0;c84897.graph_c0;c88873.graph_c0;c90578.graph_c0;c93056.graph_c0;c94440.graph_c0;c97139.graph_c2	K00850+K01711+K00850+K01624+K19355+K01803+K00847+K00844+K01809+K00850+K03841+K00850
Ubiquinone and other terpenoid-quinone biosynthesis	ko00130	14	43	0.000285913	0.0345955	c100452.graph_c0;c20147.graph_c0;c48739.graph_c0;c79204.graph_c0;c81929.graph_c0;c84118.graph_c0;c88431.graph_c0;c89015.graph_c1;c89802.graph_c0;c90333.graph_c0;c93436.graph_c1;c93830.graph_c0;c95014.graph_c0;c95904.graph_c5	K09833+K00815+K00815+K05928+K00815+K12501+K03809+K01904+K01904+K01904+K01904+K02548+K00815+K01904
Phosphatidylinositol signaling system	ko04070	17	90	0.0344451	1	c101796.graph_c0;c102205.graph_c0;c103204.graph_c0;c103307.graph_c1;c60361.graph_c0;c80212.graph_c0;c83033.graph_c1;c83313.graph_c0;c84890.graph_c0;c88771.graph_c0;c89767.graph_c0;c91807.graph_c0;c92282.graph_c0;c93927.graph_c0;c94173.graph_c0;c99032.graph_c1;c99075.graph_c0	K00901+K01110+K05857+K00889+K02183+K00889+K10047+K01110+K02183+K00889+K05857+K00889+K00981+K00913+K02183+K01092+K00901
Folate biosynthesis	ko00790	3	31	0.730525	1	c65327.graph_c1;c94229.graph_c2;c98920.graph_c0	K01633+K18482+K01930
Base excision repair	ko03410	5	63	0.883745	1	c101357.graph_c0;c88186.graph_c0;c90055.graph_c0;c91314.graph_c0;c97659.graph_c0	K10798+K01246+K03512+K10798+K10772
Endocytosis	ko04144	29	313	0.943644	1	c102495.graph_c0;c103307.graph_c1;c103595.graph_c0;c103956.graph_c0;c107015.graph_c0;c35355.graph_c0;c80212.graph_c0;c83706.graph_c0;c84913.graph_c0;c85997.graph_c0;c85997.graph_c1;c86144.graph_c2;c86144.graph_c3;c86751.graph_c0;c87928.graph_c0;c88678.graph_c0;c88771.graph_c0;c89193.graph_c0;c89811.graph_c0;c91807.graph_c0;c94442.graph_c0;c96260.graph_c0;c96703.graph_c0;c97738.graph_c0;c98189.gra…	K01115+K00889+K19476+K19476+K03283+K07897+K00889+K03283+K07904+K03283+K03283+K03283+K03283+K19366+K12183+K07897+K00889+K12197+K19476+K00889+K12191+K01115+K19476+K12471+K19476+K01115+K01115+K01115+K12486
Isoquinoline alkaloid biosynthesis	ko00950	11	43	0.00997953	1	c100071.graph_c0;c100071.graph_c3;c20147.graph_c0;c48739.graph_c0;c81096.graph_c0;c81929.graph_c0;c92680.graph_c1;c95014.graph_c0;c95788.graph_c0;c97160.graph_c0;c99399.graph_c0	K00276+K00276+K00815+K00815+K00422+K00815+K00276+K00815+K00276+K00422+K00276
Spliceosome	ko03040	14	285	0.999988	1	c102431.graph_c0;c107015.graph_c0;c80027.graph_c0;c83706.graph_c0;c84115.graph_c0;c84726.graph_c5;c85997.graph_c0;c85997.graph_c1;c86144.graph_c2;c86144.graph_c3;c89660.graph_c0;c90175.graph_c0;c90220.graph_c0;c99812.graph_c0	K12852+K03283+K12881+K03283+K12733+K12741+K03283+K03283+K03283+K03283+K12891+K12819+K12823+K12896
DNA replication	ko03030	7	65	0.667169	1	c80837.graph_c0;c87606.graph_c0;c91681.graph_c1;c93031.graph_c0;c95991.graph_c1;c96668.graph_c0;c98999.graph_c0	K10744+K10739+K02320+K02684+K10756+K02542+K10756
Sesquiterpenoid and triterpenoid biosynthesis	ko00909	6	18	0.0145673	1	c100418.graph_c0;c73006.graph_c0;c79177.graph_c0;c95836.graph_c0;c95840.graph_c0;c98032.graph_c0	K15813+K15813+K15813+K00801+K00511+K15813
Glycine, serine and threonine metabolism	ko00260	22	128	0.0467315	1	c100071.graph_c0;c100071.graph_c3;c101558.graph_c0;c102590.graph_c0;c79900.graph_c0;c88604.graph_c1;c89706.graph_c0;c90725.graph_c0;c91268.graph_c0;c92680.graph_c1;c93065.graph_c0;c93864.graph_c0;c93986.graph_c3;c94273.graph_c0;c95400.graph_c0;c95624.graph_c0;c95788.graph_c0;c97127.graph_c0;c97649.graph_c0;c97951.graph_c0;c99399.graph_c0;c99544.graph_c0	K00276+K00276+K12524+K00928+K02437+K01620+K00831+K06001+K14272+K00276+K00058+K01695+K00058+K01834+K01696+K00600+K00276+K15893+K00872+K00058+K00276+K00600
ABC transporters	ko02010	4	72	0.977948	1	c103327.graph_c0;c97111.graph_c0;c98498.graph_c0;c99592.graph_c0	K05657+K05658+K05658+K05658
Monoterpenoid biosynthesis	ko00902	5	9	0.00195678	0.23677	c73279.graph_c0;c74597.graph_c1;c77659.graph_c0;c90285.graph_c0;c98074.graph_c1	K15095+K18108+K15095+K15095+K15095
Inositol phosphate metabolism	ko00562	15	95	0.152713	1	c102205.graph_c0;c103204.graph_c0;c103307.graph_c1;c70831.graph_c0;c80212.graph_c0;c82673.graph_c0;c82717.graph_c0;c83033.graph_c1;c83313.graph_c0;c88771.graph_c0;c89767.graph_c0;c90158.graph_c0;c91807.graph_c0;c93927.graph_c0;c99032.graph_c1	K01110+K05857+K00889+K00469+K00889+K01114+K01803+K10047+K01110+K00889+K05857+K01114+K00889+K00913+K01092
Plant-pathogen interaction	ko04626	37	207	0.00675363	0.817189	c101640.graph_c1;c103431.graph_c1;c103577.graph_c0;c103635.graph_c0;c103854.graph_c0;c103930.graph_c0;c60361.graph_c0;c66983.graph_c0;c77846.graph_c0;c78847.graph_c0;c79929.graph_c0;c80079.graph_c0;c80312.graph_c0;c80802.graph_c0;c81125.graph_c0;c82427.graph_c0;c83108.graph_c0;c83111.graph_c0;c83872.graph_c0;c84890.graph_c0;c87153.graph_c0;c87530.graph_c0;c88610.graph_c0;c89201.graph_c0;c89355.gr…	K09487+K05391+K13420+K13457+K13457+K13457+K02183+K13412+K13420+K05391+K13448+K13412+K04079+K05391+K13449+K13448+K13458+K13459+K13448+K02183+K13448+K18835+K13448+K13448+K04079+K13432+K13448+K13434+K13456+K13412+K05391+K13457+K02183+K05391+K13434+K13457+K13430
Stilbenoid, diarylheptanoid and gingerol biosynthesis	ko00945	5	20	0.0797385	1	c101140.graph_c0;c103591.graph_c0;c88368.graph_c0;c96991.graph_c0;c98866.graph_c1	K13065+K00588+K09754+K13065+K09754
Nucleotide excision repair	ko03420	6	85	0.948551	1	c85356.graph_c0;c87606.graph_c0;c94019.graph_c0;c95991.graph_c1;c97004.graph_c0;c98999.graph_c0	K10842+K10739+K10848+K10756+K10839+K10756
Ether lipid metabolism	ko00565	7	51	0.403882	1	c102495.graph_c0;c82673.graph_c0;c90158.graph_c0;c96260.graph_c0;c98586.graph_c0;c98808.graph_c0;c99836.graph_c0	K01115+K01114+K01114+K01115+K01115+K01115+K01115
SNARE interactions in vesicular transport	ko04130	2	44	0.973799	1	c97018.graph_c0;c98580.graph_c0	K08496+K08506
mRNA surveillance pathway	ko03015	10	211	0.999912	1	c80027.graph_c0;c85803.graph_c1;c87735.graph_c0;c90510.graph_c0;c94456.graph_c0;c94827.graph_c0;c95694.graph_c0;c96424.graph_c0;c99401.graph_c0;c99654.graph_c0	K12881+K13126+K14409+K14376+K06269+K13126+K14409+K14406+K11584+K14396
Amino sugar and nucleotide sugar metabolism	ko00520	22	201	0.694244	1	c100213.graph_c0;c101170.graph_c0;c101261.graph_c0;c101391.graph_c0;c102276.graph_c0;c104619.graph_c0;c75703.graph_c0;c79045.graph_c0;c81689.graph_c0;c81743.graph_c0;c84897.graph_c0;c87062.graph_c0;c87247.graph_c0;c87255.graph_c0;c87921.graph_c1;c88873.graph_c0;c90439.graph_c0;c90578.graph_c0;c91345.graph_c0;c94932.graph_c0;c98898.graph_c0;c99874.graph_c0	K13648+K06118+K00975+K01711+K01209+K08679+K20547+K01183+K20867+K06118+K00847+K20867+K08679+K15920+K01784+K00844+K08678+K01809+K13648+K01183+K12448+K20867
Biosynthesis of unsaturated fatty acids	ko01040	6	56	0.668724	1	c81889.graph_c0;c83010.graph_c0;c83010.graph_c1;c93789.graph_c0;c94486.graph_c0;c98931.graph_c0	K10703+K00059+K00059+K00232+K10256+K03921
One carbon pool by folate	ko00670	3	44	0.908372	1	c95624.graph_c0;c98135.graph_c0;c99544.graph_c0	K00600+K01433+K00600
Fatty acid metabolism	ko01212	14	147	0.847319	1	c101936.graph_c1;c102912.graph_c0;c103993.graph_c0;c81889.graph_c0;c83010.graph_c0;c83010.graph_c1;c84932.graph_c1;c93789.graph_c0;c94486.graph_c0;c95542.graph_c0;c95544.graph_c0;c97286.graph_c0;c97865.graph_c0;c98931.graph_c0	K01897+K01074+K11262+K10703+K00059+K00059+K10527+K00232+K10256+K10781+K01897+K00208+K10781+K03921
Glycosaminoglycan degradation	ko00531	1	17	0.883899	1	c95328.graph_c0	K07964
Circadian rhythm - plant	ko04712	13	69	0.0604719	1	c100492.graph_c0;c100817.graph_c0;c101594.graph_c0;c101735.graph_c0;c102159.graph_c0;c102286.graph_c0;c102430.graph_c1;c75576.graph_c0;c79283.graph_c0;c84328.graph_c0;c85834.graph_c0;c92406.graph_c0;c92622.graph_c0	K00660+K12130+K12126+K12127+K12118+K12129+K12133+K16223+K12129+K12130+K00660+K12126+K12119
Flavonoid biosynthesis	ko00941	15	40	2.67783e-05	0.00324017	c100492.graph_c0;c101140.graph_c0;c103591.graph_c0;c104140.graph_c0;c80895.graph_c0;c85834.graph_c0;c86926.graph_c0;c88368.graph_c0;c90051.graph_c1;c91505.graph_c0;c91522.graph_c0;c92639.graph_c0;c94540.graph_c0;c96991.graph_c0;c98866.graph_c1	K00660+K13065+K00588+K13083+K13081+K00660+K05280+K09754+K13081+K01859+K05277+K00475+K01859+K13065+K09754
Non-homologous end-joining	ko03450	1	12	0.781163	1	c90055.graph_c0	K03512
Nicotinate and nicotinamide metabolism	ko00760	5	35	0.404087	1	c100239.graph_c0;c101719.graph_c0;c87744.graph_c2;c88974.graph_c0;c99304.graph_c1	K03517+K00278+K00858+K01081+K01240
Limonene and pinene degradation	ko00903	1	3	0.315873	1	c67098.graph_c0	K00128
Linoleic acid metabolism	ko00591	9	23	0.000786374	0.0951513	c101639.graph_c0;c101966.graph_c0;c80216.graph_c0;c82138.graph_c0;c84455.graph_c0;c92638.graph_c0;c94209.graph_c0;c99197.graph_c0;c99887.graph_c0	K00454+K00454+K00454+K00454+K00454+K00454+K15718+K15718+K00454
Other types of O-glycan biosynthesis	ko00514	1	14	0.830163	1	c96803.graph_c0	K03691
Arachidonic acid metabolism	ko00590	1	21	0.930102	1	c96023.graph_c0	K18592
Glycerophospholipid metabolism	ko00564	19	144	0.348998	1	c101796.graph_c0;c102495.graph_c0;c82628.graph_c0;c82673.graph_c0;c90158.graph_c0;c92282.graph_c0;c92536.graph_c0;c94742.graph_c0;c94805.graph_c0;c96260.graph_c0;c96615.graph_c0;c96994.graph_c1;c97135.graph_c0;c97696.graph_c2;c98586.graph_c0;c98808.graph_c0;c99075.graph_c0;c99795.graph_c1;c99836.graph_c0	K00901+K01115+K13508+K01114+K01114+K00981+K06129+K13513+K13508+K01115+K06130+K00967+K00967+K14156+K01115+K01115+K00901+K01613+K01115
Anthocyanin biosynthesis	ko00942	1	2	0.223576	1	c91824.graph_c0	K12930
Valine, leucine and isoleucine degradation	ko00280	7	100	0.961465	1	c60695.graph_c0;c67098.graph_c0;c86832.graph_c0;c92704.graph_c1;c96117.graph_c0;c96642.graph_c1;c99261.graph_c0	K00128+K00128+K00826+K00128+K01641+K01640+K00166
Vitamin B6 metabolism	ko00750	3	16	0.294494	1	c89706.graph_c0;c96109.graph_c0;c96847.graph_c0	K00831+K08681+K13248
Biotin metabolism	ko00780	5	35	0.404087	1	c83010.graph_c0;c83010.graph_c1;c88054.graph_c1;c90944.graph_c1;c97286.graph_c0	K00059+K00059+K01942+K00652+K00208
Selenocompound metabolism	ko00450	4	35	0.611354	1	c103890.graph_c0;c78617.graph_c0;c95019.graph_c1;c97641.graph_c0	K00549+K00549+K01760+K13811
RNA degradation	ko03018	16	191	0.954092	1	c100366.graph_c0;c101260.graph_c1;c102711.graph_c0;c103403.graph_c0;c103800.graph_c0;c103812.graph_c0;c35218.graph_c0;c72779.graph_c0;c83320.graph_c0;c85803.graph_c1;c86859.graph_c0;c88466.graph_c0;c93056.graph_c0;c94451.graph_c0;c94827.graph_c0;c97139.graph_c2	K03654+K00850+K00850+K12604+K04077+K12616+K01689+K04077+K12619+K13126+K12590+K12619+K00850+K04077+K13126+K00850
Ribosome	ko03010	71	629	0.704696	1	c100259.graph_c2;c100671.graph_c0;c101767.graph_c1;c101813.graph_c1;c102764.graph_c0;c49517.graph_c0;c62411.graph_c0;c62641.graph_c0;c64974.graph_c0;c68543.graph_c0;c69547.graph_c0;c69688.graph_c0;c70590.graph_c0;c71121.graph_c1;c73059.graph_c0;c75185.graph_c0;c76493.graph_c0;c79070.graph_c0;c80808.graph_c0;c81514.graph_c0;c81704.graph_c0;c82024.graph_c0;c82027.graph_c1;c82215.graph_c0;c83621.gra…	K02915+K02912+K02877+K02989+K02991+K02987+K02951+K02975+K02932+K02995+K02997+K02885+K02872+K02915+K02891+K02973+K02935+K02888+K02898+K02925+K02893+K02957+K02900+K02976+K02895+K02957+K02977+K02901+K02995+K02903+K02997+K02955+K02918+K02880+K02959+K02882+K02920+K02865+K02966+K02883+K02885+K02885+K02921+K02894+K02974+K02877+K02896+K02870+K02925+K02870+K02881+K02882+K02943+K02960+K02867+K02988+K02926+…
Histidine metabolism	ko00340	5	43	0.591285	1	c60695.graph_c0;c67098.graph_c0;c92704.graph_c1;c97230.graph_c4;c99820.graph_c0	K00128+K00128+K00128+K00013+K00765
Glutathione metabolism	ko00480	17	132	0.40047	1	c34888.graph_c0;c60008.graph_c0;c65189.graph_c0;c72723.graph_c0;c76352.graph_c0;c78135.graph_c0;c81113.graph_c0;c83431.graph_c0;c88737.graph_c0;c89125.graph_c0;c89151.graph_c1;c91710.graph_c0;c91873.graph_c0;c91900.graph_c0;c96023.graph_c0;c96897.graph_c0;c99975.graph_c0	K00799+K00799+K00799+K00799+K00799+K00434+K00799+K00799+K10808+K00799+K00799+K00799+K00799+K00434+K18592+K00799+K00797

## Sheet: WX110 vs TX110 
#KEGG_n	1225	KEGG_N	7430
#Pathway	ko_ID	DEG_in_Pathway	AllGene_in_Pathway	DEG_in_All_pathways	AllGene_in_All_pathways	Gene_id	KEGG_Orthology
Taurine and hypotaurine metabolism	ko00430	5	17	1225	7430	c100035.graph_c1;c100447.graph_c0;c91337.graph_c0;c95178.graph_c0;c96023.graph_c0	K01580+K10712+K10712+K10712+K18592
Spliceosome	ko03040	26	285	1225	7430	c100500.graph_c0;c100842.graph_c1;c101219.graph_c0;c101621.graph_c0;c102190.graph_c0;c102431.graph_c0;c102813.graph_c1;c102956.graph_c0;c74628.graph_c0;c79709.graph_c0;c80027.graph_c0;c81897.graph_c0;c84115.graph_c0;c85586.graph_c0;c85997.graph_c0;c85997.graph_c1;c86144.graph_c1;c86144.graph_c2;c86144.graph_c3;c87486.graph_c0;c89660.graph_c0;c90175.graph_c0;c94232.graph_c0;c94245.graph_c1;c98098.…	K12662+K12624+K12823+K03283+K03283+K12852+K12741+K12823+K12624+K12741+K12881+K12741+K12733+K03283+K03283+K03283+K03283+K03283+K03283+K11088+K12891+K12819+K12900+K12818+K12881+K12896
Porphyrin and chlorophyll metabolism	ko00860	17	67	1225	7430	c100957.graph_c0;c103344.graph_c0;c59714.graph_c0;c77941.graph_c0;c83766.graph_c0;c86058.graph_c0;c89389.graph_c0;c89728.graph_c0;c90021.graph_c1;c90901.graph_c0;c91263.graph_c1;c92764.graph_c1;c93625.graph_c0;c97329.graph_c0;c97511.graph_c0;c99373.graph_c0;c99716.graph_c0	K01885+K03403+K08099+K08101+K03428+K10960+K00231+K13600+K18010+K08099+K19073+K02492+K03404+K04040+K01599+K00218+K01772
Pantothenate and CoA biosynthesis	ko00770	11	46	1225	7430	c100995.graph_c0;c102886.graph_c1;c67417.graph_c0;c76122.graph_c0;c78182.graph_c0;c86313.graph_c0;c86357.graph_c2;c97978.graph_c0;c98004.graph_c0;c98805.graph_c0;c99290.graph_c0	K01652+K09680+K01652+K01918+K01918+K01598+K01653+K09680+K00053+K09680+K01653
Non-homologous end-joining	ko03450	2	12	1225	7430	c83118.graph_c0;c90055.graph_c0	K10886+K03512
2-Oxocarboxylic acid metabolism	ko01210	19	133	1225	7430	c100995.graph_c0;c101325.graph_c0;c102590.graph_c0;c103615.graph_c2;c67417.graph_c0;c73421.graph_c0;c84064.graph_c0;c85844.graph_c0;c86357.graph_c2;c87771.graph_c0;c87834.graph_c0;c91268.graph_c0;c92071.graph_c0;c93837.graph_c0;c96021.graph_c0;c97698.graph_c0;c98004.graph_c0;c98355.graph_c0;c99290.graph_c0	K01652+K00814+K00928+K00030+K01652+K00930+K14454+K00928+K01653+K00133+K14455+K14272+K14455+K00620+K14682+K00818+K00053+K01649+K01653
Betalain biosynthesis	ko00965	1	3	1225	7430	c90320.graph_c1	K15777
Selenocompound metabolism	ko00450	5	35	1225	7430	c72530.graph_c0;c75141.graph_c0;c83287.graph_c0;c95019.graph_c1;c97641.graph_c0	K00549+K00549+K00549+K01760+K13811
Carotenoid biosynthesis	ko00906	14	48	1225	7430	c100946.graph_c0;c101697.graph_c0;c102263.graph_c2;c80260.graph_c1;c88199.graph_c0;c90353.graph_c0;c93784.graph_c0;c94459.graph_c1;c95013.graph_c0;c95353.graph_c0;c95861.graph_c2;c97141.graph_c0;c97375.graph_c0;c98766.graph_c0	K02291+K02293+K09838+K09840+K09841+K14595+K09835+K09842+K09838+K09840+K15747+K09843+K09838+K06444
Base excision repair	ko03410	9	63	1225	7430	c100919.graph_c1;c101357.graph_c0;c68147.graph_c0;c80011.graph_c0;c80011.graph_c1;c89657.graph_c0;c90055.graph_c0;c91314.graph_c0;c92668.graph_c1	K02335+K10798+K10563+K02335+K02335+K10773+K03512+K10798+K03648
Terpenoid backbone biosynthesis	ko00900	13	88	1225	7430	c100755.graph_c0;c101543.graph_c0;c102656.graph_c1;c103462.graph_c2;c79335.graph_c0;c83295.graph_c0;c86058.graph_c0;c90374.graph_c0;c91013.graph_c0;c93171.graph_c2;c93889.graph_c0;c96596.graph_c0;c99200.graph_c0	K00991+K13789+K01662+K01662+K00869+K13789+K10960+K00021+K00869+K15891+K11778+K15889+K01823
Lysine biosynthesis	ko00300	7	23	1225	7430	c101558.graph_c0;c102590.graph_c0;c80064.graph_c0;c83301.graph_c0;c85844.graph_c0;c87771.graph_c0;c95966.graph_c0	K12524+K00928+K10206+K01778+K00928+K00133+K01586
Ubiquinone and other terpenoid-quinone biosynthesis	ko00130	15	43	1225	7430	c100452.graph_c0;c103033.graph_c1;c103347.graph_c0;c79204.graph_c0;c81929.graph_c0;c82393.graph_c0;c84118.graph_c0;c84886.graph_c0;c88431.graph_c0;c89015.graph_c1;c89392.graph_c0;c94131.graph_c1;c95014.graph_c0;c95904.graph_c5;c96337.graph_c0	K09833+K14760+K14759+K05928+K00815+K03809+K12501+K14760+K03809+K01904+K12502+K01661+K00815+K01904+K00487
Monoterpenoid biosynthesis	ko00902	2	9	1225	7430	c77659.graph_c0;c90285.graph_c0	K15095+K15095
Other glycan degradation	ko00511	3	25	1225	7430	c81590.graph_c1;c88743.graph_c0;c89463.graph_c0	K01191+K12373+K12373
Sphingolipid metabolism	ko00600	8	47	1225	7430	c101990.graph_c0;c102308.graph_c0;c86897.graph_c1;c87187.graph_c1;c87273.graph_c0;c88705.graph_c0;c90806.graph_c0;c92603.graph_c0	K07407+K12349+K00654+K04708+K04712+K07407+K04713+K04713
Valine, leucine and isoleucine biosynthesis	ko00290	7	39	1225	7430	c100995.graph_c0;c67417.graph_c0;c86357.graph_c2;c93015.graph_c1;c98004.graph_c0;c98355.graph_c0;c99290.graph_c0	K01652+K01652+K01653+K01754+K00053+K01649+K01653
Plant hormone signal transduction	ko04075	75	291	1225	7430	c100083.graph_c0;c100835.graph_c0;c101136.graph_c0;c101304.graph_c0;c101594.graph_c0;c101692.graph_c0;c102224.graph_c0;c102333.graph_c0;c103405.graph_c1;c26172.graph_c0;c34577.graph_c0;c35209.graph_c0;c59741.graph_c0;c67586.graph_c0;c71396.graph_c0;c73134.graph_c0;c73419.graph_c0;c74664.graph_c0;c74664.graph_c1;c75358.graph_c0;c75851.graph_c0;c76494.graph_c0;c76888.graph_c0;c77800.graph_c0;c77900…	K14487+K14485+K14515+K14508+K12126+K13946+K14506+K14486+K14486+K14488+K14484+K14494+K14486+K14489+K14488+K14489+K14491+K14484+K14484+K14488+K14494+K14516+K14492+K14488+K14431+K13449+K14484+K14513+K13449+K14492+K13946+K14488+K14484+K14488+K14490+K14492+K14516+K14498+K14488+K14484+K14484+K14489+K14494+K14431+K13464+K14484+K13422+K14488+K14508+K14500+K14484+K14432+K14432+K14500+K13449+K14486+K12126+…
alpha-Linolenic acid metabolism	ko00592	17	62	1225	7430	c101019.graph_c1;c101281.graph_c0;c101639.graph_c0;c101966.graph_c0;c102883.graph_c0;c58642.graph_c0;c74391.graph_c1;c82138.graph_c0;c83349.graph_c0;c84932.graph_c1;c86329.graph_c0;c89090.graph_c0;c91907.graph_c0;c93789.graph_c0;c97621.graph_c0;c99505.graph_c0;c99887.graph_c0	K05894+K01723+K00454+K00454+K10528+K01047+K10528+K00454+K18857+K10527+K05894+K18857+K10526+K00232+K00232+K07513+K00454
Steroid biosynthesis	ko00100	8	52	1225	7430	c100179.graph_c0;c103077.graph_c0;c57625.graph_c1;c83924.graph_c0;c95338.graph_c0;c96398.graph_c0;c96908.graph_c0;c98651.graph_c0	K07748+K14423+K09828+K14423+K00213+K00222+K00559+K00227
Homologous recombination	ko03440	9	59	1225	7430	c100919.graph_c1;c101266.graph_c1;c102849.graph_c1;c79475.graph_c0;c80011.graph_c0;c80011.graph_c1;c87606.graph_c0;c91178.graph_c0;c94449.graph_c0	K02335+K03553+K10875+K10881+K02335+K02335+K10739+K10901+K10875
Galactose metabolism	ko00052	17	86	1225	7430	c100203.graph_c0;c101260.graph_c1;c101990.graph_c0;c102711.graph_c0;c82196.graph_c0;c82825.graph_c1;c86026.graph_c0;c87287.graph_c0;c87921.graph_c1;c88549.graph_c0;c88705.graph_c0;c88873.graph_c0;c90129.graph_c0;c93056.graph_c0;c94818.graph_c0;c94982.graph_c0;c97139.graph_c2	K06617+K00850+K07407+K00850+K01187+K00850+K00844+K01785+K01784+K06611+K07407+K00844+K00844+K00850+K00011+K12447+K00850
Pentose and glucuronate interconversions	ko00040	25	111	1225	7430	c101599.graph_c0;c101815.graph_c0;c103870.graph_c0;c68742.graph_c0;c79105.graph_c0;c81137.graph_c0;c83296.graph_c0;c84992.graph_c0;c85677.graph_c0;c85677.graph_c1;c86246.graph_c2;c88211.graph_c0;c88211.graph_c1;c89993.graph_c0;c90378.graph_c0;c90741.graph_c0;c92514.graph_c2;c92515.graph_c1;c92704.graph_c1;c94138.graph_c0;c94818.graph_c0;c94982.graph_c0;c96102.graph_c1;c96583.graph_c1;c99741.graph…	K01728+K00012+K01051+K01051+K01184+K01051+K10268+K01728+K01728+K01728+K01728+K01184+K01184+K01051+K01728+K01728+K01728+K16190+K00128+K01051+K00011+K12447+K01728+K01184+K00008
Butanoate metabolism	ko00650	11	47	1225	7430	c100035.graph_c1;c100995.graph_c0;c102055.graph_c1;c102545.graph_c1;c67417.graph_c0;c81861.graph_c0;c86357.graph_c2;c94333.graph_c1;c96642.graph_c1;c97378.graph_c0;c99290.graph_c0	K01580+K01652+K18121+K17761+K01652+K18121+K01653+K16871+K01640+K00074+K01653
Glutathione metabolism	ko00480	17	132	1225	7430	c65189.graph_c0;c73514.graph_c0;c76411.graph_c0;c80728.graph_c0;c81113.graph_c0;c83431.graph_c0;c86204.graph_c0;c86405.graph_c0;c86441.graph_c0;c88737.graph_c0;c89125.graph_c0;c91873.graph_c0;c93663.graph_c0;c95446.graph_c0;c96023.graph_c0;c96897.graph_c0;c99975.graph_c0	K00799+K00799+K00799+K00799+K00799+K00799+K10808+K00799+K00434+K10808+K00799+K00799+K00434+K00432+K18592+K00799+K00797
Ribosome biogenesis in eukaryotes	ko03008	26	180	1225	7430	c100363.graph_c1;c100655.graph_c1;c101463.graph_c0;c101823.graph_c0;c101988.graph_c0;c102030.graph_c0;c102176.graph_c0;c103453.graph_c0;c103959.graph_c1;c86885.graph_c0;c87037.graph_c0;c88466.graph_c0;c90525.graph_c0;c91546.graph_c0;c92814.graph_c0;c92830.graph_c1;c93080.graph_c0;c93593.graph_c0;c94141.graph_c0;c94952.graph_c0;c95247.graph_c0;c96911.graph_c0;c97669.graph_c0;c98667.graph_c0;c99232…	K14546+K14565+K14563+K12619+K14521+K14555+K14558+K14572+K14550+K12619+K11128+K12619+K14521+K14521+K14559+K14554+K14552+K01164+K11883+K11108+K14549+K11131+K14556+K14537+K07936+K06943
SNARE interactions in vesicular transport	ko04130	5	44	1225	7430	c72025.graph_c0;c73090.graph_c0;c82012.graph_c0;c97018.graph_c0;c98580.graph_c0	K08486+K08504+K08493+K08496+K08506
RNA polymerase	ko03020	6	63	1225	7430	c82130.graph_c0;c82969.graph_c0;c84863.graph_c0;c90649.graph_c2;c95561.graph_c0;c96108.graph_c0	K03011+K03018+K03026+K03046+K03021+K03002
Linoleic acid metabolism	ko00591	8	23	1225	7430	c101639.graph_c0;c101966.graph_c0;c102895.graph_c0;c58642.graph_c0;c82138.graph_c0;c94209.graph_c0;c99197.graph_c0;c99887.graph_c0	K00454+K00454+K15718+K01047+K00454+K15718+K15718+K00454
Endocytosis	ko04144	44	313	1225	7430	c100669.graph_c0;c101621.graph_c0;c102190.graph_c0;c102393.graph_c2;c102495.graph_c0;c103307.graph_c1;c103956.graph_c0;c60450.graph_c0;c68235.graph_c0;c71526.graph_c0;c77256.graph_c1;c80212.graph_c0;c80813.graph_c0;c81405.graph_c1;c81542.graph_c0;c84353.graph_c1;c84913.graph_c0;c85586.graph_c0;c85997.graph_c0;c85997.graph_c1;c86144.graph_c1;c86144.graph_c2;c86144.graph_c3;c86751.graph_c0;c87928.g…	K19476+K03283+K03283+K07904+K01115+K00889+K19476+K07937+K07901+K01528+K01115+K00889+K04646+K07889+K07904+K19476+K07904+K03283+K03283+K03283+K03283+K03283+K03283+K19366+K12183+K07897+K00889+K19476+K07897+K00889+K12191+K07904+K12185+K01115+K19476+K05754+K01115+K01115+K12471+K19476+K01115+K01115+K01115+K12486
Biosynthesis of amino acids	ko01230	89	490	1225	7430	c100980.graph_c0;c100995.graph_c0;c101260.graph_c1;c101325.graph_c0;c101490.graph_c0;c101558.graph_c0;c102590.graph_c0;c102711.graph_c0;c103615.graph_c2;c103739.graph_c0;c67338.graph_c0;c67417.graph_c0;c72530.graph_c0;c73421.graph_c0;c75141.graph_c0;c80064.graph_c0;c81009.graph_c0;c81929.graph_c0;c82717.graph_c0;c82825.graph_c1;c83287.graph_c0;c83301.graph_c0;c83428.graph_c0;c84064.graph_c0;c8491…	K00873+K01652+K00850+K00814+K00789+K12524+K00928+K00850+K00030+K00264+K00789+K01652+K00549+K00930+K00549+K10206+K00873+K00815+K01803+K00850+K00549+K01778+K15633+K14454+K00766+K01738+K00134+K00928+K01476+K00611+K01653+K01736+K00133+K14455+K01620+K00766+K00927+K01738+K01940+K01803+K06001+K14272+K14455+K01663+K00134+K05359+K01689+K01626+K00891+K01754+K00850+K00058+K05359+K05359+K01803+K00640+K00620+…
Valine, leucine and isoleucine degradation	ko00280	8	100	1225	7430	c75289.graph_c2;c86469.graph_c0;c87459.graph_c0;c91275.graph_c2;c92704.graph_c1;c96642.graph_c1;c99261.graph_c0;c99505.graph_c0	K05605+K09699+K00253+K01969+K00128+K01640+K00166+K07513
Synthesis and degradation of ketone bodies	ko00072	1	17	1225	7430	c96642.graph_c1	K01640
Flavonoid biosynthesis	ko00941	15	40	1225	7430	c100492.graph_c0;c103591.graph_c0;c80895.graph_c0;c82862.graph_c0;c83947.graph_c0;c84156.graph_c0;c85834.graph_c0;c88368.graph_c0;c90051.graph_c1;c91522.graph_c0;c92639.graph_c0;c94540.graph_c0;c96337.graph_c0;c96991.graph_c0;c98866.graph_c1	K00660+K00588+K13081+K05278+K05278+K13065+K00660+K09754+K13081+K05277+K00475+K01859+K00487+K13065+K09754
Pentose phosphate pathway	ko00030	19	123	1225	7430	c101260.graph_c1;c101306.graph_c0;c102711.graph_c0;c103409.graph_c0;c103663.graph_c0;c61460.graph_c0;c82825.graph_c1;c87524.graph_c0;c88097.graph_c0;c89266.graph_c0;c93056.graph_c0;c94440.graph_c0;c96485.graph_c2;c97139.graph_c2;c97870.graph_c0;c97924.graph_c1;c98503.graph_c0;c98513.graph_c0;c99318.graph_c0	K00850+K00131+K00850+K01057+K03841+K01057+K00850+K01057+K00131+K01057+K00850+K03841+K00615+K00850+K00616+K00948+K01623+K00615+K00895
Biotin metabolism	ko00780	10	35	1225	7430	c101707.graph_c0;c67845.graph_c0;c81779.graph_c0;c83010.graph_c0;c83010.graph_c1;c88054.graph_c1;c90944.graph_c1;c92693.graph_c0;c97286.graph_c0;c99720.graph_c2	K09458+K09458+K02372+K00059+K00059+K01942+K00652+K09458+K00208+K09458
Histidine metabolism	ko00340	4	43	1225	7430	c92170.graph_c0;c92704.graph_c1;c97230.graph_c4;c99820.graph_c0	K01663+K00128+K00013+K00765
Protein processing in endoplasmic reticulum	ko04141	76	377	1225	7430	c100150.graph_c1;c100188.graph_c0;c100198.graph_c0;c100297.graph_c0;c100958.graph_c1;c101106.graph_c0;c101583.graph_c1;c101621.graph_c0;c101640.graph_c1;c102190.graph_c0;c102200.graph_c0;c102302.graph_c0;c102313.graph_c0;c103144.graph_c0;c103944.graph_c1;c47998.graph_c0;c61999.graph_c0;c68259.graph_c0;c69706.graph_c0;c72301.graph_c0;c73220.graph_c0;c73446.graph_c0;c75562.graph_c0;c79789.graph_c0;…	K09490+K10956+K09487+K13989+K08054+K09487+K12670+K03283+K09487+K03283+K13993+K10661+K09580+K09486+K08054+K13989+K09490+K10956+K13993+K12670+K13993+K09490+K10636+K10661+K04079+K04079+K13993+K13993+K12670+K03094+K14026+K11718+K09523+K08054+K08054+K03283+K03283+K03283+K03283+K03283+K03283+K09517+K07953+K10636+K10661+K04079+K04079+K04554+K13993+K09490+K13993+K13993+K10088+K09580+K10666+K11863+K10578+…
Sesquiterpenoid and triterpenoid biosynthesis	ko00909	1	18	1225	7430	c93171.graph_c2	K15891
Aminoacyl-tRNA biosynthesis	ko00970	12	129	1225	7430	c100957.graph_c0;c101097.graph_c0;c81820.graph_c1;c85574.graph_c3;c89249.graph_c0;c90642.graph_c0;c92706.graph_c2;c98854.graph_c0;c99469.graph_c0;c99692.graph_c0;c99781.graph_c0;c99976.graph_c0	K01885+K02434+K01889+K01887+K01889+K01869+K01868+K01887+K01870+K01883+K01872+K01893
Other types of O-glycan biosynthesis	ko00514	2	14	1225	7430	c100570.graph_c0;c96803.graph_c0	K03691+K03691
Fatty acid biosynthesis	ko00061	16	75	1225	7430	c100762.graph_c0;c101707.graph_c0;c101936.graph_c1;c102057.graph_c0;c103993.graph_c0;c67845.graph_c0;c81779.graph_c0;c83010.graph_c0;c83010.graph_c1;c92693.graph_c0;c95542.graph_c0;c96310.graph_c0;c97286.graph_c0;c97865.graph_c0;c98931.graph_c0;c99720.graph_c2	K01897+K09458+K01897+K01897+K11262+K09458+K02372+K00059+K00059+K09458+K10781+K01961+K00208+K10781+K03921+K09458
Basal transcription factors	ko03022	2	56	1225	7430	c58135.graph_c0;c85356.graph_c0	K03136+K10842
Thiamine metabolism	ko00730	5	27	1225	7430	c101848.graph_c0;c102656.graph_c1;c103462.graph_c2;c88210.graph_c0;c97825.graph_c0	K03147+K01662+K01662+K06928+K03146
Fatty acid metabolism	ko01212	25	147	1225	7430	c100762.graph_c0;c101707.graph_c0;c101936.graph_c1;c102057.graph_c0;c103993.graph_c0;c67845.graph_c0;c81779.graph_c0;c81889.graph_c0;c83010.graph_c0;c83010.graph_c1;c84932.graph_c1;c86620.graph_c0;c88879.graph_c0;c89535.graph_c0;c92693.graph_c0;c93789.graph_c0;c95542.graph_c0;c96290.graph_c0;c96310.graph_c0;c97286.graph_c0;c97621.graph_c0;c97865.graph_c0;c98931.graph_c0;c99505.graph_c0;c99720.gra…	K01897+K09458+K01897+K01897+K11262+K09458+K02372+K10703+K00059+K00059+K10527+K01074+K10703+K10251+K09458+K00232+K10781+K10258+K01961+K00208+K00232+K10781+K03921+K07513+K09458
Glyoxylate and dicarboxylate metabolism	ko00630	18	155	1225	7430	c102055.graph_c1;c103375.graph_c2;c103623.graph_c0;c35038.graph_c0;c81525.graph_c0;c81861.graph_c0;c84959.graph_c0;c86244.graph_c0;c91268.graph_c0;c93807.graph_c0;c95065.graph_c1;c95349.graph_c1;c96944.graph_c2;c97127.graph_c0;c98135.graph_c0;c98438.graph_c0;c98438.graph_c3;c99544.graph_c0	K18121+K01455+K00284+K01602+K11517+K18121+K19269+K15919+K14272+K00026+K19269+K00600+K00026+K15893+K01433+K00026+K00026+K00600
Isoquinoline alkaloid biosynthesis	ko00950	11	43	1225	7430	c100071.graph_c0;c100071.graph_c3;c81096.graph_c0;c81929.graph_c0;c84064.graph_c0;c87834.graph_c0;c92071.graph_c0;c92680.graph_c1;c95014.graph_c0;c97160.graph_c0;c99399.graph_c0	K00276+K00276+K00422+K00815+K14454+K14455+K14455+K00276+K00815+K00422+K00276
Cysteine and methionine metabolism	ko00270	41	196	1225	7430	c101046.graph_c0;c101490.graph_c0;c101558.graph_c0;c102590.graph_c0;c103649.graph_c0;c67338.graph_c0;c72530.graph_c0;c75141.graph_c0;c79193.graph_c0;c80771.graph_c1;c81929.graph_c0;c83022.graph_c0;c83287.graph_c0;c84064.graph_c0;c85078.graph_c0;c85765.graph_c0;c85844.graph_c0;c87771.graph_c0;c87834.graph_c0;c88917.graph_c0;c89008.graph_c0;c89735.graph_c0;c91284.graph_c0;c92071.graph_c0;c92436.gra…	K01611+K00789+K12524+K00928+K00558+K00789+K00549+K00549+K00016+K08963+K00815+K01611+K00549+K14454+K01611+K01738+K00928+K00133+K14455+K00547+K01762+K01738+K01611+K14455+K00547+K01251+K05933+K00640+K00026+K00815+K01760+K00789+K01611+K00026+K20772+K00789+K00789+K01738+K00026+K00026+K00797
Sulfur metabolism	ko00920	10	44	1225	7430	c100791.graph_c0;c85085.graph_c1;c85765.graph_c0;c89735.graph_c0;c90393.graph_c0;c92940.graph_c0;c93769.graph_c0;c93969.graph_c0;c97641.graph_c0;c97922.graph_c2	K01082+K17725+K01738+K01738+K00387+K00860+K00640+K00860+K13811+K01738
Nicotinate and nicotinamide metabolism	ko00760	3	35	1225	7430	c87744.graph_c2;c88974.graph_c0;c99304.graph_c1	K00858+K01081+K01240
Ubiquitin mediated proteolysis	ko04120	22	215	1225	7430	c100142.graph_c0;c100402.graph_c0;c101743.graph_c0;c102252.graph_c0;c70360.graph_c0;c71465.graph_c3;c81893.graph_c1;c82812.graph_c0;c84879.graph_c0;c85778.graph_c0;c85778.graph_c1;c85786.graph_c0;c88414.graph_c1;c89325.graph_c0;c89849.graph_c1;c90799.graph_c1;c93160.graph_c0;c93334.graph_c2;c93518.graph_c0;c93867.graph_c0;c94342.graph_c0;c96781.graph_c3	K10576+K04506+K03349+K04506+K10688+K10579+K06688+K03094+K10144+K03178+K03178+K03352+K10583+K10581+K04554+K04506+K10578+K10144+K10144+K03348+K03357+K10575
Nucleotide excision repair	ko03420	10	85	1225	7430	c100919.graph_c1;c101093.graph_c0;c68898.graph_c0;c80011.graph_c0;c80011.graph_c1;c85356.graph_c0;c87606.graph_c0;c91183.graph_c0;c95991.graph_c1;c98999.graph_c0	K02335+K10846+K10840+K02335+K02335+K10842+K10739+K10849+K10756+K10756
RNA transport	ko03013	30	340	1225	7430	c101598.graph_c0;c101731.graph_c0;c102953.graph_c0;c103208.graph_c0;c103716.graph_c0;c63941.graph_c0;c71446.graph_c0;c75530.graph_c0;c80027.graph_c0;c81557.graph_c0;c81653.graph_c0;c82452.graph_c0;c83584.graph_c0;c85803.graph_c1;c87333.graph_c0;c88286.graph_c2;c88741.graph_c0;c89320.graph_c0;c91334.graph_c0;c91462.graph_c0;c92240.graph_c0;c93593.graph_c0;c94002.graph_c0;c94095.graph_c0;c94827.gra…	K14319+K13171+K14304+K14314+K03260+K12160+K03236+K14299+K12881+K03245+K03113+K14305+K03257+K13126+K02516+K03231+K14309+K03262+K14292+K05019+K03231+K01164+K14292+K00784+K13126+K18213+K12881+K14300+K03257+K07936
Fructose and mannose metabolism	ko00051	26	102	1225	7430	c100752.graph_c0;c101260.graph_c1;c101391.graph_c0;c102711.graph_c0;c103663.graph_c0;c82702.graph_c0;c82717.graph_c0;c82825.graph_c1;c84897.graph_c0;c86026.graph_c0;c88174.graph_c0;c88873.graph_c0;c90129.graph_c0;c90608.graph_c0;c93056.graph_c0;c93534.graph_c0;c93721.graph_c0;c94440.graph_c0;c94818.graph_c0;c95546.graph_c0;c97139.graph_c2;c97388.graph_c4;c98503.graph_c0;c99318.graph_c0;c99665.gra…	K05305+K00850+K01711+K00850+K03841+K19355+K01803+K00850+K00847+K00844+K00966+K00844+K00844+K01803+K00850+K00847+K01803+K03841+K00011+K00966+K00850+K02377+K01623+K00895+K19355+K00008
Glycosaminoglycan degradation	ko00531	3	17	1225	7430	c100788.graph_c2;c88743.graph_c0;c89463.graph_c0	K10532+K12373+K12373
Propanoate metabolism	ko00640	6	80	1225	7430	c103993.graph_c0;c75289.graph_c2;c79193.graph_c0;c86469.graph_c0;c96310.graph_c0;c99261.graph_c0	K11262+K05605+K00016+K09699+K01961+K00166
Arginine biosynthesis	ko00220	13	81	1225	7430	c101325.graph_c0;c73421.graph_c0;c84064.graph_c0;c85941.graph_c2;c86237.graph_c1;c87834.graph_c0;c90182.graph_c1;c91268.graph_c0;c91313.graph_c0;c92071.graph_c0;c93837.graph_c0;c96021.graph_c0;c97698.graph_c0	K00814+K00930+K14454+K01476+K00611+K14455+K01940+K14272+K00261+K14455+K00620+K14682+K00818
Glycine, serine and threonine metabolism	ko00260	24	128	1225	7430	c100071.graph_c0;c100071.graph_c3;c101558.graph_c0;c102590.graph_c0;c68544.graph_c0;c83428.graph_c0;c85844.graph_c0;c86244.graph_c0;c87771.graph_c0;c88604.graph_c1;c90725.graph_c0;c91268.graph_c0;c92680.graph_c1;c93015.graph_c1;c93065.graph_c0;c93864.graph_c0;c93986.graph_c3;c94273.graph_c0;c95349.graph_c1;c96881.graph_c0;c97127.graph_c0;c97649.graph_c0;c99399.graph_c0;c99544.graph_c0	K00276+K00276+K12524+K00928+K00306+K15633+K00928+K15919+K00133+K01620+K06001+K14272+K00276+K01754+K00058+K01695+K00058+K01834+K00600+K00058+K15893+K00872+K00276+K00600
Diterpenoid biosynthesis	ko00904	5	22	1225	7430	c87736.graph_c0;c89468.graph_c0;c93301.graph_c0;c97993.graph_c0;c98623.graph_c0	K04125+K04124+K04123+K04121+K04122
Phenylpropanoid biosynthesis	ko00940	43	156	1225	7430	c100560.graph_c0;c101505.graph_c0;c101623.graph_c0;c103416.graph_c0;c103591.graph_c0;c66516.graph_c0;c73173.graph_c0;c73210.graph_c0;c73210.graph_c1;c81516.graph_c0;c82243.graph_c1;c84071.graph_c0;c84156.graph_c0;c84712.graph_c0;c84793.graph_c1;c84875.graph_c1;c87165.graph_c0;c88368.graph_c0;c89015.graph_c1;c89170.graph_c0;c89397.graph_c0;c90138.graph_c0;c90521.graph_c0;c91981.graph_c2;c92223.gra…	K00083+K01188+K01188+K10775+K00588+K00430+K12356+K00430+K00430+K00430+K00430+K00083+K13065+K00430+K05349+K00430+K00430+K09754+K01904+K10775+K00430+K00083+K05349+K13066+K09753+K05350+K05350+K00430+K00430+K00430+K12355+K01904+K09755+K00487+K00430+K01188+K13065+K00430+K00430+K05350+K05349+K09754+K00430
ABC transporters	ko02010	13	72	1225	7430	c102138.graph_c0;c102960.graph_c0;c103113.graph_c0;c103251.graph_c0;c103434.graph_c0;c88475.graph_c2;c89642.graph_c0;c91854.graph_c0;c94710.graph_c0;c95245.graph_c0;c97111.graph_c0;c97593.graph_c0;c98498.graph_c0	K05643+K05658+K05674+K05658+K05643+K05658+K05674+K05658+K05657+K05658+K05658+K05658+K05658
Cyanoamino acid metabolism	ko00460	13	58	1225	7430	c101505.graph_c0;c101623.graph_c0;c103375.graph_c2;c84793.graph_c1;c90521.graph_c0;c92350.graph_c0;c93357.graph_c1;c95349.graph_c1;c96023.graph_c0;c96659.graph_c0;c98091.graph_c2;c98451.graph_c0;c99544.graph_c0	K01188+K01188+K01455+K05349+K05349+K05350+K05350+K00600+K18592+K01188+K05350+K05349+K00600
Glycerophospholipid metabolism	ko00564	27	144	1225	7430	c100216.graph_c0;c101796.graph_c0;c102495.graph_c0;c58642.graph_c0;c68916.graph_c0;c77256.graph_c1;c82673.graph_c0;c90158.graph_c0;c90788.graph_c1;c92282.graph_c0;c92407.graph_c0;c92536.graph_c0;c94805.graph_c0;c95965.graph_c1;c96260.graph_c0;c96615.graph_c0;c96994.graph_c1;c97135.graph_c0;c97604.graph_c0;c97604.graph_c1;c98586.graph_c0;c98808.graph_c0;c98935.graph_c0;c99075.graph_c0;c99795.graph…	K00006+K00901+K01115+K01047+K01114+K01115+K01114+K01114+K06130+K00981+K00981+K06129+K13508+K13523+K01115+K06130+K00967+K00967+K01115+K01115+K01115+K01115+K00993+K00901+K01613+K01115+K00981
RNA degradation	ko03018	29	191	1225	7430	c100240.graph_c0;c100842.graph_c1;c101260.graph_c1;c101823.graph_c0;c102711.graph_c0;c103289.graph_c0;c103403.graph_c0;c103800.graph_c0;c103812.graph_c0;c71677.graph_c0;c72779.graph_c0;c74628.graph_c0;c77843.graph_c0;c81578.graph_c0;c82671.graph_c0;c82825.graph_c1;c85803.graph_c1;c86859.graph_c0;c86885.graph_c0;c88466.graph_c0;c88481.graph_c0;c92820.graph_c0;c93056.graph_c0;c94451.graph_c0;c94827…	K10643+K12624+K00850+K12619+K00850+K00962+K12604+K04077+K12616+K12581+K04077+K12624+K12608+K03679+K12616+K00850+K13126+K12590+K12619+K12619+K03678+K01689+K00850+K04077+K13126+K12606+K12611+K00850+K12603
Phosphatidylinositol signaling system	ko04070	21	90	1225	7430	c101796.graph_c0;c102205.graph_c0;c103204.graph_c0;c103307.graph_c1;c103320.graph_c0;c103964.graph_c0;c103989.graph_c0;c60361.graph_c0;c80212.graph_c0;c88771.graph_c0;c89767.graph_c0;c91807.graph_c0;c92075.graph_c0;c92282.graph_c0;c92407.graph_c0;c93927.graph_c0;c94173.graph_c0;c95410.graph_c1;c98414.graph_c0;c99075.graph_c0;c99866.graph_c0	K00901+K01110+K05857+K00889+K00921+K02183+K00921+K02183+K00889+K00889+K05857+K00889+K05857+K00981+K00981+K00913+K02183+K05857+K00913+K00901+K00981
Phagosome	ko04145	28	180	1225	7430	c100188.graph_c0;c100958.graph_c1;c103320.graph_c0;c103856.graph_c0;c103944.graph_c1;c103989.graph_c0;c68148.graph_c0;c68148.graph_c2;c68259.graph_c0;c81405.graph_c1;c85541.graph_c0;c85541.graph_c1;c88678.graph_c0;c90076.graph_c2;c91308.graph_c0;c91694.graph_c0;c92380.graph_c1;c93445.graph_c0;c94202.graph_c0;c94202.graph_c1;c94393.graph_c0;c95010.graph_c0;c95010.graph_c1;c95502.graph_c0;c96743.gr…	K10956+K08054+K00921+K02154+K08054+K00921+K07375+K07375+K10956+K07889+K08054+K08054+K07897+K02153+K07897+K04392+K07374+K02146+K02155+K02155+K07342+K02155+K02155+K10956+K02155+K09481+K02149+K07374
Alanine, aspartate and glutamate metabolism	ko00250	15	151	1225	7430	c100035.graph_c1;c101325.graph_c0;c102545.graph_c1;c103739.graph_c0;c103813.graph_c0;c77967.graph_c0;c77989.graph_c0;c84064.graph_c0;c87834.graph_c0;c90182.graph_c1;c91268.graph_c0;c91313.graph_c0;c92071.graph_c0;c93178.graph_c0;c94333.graph_c1	K01580+K00814+K17761+K00264+K01955+K01953+K01955+K14454+K14455+K01940+K14272+K00261+K14455+K13566+K16871
Carbon metabolism	ko01200	83	575	1225	7430	c100980.graph_c0;c101260.graph_c1;c101306.graph_c0;c101325.graph_c0;c102055.graph_c1;c102584.graph_c0;c102619.graph_c0;c102711.graph_c0;c103375.graph_c2;c103409.graph_c0;c103615.graph_c2;c103663.graph_c0;c35038.graph_c0;c61460.graph_c0;c62323.graph_c0;c75289.graph_c2;c81009.graph_c0;c81525.graph_c0;c81861.graph_c0;c82717.graph_c0;c82825.graph_c1;c83428.graph_c0;c84064.graph_c0;c84959.graph_c0;c85…	K00873+K00850+K00131+K00814+K18121+K00658+K01610+K00850+K01455+K01057+K00030+K03841+K01602+K01057+K01595+K05605+K00873+K11517+K18121+K01803+K00850+K15633+K14454+K19269+K00029+K01738+K00134+K00844+K15919+K00029+K01057+K14455+K00131+K00844+K00927+K01057+K01738+K01679+K00844+K01803+K14272+K00261+K14455+K00134+K00658+K01689+K01754+K00850+K00058+K01803+K00640+K00026+K00855+K00058+K01834+K03841+K00297+…
One carbon pool by folate	ko00670	7	44	1225	7430	c90565.graph_c0;c93920.graph_c0;c95015.graph_c0;c95349.graph_c1;c96416.graph_c0;c98135.graph_c0;c99544.graph_c0	K01934+K00602+K00297+K00600+K01938+K01433+K00600
DNA replication	ko03030	10	65	1225	7430	c100919.graph_c1;c80011.graph_c0;c80011.graph_c1;c80837.graph_c0;c87606.graph_c0;c91681.graph_c1;c93031.graph_c0;c95991.graph_c1;c96668.graph_c0;c98999.graph_c0	K02335+K02335+K02335+K10744+K10739+K02320+K02684+K10756+K02542+K10756
Fatty acid degradation	ko00071	11	75	1225	7430	c100762.graph_c0;c101936.graph_c1;c102057.graph_c0;c83349.graph_c0;c84932.graph_c1;c87764.graph_c0;c89090.graph_c0;c92704.graph_c1;c93789.graph_c0;c97621.graph_c0;c99505.graph_c0	K01897+K01897+K01897+K18857+K10527+K00001+K18857+K00128+K00232+K00232+K07513
Tryptophan metabolism	ko00380	5	57	1225	7430	c58264.graph_c0;c79773.graph_c0;c87986.graph_c0;c92704.graph_c1;c94941.graph_c0	K11816+K11816+K11816+K00128+K16903
Riboflavin metabolism	ko00740	4	14	1225	7430	c73821.graph_c0;c93231.graph_c0;c96756.graph_c0;c97260.graph_c0	K14652+K20884+K18453+K14652
Photosynthesis - antenna proteins	ko00196	6	17	1225	7430	c78972.graph_c0;c82810.graph_c0;c84418.graph_c1;c85995.graph_c0;c86622.graph_c0;c94795.graph_c0	K08907+K08909+K08914+K08916+K08917+K08908
beta-Alanine metabolism	ko00410	11	85	1225	7430	c100035.graph_c1;c100071.graph_c0;c100071.graph_c3;c75289.graph_c2;c76122.graph_c0;c78182.graph_c0;c92680.graph_c1;c92704.graph_c1;c96650.graph_c0;c99399.graph_c0;c99975.graph_c0	K01580+K00276+K00276+K05605+K01918+K01918+K00276+K00128+K12259+K00276+K00797
Tyrosine metabolism	ko00350	15	71	1225	7430	c100071.graph_c0;c100071.graph_c3;c81096.graph_c0;c81929.graph_c0;c83349.graph_c0;c84064.graph_c0;c87764.graph_c0;c87834.graph_c0;c89090.graph_c0;c92071.graph_c0;c92680.graph_c1;c95014.graph_c0;c97160.graph_c0;c99223.graph_c0;c99399.graph_c0	K00276+K00276+K00422+K00815+K18857+K14454+K00001+K14455+K18857+K14455+K00276+K00815+K00422+K01555+K00276
Ascorbate and aldarate metabolism	ko00053	10	65	1225	7430	c101815.graph_c0;c103639.graph_c0;c103971.graph_c0;c70831.graph_c0;c86441.graph_c0;c90994.graph_c1;c92515.graph_c1;c92704.graph_c1;c93663.graph_c0;c94982.graph_c0	K00012+K14190+K00469+K00469+K00434+K17744+K16190+K00128+K00434+K12447
Caffeine metabolism	ko00232	1	6	1225	7430	c91109.graph_c0	K00365
Pyrimidine metabolism	ko00240	32	204	1225	7430	c100231.graph_c2;c100919.graph_c1;c102079.graph_c1;c103289.graph_c0;c103813.graph_c0;c70978.graph_c0;c73929.graph_c0;c77989.graph_c0;c78479.graph_c0;c78725.graph_c0;c80011.graph_c0;c80011.graph_c1;c80143.graph_c0;c80461.graph_c0;c81210.graph_c0;c82130.graph_c0;c82801.graph_c0;c82969.graph_c0;c84758.graph_c0;c84863.graph_c0;c86204.graph_c0;c88326.graph_c0;c88737.graph_c0;c88974.graph_c0;c89583.gra…	K14641+K02335+K01510+K00962+K01955+K00876+K00876+K01955+K00876+K01489+K02335+K02335+K16904+K00940+K00940+K03011+K16904+K03018+K01519+K03026+K10808+K00761+K10808+K01081+K00940+K03046+K02320+K00940+K02684+K03021+K03002+K01240
Lysine degradation	ko00310	7	64	1225	7430	c101457.graph_c0;c102584.graph_c0;c68544.graph_c0;c85554.graph_c0;c88874.graph_c1;c92565.graph_c0;c92704.graph_c1	K11420+K00658+K00306+K11433+K11420+K00658+K00128
Glycosylphosphatidylinositol(GPI)-anchor biosynthesis	ko00563	7	29	1225	7430	c102701.graph_c0;c82528.graph_c0;c84676.graph_c0;c85521.graph_c0;c89870.graph_c1;c93918.graph_c2;c98772.graph_c0	K03861+K07541+K07542+K05290+K03858+K05285+K07541
Cutin, suberine and wax biosynthesis	ko00073	5	32	1225	7430	c85723.graph_c0;c87198.graph_c0;c90867.graph_c0;c92218.graph_c1;c92633.graph_c0	K17991+K17991+K15404+K17991+K13356
Vitamin B6 metabolism	ko00750	3	16	1225	7430	c88552.graph_c0;c96109.graph_c0;c96706.graph_c0	K06215+K08681+K00868
Glycolysis / Gluconeogenesis	ko00010	43	259	1225	7430	c100980.graph_c0;c101260.graph_c1;c101306.graph_c0;c101644.graph_c1;c102619.graph_c0;c102711.graph_c0;c103663.graph_c0;c79193.graph_c0;c81009.graph_c0;c82717.graph_c0;c82825.graph_c1;c83349.graph_c0;c83428.graph_c0;c84254.graph_c1;c84254.graph_c2;c85809.graph_c1;c86026.graph_c0;c87287.graph_c0;c87764.graph_c0;c88097.graph_c0;c88873.graph_c0;c88881.graph_c1;c89090.graph_c0;c90129.graph_c0;c90608.g…	K00873+K00850+K00131+K01792+K01610+K00850+K03841+K00016+K00873+K01803+K00850+K18857+K15633+K01568+K01568+K00134+K00844+K01785+K00001+K00131+K00844+K00927+K18857+K00844+K01803+K01568+K01568+K00134+K00128+K01689+K00850+K01803+K01834+K03841+K00134+K00927+K00850+K00873+K01610+K01623+K00927+K00895+K01568
Photosynthesis	ko00195	20	74	1225	7430	c102677.graph_c0;c35198.graph_c0;c69367.graph_c0;c74967.graph_c0;c80709.graph_c3;c80823.graph_c0;c81163.graph_c0;c81263.graph_c1;c85252.graph_c0;c85590.graph_c0;c85888.graph_c0;c85974.graph_c0;c86011.graph_c1;c86497.graph_c0;c86807.graph_c0;c87849.graph_c0;c89647.graph_c0;c95062.graph_c4;c95536.graph_c0;c96120.graph_c2	K02716+K02639+K03541+K08906+K02692+K08905+K02698+K02636+K02721+K02723+K08901+K02641+K02717+K02692+K08901+K02639+K02693+K02705+K02115+K02690
Glycosphingolipid biosynthesis - ganglio series	ko00604	2	5	1225	7430	c88743.graph_c0;c89463.graph_c0	K12373+K12373
Arginine and proline metabolism	ko00330	18	109	1225	7430	c101027.graph_c1;c101046.graph_c0;c68334.graph_c0;c83022.graph_c0;c84064.graph_c0;c85078.graph_c0;c85941.graph_c2;c87834.graph_c0;c91284.graph_c0;c92071.graph_c0;c92704.graph_c1;c92749.graph_c0;c95462.graph_c0;c95529.graph_c3;c96121.graph_c1;c96650.graph_c0;c96811.graph_c0;c99975.graph_c0	K00472+K01611+K00472+K01611+K14454+K01611+K01476+K14455+K01611+K14455+K00128+K00472+K00472+K00472+K01611+K12259+K00472+K00797
mRNA surveillance pathway	ko03015	20	211	1225	7430	c100356.graph_c0;c101501.graph_c1;c101731.graph_c0;c103179.graph_c0;c57707.graph_c0;c80027.graph_c0;c83817.graph_c1;c85803.graph_c1;c90510.graph_c0;c91568.graph_c0;c94456.graph_c0;c94827.graph_c0;c95910.graph_c0;c96424.graph_c0;c96912.graph_c1;c98098.graph_c0;c98626.graph_c0;c98980.graph_c0;c99113.graph_c0;c99654.graph_c0	K14404+K14962+K13171+K14409+K03267+K12881+K04382+K13126+K14376+K14402+K06269+K13126+K13917+K14406+K08873+K12881+K14411+K14411+K15544+K14396
N-Glycan biosynthesis	ko00510	10	77	1225	7430	c101583.graph_c1;c101736.graph_c0;c103170.graph_c0;c72301.graph_c0;c81469.graph_c0;c85606.graph_c1;c92110.graph_c1;c94228.graph_c0;c99485.graph_c1;c99581.graph_c0	K12670+K07441+K00902+K12670+K12670+K00737+K00737+K00737+K01001+K00737
Phenylalanine, tyrosine and tryptophan biosynthesis	ko00400	16	78	1225	7430	c81929.graph_c0;c84064.graph_c0;c84919.graph_c0;c87229.graph_c0;c87834.graph_c0;c88788.graph_c0;c90725.graph_c0;c92071.graph_c0;c92610.graph_c0;c92848.graph_c0;c93014.graph_c0;c93135.graph_c0;c93590.graph_c1;c93864.graph_c0;c95014.graph_c0;c96124.graph_c0	K00815+K14454+K00766+K01736+K14455+K00766+K06001+K14455+K05359+K01626+K00891+K05359+K05359+K01695+K00815+K01626
Ribosome	ko03010	83	629	1225	7430	c100089.graph_c1;c100147.graph_c0;c100259.graph_c2;c100671.graph_c0;c101767.graph_c1;c102764.graph_c0;c103937.graph_c5;c103940.graph_c0;c48864.graph_c0;c56246.graph_c0;c62641.graph_c0;c68543.graph_c0;c70708.graph_c0;c72377.graph_c0;c73227.graph_c0;c75854.graph_c0;c76493.graph_c0;c77986.graph_c0;c79070.graph_c0;c80808.graph_c0;c81704.graph_c0;c82024.graph_c0;c82027.graph_c1;c82215.graph_c0;c82739.…	K02912+K02945+K02915+K02912+K02877+K02991+K02932+K02891+K02973+K02893+K02975+K02995+K02964+K02991+K02876+K02938+K02935+K02914+K02888+K02898+K02893+K02957+K02900+K02976+K02889+K02995+K02895+K02957+K02927+K02961+K02966+K02907+K02867+K02901+K02995+K02903+K02912+K02991+K02997+K02955+K02918+K02880+K02959+K02985+K02882+K02865+K02966+K02883+K02885+K02921+K02974+K02896+K02870+K02925+K02870+K02881+K02943+…
Fatty acid elongation	ko00062	9	50	1225	7430	c100513.graph_c1;c81889.graph_c0;c86620.graph_c0;c88879.graph_c0;c89535.graph_c0;c94243.graph_c1;c96272.graph_c0;c96290.graph_c0;c99779.graph_c0	K15397+K10703+K01074+K10703+K10251+K15397+K15397+K10258+K15397
Circadian rhythm - plant	ko04712	15	69	1225	7430	c100492.graph_c0;c100817.graph_c0;c101289.graph_c0;c101340.graph_c0;c101594.graph_c0;c102159.graph_c0;c102286.graph_c0;c102430.graph_c1;c75576.graph_c0;c79283.graph_c0;c84328.graph_c0;c84837.graph_c0;c85834.graph_c0;c92406.graph_c0;c92622.graph_c0	K00660+K12130+K12129+K12130+K12126+K12118+K12129+K12133+K16223+K12129+K12130+K12127+K00660+K12126+K12119
Glycosphingolipid biosynthesis - globo series	ko00603	5	12	1225	7430	c101990.graph_c0;c88705.graph_c0;c88743.graph_c0;c89463.graph_c0;c97461.graph_c0	K07407+K07407+K12373+K12373+K01988
Pyruvate metabolism	ko00620	23	197	1225	7430	c100980.graph_c0;c102619.graph_c0;c103993.graph_c0;c62323.graph_c0;c79193.graph_c0;c81009.graph_c0;c82294.graph_c0;c85648.graph_c0;c86375.graph_c1;c86708.graph_c0;c89823.graph_c0;c92704.graph_c1;c93807.graph_c0;c96310.graph_c0;c96438.graph_c4;c96944.graph_c2;c97452.graph_c3;c97483.graph_c0;c98086.graph_c0;c98152.graph_c0;c98355.graph_c0;c98438.graph_c0;c98438.graph_c3	K00873+K01610+K11262+K01595+K00016+K00873+K01069+K00029+K01759+K00029+K01679+K00128+K00026+K01961+K00029+K00026+K01595+K00873+K01595+K01610+K01649+K00026+K00026
Carbon fixation in photosynthetic organisms	ko00710	34	162	1225	7430	c101325.graph_c0;c102619.graph_c0;c103663.graph_c0;c35038.graph_c0;c62323.graph_c0;c82717.graph_c0;c84064.graph_c0;c85648.graph_c0;c85809.graph_c1;c86708.graph_c0;c87834.graph_c0;c88881.graph_c1;c90608.graph_c0;c91268.graph_c0;c92071.graph_c0;c92264.graph_c0;c93721.graph_c0;c93807.graph_c0;c93980.graph_c0;c94440.graph_c0;c95789.graph_c0;c96438.graph_c4;c96485.graph_c2;c96900.graph_c0;c96944.graph…	K00814+K01610+K03841+K01602+K01595+K01803+K14454+K00029+K00134+K00029+K14455+K00927+K01803+K14272+K14455+K00134+K01803+K00026+K00855+K03841+K00134+K00029+K00615+K00927+K00026+K05298+K01595+K01595+K01610+K00026+K00026+K01623+K00615+K00927
Nitrogen metabolism	ko00910	6	49	1225	7430	c103375.graph_c2;c103623.graph_c0;c103739.graph_c0;c91313.graph_c0;c92151.graph_c0;c93604.graph_c0	K01455+K00284+K00264+K00261+K01673+K10534
Monobactam biosynthesis	ko00261	5	18	1225	7430	c101558.graph_c0;c102590.graph_c0;c85844.graph_c0;c87771.graph_c0;c97641.graph_c0	K12524+K00928+K00928+K00133+K13811
Zeatin biosynthesis	ko00908	4	25	1225	7430	c100454.graph_c0;c80876.graph_c0;c93013.graph_c0;c99981.graph_c0	K00279+K13495+K10717+K10760
AGE-RAGE signaling pathway in diabetic complications	ko04933	5	28	1225	7430	c103204.graph_c0;c89767.graph_c0;c91694.graph_c0;c92075.graph_c0;c95410.graph_c1	K05857+K05857+K04392+K05857+K05857
Mismatch repair	ko03430	4	45	1225	7430	c82802.graph_c0;c87606.graph_c0;c95991.graph_c1;c98999.graph_c0	K10746+K10739+K10756+K10756
Oxidative phosphorylation	ko00190	29	361	1225	7430	c100575.graph_c0;c101377.graph_c0;c103794.graph_c0;c103856.graph_c0;c68739.graph_c0;c77630.graph_c1;c80331.graph_c0;c80476.graph_c0;c84206.graph_c0;c85318.graph_c1;c86861.graph_c0;c90076.graph_c2;c91101.graph_c1;c91288.graph_c0;c91981.graph_c0;c92521.graph_c0;c92580.graph_c0;c93098.graph_c0;c93416.graph_c0;c93445.graph_c0;c94202.graph_c0;c94202.graph_c1;c95010.graph_c0;c95010.graph_c1;c95135.grap…	K01507+K01535+K01535+K02154+K02133+K01535+K03940+K11353+K03966+K01507+K11352+K02153+K01535+K01507+K01507+K03883+K03878+K01507+K01535+K02146+K02155+K02155+K02155+K02155+K02261+K02115+K01535+K02155+K02149
Starch and sucrose metabolism	ko00500	80	289	1225	7430	c100220.graph_c0;c100380.graph_c1;c100831.graph_c0;c101261.graph_c0;c101505.graph_c0;c101623.graph_c0;c101815.graph_c0;c102084.graph_c1;c102139.graph_c1;c102228.graph_c0;c102332.graph_c0;c103836.graph_c0;c103870.graph_c0;c68742.graph_c0;c77514.graph_c1;c77514.graph_c3;c77574.graph_c2;c78995.graph_c0;c79105.graph_c0;c80444.graph_c0;c81137.graph_c0;c81346.graph_c0;c81689.graph_c0;c82013.graph_c0;c8…	K08679+K00700+K00696+K00975+K01188+K01188+K00012+K00700+K16055+K00703+K16055+K16055+K01051+K01051+K00688+K00688+K13648+K00688+K01184+K08678+K01051+K08678+K20867+K19891+K01187+K10268+K19891+K16055+K16055+K16055+K01177+K05349+K00847+K00688+K00844+K01177+K20867+K08679+K15920+K00975+K01184+K01184+K00700+K00703+K01179+K00844+K16055+K01087+K01051+K00844+K08678+K05349+K13648+K05350+K01194+K00695+K05350+…
Glycerolipid metabolism	ko00561	17	80	1225	7430	c100218.graph_c0;c101170.graph_c0;c101796.graph_c0;c101990.graph_c0;c103257.graph_c0;c103953.graph_c1;c81743.graph_c0;c86958.graph_c0;c88705.graph_c0;c89693.graph_c0;c92704.graph_c1;c94805.graph_c0;c94818.graph_c0;c95965.graph_c1;c99075.graph_c0;c99104.graph_c0;c99228.graph_c0	K00679+K06118+K00901+K07407+K09480+K14457+K06118+K01054+K07407+K09480+K00128+K13508+K00011+K13523+K00901+K00679+K09480
Biosynthesis of unsaturated fatty acids	ko01040	10	56	1225	7430	c81889.graph_c0;c83010.graph_c0;c83010.graph_c1;c88879.graph_c0;c89535.graph_c0;c93789.graph_c0;c96290.graph_c0;c97621.graph_c0;c98931.graph_c0;c99505.graph_c0	K10703+K00059+K00059+K10703+K10251+K00232+K10258+K00232+K03921+K07513
Proteasome	ko03050	4	103	1225	7430	c79475.graph_c0;c82965.graph_c0;c84972.graph_c1;c98945.graph_c0	K10881+K03063+K03039+K03066
C5-Branched dibasic acid metabolism	ko00660	4	18	1225	7430	c100995.graph_c0;c67417.graph_c0;c86357.graph_c2;c99290.graph_c0	K01652+K01652+K01653+K01653
Purine metabolism	ko00230	40	274	1225	7430	c100231.graph_c2;c100919.graph_c1;c100980.graph_c0;c102079.graph_c1;c103289.graph_c0;c103638.graph_c0;c80011.graph_c0;c80011.graph_c1;c80461.graph_c0;c81009.graph_c0;c81210.graph_c0;c82130.graph_c0;c82969.graph_c0;c83664.graph_c1;c84758.graph_c0;c84863.graph_c0;c86204.graph_c0;c88210.graph_c0;c88737.graph_c0;c88974.graph_c0;c89583.graph_c0;c90649.graph_c2;c91109.graph_c0;c91680.graph_c0;c91681.gr…	K14641+K02335+K00873+K01510+K00962+K01951+K02335+K02335+K00940+K00873+K00940+K03011+K03018+K00939+K01519+K03026+K10808+K06928+K10808+K01081+K00940+K03046+K00365+K00939+K02320+K00940+K00860+K02684+K00602+K00860+K01923+K03021+K14977+K03002+K18453+K00873+K13811+K01490+K00948+K01945
Anthocyanin biosynthesis	ko00942	1	2	1225	7430	c91824.graph_c0	K12930
Plant-pathogen interaction	ko04626	46	207	1225	7430	c100198.graph_c0;c100457.graph_c0;c101060.graph_c0;c101106.graph_c0;c101640.graph_c1;c103431.graph_c1;c103577.graph_c0;c103854.graph_c0;c103964.graph_c0;c60361.graph_c0;c68105.graph_c0;c77846.graph_c0;c78847.graph_c0;c79420.graph_c0;c79929.graph_c0;c80173.graph_c0;c80312.graph_c0;c81125.graph_c0;c82427.graph_c0;c82968.graph_c0;c83108.graph_c0;c83470.graph_c0;c83872.graph_c0;c85819.graph_c1;c86090…	K09487+K13436+K18875+K09487+K09487+K05391+K13420+K13457+K02183+K02183+K13448+K13420+K05391+K13449+K13448+K04079+K04079+K13449+K13448+K05391+K13458+K13457+K13448+K13430+K05391+K13448+K13448+K04079+K04079+K13420+K13432+K13448+K13434+K13449+K13456+K13412+K05391+K13448+K13457+K02183+K05391+K13434+K13430+K13412+K13448+K13424
Regulation of autophagy	ko04140	12	53	1225	7430	c100778.graph_c1;c101067.graph_c0;c78273.graph_c0;c82945.graph_c0;c82945.graph_c1;c85185.graph_c0;c85646.graph_c0;c85646.graph_c1;c89206.graph_c0;c92095.graph_c0;c99141.graph_c0;c99151.graph_c0	K08332+K17890+K17890+K08341+K08341+K08331+K07198+K07198+K17890+K17890+K07198+K08341
Phenylalanine metabolism	ko00360	16	71	1225	7430	c100071.graph_c0;c100071.graph_c3;c103416.graph_c0;c103591.graph_c0;c81929.graph_c0;c84064.graph_c0;c87834.graph_c0;c89015.graph_c1;c89170.graph_c0;c92071.graph_c0;c92680.graph_c1;c95014.graph_c0;c95904.graph_c5;c96337.graph_c0;c97378.graph_c0;c99399.graph_c0	K00276+K00276+K10775+K00588+K00815+K14454+K14455+K01904+K10775+K14455+K00276+K00815+K01904+K00487+K00074+K00276
Tropane, piperidine and pyridine alkaloid biosynthesis	ko00960	10	42	1225	7430	c100071.graph_c0;c100071.graph_c3;c81929.graph_c0;c82444.graph_c1;c84064.graph_c0;c87834.graph_c0;c92071.graph_c0;c92680.graph_c1;c95014.graph_c0;c99399.graph_c0	K00276+K00276+K00815+K08081+K14454+K14455+K14455+K00276+K00815+K00276
Amino sugar and nucleotide sugar metabolism	ko00520	46	201	1225	7430	c100220.graph_c0;c100752.graph_c0;c101170.graph_c0;c101261.graph_c0;c101391.graph_c0;c101612.graph_c0;c101815.graph_c0;c101973.graph_c0;c103988.graph_c1;c34508.graph_c0;c70395.graph_c0;c76660.graph_c0;c77574.graph_c2;c80444.graph_c0;c81346.graph_c0;c81689.graph_c0;c81743.graph_c0;c84897.graph_c0;c85714.graph_c0;c86026.graph_c0;c87062.graph_c0;c87247.graph_c0;c87255.graph_c0;c87624.graph_c0;c87921…	K08679+K05305+K06118+K00975+K01711+K12449+K00012+K12446+K13379+K12448+K13379+K01183+K13648+K08678+K08678+K20867+K06118+K00847+K12449+K00844+K20867+K08679+K15920+K00975+K01784+K20547+K00966+K12373+K00844+K12373+K00844+K08678+K13648+K16190+K00847+K08678+K12450+K01183+K12447+K00966+K00975+K13648+K08679+K02377+K12448+K20867
Brassinosteroid biosynthesis	ko00905	5	19	1225	7430	c101391.graph_c1;c73319.graph_c0;c91771.graph_c0;c96569.graph_c0;c97436.graph_c0	K09588+K09591+K09588+K09587+K12640
Protein export	ko03060	19	87	1225	7430	c100150.graph_c1;c100188.graph_c0;c100403.graph_c0;c61999.graph_c0;c68259.graph_c0;c70983.graph_c0;c72682.graph_c0;c73446.graph_c0;c83808.graph_c0;c87332.graph_c0;c90598.graph_c2;c91984.graph_c0;c92628.graph_c0;c94393.graph_c0;c95502.graph_c0;c96123.graph_c0;c97251.graph_c0;c97520.graph_c0;c99645.graph_c0	K09490+K10956+K03110+K09490+K10956+K09647+K13431+K09490+K12946+K03217+K09490+K09648+K03106+K07342+K10956+K03108+K09481+K09540+K09490
Inositol phosphate metabolism	ko00562	22	95	1225	7430	c102205.graph_c0;c103204.graph_c0;c103307.graph_c1;c103320.graph_c0;c103971.graph_c0;c103989.graph_c0;c68916.graph_c0;c70831.graph_c0;c80212.graph_c0;c82673.graph_c0;c82717.graph_c0;c88771.graph_c0;c89767.graph_c0;c90158.graph_c0;c90608.graph_c0;c91807.graph_c0;c92075.graph_c0;c92334.graph_c0;c93721.graph_c0;c93927.graph_c0;c95410.graph_c1;c98414.graph_c0	K01110+K05857+K00889+K00921+K00469+K00921+K01114+K00469+K00889+K01114+K01803+K00889+K05857+K01114+K01803+K00889+K05857+K01858+K01803+K00913+K05857+K00913
Sulfur relay system	ko04122	1	13	1225	7430	c85802.graph_c0	K03637
Ether lipid metabolism	ko00565	13	51	1225	7430	c102495.graph_c0;c58642.graph_c0;c68916.graph_c0;c77256.graph_c1;c82673.graph_c0;c90158.graph_c0;c96260.graph_c0;c97604.graph_c0;c97604.graph_c1;c98586.graph_c0;c98808.graph_c0;c98935.graph_c0;c99836.graph_c0	K01115+K01047+K01114+K01115+K01114+K01114+K01115+K01115+K01115+K01115+K01115+K00993+K01115
Citrate cycle (TCA cycle)	ko00020	15	183	1225	7430	c102584.graph_c0;c102619.graph_c0;c103615.graph_c2;c57265.graph_c0;c63040.graph_c0;c86821.graph_c0;c89823.graph_c0;c92565.graph_c0;c92978.graph_c1;c93807.graph_c0;c96944.graph_c2;c98152.graph_c0;c98438.graph_c0;c98438.graph_c3;c99368.graph_c0	K00658+K01610+K00030+K01648+K01648+K01648+K01679+K00658+K01648+K00026+K00026+K01610+K00026+K00026+K01648
Peroxisome	ko04146	26	144	1225	7430	c100762.graph_c0;c101936.graph_c1;c102057.graph_c0;c102250.graph_c0;c102980.graph_c0;c68544.graph_c0;c76571.graph_c0;c79335.graph_c0;c81525.graph_c0;c85947.graph_c0;c87023.graph_c0;c87319.graph_c0;c87319.graph_c2;c87368.graph_c0;c90082.graph_c0;c91013.graph_c0;c91187.graph_c2;c91326.graph_c0;c92633.graph_c0;c93789.graph_c0;c94460.graph_c0;c94698.graph_c0;c96642.graph_c1;c97621.graph_c0;c99505.gra…	K01897+K01897+K01897+K13339+K13354+K00306+K13354+K00869+K11517+K13344+K13348+K04565+K04565+K13347+K13344+K00869+K13348+K04564+K13356+K00232+K00477+K13346+K01640+K00232+K07513+K04564
Arachidonic acid metabolism	ko00590	3	21	1225	7430	c58642.graph_c0;c95446.graph_c0;c96023.graph_c0	K01047+K00432+K18592
Stilbenoid, diarylheptanoid and gingerol biosynthesis	ko00945	6	20	1225	7430	c103591.graph_c0;c84156.graph_c0;c88368.graph_c0;c96337.graph_c0;c96991.graph_c0;c98866.graph_c1	K00588+K13065+K09754+K00487+K13065+K09754
Folate biosynthesis	ko00790	5	31	1225	7430	c65327.graph_c1;c85802.graph_c0;c94229.graph_c2;c95912.graph_c0;c98920.graph_c0	K01633+K03637+K18482+K13941+K01930
