# Supplementary material for: Comparative Transcriptome Analysis of Different Actinidia arguta Fruit Parts Reveals Difference of Light Response during Fruit Coloration
Source: Biology (Basel). 2021 Jul 11;10(7):648. doi: 10.3390/biology10070648 (PMC8301191; doi:10.3390/biology10070648)
Supplement: Supplementary file 1 [file biology-10-00648-s001.zip › Table S8.xlsx]

## Sheet: MYB in peel
#ID	WP110-1_FPKM	WP110-2_FPKM	WP110-3_FPKM	MEAN	TP110-1_FPKM	TP110-2_FPKM	TP110-3_FPKM	MEAN	FDR	log2FC	regulated	COG_class	COG_class_annotation	GO_annotation	KEGG_annotation	KOG_class	KOG_class_annotation	Pfam_annotation	Swissprot_annotation	eggNOG_class	eggNOG_class_annotation	nr_annotation
c79375.graph_c0	0.3	0.67	0.13	0.366667	1.45	2.32	4.96	2.91	0.000627756	2.19417	up	--	--	--	K09422|5.23909e-143|vvi:100853539|K09422 myb proto-oncogene protein, plant | (RefSeq) transcription factor RAX3	[K]	Transcription	Myb-like DNA-binding domain;; Myb-like DNA-binding domain	Transcription factor RAX3 OS=Arabidopsis thaliana OX=3702 GN=RAX3 PE=2 SV=1	K	Transcription	PREDICTED: transcription factor RAX3 [Vitis vinifera]
c98168.graph_c6	0.58	0.6	0.08	0.42	1.98	3.58	6.68	4.08	0.000141399	2.38538	up	--	--	--	K09422|3.32568e-56|gmx:100781908|K09422 myb proto-oncogene protein, plant | (RefSeq) transcription factor MYB23-like	[K]	Transcription	Myb-like DNA-binding domain;; Myb-like DNA-binding domain	Transcription factor TT2 OS=Arabidopsis thaliana OX=3702 GN=TT2 PE=1 SV=1	K	Transcription	transcription factor MYB17, partial [Vaccinium corymbosum]
c95848.graph_c0	42.16	44.89	49.75	45.6	34.27	22.63	28.58	28.4933	1.14001e-06	-1.07526	down	--	--	--	--	--	--	Myb/SANT-like DNA-binding domain	--	S	Function unknown	uncharacterized protein LOC18041979 [Citrus clementina]
c97686.graph_c2	3.48	4.24	3.28	3.66667	14.08	15.69	17.43	15.7333	1.0038e-19	1.63938	up	--	--	--	--	--	--	Myb-like DNA-binding domain;; Bromodomain	--	S	Function unknown	pinin [Herrania umbratica]
c95325.graph_c0	79.27	56.32	118.54	84.71	52.36	51.35	61.32	55.01	2.77009e-08	-1.73632	down	--	--	--	K09422|5.83066e-64|spen:107028164|K09422 myb proto-oncogene protein, plant | (RefSeq) transcription factor MYB108-like	[K]	Transcription	Myb-like DNA-binding domain	Transcription factor MYB2 OS=Oryza sativa subsp. japonica OX=39947 GN=MYB2 PE=2 SV=1	K	Transcription	PREDICTED: transcription factor MYB108-like [Populus euphratica]
c72412.graph_c1	0.49	0.68	0.33	0.5	4.33	3.18	4.21	3.90667	0.000308525	2.27163	up	--	--	Molecular Function: DNA binding (GO:0003677);;	K09422|5.60894e-70|fve:101312499|K09422 myb proto-oncogene protein, plant | (RefSeq) myb-related protein 308	[K]	Transcription	Myb-like DNA-binding domain;; Myb-like DNA-binding domain	Myb-related protein 308 OS=Antirrhinum majus OX=4151 GN=MYB308 PE=2 SV=1	K	Transcription	hypothetical protein VIGAN_02004300 [Vigna angularis var. angularis]
c92031.graph_c1	76	92.34	75.88	81.4067	42.66	28.77	30.69	34.04	1.60962e-13	-1.66468	down	--	--	--	--	--	--	Myb/SANT-like DNA-binding domain	Trihelix transcription factor ASR3 OS=Arabidopsis thaliana OX=3702 GN=ASR3 PE=1 SV=1	S	Function unknown	trihelix transcription factor ASR3 [Carica papaya]
c100999.graph_c0	5.11	4.81	7.11	5.67667	20.63	25.45	22.9	22.9933	2.24628e-11	1.46814	up	--	--	Biological Process: cellular biosynthetic process (GO:0044249);; Biological Process: biological regulation (GO:0065007);;	--	[O]	Posttranslational modification, protein turnover, chaperones	Myb-like DNA-binding domain	Protein REVEILLE 1 OS=Arabidopsis thaliana OX=3702 GN=RVE1 PE=2 SV=1	K	Transcription	REVEILLE [Camellia sinensis]
c85644.graph_c0	2.08	1.96	1.48	1.84	4.75	11.67	18.18	11.5333	1.00929e-05	2.09909	up	--	--	--	K09422|7.35495e-28|pvu:PHAVU_009G187700g|K09422 myb proto-oncogene protein, plant | (RefSeq) hypothetical protein	[K]	Transcription	--	Myb-related protein 306 OS=Antirrhinum majus OX=4151 GN=MYB306 PE=2 SV=1	K	Transcription	Transcription factor, Myb superfamily [Handroanthus impetiginosus]
c98317.graph_c0	10.8	10.69	10.89	10.7933	6.4	7.09	7.63	7.04	5.30751e-10	-1.2016	down	--	--	Molecular Function: DNA binding (GO:0003677);; Cellular Component: nucleus (GO:0005634);; Biological Process: regulation of transcription, DNA-templated (GO:0006355);;	--	--	--	--	Transcription factor KUA1 OS=Arabidopsis thaliana OX=3702 GN=KUA1 PE=1 SV=1	K	Transcription	transcription factor MYBS3 [Sesamum indicum]
c101432.graph_c0	5.02	5.04	5.5	5.18667	13.37	17.16	18.42	16.3167	1.24036e-12	1.24392	up	--	--	Molecular Function: DNA binding (GO:0003677);; Biological Process: transcription, DNA-templated (GO:0006351);; Biological Process: multicellular organism development (GO:0007275);;	--	--	--	Myb-like DNA-binding domain	Probable transcription factor KAN2 OS=Arabidopsis thaliana OX=3702 GN=KAN2 PE=2 SV=1	K	Transcription	hypothetical protein PHAVU_002G137300g [Phaseolus vulgaris]
c90088.graph_c1	7.42	7.2	7.24	7.28667	39.61	49.4	70.57	53.1933	3.09649e-24	2.37759	up	--	--	--	--	[K]	Transcription	Myb/SANT-like DNA-binding domain;; Myb-like DNA-binding domain;; Alcohol dehydrogenase transcription factor Myb/SANT-like	Trihelix transcription factor GT-2 OS=Arabidopsis thaliana OX=3702 GN=GT-2 PE=2 SV=1	K	Transcription	trihelix transcription factor GT-2-like [Sesamum indicum]
c87572.graph_c2	4.79	3.58	4.73	4.36667	12.05	12.27	16.57	13.63	2.41857e-06	1.16904	up	--	--	--	--	[K]	Transcription	--	Transcription factor MYB3R-4 OS=Arabidopsis thaliana OX=3702 GN=MYB3R4 PE=1 SV=1	K	Transcription	transcription factor MYB3R-1 isoform X1 [Quercus suber]
c97445.graph_c0	6.63	6.54	7.76	6.97667	61.27	65.15	76.19	67.5367	4.63113e-70	2.85479	up	--	--	Molecular Function: DNA binding (GO:0003677);;	K09422|1.59193e-65|sind:105155742|K09422 myb proto-oncogene protein, plant | (RefSeq) myb-related protein Hv33-like	[K]	Transcription	Myb-like DNA-binding domain;; Myb-like DNA-binding domain	Transcription factor CSA OS=Oryza sativa subsp. japonica OX=39947 GN=CSA PE=2 SV=2	K	Transcription	transcription factor MYB56 [Sesamum indicum]
c92339.graph_c0	1.11	2.22	2.39	1.90667	5.99	30.2	12.57	16.2533	1.39999e-05	2.32051	up	--	--	Molecular Function: DNA binding (GO:0003677);;	K09422|6.57037e-42|jcu:105646441|K09422 myb proto-oncogene protein, plant | (RefSeq) myb-related protein Myb4-like	[K]	Transcription	Myb-like DNA-binding domain;; Myb-like DNA-binding domain	Transcription factor MYB4 OS=Oryza sativa subsp. japonica OX=39947 GN=MYB4 PE=2 SV=2	K	Transcription	transcription factor MYB13-like [Lactuca sativa]
c92841.graph_c0	10.06	9.22	11.4	10.2267	7.2	5.51	7.05	6.58667	7.50899e-05	-1.04607	down	--	--	--	K09422|1.74728e-94|nnu:104601164|K09422 myb proto-oncogene protein, plant | (RefSeq) uncharacterized LOC104601164	[K]	Transcription	--	Transcription factor MYB1 OS=Arabidopsis thaliana OX=3702 GN=MYB1 PE=2 SV=1	K	Transcription	PREDICTED: uncharacterized protein LOC104601164 [Nelumbo nucifera]
c87791.graph_c0	0.89	0.85	0.41	0.716667	2.05	4.32	5	3.79	0.000505454	1.74979	up	--	--	--	K09422|8.95854e-19|sind:105174350|K09422 myb proto-oncogene protein, plant | (RefSeq) myb-related protein 340	[K]	Transcription	Myb-like DNA-binding domain	Transcription factor MYB27 OS=Arabidopsis thaliana OX=3702 GN=MYB27 PE=2 SV=1	K	Transcription	PREDICTED: transcription factor MYB57-like [Nicotiana attenuata]
c93757.graph_c0	28.67	30.75	39.26	32.8933	22.7	12.2	12.86	15.92	1.33059e-06	-1.65284	down	--	--	Cellular Component: proteasome complex (GO:0000502);; Molecular Function: DNA binding (GO:0003677);; Cellular Component: cytoplasm (GO:0005737);; Biological Process: proteasomal protein catabolic process (GO:0010498);; Biological Process: positive regulation of macromolecule metabolic process (GO:0010604);; Biological Process: cellular component organization (GO:0016043);; Molecular Function: hyd…	--	--	--	--	Telomere repeat-binding protein 4 OS=Arabidopsis thaliana OX=3702 GN=TRP4 PE=1 SV=1	K	Transcription	MYB-like DNA-binding protein [Catharanthus roseus]
c98648.graph_c1	9.47	7.38	13.44	10.0967	4.55	4.91	5.31	4.92333	4.26951e-11	-1.7206	down	--	--	Molecular Function: DNA binding (GO:0003677);; Molecular Function: transcription factor activity, sequence-specific DNA binding (GO:0003700);; Biological Process: regulation of transcription, DNA-templated (GO:0006355);; Biological Process: cell cycle (GO:0007049);;	K09422|0|vvi:100246639|K09422 myb proto-oncogene protein, plant | (RefSeq) uncharacterized LOC100246639	[K]	Transcription	Myb-like DNA-binding domain;; Myb-like DNA-binding domain	Transcription factor MYB88 OS=Arabidopsis thaliana OX=3702 GN=MYB88 PE=1 SV=1	K	Transcription	PREDICTED: uncharacterized protein LOC100246639 isoform X2 [Vitis vinifera]
c89445.graph_c0	67.93	86.72	72.99	75.88	18.35	32.68	17.06	22.6967	1.43511e-14	-2.08928	down	--	--	--	--	[K]	Transcription	Myb/SANT-like DNA-binding domain;; Alcohol dehydrogenase transcription factor Myb/SANT-like;; Myb/SANT-like DNA-binding domain	Trihelix transcription factor ASIL2 OS=Arabidopsis thaliana OX=3702 GN=ASIL2 PE=1 SV=1	K	Transcription	trihelix transcription factor ASIL2-like isoform X2 [Cucurbita moschata]
c81299.graph_c0	1.75	1.15	1.74	1.54667	3.17	15.11	9.96	9.41333	0.000270013	1.9292	up	--	--	--	K09422|8.28639e-57|pop:POPTR_0002s03960g|K09422 myb proto-oncogene protein, plant | (RefSeq) POPTRDRAFT_643153; GmMYB29 family protein	[K]	Transcription	Myb-like DNA-binding domain;; Myb-like DNA-binding domain	Transcription factor MYB14 OS=Arabidopsis thaliana OX=3702 GN=MYB14 PE=2 SV=1	K	Transcription	PREDICTED: myb-related protein Myb4-like [Juglans regia]
c89721.graph_c0	3.95	4.86	3.97	4.26	10.02	11.87	13.41	11.7667	2.18976e-05	1.00844	up	--	--	--	--	--	--	Myb-like DNA-binding domain	Myb family transcription factor PHL6 OS=Arabidopsis thaliana OX=3702 GN=PHL6 PE=2 SV=1	S	Function unknown	PREDICTED: myb family transcription factor PHL6 [Juglans regia]
c78922.graph_c0	2.32	3.64	1.21	2.39	5.67	12.95	16.36	11.66	0.000676303	1.75077	up	--	--	--	K09422|9.60427e-20|pper:PRUPE_ppa007562mg|K09422 myb proto-oncogene protein, plant | (RefSeq) hypothetical protein	[K]	Transcription	Myb-like DNA-binding domain	Transcription factor MYB96 OS=Arabidopsis thaliana OX=3702 GN=MYB96 PE=2 SV=1	K	Transcription	myb-related protein 306-like [Cucurbita pepo subsp. pepo]
c101649.graph_c0	0.45	0.66	1.3	0.803333	0.37	0.13	0.04	0.18	3.88099e-07	-3.25876	down	--	--	Biological Process: transcription, DNA-templated (GO:0006351);;	--	--	--	Myb-like DNA-binding domain	Myb-related protein 1 OS=Arabidopsis thaliana OX=3702 GN=MYR1 PE=1 SV=1	K	Transcription	PREDICTED: uncharacterized protein LOC105132500 isoform X3 [Populus euphratica]
c80086.graph_c0	12.64	9.71	29.26	17.2033	4.71	7.01	8.84	6.85333	9.88942e-05	-1.6645	down	--	--	--	K09422|1.45558e-102|tcc:TCM_020889|K09422 myb proto-oncogene protein, plant | (RefSeq) Myb domain protein 13, putative	[K]	Transcription	Myb-like DNA-binding domain;; Myb-like DNA-binding domain	Transcription factor MYB15 OS=Arabidopsis thaliana OX=3702 GN=MYB15 PE=1 SV=1	K	Transcription	Myb domain protein 13, putative [Theobroma cacao]
c48575.graph_c0	5.81	7.09	4.07	5.65667	1.26	1.52	0.76	1.18	5.35743e-10	-2.56193	down	--	--	Molecular Function: DNA binding (GO:0003677);;	K09422|1.00276e-73|egr:104422141|K09422 myb proto-oncogene protein, plant | (RefSeq) myb-related protein 308	[K]	Transcription	Myb-like DNA-binding domain;; Myb-like DNA-binding domain	Transcription repressor MYB4 OS=Arabidopsis thaliana OX=3702 GN=MYB4 PE=1 SV=1	K	Transcription	putative MYB transcription factor [Diospyros kaki]
c85116.graph_c0	0.38	0.44	0.43	0.416667	2	3.28	1.09	2.12333	0.00405734	1.54797	up	--	--	--	--	--	--	Myb-like DNA-binding domain;; Myb-like DNA-binding domain	Telomere repeat-binding protein 1 OS=Arabidopsis thaliana OX=3702 GN=TRP1 PE=1 SV=2	S	Function unknown	PREDICTED: uncharacterized protein LOC100853565 isoform X3 [Vitis vinifera]
c83856.graph_c0	0.05	0.41	0.57	0.343333	8.81	15.53	17.17	13.8367	5.40026e-24	4.56651	up	--	--	--	K09422|7.44698e-57|pop:POPTR_0013s06390g|K09422 myb proto-oncogene protein, plant | (RefSeq) POPTRDRAFT_663179; hypothetical protein	[K]	Transcription	Myb-like DNA-binding domain;; Myb-like DNA-binding domain	Myb-related protein 306 OS=Antirrhinum majus OX=4151 GN=MYB306 PE=2 SV=1	K	Transcription	Myb_DNA-binding domain-containing protein [Cephalotus follicularis]
c79602.graph_c0	4.44	2.13	1.44	2.67	5.94	19.33	15.2	13.49	3.58756e-07	2.13664	up	--	--	--	K13422|2.37791e-169|pop:POPTR_0002s17750g|K13422 transcription factor MYC2 | (RefSeq) POPTRDRAFT_552325; basic helix-loop-helix family protein	--	--	bHLH-MYC and R2R3-MYB transcription factors N-terminal;; Helix-loop-helix DNA-binding domain	Transcription factor bHLH14 OS=Arabidopsis thaliana OX=3702 GN=BHLH14 PE=1 SV=1	K	Transcription	MYC4 [Betula platyphylla]
c95147.graph_c0	27.26	32.95	25.69	28.6333	19.15	17.25	15.23	17.21	2.45244e-08	-1.1383	down	--	--	Biological Process: transcription, DNA-templated (GO:0006351);;	--	--	--	MYB-CC type transfactor, LHEQLE motif;; Myb-like DNA-binding domain	Myb family transcription factor PHL7 OS=Arabidopsis thaliana OX=3702 GN=PHL7 PE=2 SV=1	S	Function unknown	unnamed protein product [Coffea canephora]
c87572.graph_c0	2.43	2.74	2.63	2.6	10.26	10.74	13.01	11.3367	5.27613e-08	1.65731	up	--	--	--	--	[K]	Transcription	--	Transcription factor MYB3R-1 OS=Arabidopsis thaliana OX=3702 GN=MYB3R1 PE=2 SV=1	K	Transcription	transcription factor MYB3R-1 [Manihot esculenta]
c98646.graph_c0	2.1	2.79	1.03	1.97333	7.41	5.87	8.53	7.27	3.62533e-13	1.95798	up	--	--	Molecular Function: DNA binding (GO:0003677);; Cellular Component: nucleus (GO:0005634);; Biological Process: regulation of transcription, DNA-templated (GO:0006355);;	--	[O]	Posttranslational modification, protein turnover, chaperones	Myb-like DNA-binding domain;; Myb-like DNA-binding domain	Transcription factor DIVARICATA OS=Antirrhinum majus OX=4151 GN=DIVARICATA PE=2 SV=1	K	Transcription	DIV3B protein [Heptacodium miconioides]
c95668.graph_c0	6.65	9	5.48	7.04333	1.88	1.17	0.95	1.33333	3.39614e-18	-2.75964	down	--	--	Molecular Function: DNA binding (GO:0003677);;	K09422|1.81525e-42|vvi:100254224|K09422 myb proto-oncogene protein, plant | (RefSeq) MYBPAR; transcription factor TT2	[K]	Transcription	Myb-like DNA-binding domain;; Myb-like DNA-binding domain	Anthocyanin regulatory C1 protein OS=Zea mays OX=4577 GN=C1 PE=2 SV=1	K	Transcription	hypothetical protein VITISV_031683 [Vitis vinifera]
c87325.graph_c0	3.28	3.22	3.7	3.4	0.66	0.58	0.8	0.68	2.26807e-13	-2.70353	down	--	--	--	K09422|3.36334e-68|vvi:100249216|K09422 myb proto-oncogene protein, plant | (RefSeq) transcription factor MYB35	[K]	Transcription	Myb-like DNA-binding domain;; Myb-like DNA-binding domain;; Myb-like DNA-binding domain	Transcription factor MYB35 OS=Arabidopsis thaliana OX=3702 GN=MYB35 PE=2 SV=1	K	Transcription	PREDICTED: transcription factor MYB35 [Vitis vinifera]
c96679.graph_c1	3.29	4.59	3.83	3.90333	8.93	10.1	12.4	10.4767	3.54645e-05	1.01453	up	--	--	Cellular Component: chromatin (GO:0000785);; Molecular Function: DNA binding (GO:0003677);; Cellular Component: nucleus (GO:0005634);;	K09422|1.72615e-37|mdm:103427377|K09422 myb proto-oncogene protein, plant | (RefSeq) telomere repeat-binding factor 1-like	--	--	Myb-like DNA-binding domain;; Myb-like DNA-binding domain	Telomere repeat-binding factor 1 OS=Arabidopsis thaliana OX=3702 GN=TRB1 PE=1 SV=1	K	Transcription	SANT/Myb domain [Macleaya cordata]
c103464.graph_c0	0.16	0	0.24	0.133333	3.71	6.05	4.13	4.63	8.19152e-14	4.14002	up	--	--	--	K09422|1.67142e-73|pper:PRUPE_ppa009143mg|K09422 myb proto-oncogene protein, plant | (RefSeq) hypothetical protein	[K]	Transcription	Myb-like DNA-binding domain;; Myb-like DNA-binding domain	Transcription factor MYB102 OS=Arabidopsis thaliana OX=3702 GN=MYB102 PE=2 SV=1	K	Transcription	transcription factor MYB62-like [Quercus suber]
c78033.graph_c0	1.45	2.68	1.59	1.90667	9.99	8.87	11.71	10.19	5.2585e-07	1.92351	up	--	--	--	--	--	--	bHLH-MYC and R2R3-MYB transcription factors N-terminal	Transcription factor bHLH13 OS=Arabidopsis thaliana OX=3702 GN=BHLH13 PE=1 SV=1	K	Transcription	transcription factor bHLH3-like [Sesamum indicum]
c98496.graph_c0	7.32	6.2	6.12	6.54667	11.98	20.9	23.8	18.8933	0.000790675	1.08663	up	[S]	Function unknown	--	K09422|6.75123e-57|vvi:100262866|K09422 myb proto-oncogene protein, plant | (RefSeq) uncharacterized LOC100262866	--	--	Protein of unknown function (DUF971)	--	S	Function unknown	PREDICTED: uncharacterized protein LOC109226923 isoform X1 [Nicotiana attenuata]
c100210.graph_c2	12.24	13.26	13.48	12.9933	30.71	40.49	37.71	36.3033	2.37528e-08	1.11176	up	--	--	--	--	--	--	bHLH-MYC and R2R3-MYB transcription factors N-terminal;; Helix-loop-helix DNA-binding domain	Transcription factor bHLH3 OS=Arabidopsis thaliana OX=3702 GN=BHLH3 PE=1 SV=1	K	Transcription	Transcription factor bHLH3 [Capsicum annuum]
c85125.graph_c0	7.15	8.15	7.81	7.70333	3.1	1.38	2.2	2.22667	1.77218e-09	-2.0839	down	--	--	Molecular Function: DNA binding (GO:0003677);;	K09422|5.75607e-25|tcc:TCM_016428|K09422 myb proto-oncogene protein, plant | (RefSeq) Homeodomain-like superfamily protein	--	--	Myb-like DNA-binding domain	Transcription factor CPC OS=Arabidopsis thaliana OX=3702 GN=CPC PE=1 SV=1	K	Transcription	transcription factor CPC-like isoform X1 [Quercus suber]
c93459.graph_c0	5.5	5.49	5.61	5.53333	12.03	19.29	24.63	18.65	1.90464e-05	1.31142	up	--	--	Biological Process: transcription, DNA-templated (GO:0006351);;	--	[O]	Posttranslational modification, protein turnover, chaperones	Myb-like DNA-binding domain;; Myb-like DNA-binding domain	Transcription factor DIVARICATA OS=Antirrhinum majus OX=4151 GN=DIVARICATA PE=2 SV=1	K	Transcription	transcription factor DIVARICATA [Prunus persica]
c92547.graph_c0	1.4	1.54	0.83	1.25667	12.71	18.25	8.48	13.1467	4.85787e-14	2.8284	up	--	--	Molecular Function: protein serine/threonine kinase activity (GO:0004674);; Cellular Component: cytosol (GO:0005829);; Biological Process: protein phosphorylation (GO:0006468);; Biological Process: intracellular signal transduction (GO:0035556);;	--	--	--	bHLH-MYC and R2R3-MYB transcription factors N-terminal	Protein RICE SALT SENSITIVE 3 OS=Oryza sativa subsp. japonica OX=39947 GN=RSS3 PE=1 SV=1	S	Function unknown	hypothetical protein CCACVL1_14051 [Corchorus capsularis]
c98600.graph_c0	36.83	36.14	35.43	36.1333	21.35	20.17	19.91	20.4767	2.38122e-18	-1.29368	down	--	--	--	--	[K]	Transcription	Myb/SANT-like DNA-binding domain;; Myb/SANT-like DNA-binding domain;; Alcohol dehydrogenase transcription factor Myb/SANT-like	Trihelix transcription factor ASIL2 OS=Arabidopsis thaliana OX=3702 GN=ASIL2 PE=1 SV=1	K	Transcription	PREDICTED: trihelix transcription factor ASIL1 isoform X4 [Vitis vinifera]
c97831.graph_c0	5.93	5.06	5.65	5.54667	49.2	53.68	77.85	60.2433	7.59997e-40	3.02714	up	--	--	Biological Process: transcription, DNA-templated (GO:0006351);;	--	[O]	Posttranslational modification, protein turnover, chaperones	Myb-like DNA-binding domain;; Myb-like DNA-binding domain	Transcription factor DIVARICATA OS=Antirrhinum majus OX=4151 GN=DIVARICATA PE=2 SV=1	K	Transcription	transcription factor DIVARICATA [Jatropha curcas]
c92386.graph_c1	3.36	4.13	5.09	4.19333	13.82	13.66	12.82	13.4333	0.00408223	1.23385	up	--	--	Cellular Component: endosome (GO:0005768);; Cellular Component: trans-Golgi network (GO:0005802);; Cellular Component: integral component of membrane (GO:0016021);;	--	--	--	--	--	S	Function unknown	PREDICTED: myb-like protein X [Nicotiana tabacum]

## Sheet: MYB in core
#ID	WX110-1_FPKM	WX110-2_FPKM	WX110-3_FPKM	MEAN	TX110-1_FPKM	TX110-2_FPKM	TX110-3_FPKM	MEAN	FDR	log2FC	regulated	COG_class	COG_class_annotation	GO_annotation	KEGG_annotation	KOG_class	KOG_class_annotation	Pfam_annotation	Swissprot_annotation	eggNOG_class	eggNOG_class_annotation	nr_annotation
c102552.graph_c0	3.58	2.71	2.06	2.78333	1.56	1.32	1.38	1.42	6.11517e-12	-1.53847	down	--	--	Molecular Function: DNA binding (GO:0003677);;	K09422|1.27215e-140|vvi:100256309|K09422 myb proto-oncogene protein, plant | (RefSeq) myb-like protein B	[K]	Transcription	Myb-like DNA-binding domain;; Myb-like DNA-binding domain	Transcription factor MYB1 OS=Arabidopsis thaliana OX=3702 GN=MYB1 PE=2 SV=1	K	Transcription	PREDICTED: myb-like protein B [Vitis vinifera]
c95848.graph_c0	57.01	60.63	57.64	58.4267	46.19	44.04	38.87	43.0333	1.00142e-16	-1.07428	down	--	--	--	--	--	--	Myb/SANT-like DNA-binding domain	--	S	Function unknown	uncharacterized protein LOC18041979 [Citrus clementina]
c97686.graph_c2	2.77	2.5	4.11	3.12667	12.94	13.3	12.13	12.79	6.02095e-09	1.47326	up	--	--	--	--	--	--	Myb-like DNA-binding domain;; Bromodomain	--	S	Function unknown	pinin [Herrania umbratica]
c97069.graph_c0	114.14	127.45	125.67	122.42	105.02	107.51	90.09	100.873	2.96267e-15	-1.02554	down	--	--	Biological Process: transcription, DNA-templated (GO:0006351);; Biological Process: regulation of cellular process (GO:0050794);;	--	[K]	Transcription	Myb-like DNA-binding domain	Two-component response regulator-like APRR2 OS=Arabidopsis thaliana OX=3702 GN=APRR2 PE=2 SV=2	K	Transcription	hypothetical protein CISIN_1g008254mg [Citrus sinensis]
c100412.graph_c0	54.52	55.31	36.31	48.7133	37.65	42.93	40.72	40.4333	3.24778e-09	-1.05023	down	--	--	--	--	--	--	Myb-like DNA-binding domain;; Myb-like DNA-binding domain	Telomere repeat-binding protein 6 OS=Arabidopsis thaliana OX=3702 GN=TRP6 PE=1 SV=1	K	Transcription	PREDICTED: uncharacterized protein LOC100263481 isoform X1 [Vitis vinifera]
c100068.graph_c0	2	1.73	2	1.91	7.11	5.41	6.32	6.28	2.34923e-05	1.13707	up	--	--	Molecular Function: DNA binding (GO:0003677);; Cellular Component: nucleus (GO:0005634);; Biological Process: regulation of transcription, DNA-templated (GO:0006355);;	--	[O]	Posttranslational modification, protein turnover, chaperones	--	Protein REVEILLE 8 OS=Arabidopsis thaliana OX=3702 GN=RVE8 PE=2 SV=1	K	Transcription	MYB transcription factor [Camellia sinensis]
c94214.graph_c0	6.68	13.13	9.14	9.65	1.78	1.6	0.63	1.33667	1.09612e-33	-3.77182	down	--	--	--	K09422|1.78556e-136|vvi:100257755|K09422 myb proto-oncogene protein, plant | (RefSeq) myb-related protein 306	[K]	Transcription	Myb-like DNA-binding domain;; Myb-like DNA-binding domain	Myb-related protein 306 OS=Antirrhinum majus OX=4151 GN=MYB306 PE=2 SV=1	K	Transcription	PREDICTED: myb-related protein 306 [Vitis vinifera]
c90828.graph_c0	143.68	127.95	161.92	144.517	109.16	91.7	100.21	100.357	5.78139e-12	-1.08296	down	--	--	Molecular Function: DNA binding (GO:0003677);;	K09422|5.74493e-31|pmum:103319301|K09422 myb proto-oncogene protein, plant | (RefSeq) transcription repressor MYB6	[K]	Transcription	Myb-like DNA-binding domain	Myb-related protein 330 OS=Antirrhinum majus OX=4151 GN=MYB330 PE=2 SV=1	K	Transcription	MYB1 [Actinidia chinensis]
c72412.graph_c1	0.58	0.13	0	0.236667	12.36	9.79	5.94	9.36333	3.19275e-09	4.1005	up	--	--	Molecular Function: DNA binding (GO:0003677);;	K09422|5.60894e-70|fve:101312499|K09422 myb proto-oncogene protein, plant | (RefSeq) myb-related protein 308	[K]	Transcription	Myb-like DNA-binding domain;; Myb-like DNA-binding domain	Myb-related protein 308 OS=Antirrhinum majus OX=4151 GN=MYB308 PE=2 SV=1	K	Transcription	hypothetical protein VIGAN_02004300 [Vigna angularis var. angularis]
c97402.graph_c0	3.41	3.04	3.5	3.31667	14.43	12.5	12.43	13.12	2.96944e-08	1.19034	up	--	--	Molecular Function: DNA binding (GO:0003677);; Cellular Component: nucleus (GO:0005634);; Biological Process: regulation of transcription, DNA-templated (GO:0006355);;	--	--	--	MYB-CC type transfactor, LHEQLE motif;; Myb-like DNA-binding domain	Protein PHR1-LIKE 3 OS=Arabidopsis thaliana OX=3702 GN=PHL3 PE=1 SV=1	K	Transcription	protein PHR1-LIKE 3 [Prunus avium]
c101432.graph_c0	5.43	5.94	6.37	5.91333	20.46	23.52	20.18	21.3867	4.95694e-11	1.14785	up	--	--	Molecular Function: DNA binding (GO:0003677);; Biological Process: transcription, DNA-templated (GO:0006351);; Biological Process: multicellular organism development (GO:0007275);;	--	--	--	Myb-like DNA-binding domain	Probable transcription factor KAN2 OS=Arabidopsis thaliana OX=3702 GN=KAN2 PE=2 SV=1	K	Transcription	hypothetical protein PHAVU_002G137300g [Phaseolus vulgaris]
c99072.graph_c0	3.65	3.69	4.56	3.96667	14.92	14.1	13.97	14.33	1.16917e-07	1.06746	up	--	--	--	--	--	--	Bromodomain;; Myb-like DNA-binding domain	--	S	Function unknown	PREDICTED: uncharacterized protein LOC100263099 [Vitis vinifera]
c90088.graph_c1	7.92	7.57	7.14	7.54333	72.4	72.18	65.61	70.0633	9.6915e-73	2.50313	up	--	--	--	--	[K]	Transcription	Myb/SANT-like DNA-binding domain;; Myb-like DNA-binding domain;; Alcohol dehydrogenase transcription factor Myb/SANT-like	Trihelix transcription factor GT-2 OS=Arabidopsis thaliana OX=3702 GN=GT-2 PE=2 SV=1	K	Transcription	trihelix transcription factor GT-2-like [Sesamum indicum]
c87572.graph_c2	4.99	2.6	3.15	3.58	13.85	11.92	9.65	11.8067	0.000173191	1.02297	up	--	--	--	--	[K]	Transcription	--	Transcription factor MYB3R-4 OS=Arabidopsis thaliana OX=3702 GN=MYB3R4 PE=1 SV=1	K	Transcription	transcription factor MYB3R-1 isoform X1 [Quercus suber]
c84836.graph_c0	2.5	2.51	2	2.33667	0.14	0	0.14	0.0933333	1.50812e-11	-4.78104	down	--	--	--	--	--	--	Myb-like DNA-binding domain	Probable transcription factor At5g61620 OS=Arabidopsis thaliana OX=3702 GN=At5g61620 PE=3 SV=1	K	Transcription	PREDICTED: transcription factor MYB1R1 isoform X1 [Vitis vinifera]
c97445.graph_c0	8.31	9.91	9.2	9.14	56.5	47.03	46.75	50.0933	9.14554e-33	1.74928	up	--	--	Molecular Function: DNA binding (GO:0003677);;	K09422|1.59193e-65|sind:105155742|K09422 myb proto-oncogene protein, plant | (RefSeq) myb-related protein Hv33-like	[K]	Transcription	Myb-like DNA-binding domain;; Myb-like DNA-binding domain	Transcription factor CSA OS=Oryza sativa subsp. japonica OX=39947 GN=CSA PE=2 SV=2	K	Transcription	transcription factor MYB56 [Sesamum indicum]
c91892.graph_c0	11.27	13.41	11.46	12.0467	9.66	8.91	7.68	8.75	1.5545e-08	-1.17056	down	--	--	Molecular Function: DNA binding (GO:0003677);;	K09422|5.4529e-48|vvi:100233136|K09422 myb proto-oncogene protein, plant | (RefSeq) MYBC2-L1; R2R3 Myb transcription factor C2 repressor motif protein	[K]	Transcription	Myb-like DNA-binding domain	Transcription repressor MYB4 OS=Arabidopsis thaliana OX=3702 GN=MYB4 PE=1 SV=1	K	Transcription	transcription factor R2R3-MYB2 [Camellia sinensis]
c92841.graph_c0	17.04	13.54	14.56	15.0467	8.12	6.63	7.64	7.46333	1.29035e-17	-1.75077	down	--	--	--	K09422|1.74728e-94|nnu:104601164|K09422 myb proto-oncogene protein, plant | (RefSeq) uncharacterized LOC104601164	[K]	Transcription	--	Transcription factor MYB1 OS=Arabidopsis thaliana OX=3702 GN=MYB1 PE=2 SV=1	K	Transcription	PREDICTED: uncharacterized protein LOC104601164 [Nelumbo nucifera]
c97205.graph_c0	0.92	0.74	0.46	0.706667	4.27	4.86	2.64	3.92333	5.88286e-05	1.68353	up	--	--	Molecular Function: RNA polymerase II transcription factor activity, sequence-specific DNA binding (GO:0000981);; Molecular Function: transcription factor activity, RNA polymerase II transcription factor recruiting (GO:0001135);; Cellular Component: nucleus (GO:0005634);; Biological Process: regulation of transcription from RNA polymerase II promoter (GO:0006357);; Biological Process: multicellul…	K09422|2.60153e-28|thj:104815269|K09422 myb proto-oncogene protein, plant | (RefSeq) transcription factor MYB82-like	[K]	Transcription	Myb-like DNA-binding domain;; Myb-like DNA-binding domain	Transcription factor MYB82 OS=Arabidopsis thaliana OX=3702 GN=MYB82 PE=1 SV=1	K	Transcription	Myb_DNA-binding domain-containing protein [Cephalotus follicularis]
c85011.graph_c1	30.36	30.48	22.69	27.8433	18.41	21.4	22.5	20.77	1.63042e-07	-1.16429	down	--	--	Molecular Function: DNA binding (GO:0003677);;	K09422|3.72066e-22|vvi:100243698|K09422 myb proto-oncogene protein, plant | (RefSeq) transcription factor MYB44	--	--	--	--	K	Transcription	transcription factor MYB44-like [Quercus suber]
c83415.graph_c1	2.11	2.42	3.77	2.76667	0.13	0.66	0.77	0.52	6.45937e-06	-2.93812	down	--	--	Molecular Function: DNA binding (GO:0003677);; Molecular Function: catalytic activity (GO:0003824);; Biological Process: metabolic process (GO:0008152);;	K09422|8.96904e-70|pmum:103326501|K09422 myb proto-oncogene protein, plant | (RefSeq) transcription factor MYB51-like	[K]	Transcription	Myb-like DNA-binding domain;; Myb-like DNA-binding domain	Transcription factor MYB101 OS=Arabidopsis thaliana OX=3702 GN=MYB101 PE=2 SV=1	K	Transcription	PREDICTED: transcription factor MYB51-like [Prunus mume]
c87791.graph_c0	0.32	0.18	0.57	0.356667	4.79	7.32	3.67	5.26	1.57461e-09	3.00345	up	--	--	--	K09422|8.95854e-19|sind:105174350|K09422 myb proto-oncogene protein, plant | (RefSeq) myb-related protein 340	[K]	Transcription	Myb-like DNA-binding domain	Transcription factor MYB27 OS=Arabidopsis thaliana OX=3702 GN=MYB27 PE=2 SV=1	K	Transcription	PREDICTED: transcription factor MYB57-like [Nicotiana attenuata]
c93757.graph_c0	31.79	30.59	33.08	31.82	15.99	10.66	15.17	13.94	9.28695e-32	-2.21512	down	--	--	Cellular Component: proteasome complex (GO:0000502);; Molecular Function: DNA binding (GO:0003677);; Cellular Component: cytoplasm (GO:0005737);; Biological Process: proteasomal protein catabolic process (GO:0010498);; Biological Process: positive regulation of macromolecule metabolic process (GO:0010604);; Biological Process: cellular component organization (GO:0016043);; Molecular Function: hyd…	--	--	--	--	Telomere repeat-binding protein 4 OS=Arabidopsis thaliana OX=3702 GN=TRP4 PE=1 SV=1	K	Transcription	MYB-like DNA-binding protein [Catharanthus roseus]
c98963.graph_c0	4.85	5.64	4.87	5.12	17.57	16.98	17.35	17.3	1.47538e-09	1.0578	up	--	--	--	K11649|0|vvi:100250960|K11649 SWI/SNF related-matrix-associated actin-dependent regulator of chromatin subfamily C | (RefSeq) SWI/SNF complex subunit SWI3A	[B]	Chromatin structure and dynamics	SWIRM domain;; Myb-like DNA-binding domain;; SWIRM-associated region 1	SWI/SNF complex subunit SWI3A OS=Arabidopsis thaliana OX=3702 GN=SWI3A PE=1 SV=1	BK	--	PREDICTED: SWI/SNF complex subunit SWI3A isoform X1 [Vitis vinifera]
c98985.graph_c0	26	18.79	16.98	20.59	14.13	14.58	15.53	14.7467	7.34137e-06	-1.35741	down	--	--	Molecular Function: DNA binding (GO:0003677);;	--	[K]	Transcription	Myb-like DNA-binding domain;; Myb-like DNA-binding domain	Transcription factor MYB1 OS=Arabidopsis thaliana OX=3702 GN=MYB1 PE=2 SV=1	K	Transcription	PREDICTED: myb-like protein AA [Gossypium hirsutum]
c89445.graph_c0	21.85	11.53	10.65	14.6767	8.21	6.5	8.46	7.72333	8.90222e-08	-1.59887	down	--	--	--	--	[K]	Transcription	Myb/SANT-like DNA-binding domain;; Alcohol dehydrogenase transcription factor Myb/SANT-like;; Myb/SANT-like DNA-binding domain	Trihelix transcription factor ASIL2 OS=Arabidopsis thaliana OX=3702 GN=ASIL2 PE=1 SV=1	K	Transcription	trihelix transcription factor ASIL2-like isoform X2 [Cucurbita moschata]
c89721.graph_c0	2.53	3.15	1.99	2.55667	15.37	19.8	19.34	18.17	7.62771e-17	2.13883	up	--	--	--	--	--	--	Myb-like DNA-binding domain	Myb family transcription factor PHL6 OS=Arabidopsis thaliana OX=3702 GN=PHL6 PE=2 SV=1	S	Function unknown	PREDICTED: myb family transcription factor PHL6 [Juglans regia]
c92572.graph_c0	10.18	12.09	7.76	10.01	7.63	6.64	7.61	7.29333	6.38545e-07	-1.08626	down	--	--	--	--	--	--	Myb/SANT-like DNA-binding domain	Trihelix transcription factor ASR3 OS=Arabidopsis thaliana OX=3702 GN=ASR3 PE=1 SV=1	S	Function unknown	PREDICTED: trihelix transcription factor ASR3 isoform X2 [Vitis vinifera]
c101649.graph_c0	1.27	0.69	0.56	0.84	0.27	0.55	0.3	0.373333	0.00494602	-1.49777	down	--	--	Biological Process: transcription, DNA-templated (GO:0006351);;	--	--	--	Myb-like DNA-binding domain	Myb-related protein 1 OS=Arabidopsis thaliana OX=3702 GN=MYR1 PE=1 SV=1	K	Transcription	PREDICTED: uncharacterized protein LOC105132500 isoform X3 [Populus euphratica]
c83594.graph_c0	6.75	6.58	4.44	5.92333	1.55	0.51	1.07	1.04333	1.80226e-12	-3.05977	down	--	--	--	--	[K]	Transcription	Myb-like DNA-binding domain;; Myb-like DNA-binding domain	Transcription factor MYB73 OS=Arabidopsis thaliana OX=3702 GN=MYB73 PE=1 SV=1	K	Transcription	transcription factor MYB44-like [Sesamum indicum]
c48575.graph_c0	8.63	8.35	7.15	8.04333	1.62	0.65	1.41	1.22667	8.20361e-21	-3.36619	down	--	--	Molecular Function: DNA binding (GO:0003677);;	K09422|1.00276e-73|egr:104422141|K09422 myb proto-oncogene protein, plant | (RefSeq) myb-related protein 308	[K]	Transcription	Myb-like DNA-binding domain;; Myb-like DNA-binding domain	Transcription repressor MYB4 OS=Arabidopsis thaliana OX=3702 GN=MYB4 PE=1 SV=1	K	Transcription	putative MYB transcription factor [Diospyros kaki]
c21594.graph_c0	0	0	0	0	6.15	4.18	4.8	5.04333	3.84959e-09	5.90872	up	--	--	--	K09422|2.292e-36|cit:102627954|K09422 myb proto-oncogene protein, plant | (RefSeq) myb-related protein 330	[K]	Transcription	--	Transcription factor MYB111 OS=Arabidopsis thaliana OX=3702 GN=MYB111 PE=1 SV=1	K	Transcription	PREDICTED: myb-related protein 330 [Citrus sinensis]
c91397.graph_c0	0.06	0.17	0.19	0.14	2.2	10.72	3.64	5.52	2.40181e-12	4.41688	up	--	--	--	--	--	--	--	Transcription factor HHO5 OS=Arabidopsis thaliana OX=3702 GN=HHO5 PE=1 SV=1	K	Transcription	myb family transcription factor EFM isoform X2 [Sesamum indicum]
c85116.graph_c0	0.14	0.47	0.15	0.253333	6.3	5.44	3.13	4.95667	4.77796e-14	3.34669	up	--	--	--	--	--	--	Myb-like DNA-binding domain;; Myb-like DNA-binding domain	Telomere repeat-binding protein 1 OS=Arabidopsis thaliana OX=3702 GN=TRP1 PE=1 SV=2	S	Function unknown	PREDICTED: uncharacterized protein LOC100853565 isoform X3 [Vitis vinifera]
c86577.graph_c0	4.01	5.8	4.2	4.67	2.62	2.05	1.39	2.02	1.08997e-08	-2.06431	down	--	--	--	K09422|3.42829e-87|vvi:100260318|K09422 myb proto-oncogene protein, plant | (RefSeq) transcription factor MYB59	[K]	Transcription	Myb-like DNA-binding domain;; Myb-like DNA-binding domain	Transcription factor MYB48 OS=Arabidopsis thaliana OX=3702 GN=MYB48 PE=2 SV=1	K	Transcription	PREDICTED: transcription factor MYB59-like [Daucus carota subsp. sativus]
c80681.graph_c0	0.55	0.57	0.18	0.433333	2.72	8.88	3.04	4.88	0.000191705	2.45512	up	--	--	Molecular Function: DNA binding (GO:0003677);; Cellular Component: nucleus (GO:0005634);;	--	[O]	Posttranslational modification, protein turnover, chaperones	Myb-like DNA-binding domain	Protein RADIALIS-like 6 OS=Arabidopsis thaliana OX=3702 GN=RL6 PE=2 SV=1	K	Transcription	unnamed protein product [Coffea canephora]
c89164.graph_c2	7.36	7.69	9.15	8.06667	5.22	6.48	7.13	6.27667	1.24663e-06	-1.08265	down	--	--	Biological Process: regulation of transcription, DNA-templated (GO:0006355);; Cellular Component: intracellular part (GO:0044424);; Biological Process: root development (GO:0048364);;	--	--	--	bHLH-MYC and R2R3-MYB transcription factors N-terminal	Transcription factor LHW OS=Arabidopsis thaliana OX=3702 GN=LHW PE=1 SV=1	S	Function unknown	transcription factor BHLH007, partial [Vaccinium corymbosum]
c82074.graph_c0	0.25	0.35	0.4	0.333333	2.84	3.97	3.24	3.35	1.23226e-06	2.27054	up	--	--	Molecular Function: DNA binding (GO:0003677);; Molecular Function: RNA binding (GO:0003723);; Molecular Function: metal ion binding (GO:0046872);;	--	[K]	Transcription	Myb/SANT-like DNA-binding domain;; Alcohol dehydrogenase transcription factor Myb/SANT-like	Trihelix transcription factor GT-3b OS=Arabidopsis thaliana OX=3702 GN=GT-3B PE=1 SV=1	S	Function unknown	PREDICTED: uncharacterized protein LOC100268000 isoform X2 [Vitis vinifera]
c83856.graph_c0	1.01	0.8	1.3	1.03667	7.44	11.55	4.92	7.97	2.84799e-10	2.37944	up	--	--	--	K09422|7.44698e-57|pop:POPTR_0013s06390g|K09422 myb proto-oncogene protein, plant | (RefSeq) POPTRDRAFT_663179; hypothetical protein	[K]	Transcription	Myb-like DNA-binding domain;; Myb-like DNA-binding domain	Myb-related protein 306 OS=Antirrhinum majus OX=4151 GN=MYB306 PE=2 SV=1	K	Transcription	Myb_DNA-binding domain-containing protein [Cephalotus follicularis]
c99740.graph_c0	17.56	16.96	16.37	16.9633	76.19	87.12	92.05	85.12	1.58772e-22	1.47364	up	--	--	Molecular Function: metal ion binding (GO:0046872);;	--	[R]	General function prediction only	Myb/SANT-like DNA-binding domain;; Alcohol dehydrogenase transcription factor Myb/SANT-like	Zinc finger CCCH domain-containing protein 24 OS=Oryza sativa subsp. japonica OX=39947 GN=Os03g0698800 PE=2 SV=1	S	Function unknown	CCCH-type zinc finger protein with ARM repeat domain isoform 1 [Theobroma cacao]
c99697.graph_c1	3	4.42	4.54	3.98667	3.46	2.53	2.29	2.76	9.03558e-05	-1.45492	down	--	--	--	--	--	--	--	--	S	Function unknown	Myb/SANT-like domain containing protein [Parasponia andersonii]
c95147.graph_c0	55.48	49.23	58.2	54.3033	16.76	15.9	16.75	16.47	5.49721e-55	-2.40727	down	--	--	Biological Process: transcription, DNA-templated (GO:0006351);;	--	--	--	MYB-CC type transfactor, LHEQLE motif;; Myb-like DNA-binding domain	Myb family transcription factor PHL7 OS=Arabidopsis thaliana OX=3702 GN=PHL7 PE=2 SV=1	S	Function unknown	unnamed protein product [Coffea canephora]
c92328.graph_c0	2.25	1.94	2.46	2.21667	7.33	9.82	6.71	7.95333	2.6876e-05	1.19979	up	--	--	--	--	--	--	MYB-CC type transfactor, LHEQLE motif;; Myb-like DNA-binding domain	Myb family transcription factor PHL5 OS=Arabidopsis thaliana OX=3702 GN=PHL5 PE=2 SV=1	S	Function unknown	PREDICTED: myb family transcription factor PHL5-like [Nicotiana attenuata]
c98646.graph_c0	0.54	0.83	1.24	0.87	10.6	9.62	5.04	8.42	1.03723e-11	2.46953	up	--	--	Molecular Function: DNA binding (GO:0003677);; Cellular Component: nucleus (GO:0005634);; Biological Process: regulation of transcription, DNA-templated (GO:0006355);;	--	[O]	Posttranslational modification, protein turnover, chaperones	Myb-like DNA-binding domain;; Myb-like DNA-binding domain	Transcription factor DIVARICATA OS=Antirrhinum majus OX=4151 GN=DIVARICATA PE=2 SV=1	K	Transcription	DIV3B protein [Heptacodium miconioides]
c95668.graph_c0	11.9	15.04	10.71	12.55	2.7	2.24	2.05	2.33	1.83926e-36	-3.10844	down	--	--	Molecular Function: DNA binding (GO:0003677);;	K09422|1.81525e-42|vvi:100254224|K09422 myb proto-oncogene protein, plant | (RefSeq) MYBPAR; transcription factor TT2	[K]	Transcription	Myb-like DNA-binding domain;; Myb-like DNA-binding domain	Anthocyanin regulatory C1 protein OS=Zea mays OX=4577 GN=C1 PE=2 SV=1	K	Transcription	hypothetical protein VITISV_031683 [Vitis vinifera]
c87325.graph_c0	20.74	26.47	18.02	21.7433	0.8	0.8	0.75	0.783333	8.47414e-78	-5.31717	down	--	--	--	K09422|3.36334e-68|vvi:100249216|K09422 myb proto-oncogene protein, plant | (RefSeq) transcription factor MYB35	[K]	Transcription	Myb-like DNA-binding domain;; Myb-like DNA-binding domain;; Myb-like DNA-binding domain	Transcription factor MYB35 OS=Arabidopsis thaliana OX=3702 GN=MYB35 PE=2 SV=1	K	Transcription	PREDICTED: transcription factor MYB35 [Vitis vinifera]
c103643.graph_c0	0.62	0.82	0.55	0.663333	3.34	3.68	2.95	3.32333	3.60538e-11	1.61819	up	[M]	Cell wall/membrane/envelope biogenesis	--	--	[R]	General function prediction only	Leucine Rich repeats (2 copies);; Leucine rich repeat;; Leucine Rich Repeat;; Leucine Rich repeat;; Lipid-A-disaccharide synthetase;; Myb/SANT-like DNA-binding domain;; Myb/SANT-like DNA-binding domain;; Leucine rich repeat;; Leucine Rich repeats (2 copies);; Leucine Rich repeat;; Lipid-A-disaccharide synthetase;; Leucine Rich Repeat;; Lipid-A-disaccharide synthetase	Probable lipid-A-disaccharide synthase, mitochondrial OS=Arabidopsis thaliana OX=3702 GN=LPXB PE=2 SV=1	S	Function unknown	receptor-like protein 9DC3 [Citrus clementina]
c103464.graph_c0	0.19	0.38	0.2	0.256667	8.1	6.31	5.59	6.66667	3.51371e-18	3.81876	up	--	--	--	K09422|1.67142e-73|pper:PRUPE_ppa009143mg|K09422 myb proto-oncogene protein, plant | (RefSeq) hypothetical protein	[K]	Transcription	Myb-like DNA-binding domain;; Myb-like DNA-binding domain	Transcription factor MYB102 OS=Arabidopsis thaliana OX=3702 GN=MYB102 PE=2 SV=1	K	Transcription	transcription factor MYB62-like [Quercus suber]
c78033.graph_c0	1.59	1.84	1.19	1.54	6.61	9.86	9.83	8.76667	7.00876e-05	1.70604	up	--	--	--	--	--	--	bHLH-MYC and R2R3-MYB transcription factors N-terminal	Transcription factor bHLH13 OS=Arabidopsis thaliana OX=3702 GN=BHLH13 PE=1 SV=1	K	Transcription	transcription factor bHLH3-like [Sesamum indicum]
c85483.graph_c0	2.01	1.69	0.94	1.54667	0.17	0.13	0.04	0.113333	2.93254e-11	-4.15844	down	--	--	Molecular Function: DNA binding (GO:0003677);; Cellular Component: nucleus (GO:0005634);; Biological Process: regulation of transcription, DNA-templated (GO:0006355);;	--	[O]	Posttranslational modification, protein turnover, chaperones	Myb-like DNA-binding domain;; Myb-like DNA-binding domain	Transcription factor DIVARICATA OS=Antirrhinum majus OX=4151 GN=DIVARICATA PE=2 SV=1	K	Transcription	transcription factor DIVARICATA [Prunus persica]
c100210.graph_c2	10.93	13.71	10.84	11.8267	38.95	36.96	36.09	37.3333	8.96243e-09	1.03696	up	--	--	--	--	--	--	bHLH-MYC and R2R3-MYB transcription factors N-terminal;; Helix-loop-helix DNA-binding domain	Transcription factor bHLH3 OS=Arabidopsis thaliana OX=3702 GN=BHLH3 PE=1 SV=1	K	Transcription	Transcription factor bHLH3 [Capsicum annuum]
c85125.graph_c0	14.95	15.67	11.17	13.93	3.07	1.21	2.13	2.13667	3.27198e-29	-3.23194	down	--	--	Molecular Function: DNA binding (GO:0003677);;	K09422|5.75607e-25|tcc:TCM_016428|K09422 myb proto-oncogene protein, plant | (RefSeq) Homeodomain-like superfamily protein	--	--	Myb-like DNA-binding domain	Transcription factor CPC OS=Arabidopsis thaliana OX=3702 GN=CPC PE=1 SV=1	K	Transcription	transcription factor CPC-like isoform X1 [Quercus suber]
c87935.graph_c0	0.39	0.52	0.49	0.466667	3.42	4.45	3.31	3.72667	1.21035e-08	2.22507	up	--	--	--	--	[K]	Transcription	Myb/SANT-like DNA-binding domain	Trihelix transcription factor ASIL2 OS=Arabidopsis thaliana OX=3702 GN=ASIL2 PE=1 SV=1	K	Transcription	PREDICTED: trihelix transcription factor ASIL2-like isoform X2 [Nelumbo nucifera]
c95417.graph_c0	95.83	83.8	84.37	88	68.26	60.28	62.62	63.72	2.39982e-19	-1.17335	down	--	--	--	--	[K]	Transcription	Myb/SANT-like DNA-binding domain	Trihelix transcription factor GT-2 OS=Arabidopsis thaliana OX=3702 GN=GT-2 PE=2 SV=1	K	Transcription	PREDICTED: trihelix transcription factor GT-2-like [Pyrus x bretschneideri]
c93459.graph_c0	3.52	2.6	3.23	3.11667	15.14	19.82	16.01	16.99	1.01812e-07	1.38069	up	--	--	Biological Process: transcription, DNA-templated (GO:0006351);;	--	[O]	Posttranslational modification, protein turnover, chaperones	Myb-like DNA-binding domain;; Myb-like DNA-binding domain	Transcription factor DIVARICATA OS=Antirrhinum majus OX=4151 GN=DIVARICATA PE=2 SV=1	K	Transcription	transcription factor DIVARICATA [Prunus persica]
c92547.graph_c0	2.33	4.13	2.18	2.88	16.27	6.53	11.33	11.3767	0.000677875	1.22843	up	--	--	Molecular Function: protein serine/threonine kinase activity (GO:0004674);; Cellular Component: cytosol (GO:0005829);; Biological Process: protein phosphorylation (GO:0006468);; Biological Process: intracellular signal transduction (GO:0035556);;	--	--	--	bHLH-MYC and R2R3-MYB transcription factors N-terminal	Protein RICE SALT SENSITIVE 3 OS=Oryza sativa subsp. japonica OX=39947 GN=RSS3 PE=1 SV=1	S	Function unknown	hypothetical protein CCACVL1_14051 [Corchorus capsularis]
c79477.graph_c0	0	0	0	0	1.19	0.82	0.8	0.936667	3.14267e-06	4.99791	up	--	--	--	--	--	--	Myb-like DNA-binding domain	Transcription activator GLK1 OS=Arabidopsis thaliana OX=3702 GN=GLK1 PE=1 SV=2	K	Transcription	PREDICTED: transcription activator GLK1-like isoform X1 [Juglans regia]
c86850.graph_c0	76.43	121.01	126.59	108.01	447.43	406.37	391.24	415.013	8.38057e-10	1.22612	up	--	--	--	K09422|2.49877e-153|vvi:100240910|K09422 myb proto-oncogene protein, plant | (RefSeq) transcription factor MYB86	[K]	Transcription	Myb-like DNA-binding domain;; Myb-like DNA-binding domain	Transcription factor MYB61 OS=Arabidopsis thaliana OX=3702 GN=MYB61 PE=2 SV=1	K	Transcription	PREDICTED: transcription factor MYB86 [Vitis vinifera]
c97831.graph_c0	4.43	6.17	8.17	6.25667	114.88	146.04	93.68	118.2	1.20129e-50	3.44471	up	--	--	Biological Process: transcription, DNA-templated (GO:0006351);;	--	[O]	Posttranslational modification, protein turnover, chaperones	Myb-like DNA-binding domain;; Myb-like DNA-binding domain	Transcription factor DIVARICATA OS=Antirrhinum majus OX=4151 GN=DIVARICATA PE=2 SV=1	K	Transcription	transcription factor DIVARICATA [Jatropha curcas]
c97521.graph_c0	217.74	204.53	190.58	204.283	136.33	124.1	144.35	134.927	4.38008e-17	-1.21442	down	--	--	--	K09422|6.39377e-88|gra:105773587|K09422 myb proto-oncogene protein, plant | (RefSeq) transcription factor MYB44-like	[K]	Transcription	Myb-like DNA-binding domain;; Myb-like DNA-binding domain	Transcription factor MYB73 OS=Arabidopsis thaliana OX=3702 GN=MYB73 PE=1 SV=1	K	Transcription	hypothetical protein GOBAR_DD21017 [Gossypium barbadense]

## Sheet: MYB in peel FPKM
	WP110	TP110
c79375.graph_c0	0.366667	2.91
c98168.graph_c6	0.42	4.08
c95848.graph_c0	45.6	28.4933
c97686.graph_c2	3.66667	15.7333
c95325.graph_c0	84.71	55.01
c72412.graph_c1	0.5	3.90667
c92031.graph_c1	81.4067	34.04
c100999.graph_c0	5.67667	22.9933
c85644.graph_c0	1.84	11.5333
c98317.graph_c0	10.7933	7.04
c101432.graph_c0	5.18667	16.3167
c90088.graph_c1	7.28667	53.1933
c87572.graph_c2	4.36667	13.63
c97445.graph_c0	6.97667	67.5367
c92339.graph_c0	1.90667	16.2533
c92841.graph_c0	10.2267	6.58667
c87791.graph_c0	0.716667	3.79
c93757.graph_c0	32.8933	15.92
c98648.graph_c1	10.0967	4.92333
c89445.graph_c0	75.88	22.6967
c81299.graph_c0	1.54667	9.41333
c89721.graph_c0	4.26	11.7667
c78922.graph_c0	2.39	11.66
c101649.graph_c0	0.803333	0.18
c80086.graph_c0	17.2033	6.85333
c48575.graph_c0	5.65667	1.18
c85116.graph_c0	0.416667	2.12333
c83856.graph_c0	0.343333	13.8367
c79602.graph_c0	2.67	13.49
c95147.graph_c0	28.6333	17.21
c87572.graph_c0	2.6	11.3367
c98646.graph_c0	1.97333	7.27
c95668.graph_c0	7.04333	1.33333
c87325.graph_c0	3.4	0.68
c96679.graph_c1	3.90333	10.4767
c103464.graph_c0	0.133333	4.63
c78033.graph_c0	1.90667	10.19
c98496.graph_c0	6.54667	18.8933
c100210.graph_c2	12.9933	36.3033
c85125.graph_c0	7.70333	2.22667
c93459.graph_c0	5.53333	18.65
c92547.graph_c0	1.25667	13.1467
c98600.graph_c0	36.1333	20.4767
c97831.graph_c0	5.54667	60.2433
c92386.graph_c1	4.19333	13.4333

## Sheet: MYB in core FPKM
	WX110	TX110
c102552.graph_c0	2.78333	1.42
c95848.graph_c0	58.4267	43.0333
c97686.graph_c2	3.12667	12.79
c97069.graph_c0	122.42	100.873
c100412.graph_c0	48.7133	40.4333
c100068.graph_c0	1.91	6.28
c94214.graph_c0	9.65	1.33667
c90828.graph_c0	144.517	100.357
c72412.graph_c1	0.236667	9.36333
c97402.graph_c0	3.31667	13.12
c101432.graph_c0	5.91333	21.3867
c99072.graph_c0	3.96667	14.33
c90088.graph_c1	7.54333	70.0633
c87572.graph_c2	3.58	11.8067
c84836.graph_c0	2.33667	0.0933333
c97445.graph_c0	9.14	50.0933
c91892.graph_c0	12.0467	8.75
c92841.graph_c0	15.0467	7.46333
c97205.graph_c0	0.706667	3.92333
c85011.graph_c1	27.8433	20.77
c83415.graph_c1	2.76667	0.52
c87791.graph_c0	0.356667	5.26
c93757.graph_c0	31.82	13.94
c98963.graph_c0	5.12	17.3
c98985.graph_c0	20.59	14.7467
c89445.graph_c0	14.6767	7.72333
c89721.graph_c0	2.55667	18.17
c92572.graph_c0	10.01	7.29333
c101649.graph_c0	0.84	0.373333
c83594.graph_c0	5.92333	1.04333
c48575.graph_c0	8.04333	1.22667
c21594.graph_c0	0	5.04333
c91397.graph_c0	0.14	5.52
c85116.graph_c0	0.253333	4.95667
c86577.graph_c0	4.67	2.02
c80681.graph_c0	0.433333	4.88
c89164.graph_c2	8.06667	6.27667
c82074.graph_c0	0.333333	3.35
c83856.graph_c0	1.03667	7.97
c99740.graph_c0	16.9633	85.12
c99697.graph_c1	3.98667	2.76
c95147.graph_c0	54.3033	16.47
c92328.graph_c0	2.21667	7.95333
c98646.graph_c0	0.87	8.42
c95668.graph_c0	12.55	2.33
c87325.graph_c0	21.7433	0.783333
c103643.graph_c0	0.663333	3.32333
c103464.graph_c0	0.256667	6.66667
c78033.graph_c0	1.54	8.76667
c85483.graph_c0	1.54667	0.113333
c100210.graph_c2	11.8267	37.3333
c85125.graph_c0	13.93	2.13667
c87935.graph_c0	0.466667	3.72667
c95417.graph_c0	88	63.72
c93459.graph_c0	3.11667	16.99
c92547.graph_c0	2.88	11.3767
c79477.graph_c0	0	0.936667
c86850.graph_c0	108.01	415.013
c97831.graph_c0	6.25667	118.2
c97521.graph_c0	204.283	134.927
